# Supplementary material for: Computational design of novel Cas9 PAM-interacting domains using evolution-based modelling and structural quality assessment
Source: PLoS Comput Biol. 2023 Nov 17;19(11):e1011621. doi: 10.1371/journal.pcbi.1011621 (PMC10729993; doi:10.1371/journal.pcbi.1011621)
Supplement: S1 File — This file contains the experimentally tested sequences in a zip format. It includes Fasta files, AlphaFold Prediction with PDB file, pLDDT, and more. (ZIP) [file pcbi.1011621.s001.zip › pdb/dgfx_60_relaxed_rank_1_model_3.pdb]

ATOM      1  N   THR A   1       8.038  19.940 -16.936  1.00 38.63           N  
ATOM      2  H   THR A   1       7.324  19.227 -16.962  1.00 38.63           H  
ATOM      3  H2  THR A   1       7.885  20.618 -17.669  1.00 38.63           H  
ATOM      4  H3  THR A   1       7.987  20.433 -16.056  1.00 38.63           H  
ATOM      5  CA  THR A   1       9.394  19.361 -17.049  1.00 38.63           C  
ATOM      6  HA  THR A   1       9.531  18.878 -18.016  1.00 38.63           H  
ATOM      7  C   THR A   1       9.571  18.320 -15.956  1.00 38.63           C  
ATOM      8  CB  THR A   1      10.439  20.474 -16.895  1.00 38.63           C  
ATOM      9  HB  THR A   1      11.414  20.055 -16.648  1.00 38.63           H  
ATOM     10  O   THR A   1       9.780  18.688 -14.813  1.00 38.63           O  
ATOM     11  CG2 THR A   1      10.546  21.298 -18.176  1.00 38.63           C  
ATOM     12 HG21 THR A   1      11.308  22.066 -18.042  1.00 38.63           H  
ATOM     13 HG22 THR A   1      10.846  20.660 -19.007  1.00 38.63           H  
ATOM     14 HG23 THR A   1       9.601  21.788 -18.411  1.00 38.63           H  
ATOM     15  OG1 THR A   1      10.010  21.359 -15.890  1.00 38.63           O  
ATOM     16  HG1 THR A   1      10.555  21.227 -15.110  1.00 38.63           H  
ATOM     17  N   GLY A   2       9.387  17.028 -16.244  1.00 50.29           N  
ATOM     18  H   GLY A   2       9.256  16.724 -17.199  1.00 50.29           H  
ATOM     19  CA  GLY A   2       9.673  15.982 -15.252  1.00 50.29           C  
ATOM     20  HA2 GLY A   2       9.298  16.269 -14.269  1.00 50.29           H  
ATOM     21  HA3 GLY A   2       9.200  15.045 -15.545  1.00 50.29           H  
ATOM     22  C   GLY A   2      11.182  15.760 -15.183  1.00 50.29           C  
ATOM     23  O   GLY A   2      11.771  15.420 -16.206  1.00 50.29           O  
ATOM     24  N   GLY A   3      11.816  16.013 -14.037  1.00 63.90           N  
ATOM     25  H   GLY A   3      11.296  16.367 -13.247  1.00 63.90           H  
ATOM     26  CA  GLY A   3      13.257  15.804 -13.876  1.00 63.90           C  
ATOM     27  HA2 GLY A   3      13.547  16.029 -12.850  1.00 63.90           H  
ATOM     28  HA3 GLY A   3      13.789  16.485 -14.541  1.00 63.90           H  
ATOM     29  C   GLY A   3      13.673  14.362 -14.197  1.00 63.90           C  
ATOM     30  O   GLY A   3      12.907  13.422 -13.991  1.00 63.90           O  
ATOM     31  N   PHE A   4      14.893  14.171 -14.707  1.00 77.16           N  
ATOM     32  H   PHE A   4      15.451  14.981 -14.937  1.00 77.16           H  
ATOM     33  CA  PHE A   4      15.469  12.837 -14.950  1.00 77.16           C  
ATOM     34  HA  PHE A   4      14.683  12.175 -15.312  1.00 77.16           H  
ATOM     35  C   PHE A   4      16.026  12.176 -13.682  1.00 77.16           C  
ATOM     36  CB  PHE A   4      16.561  12.944 -16.024  1.00 77.16           C  
ATOM     37  HB2 PHE A   4      16.992  11.954 -16.170  1.00 77.16           H  
ATOM     38  HB3 PHE A   4      17.354  13.595 -15.654  1.00 77.16           H  
ATOM     39  O   PHE A   4      16.296  10.974 -13.656  1.00 77.16           O  
ATOM     40  CG  PHE A   4      16.092  13.440 -17.379  1.00 77.16           C  
ATOM     41  CD1 PHE A   4      14.934  12.899 -17.960  1.00 77.16           C  
ATOM     42  HD1 PHE A   4      14.349  12.182 -17.404  1.00 77.16           H  
ATOM     43  CD2 PHE A   4      16.819  14.420 -18.079  1.00 77.16           C  
ATOM     44  HD2 PHE A   4      17.716  14.840 -17.650  1.00 77.16           H  
ATOM     45  CE1 PHE A   4      14.517  13.297 -19.241  1.00 77.16           C  
ATOM     46  HE1 PHE A   4      13.626  12.874 -19.682  1.00 77.16           H  
ATOM     47  CE2 PHE A   4      16.393  14.837 -19.354  1.00 77.16           C  
ATOM     48  HE2 PHE A   4      16.959  15.583 -19.892  1.00 77.16           H  
ATOM     49  CZ  PHE A   4      15.250  14.268 -19.941  1.00 77.16           C  
ATOM     50  HZ  PHE A   4      14.933  14.583 -20.924  1.00 77.16           H  
ATOM     51  N   SER A   5      16.184  12.958 -12.622  1.00 76.48           N  
ATOM     52  H   SER A   5      15.921  13.929 -12.709  1.00 76.48           H  
ATOM     53  CA  SER A   5      16.719  12.569 -11.323  1.00 76.48           C  
ATOM     54  HA  SER A   5      16.630  11.491 -11.191  1.00 76.48           H  
ATOM     55  C   SER A   5      15.921  13.245 -10.218  1.00 76.48           C  
ATOM     56  CB  SER A   5      18.200  12.952 -11.237  1.00 76.48           C  
ATOM     57  HB2 SER A   5      18.571  12.773 -10.227  1.00 76.48           H  
ATOM     58  HB3 SER A   5      18.761  12.320 -11.926  1.00 76.48           H  
ATOM     59  O   SER A   5      15.287  14.276 -10.448  1.00 76.48           O  
ATOM     60  OG  SER A   5      18.403  14.304 -11.603  1.00 76.48           O  
ATOM     61  HG  SER A   5      18.172  14.881 -10.871  1.00 76.48           H  
ATOM     62  N   LYS A   6      15.957  12.678  -9.009  1.00 72.43           N  
ATOM     63  H   LYS A   6      16.525  11.853  -8.879  1.00 72.43           H  
ATOM     64  CA  LYS A   6      15.399  13.356  -7.837  1.00 72.43           C  
ATOM     65  HA  LYS A   6      14.342  13.559  -8.011  1.00 72.43           H  
ATOM     66  C   LYS A   6      16.112  14.691  -7.650  1.00 72.43           C  
ATOM     67  CB  LYS A   6      15.558  12.506  -6.577  1.00 72.43           C  
ATOM     68  HB2 LYS A   6      15.235  13.101  -5.723  1.00 72.43           H  
ATOM     69  HB3 LYS A   6      16.612  12.262  -6.441  1.00 72.43           H  
ATOM     70  O   LYS A   6      17.339  14.736  -7.640  1.00 72.43           O  
ATOM     71  CG  LYS A   6      14.736  11.213  -6.618  1.00 72.43           C  
ATOM     72  HG2 LYS A   6      15.140  10.547  -7.381  1.00 72.43           H  
ATOM     73  HG3 LYS A   6      13.691  11.432  -6.836  1.00 72.43           H  
ATOM     74  CD  LYS A   6      14.853  10.560  -5.242  1.00 72.43           C  
ATOM     75  HD2 LYS A   6      15.906  10.555  -4.960  1.00 72.43           H  
ATOM     76  HD3 LYS A   6      14.308  11.152  -4.506  1.00 72.43           H  
ATOM     77  CE  LYS A   6      14.335   9.126  -5.241  1.00 72.43           C  
ATOM     78  HE2 LYS A   6      14.690   8.638  -6.149  1.00 72.43           H  
ATOM     79  HE3 LYS A   6      13.245   9.125  -5.237  1.00 72.43           H  
ATOM     80  NZ  LYS A   6      14.893   8.429  -4.062  1.00 72.43           N  
ATOM     81  HZ1 LYS A   6      14.608   8.878  -3.204  1.00 72.43           H  
ATOM     82  HZ2 LYS A   6      14.653   7.448  -4.057  1.00 72.43           H  
ATOM     83  HZ3 LYS A   6      15.899   8.509  -4.101  1.00 72.43           H  
ATOM     84  N   GLU A   7      15.346  15.762  -7.484  1.00 71.61           N  
ATOM     85  H   GLU A   7      14.345  15.668  -7.588  1.00 71.61           H  
ATOM     86  CA  GLU A   7      15.885  17.127  -7.420  1.00 71.61           C  
ATOM     87  HA  GLU A   7      16.589  17.264  -8.240  1.00 71.61           H  
ATOM     88  C   GLU A   7      16.669  17.415  -6.133  1.00 71.61           C  
ATOM     89  CB  GLU A   7      14.750  18.140  -7.609  1.00 71.61           C  
ATOM     90  HB2 GLU A   7      15.153  19.144  -7.479  1.00 71.61           H  
ATOM     91  HB3 GLU A   7      13.984  17.965  -6.854  1.00 71.61           H  
ATOM     92  O   GLU A   7      17.363  18.425  -6.050  1.00 71.61           O  
ATOM     93  CG  GLU A   7      14.138  18.036  -9.015  1.00 71.61           C  
ATOM     94  HG2 GLU A   7      13.692  17.049  -9.138  1.00 71.61           H  
ATOM     95  HG3 GLU A   7      14.937  18.138  -9.749  1.00 71.61           H  
ATOM     96  CD  GLU A   7      13.064  19.097  -9.288  1.00 71.61           C  
ATOM     97  OE1 GLU A   7      12.666  19.193 -10.471  1.00 71.61           O  
ATOM     98  OE2 GLU A   7      12.639  19.770  -8.325  1.00 71.61           O  
ATOM     99  N   SER A   8      16.624  16.515  -5.145  1.00 77.76           N  
ATOM    100  H   SER A   8      16.024  15.710  -5.252  1.00 77.76           H  
ATOM    101  CA  SER A   8      17.477  16.581  -3.960  1.00 77.76           C  
ATOM    102  HA  SER A   8      17.276  17.519  -3.442  1.00 77.76           H  
ATOM    103  C   SER A   8      18.955  16.552  -4.361  1.00 77.76           C  
ATOM    104  CB  SER A   8      17.166  15.428  -3.002  1.00 77.76           C  
ATOM    105  HB2 SER A   8      17.427  14.482  -3.475  1.00 77.76           H  
ATOM    106  HB3 SER A   8      17.758  15.541  -2.094  1.00 77.76           H  
ATOM    107  O   SER A   8      19.476  15.535  -4.829  1.00 77.76           O  
ATOM    108  OG  SER A   8      15.788  15.415  -2.674  1.00 77.76           O  
ATOM    109  HG  SER A   8      15.558  16.249  -2.258  1.00 77.76           H  
ATOM    110  N   ILE A   9      19.627  17.686  -4.162  1.00 77.42           N  
ATOM    111  H   ILE A   9      19.111  18.494  -3.845  1.00 77.42           H  
ATOM    112  CA  ILE A   9      21.063  17.833  -4.385  1.00 77.42           C  
ATOM    113  HA  ILE A   9      21.354  17.198  -5.222  1.00 77.42           H  
ATOM    114  C   ILE A   9      21.781  17.344  -3.134  1.00 77.42           C  
ATOM    115  CB  ILE A   9      21.444  19.288  -4.739  1.00 77.42           C  
ATOM    116  HB  ILE A   9      21.156  19.934  -3.910  1.00 77.42           H  
ATOM    117  O   ILE A   9      21.623  17.908  -2.052  1.00 77.42           O  
ATOM    118  CG1 ILE A   9      20.692  19.752  -6.007  1.00 77.42           C  
ATOM    119 HG12 ILE A   9      21.009  19.153  -6.861  1.00 77.42           H  
ATOM    120 HG13 ILE A   9      19.621  19.599  -5.868  1.00 77.42           H  
ATOM    121  CG2 ILE A   9      22.971  19.397  -4.940  1.00 77.42           C  
ATOM    122 HG21 ILE A   9      23.256  20.421  -5.183  1.00 77.42           H  
ATOM    123 HG22 ILE A   9      23.491  19.130  -4.020  1.00 77.42           H  
ATOM    124 HG23 ILE A   9      23.295  18.722  -5.732  1.00 77.42           H  
ATOM    125  CD1 ILE A   9      20.869  21.238  -6.337  1.00 77.42           C  
ATOM    126 HD11 ILE A   9      21.896  21.445  -6.638  1.00 77.42           H  
ATOM    127 HD12 ILE A   9      20.207  21.503  -7.161  1.00 77.42           H  
ATOM    128 HD13 ILE A   9      20.610  21.844  -5.468  1.00 77.42           H  
ATOM    129  N   LEU A  10      22.595  16.310  -3.297  1.00 82.20           N  
ATOM    130  H   LEU A  10      22.707  15.923  -4.223  1.00 82.20           H  
ATOM    131  CA  LEU A  10      23.491  15.848  -2.253  1.00 82.20           C  
ATOM    132  HA  LEU A  10      23.048  16.096  -1.288  1.00 82.20           H  
ATOM    133  C   LEU A  10      24.835  16.582  -2.352  1.00 82.20           C  
ATOM    134  CB  LEU A  10      23.644  14.328  -2.335  1.00 82.20           C  
ATOM    135  HB2 LEU A  10      23.979  14.092  -3.346  1.00 82.20           H  
ATOM    136  HB3 LEU A  10      24.416  14.011  -1.634  1.00 82.20           H  
ATOM    137  O   LEU A  10      25.289  16.907  -3.460  1.00 82.20           O  
ATOM    138  CG  LEU A  10      22.359  13.529  -2.060  1.00 82.20           C  
ATOM    139  HG  LEU A  10      21.631  13.737  -2.844  1.00 82.20           H  
ATOM    140  CD1 LEU A  10      22.700  12.041  -2.083  1.00 82.20           C  
ATOM    141 HD11 LEU A  10      23.411  11.803  -1.292  1.00 82.20           H  
ATOM    142 HD12 LEU A  10      23.125  11.769  -3.049  1.00 82.20           H  
ATOM    143 HD13 LEU A  10      21.793  11.455  -1.930  1.00 82.20           H  
ATOM    144  CD2 LEU A  10      21.730  13.847  -0.701  1.00 82.20           C  
ATOM    145 HD21 LEU A  10      21.337  14.864  -0.699  1.00 82.20           H  
ATOM    146 HD22 LEU A  10      20.898  13.167  -0.518  1.00 82.20           H  
ATOM    147 HD23 LEU A  10      22.468  13.733   0.093  1.00 82.20           H  
ATOM    148  N   PRO A  11      25.486  16.856  -1.207  1.00 84.15           N  
ATOM    149  CA  PRO A  11      26.784  17.512  -1.187  1.00 84.15           C  
ATOM    150  HA  PRO A  11      26.711  18.478  -1.685  1.00 84.15           H  
ATOM    151  C   PRO A  11      27.847  16.669  -1.901  1.00 84.15           C  
ATOM    152  CB  PRO A  11      27.108  17.730   0.296  1.00 84.15           C  
ATOM    153  HB2 PRO A  11      26.701  18.688   0.619  1.00 84.15           H  
ATOM    154  HB3 PRO A  11      28.177  17.684   0.501  1.00 84.15           H  
ATOM    155  O   PRO A  11      27.695  15.463  -2.107  1.00 84.15           O  
ATOM    156  CG  PRO A  11      26.353  16.599   0.991  1.00 84.15           C  
ATOM    157  HG2 PRO A  11      26.934  15.678   0.932  1.00 84.15           H  
ATOM    158  HG3 PRO A  11      26.120  16.842   2.028  1.00 84.15           H  
ATOM    159  CD  PRO A  11      25.092  16.466   0.143  1.00 84.15           C  
ATOM    160  HD2 PRO A  11      24.327  17.150   0.508  1.00 84.15           H  
ATOM    161  HD3 PRO A  11      24.728  15.439   0.181  1.00 84.15           H  
ATOM    162  N   LYS A  12      28.952  17.321  -2.273  1.00 84.31           N  
ATOM    163  H   LYS A  12      29.015  18.305  -2.052  1.00 84.31           H  
ATOM    164  CA  LYS A  12      30.120  16.654  -2.858  1.00 84.31           C  
ATOM    165  HA  LYS A  12      29.812  16.184  -3.791  1.00 84.31           H  
ATOM    166  C   LYS A  12      30.622  15.531  -1.946  1.00 84.31           C  
ATOM    167  CB  LYS A  12      31.213  17.687  -3.177  1.00 84.31           C  
ATOM    168  HB2 LYS A  12      31.963  17.208  -3.806  1.00 84.31           H  
ATOM    169  HB3 LYS A  12      30.776  18.506  -3.750  1.00 84.31           H  
ATOM    170  O   LYS A  12      30.648  15.677  -0.725  1.00 84.31           O  
ATOM    171  CG  LYS A  12      31.912  18.262  -1.934  1.00 84.31           C  
ATOM    172  HG2 LYS A  12      32.395  17.457  -1.380  1.00 84.31           H  
ATOM    173  HG3 LYS A  12      31.175  18.744  -1.291  1.00 84.31           H  
ATOM    174  CD  LYS A  12      32.990  19.277  -2.318  1.00 84.31           C  
ATOM    175  HD2 LYS A  12      33.720  18.796  -2.970  1.00 84.31           H  
ATOM    176  HD3 LYS A  12      32.528  20.110  -2.849  1.00 84.31           H  
ATOM    177  CE  LYS A  12      33.677  19.786  -1.046  1.00 84.31           C  
ATOM    178  HE2 LYS A  12      32.925  20.243  -0.404  1.00 84.31           H  
ATOM    179  HE3 LYS A  12      34.092  18.931  -0.512  1.00 84.31           H  
ATOM    180  NZ  LYS A  12      34.749  20.763  -1.356  1.00 84.31           N  
ATOM    181  HZ1 LYS A  12      35.183  21.094  -0.506  1.00 84.31           H  
ATOM    182  HZ2 LYS A  12      35.461  20.333  -1.930  1.00 84.31           H  
ATOM    183  HZ3 LYS A  12      34.372  21.557  -1.854  1.00 84.31           H  
ATOM    184  N   GLY A  13      31.067  14.434  -2.542  1.00 78.25           N  
ATOM    185  H   GLY A  13      31.013  14.363  -3.548  1.00 78.25           H  
ATOM    186  CA  GLY A  13      31.649  13.314  -1.814  1.00 78.25           C  
ATOM    187  HA2 GLY A  13      32.477  13.673  -1.202  1.00 78.25           H  
ATOM    188  HA3 GLY A  13      30.897  12.876  -1.158  1.00 78.25           H  
ATOM    189  C   GLY A  13      32.165  12.243  -2.761  1.00 78.25           C  
ATOM    190  O   GLY A  13      31.879  12.271  -3.955  1.00 78.25           O  
ATOM    191  N   ASN A  14      32.885  11.261  -2.223  1.00 78.09           N  
ATOM    192  H   ASN A  14      33.095  11.308  -1.236  1.00 78.09           H  
ATOM    193  CA  ASN A  14      33.462  10.150  -2.993  1.00 78.09           C  
ATOM    194  HA  ASN A  14      33.884  10.561  -3.909  1.00 78.09           H  
ATOM    195  C   ASN A  14      32.418   9.114  -3.461  1.00 78.09           C  
ATOM    196  CB  ASN A  14      34.611   9.522  -2.178  1.00 78.09           C  
ATOM    197  HB2 ASN A  14      34.266   9.282  -1.172  1.00 78.09           H  
ATOM    198  HB3 ASN A  14      34.932   8.594  -2.651  1.00 78.09           H  
ATOM    199  O   ASN A  14      32.745   7.950  -3.667  1.00 78.09           O  
ATOM    200  CG  ASN A  14      35.842  10.406  -2.102  1.00 78.09           C  
ATOM    201  ND2 ASN A  14      36.744  10.124  -1.193  1.00 78.09           N  
ATOM    202 HD21 ASN A  14      37.566  10.711  -1.183  1.00 78.09           H  
ATOM    203 HD22 ASN A  14      36.641   9.327  -0.582  1.00 78.09           H  
ATOM    204  OD1 ASN A  14      36.016  11.346  -2.857  1.00 78.09           O  
ATOM    205  N   SER A  15      31.155   9.515  -3.610  1.00 77.81           N  
ATOM    206  H   SER A  15      30.983  10.510  -3.606  1.00 77.81           H  
ATOM    207  CA  SER A  15      30.080   8.640  -4.064  1.00 77.81           C  
ATOM    208  HA  SER A  15      30.269   7.623  -3.720  1.00 77.81           H  
ATOM    209  C   SER A  15      30.011   8.638  -5.587  1.00 77.81           C  
ATOM    210  CB  SER A  15      28.750   9.094  -3.462  1.00 77.81           C  
ATOM    211  HB2 SER A  15      28.810   9.043  -2.375  1.00 77.81           H  
ATOM    212  HB3 SER A  15      28.559  10.126  -3.754  1.00 77.81           H  
ATOM    213  O   SER A  15      29.659   9.646  -6.198  1.00 77.81           O  
ATOM    214  OG  SER A  15      27.694   8.266  -3.913  1.00 77.81           O  
ATOM    215  HG  SER A  15      26.872   8.720  -3.713  1.00 77.81           H  
ATOM    216  N   ASP A  16      30.257   7.478  -6.194  1.00 73.52           N  
ATOM    217  H   ASP A  16      30.668   6.727  -5.658  1.00 73.52           H  
ATOM    218  CA  ASP A  16      30.041   7.254  -7.631  1.00 73.52           C  
ATOM    219  HA  ASP A  16      30.478   8.084  -8.186  1.00 73.52           H  
ATOM    220  C   ASP A  16      28.546   7.202  -8.010  1.00 73.52           C  
ATOM    221  CB  ASP A  16      30.758   5.964  -8.064  1.00 73.52           C  
ATOM    222  HB2 ASP A  16      30.568   5.791  -9.123  1.00 73.52           H  
ATOM    223  HB3 ASP A  16      30.340   5.126  -7.507  1.00 73.52           H  
ATOM    224  O   ASP A  16      28.205   7.063  -9.181  1.00 73.52           O  
ATOM    225  CG  ASP A  16      32.276   6.014  -7.862  1.00 73.52           C  
ATOM    226  OD1 ASP A  16      32.888   7.083  -8.093  1.00 73.52           O  
ATOM    227  OD2 ASP A  16      32.838   4.984  -7.443  1.00 73.52           O  
ATOM    228  N   LYS A  17      27.633   7.302  -7.030  1.00 75.49           N  
ATOM    229  H   LYS A  17      27.975   7.447  -6.091  1.00 75.49           H  
ATOM    230  CA  LYS A  17      26.177   7.271  -7.259  1.00 75.49           C  
ATOM    231  HA  LYS A  17      25.970   6.630  -8.117  1.00 75.49           H  
ATOM    232  C   LYS A  17      25.588   8.634  -7.623  1.00 75.49           C  
ATOM    233  CB  LYS A  17      25.449   6.704  -6.033  1.00 75.49           C  
ATOM    234  HB2 LYS A  17      24.378   6.707  -6.237  1.00 75.49           H  
ATOM    235  HB3 LYS A  17      25.622   7.354  -5.176  1.00 75.49           H  
ATOM    236  O   LYS A  17      24.456   8.687  -8.092  1.00 75.49           O  
ATOM    237  CG  LYS A  17      25.874   5.270  -5.693  1.00 75.49           C  
ATOM    238  HG2 LYS A  17      25.655   4.621  -6.541  1.00 75.49           H  
ATOM    239  HG3 LYS A  17      26.943   5.236  -5.484  1.00 75.49           H  
ATOM    240  CD  LYS A  17      25.108   4.779  -4.461  1.00 75.49           C  
ATOM    241  HD2 LYS A  17      25.338   5.432  -3.619  1.00 75.49           H  
ATOM    242  HD3 LYS A  17      24.038   4.821  -4.664  1.00 75.49           H  
ATOM    243  CE  LYS A  17      25.520   3.342  -4.132  1.00 75.49           C  
ATOM    244  HE2 LYS A  17      26.599   3.318  -3.980  1.00 75.49           H  
ATOM    245  HE3 LYS A  17      25.290   2.711  -4.991  1.00 75.49           H  
ATOM    246  NZ  LYS A  17      24.818   2.848  -2.922  1.00 75.49           N  
ATOM    247  HZ1 LYS A  17      25.048   3.428  -2.128  1.00 75.49           H  
ATOM    248  HZ2 LYS A  17      25.091   1.898  -2.716  1.00 75.49           H  
ATOM    249  HZ3 LYS A  17      23.817   2.881  -3.059  1.00 75.49           H  
ATOM    250  N   LEU A  18      26.322   9.719  -7.371  1.00 81.75           N  
ATOM    251  H   LEU A  18      27.283   9.591  -7.088  1.00 81.75           H  
ATOM    252  CA  LEU A  18      25.840  11.073  -7.623  1.00 81.75           C  
ATOM    253  HA  LEU A  18      24.836  11.173  -7.210  1.00 81.75           H  
ATOM    254  C   LEU A  18      25.743  11.343  -9.125  1.00 81.75           C  
ATOM    255  CB  LEU A  18      26.774  12.095  -6.962  1.00 81.75           C  
ATOM    256  HB2 LEU A  18      27.787  11.899  -7.314  1.00 81.75           H  
ATOM    257  HB3 LEU A  18      26.471  13.089  -7.291  1.00 81.75           H  
ATOM    258  O   LEU A  18      26.689  11.104  -9.872  1.00 81.75           O  
ATOM    259  CG  LEU A  18      26.793  12.098  -5.432  1.00 81.75           C  
ATOM    260  HG  LEU A  18      27.085  11.112  -5.069  1.00 81.75           H  
ATOM    261  CD1 LEU A  18      27.812  13.129  -4.941  1.00 81.75           C  
ATOM    262 HD11 LEU A  18      27.829  13.148  -3.851  1.00 81.75           H  
ATOM    263 HD12 LEU A  18      28.805  12.866  -5.304  1.00 81.75           H  
ATOM    264 HD13 LEU A  18      27.546  14.121  -5.307  1.00 81.75           H  
ATOM    265  CD2 LEU A  18      25.430  12.451  -4.850  1.00 81.75           C  
ATOM    266 HD21 LEU A  18      25.509  12.493  -3.764  1.00 81.75           H  
ATOM    267 HD22 LEU A  18      24.694  11.690  -5.108  1.00 81.75           H  
ATOM    268 HD23 LEU A  18      25.097  13.415  -5.235  1.00 81.75           H  
ATOM    269  N   ILE A  19      24.623  11.915  -9.556  1.00 81.25           N  
ATOM    270  H   ILE A  19      23.873  12.059  -8.896  1.00 81.25           H  
ATOM    271  CA  ILE A  19      24.429  12.309 -10.954  1.00 81.25           C  
ATOM    272  HA  ILE A  19      25.056  11.681 -11.586  1.00 81.25           H  
ATOM    273  C   ILE A  19      24.876  13.756 -11.136  1.00 81.25           C  
ATOM    274  CB  ILE A  19      22.976  12.083 -11.398  1.00 81.25           C  
ATOM    275  HB  ILE A  19      22.331  12.664 -10.739  1.00 81.25           H  
ATOM    276  O   ILE A  19      24.457  14.651 -10.397  1.00 81.25           O  
ATOM    277  CG1 ILE A  19      22.604  10.595 -11.256  1.00 81.25           C  
ATOM    278 HG12 ILE A  19      22.877  10.224 -10.268  1.00 81.25           H  
ATOM    279 HG13 ILE A  19      23.151  10.012 -11.997  1.00 81.25           H  
ATOM    280  CG2 ILE A  19      22.754  12.562 -12.848  1.00 81.25           C  
ATOM    281 HG21 ILE A  19      21.708  12.459 -13.136  1.00 81.25           H  
ATOM    282 HG22 ILE A  19      22.992  13.622 -12.946  1.00 81.25           H  
ATOM    283 HG23 ILE A  19      23.375  11.989 -13.536  1.00 81.25           H  
ATOM    284  CD1 ILE A  19      21.110  10.343 -11.422  1.00 81.25           C  
ATOM    285 HD11 ILE A  19      20.963   9.265 -11.364  1.00 81.25           H  
ATOM    286 HD12 ILE A  19      20.553  10.845 -10.630  1.00 81.25           H  
ATOM    287 HD13 ILE A  19      20.751  10.671 -12.398  1.00 81.25           H  
ATOM    288  N   ALA A  20      25.709  13.996 -12.146  1.00 82.68           N  
ATOM    289  H   ALA A  20      26.015  13.218 -12.714  1.00 82.68           H  
ATOM    290  CA  ALA A  20      26.182  15.329 -12.491  1.00 82.68           C  
ATOM    291  HA  ALA A  20      26.739  15.734 -11.647  1.00 82.68           H  
ATOM    292  C   ALA A  20      25.018  16.278 -12.789  1.00 82.68           C  
ATOM    293  CB  ALA A  20      27.132  15.219 -13.686  1.00 82.68           C  
ATOM    294  HB1 ALA A  20      27.978  14.579 -13.437  1.00 82.68           H  
ATOM    295  HB2 ALA A  20      26.606  14.804 -14.546  1.00 82.68           H  
ATOM    296  HB3 ALA A  20      27.504  16.209 -13.950  1.00 82.68           H  
ATOM    297  O   ALA A  20      24.124  15.970 -13.574  1.00 82.68           O  
ATOM    298  N   ARG A  21      25.057  17.471 -12.185  1.00 81.14           N  
ATOM    299  H   ARG A  21      25.797  17.633 -11.518  1.00 81.14           H  
ATOM    300  CA  ARG A  21      24.033  18.507 -12.402  1.00 81.14           C  
ATOM    301  HA  ARG A  21      23.050  18.040 -12.341  1.00 81.14           H  
ATOM    302  C   ARG A  21      24.099  19.129 -13.796  1.00 81.14           C  
ATOM    303  CB  ARG A  21      24.137  19.593 -11.322  1.00 81.14           C  
ATOM    304  HB2 ARG A  21      25.143  20.011 -11.316  1.00 81.14           H  
ATOM    305  HB3 ARG A  21      23.433  20.390 -11.563  1.00 81.14           H  
ATOM    306  O   ARG A  21      23.102  19.650 -14.284  1.00 81.14           O  
ATOM    307  CG  ARG A  21      23.788  19.044  -9.931  1.00 81.14           C  
ATOM    308  HG2 ARG A  21      24.509  18.279  -9.641  1.00 81.14           H  
ATOM    309  HG3 ARG A  21      22.799  18.587  -9.971  1.00 81.14           H  
ATOM    310  CD  ARG A  21      23.766  20.146  -8.868  1.00 81.14           C  
ATOM    311  HD2 ARG A  21      23.285  19.741  -7.978  1.00 81.14           H  
ATOM    312  HD3 ARG A  21      23.156  20.971  -9.236  1.00 81.14           H  
ATOM    313  NE  ARG A  21      25.120  20.613  -8.501  1.00 81.14           N  
ATOM    314  HE  ARG A  21      25.880  19.957  -8.616  1.00 81.14           H  
ATOM    315  NH1 ARG A  21      24.487  22.611  -7.558  1.00 81.14           N  
ATOM    316 HH11 ARG A  21      23.523  22.397  -7.773  1.00 81.14           H  
ATOM    317 HH12 ARG A  21      24.712  23.438  -7.024  1.00 81.14           H  
ATOM    318  NH2 ARG A  21      26.619  22.005  -7.498  1.00 81.14           N  
ATOM    319 HH21 ARG A  21      26.805  22.843  -6.966  1.00 81.14           H  
ATOM    320 HH22 ARG A  21      27.249  21.227  -7.367  1.00 81.14           H  
ATOM    321  CZ  ARG A  21      25.404  21.737  -7.867  1.00 81.14           C  
ATOM    322  N   LYS A  22      25.282  19.116 -14.411  1.00 76.87           N  
ATOM    323  H   LYS A  22      26.027  18.601 -13.964  1.00 76.87           H  
ATOM    324  CA  LYS A  22      25.560  19.649 -15.747  1.00 76.87           C  
ATOM    325  HA  LYS A  22      24.636  19.681 -16.326  1.00 76.87           H  
ATOM    326  C   LYS A  22      26.528  18.722 -16.465  1.00 76.87           C  
ATOM    327  CB  LYS A  22      26.155  21.067 -15.658  1.00 76.87           C  
ATOM    328  HB2 LYS A  22      27.052  21.042 -15.039  1.00 76.87           H  
ATOM    329  HB3 LYS A  22      26.445  21.384 -16.660  1.00 76.87           H  
ATOM    330  O   LYS A  22      27.359  18.078 -15.823  1.00 76.87           O  
ATOM    331  CG  LYS A  22      25.170  22.097 -15.086  1.00 76.87           C  
ATOM    332  HG2 LYS A  22      24.250  22.073 -15.670  1.00 76.87           H  
ATOM    333  HG3 LYS A  22      24.939  21.847 -14.050  1.00 76.87           H  
ATOM    334  CD  LYS A  22      25.758  23.513 -15.132  1.00 76.87           C  
ATOM    335  HD2 LYS A  22      26.660  23.545 -14.522  1.00 76.87           H  
ATOM    336  HD3 LYS A  22      26.014  23.759 -16.162  1.00 76.87           H  
ATOM    337  CE  LYS A  22      24.732  24.520 -14.598  1.00 76.87           C  
ATOM    338  HE2 LYS A  22      24.491  24.258 -13.568  1.00 76.87           H  
ATOM    339  HE3 LYS A  22      23.819  24.425 -15.186  1.00 76.87           H  
ATOM    340  NZ  LYS A  22      25.239  25.914 -14.670  1.00 76.87           N  
ATOM    341  HZ1 LYS A  22      26.079  26.017 -14.119  1.00 76.87           H  
ATOM    342  HZ2 LYS A  22      24.546  26.563 -14.326  1.00 76.87           H  
ATOM    343  HZ3 LYS A  22      25.449  26.165 -15.625  1.00 76.87           H  
ATOM    344  N   THR A  23      26.460  18.701 -17.792  1.00 74.52           N  
ATOM    345  H   THR A  23      25.718  19.192 -18.270  1.00 74.52           H  
ATOM    346  CA  THR A  23      27.475  18.054 -18.625  1.00 74.52           C  
ATOM    347  HA  THR A  23      27.431  16.979 -18.447  1.00 74.52           H  
ATOM    348  C   THR A  23      28.858  18.577 -18.216  1.00 74.52           C  
ATOM    349  CB  THR A  23      27.205  18.314 -20.117  1.00 74.52           C  
ATOM    350  HB  THR A  23      27.559  19.309 -20.389  1.00 74.52           H  
ATOM    351  O   THR A  23      29.032  19.783 -18.042  1.00 74.52           O  
ATOM    352  CG2 THR A  23      27.870  17.268 -21.006  1.00 74.52           C  
ATOM    353 HG21 THR A  23      27.422  16.289 -20.834  1.00 74.52           H  
ATOM    354 HG22 THR A  23      28.936  17.208 -20.787  1.00 74.52           H  
ATOM    355 HG23 THR A  23      27.746  17.540 -22.054  1.00 74.52           H  
ATOM    356  OG1 THR A  23      25.819  18.231 -20.375  1.00 74.52           O  
ATOM    357  HG1 THR A  23      25.698  18.244 -21.327  1.00 74.52           H  
ATOM    358  N   TYR A  24      29.817  17.669 -18.014  1.00 79.20           N  
ATOM    359  H   TYR A  24      29.586  16.701 -18.188  1.00 79.20           H  
ATOM    360  CA  TYR A  24      31.200  17.949 -17.584  1.00 79.20           C  
ATOM    361  HA  TYR A  24      31.733  17.001 -17.665  1.00 79.20           H  
ATOM    362  C   TYR A  24      31.406  18.388 -16.123  1.00 79.20           C  
ATOM    363  CB  TYR A  24      31.895  18.910 -18.565  1.00 79.20           C  
ATOM    364  HB2 TYR A  24      32.973  18.841 -18.419  1.00 79.20           H  
ATOM    365  HB3 TYR A  24      31.609  19.935 -18.328  1.00 79.20           H  
ATOM    366  O   TYR A  24      32.536  18.675 -15.731  1.00 79.20           O  
ATOM    367  CG  TYR A  24      31.589  18.635 -20.023  1.00 79.20           C  
ATOM    368  CD1 TYR A  24      32.139  17.498 -20.641  1.00 79.20           C  
ATOM    369  HD1 TYR A  24      32.805  16.848 -20.093  1.00 79.20           H  
ATOM    370  CD2 TYR A  24      30.732  19.490 -20.746  1.00 79.20           C  
ATOM    371  HD2 TYR A  24      30.321  20.368 -20.270  1.00 79.20           H  
ATOM    372  CE1 TYR A  24      31.831  17.213 -21.983  1.00 79.20           C  
ATOM    373  HE1 TYR A  24      32.253  16.348 -22.474  1.00 79.20           H  
ATOM    374  CE2 TYR A  24      30.427  19.210 -22.091  1.00 79.20           C  
ATOM    375  HE2 TYR A  24      29.785  19.873 -22.652  1.00 79.20           H  
ATOM    376  OH  TYR A  24      30.694  17.781 -24.005  1.00 79.20           O  
ATOM    377  HH  TYR A  24      30.178  18.467 -24.436  1.00 79.20           H  
ATOM    378  CZ  TYR A  24      30.979  18.068 -22.710  1.00 79.20           C  
ATOM    379  N   TRP A  25      30.364  18.424 -15.286  1.00 82.73           N  
ATOM    380  H   TRP A  25      29.443  18.183 -15.624  1.00 82.73           H  
ATOM    381  CA  TRP A  25      30.540  18.671 -13.852  1.00 82.73           C  
ATOM    382  HA  TRP A  25      31.416  19.301 -13.696  1.00 82.73           H  
ATOM    383  C   TRP A  25      30.785  17.367 -13.107  1.00 82.73           C  
ATOM    384  CB  TRP A  25      29.347  19.427 -13.267  1.00 82.73           C  
ATOM    385  HB2 TRP A  25      29.356  19.285 -12.186  1.00 82.73           H  
ATOM    386  HB3 TRP A  25      28.416  19.002 -13.641  1.00 82.73           H  
ATOM    387  O   TRP A  25      29.906  16.516 -13.042  1.00 82.73           O  
ATOM    388  CG  TRP A  25      29.357  20.902 -13.512  1.00 82.73           C  
ATOM    389  CD1 TRP A  25      29.876  21.534 -14.590  1.00 82.73           C  
ATOM    390  HD1 TRP A  25      30.345  21.047 -15.433  1.00 82.73           H  
ATOM    391  CD2 TRP A  25      28.855  21.955 -12.638  1.00 82.73           C  
ATOM    392  CE2 TRP A  25      29.128  23.215 -13.249  1.00 82.73           C  
ATOM    393  CE3 TRP A  25      28.203  21.969 -11.386  1.00 82.73           C  
ATOM    394  HE3 TRP A  25      28.002  21.031 -10.891  1.00 82.73           H  
ATOM    395  NE1 TRP A  25      29.754  22.899 -14.434  1.00 82.73           N  
ATOM    396  HE1 TRP A  25      30.148  23.560 -15.087  1.00 82.73           H  
ATOM    397  CH2 TRP A  25      28.131  24.413 -11.400  1.00 82.73           C  
ATOM    398  HH2 TRP A  25      27.885  25.341 -10.905  1.00 82.73           H  
ATOM    399  CZ2 TRP A  25      28.777  24.431 -12.647  1.00 82.73           C  
ATOM    400  HZ2 TRP A  25      29.040  25.367 -13.119  1.00 82.73           H  
ATOM    401  CZ3 TRP A  25      27.842  23.186 -10.775  1.00 82.73           C  
ATOM    402  HZ3 TRP A  25      27.363  23.184  -9.808  1.00 82.73           H  
ATOM    403  N   ASP A  26      31.959  17.243 -12.494  1.00 83.44           N  
ATOM    404  H   ASP A  26      32.666  17.948 -12.645  1.00 83.44           H  
ATOM    405  CA  ASP A  26      32.284  16.109 -11.633  1.00 83.44           C  
ATOM    406  HA  ASP A  26      32.057  15.190 -12.173  1.00 83.44           H  
ATOM    407  C   ASP A  26      31.468  16.172 -10.322  1.00 83.44           C  
ATOM    408  CB  ASP A  26      33.794  16.088 -11.375  1.00 83.44           C  
ATOM    409  HB2 ASP A  26      34.312  16.027 -12.332  1.00 83.44           H  
ATOM    410  HB3 ASP A  26      34.086  17.022 -10.895  1.00 83.44           H  
ATOM    411  O   ASP A  26      31.679  17.087  -9.508  1.00 83.44           O  
ATOM    412  CG  ASP A  26      34.250  14.918 -10.498  1.00 83.44           C  
ATOM    413  OD1 ASP A  26      33.397  14.095 -10.091  1.00 83.44           O  
ATOM    414  OD2 ASP A  26      35.457  14.911 -10.178  1.00 83.44           O  
ATOM    415  N   PRO A  27      30.559  15.213 -10.064  1.00 83.79           N  
ATOM    416  CA  PRO A  27      29.780  15.175  -8.831  1.00 83.79           C  
ATOM    417  HA  PRO A  27      29.176  16.081  -8.772  1.00 83.79           H  
ATOM    418  C   PRO A  27      30.646  15.062  -7.571  1.00 83.79           C  
ATOM    419  CB  PRO A  27      28.865  13.958  -8.958  1.00 83.79           C  
ATOM    420  HB2 PRO A  27      27.862  14.191  -8.599  1.00 83.79           H  
ATOM    421  HB3 PRO A  27      29.293  13.113  -8.418  1.00 83.79           H  
ATOM    422  O   PRO A  27      30.249  15.541  -6.507  1.00 83.79           O  
ATOM    423  CG  PRO A  27      28.849  13.628 -10.443  1.00 83.79           C  
ATOM    424  HG2 PRO A  27      28.697  12.565 -10.630  1.00 83.79           H  
ATOM    425  HG3 PRO A  27      28.081  14.226 -10.933  1.00 83.79           H  
ATOM    426  CD  PRO A  27      30.215  14.085 -10.916  1.00 83.79           C  
ATOM    427  HD2 PRO A  27      30.942  13.286 -10.769  1.00 83.79           H  
ATOM    428  HD3 PRO A  27      30.160  14.349 -11.973  1.00 83.79           H  
ATOM    429  N   LYS A  28      31.860  14.502  -7.677  1.00 86.76           N  
ATOM    430  H   LYS A  28      32.172  14.172  -8.579  1.00 86.76           H  
ATOM    431  CA  LYS A  28      32.807  14.425  -6.554  1.00 86.76           C  
ATOM    432  HA  LYS A  28      32.289  14.017  -5.685  1.00 86.76           H  
ATOM    433  C   LYS A  28      33.333  15.796  -6.141  1.00 86.76           C  
ATOM    434  CB  LYS A  28      33.980  13.494  -6.895  1.00 86.76           C  
ATOM    435  HB2 LYS A  28      34.518  13.872  -7.764  1.00 86.76           H  
ATOM    436  HB3 LYS A  28      34.668  13.481  -6.050  1.00 86.76           H  
ATOM    437  O   LYS A  28      33.693  15.988  -4.983  1.00 86.76           O  
ATOM    438  CG  LYS A  28      33.512  12.059  -7.159  1.00 86.76           C  
ATOM    439  HG2 LYS A  28      32.867  12.041  -8.037  1.00 86.76           H  
ATOM    440  HG3 LYS A  28      32.938  11.710  -6.300  1.00 86.76           H  
ATOM    441  CD  LYS A  28      34.689  11.105  -7.391  1.00 86.76           C  
ATOM    442  HD2 LYS A  28      35.360  11.123  -6.532  1.00 86.76           H  
ATOM    443  HD3 LYS A  28      35.225  11.401  -8.293  1.00 86.76           H  
ATOM    444  CE  LYS A  28      34.080   9.713  -7.560  1.00 86.76           C  
ATOM    445  HE2 LYS A  28      33.510   9.461  -6.667  1.00 86.76           H  
ATOM    446  HE3 LYS A  28      33.365   9.744  -8.382  1.00 86.76           H  
ATOM    447  NZ  LYS A  28      35.061   8.637  -7.828  1.00 86.76           N  
ATOM    448  HZ1 LYS A  28      34.506   7.803  -7.951  1.00 86.76           H  
ATOM    449  HZ2 LYS A  28      35.683   8.482  -7.048  1.00 86.76           H  
ATOM    450  HZ3 LYS A  28      35.562   8.795  -8.690  1.00 86.76           H  
ATOM    451  N   LYS A  29      33.342  16.769  -7.059  1.00 86.55           N  
ATOM    452  H   LYS A  29      33.030  16.524  -7.987  1.00 86.55           H  
ATOM    453  CA  LYS A  29      33.753  18.156  -6.787  1.00 86.55           C  
ATOM    454  HA  LYS A  29      34.431  18.169  -5.934  1.00 86.55           H  
ATOM    455  C   LYS A  29      32.579  19.049  -6.402  1.00 86.55           C  
ATOM    456  CB  LYS A  29      34.498  18.729  -8.000  1.00 86.55           C  
ATOM    457  HB2 LYS A  29      34.684  19.790  -7.831  1.00 86.55           H  
ATOM    458  HB3 LYS A  29      33.881  18.626  -8.893  1.00 86.55           H  
ATOM    459  O   LYS A  29      32.726  19.891  -5.518  1.00 86.55           O  
ATOM    460  CG  LYS A  29      35.841  18.022  -8.219  1.00 86.55           C  
ATOM    461  HG2 LYS A  29      35.667  16.968  -8.434  1.00 86.55           H  
ATOM    462  HG3 LYS A  29      36.442  18.100  -7.313  1.00 86.55           H  
ATOM    463  CD  LYS A  29      36.608  18.652  -9.386  1.00 86.55           C  
ATOM    464  HD2 LYS A  29      36.835  19.692  -9.152  1.00 86.55           H  
ATOM    465  HD3 LYS A  29      35.991  18.610 -10.284  1.00 86.55           H  
ATOM    466  CE  LYS A  29      37.903  17.867  -9.616  1.00 86.55           C  
ATOM    467  HE2 LYS A  29      37.634  16.834  -9.835  1.00 86.55           H  
ATOM    468  HE3 LYS A  29      38.485  17.869  -8.694  1.00 86.55           H  
ATOM    469  NZ  LYS A  29      38.700  18.434 -10.731  1.00 86.55           N  
ATOM    470  HZ1 LYS A  29      39.542  17.893 -10.868  1.00 86.55           H  
ATOM    471  HZ2 LYS A  29      38.169  18.397 -11.589  1.00 86.55           H  
ATOM    472  HZ3 LYS A  29      38.958  19.393 -10.545  1.00 86.55           H  
ATOM    473  N   TYR A  30      31.424  18.860  -7.038  1.00 87.50           N  
ATOM    474  H   TYR A  30      31.410  18.169  -7.774  1.00 87.50           H  
ATOM    475  CA  TYR A  30      30.312  19.814  -6.967  1.00 87.50           C  
ATOM    476  HA  TYR A  30      30.613  20.667  -6.359  1.00 87.50           H  
ATOM    477  C   TYR A  30      29.041  19.273  -6.313  1.00 87.50           C  
ATOM    478  CB  TYR A  30      30.025  20.343  -8.377  1.00 87.50           C  
ATOM    479  HB2 TYR A  30      29.700  19.516  -9.009  1.00 87.50           H  
ATOM    480  HB3 TYR A  30      29.211  21.067  -8.335  1.00 87.50           H  
ATOM    481  O   TYR A  30      28.049  20.003  -6.247  1.00 87.50           O  
ATOM    482  CG  TYR A  30      31.217  21.029  -9.007  1.00 87.50           C  
ATOM    483  CD1 TYR A  30      31.642  22.281  -8.521  1.00 87.50           C  
ATOM    484  HD1 TYR A  30      31.106  22.761  -7.716  1.00 87.50           H  
ATOM    485  CD2 TYR A  30      31.918  20.401 -10.053  1.00 87.50           C  
ATOM    486  HD2 TYR A  30      31.593  19.441 -10.426  1.00 87.50           H  
ATOM    487  CE1 TYR A  30      32.770  22.908  -9.081  1.00 87.50           C  
ATOM    488  HE1 TYR A  30      33.096  23.869  -8.711  1.00 87.50           H  
ATOM    489  CE2 TYR A  30      33.050  21.022 -10.611  1.00 87.50           C  
ATOM    490  HE2 TYR A  30      33.593  20.556 -11.419  1.00 87.50           H  
ATOM    491  OH  TYR A  30      34.575  22.861 -10.668  1.00 87.50           O  
ATOM    492  HH  TYR A  30      34.737  23.738 -10.311  1.00 87.50           H  
ATOM    493  CZ  TYR A  30      33.477  22.276 -10.127  1.00 87.50           C  
ATOM    494  N   GLY A  31      29.034  18.022  -5.860  1.00 83.61           N  
ATOM    495  H   GLY A  31      29.846  17.440  -6.009  1.00 83.61           H  
ATOM    496  CA  GLY A  31      27.796  17.337  -5.513  1.00 83.61           C  
ATOM    497  HA2 GLY A  31      28.021  16.397  -5.010  1.00 83.61           H  
ATOM    498  HA3 GLY A  31      27.203  17.952  -4.836  1.00 83.61           H  
ATOM    499  C   GLY A  31      26.959  17.027  -6.752  1.00 83.61           C  
ATOM    500  O   GLY A  31      27.265  17.442  -7.877  1.00 83.61           O  
ATOM    501  N   GLY A  32      25.875  16.297  -6.543  1.00 84.82           N  
ATOM    502  H   GLY A  32      25.602  16.082  -5.595  1.00 84.82           H  
ATOM    503  CA  GLY A  32      25.034  15.808  -7.625  1.00 84.82           C  
ATOM    504  HA2 GLY A  32      25.469  14.900  -8.043  1.00 84.82           H  
ATOM    505  HA3 GLY A  32      24.974  16.547  -8.424  1.00 84.82           H  
ATOM    506  C   GLY A  32      23.627  15.493  -7.161  1.00 84.82           C  
ATOM    507  O   GLY A  32      23.312  15.597  -5.976  1.00 84.82           O  
ATOM    508  N   PHE A  33      22.776  15.114  -8.105  1.00 84.02           N  
ATOM    509  H   PHE A  33      23.115  15.000  -9.049  1.00 84.02           H  
ATOM    510  CA  PHE A  33      21.464  14.582  -7.764  1.00 84.02           C  
ATOM    511  HA  PHE A  33      20.995  15.245  -7.037  1.00 84.02           H  
ATOM    512  C   PHE A  33      21.607  13.205  -7.111  1.00 84.02           C  
ATOM    513  CB  PHE A  33      20.569  14.541  -9.002  1.00 84.02           C  
ATOM    514  HB2 PHE A  33      20.979  13.842  -9.732  1.00 84.02           H  
ATOM    515  HB3 PHE A  33      19.597  14.148  -8.701  1.00 84.02           H  
ATOM    516  O   PHE A  33      22.492  12.431  -7.483  1.00 84.02           O  
ATOM    517  CG  PHE A  33      20.353  15.886  -9.659  1.00 84.02           C  
ATOM    518  CD1 PHE A  33      19.585  16.858  -8.994  1.00 84.02           C  
ATOM    519  HD1 PHE A  33      19.181  16.653  -8.014  1.00 84.02           H  
ATOM    520  CD2 PHE A  33      20.868  16.155 -10.943  1.00 84.02           C  
ATOM    521  HD2 PHE A  33      21.438  15.404 -11.469  1.00 84.02           H  
ATOM    522  CE1 PHE A  33      19.322  18.093  -9.610  1.00 84.02           C  
ATOM    523  HE1 PHE A  33      18.716  18.827  -9.101  1.00 84.02           H  
ATOM    524  CE2 PHE A  33      20.583  17.382 -11.569  1.00 84.02           C  
ATOM    525  HE2 PHE A  33      20.920  17.563 -12.578  1.00 84.02           H  
ATOM    526  CZ  PHE A  33      19.816  18.352 -10.900  1.00 84.02           C  
ATOM    527  HZ  PHE A  33      19.580  19.286 -11.389  1.00 84.02           H  
ATOM    528  N   ASP A  34      20.731  12.924  -6.144  1.00 78.91           N  
ATOM    529  H   ASP A  34      20.098  13.658  -5.859  1.00 78.91           H  
ATOM    530  CA  ASP A  34      20.744  11.700  -5.331  1.00 78.91           C  
ATOM    531  HA  ASP A  34      21.677  11.643  -4.770  1.00 78.91           H  
ATOM    532  C   ASP A  34      20.654  10.420  -6.173  1.00 78.91           C  
ATOM    533  CB  ASP A  34      19.572  11.774  -4.331  1.00 78.91           C  
ATOM    534  HB2 ASP A  34      18.673  12.082  -4.865  1.00 78.91           H  
ATOM    535  HB3 ASP A  34      19.784  12.534  -3.579  1.00 78.91           H  
ATOM    536  O   ASP A  34      21.497   9.530  -6.085  1.00 78.91           O  
ATOM    537  CG  ASP A  34      19.290  10.437  -3.632  1.00 78.91           C  
ATOM    538  OD1 ASP A  34      20.239   9.822  -3.111  1.00 78.91           O  
ATOM    539  OD2 ASP A  34      18.115   9.989  -3.692  1.00 78.91           O  
ATOM    540  N   SER A  35      19.605  10.318  -6.987  1.00 77.90           N  
ATOM    541  H   SER A  35      18.960  11.092  -7.050  1.00 77.90           H  
ATOM    542  CA  SER A  35      19.302   9.096  -7.723  1.00 77.90           C  
ATOM    543  HA  SER A  35      20.253   8.645  -8.008  1.00 77.90           H  
ATOM    544  C   SER A  35      18.522   9.388  -9.004  1.00 77.90           C  
ATOM    545  CB  SER A  35      18.567   8.092  -6.815  1.00 77.90           C  
ATOM    546  HB2 SER A  35      19.289   7.671  -6.115  1.00 77.90           H  
ATOM    547  HB3 SER A  35      18.175   7.278  -7.425  1.00 77.90           H  
ATOM    548  O   SER A  35      17.750  10.357  -9.059  1.00 77.90           O  
ATOM    549  OG  SER A  35      17.505   8.664  -6.061  1.00 77.90           O  
ATOM    550  HG  SER A  35      17.902   9.146  -5.332  1.00 77.90           H  
ATOM    551  N   PRO A  36      18.712   8.574 -10.058  1.00 83.38           N  
ATOM    552  CA  PRO A  36      17.950   8.721 -11.287  1.00 83.38           C  
ATOM    553  HA  PRO A  36      17.984   9.752 -11.638  1.00 83.38           H  
ATOM    554  C   PRO A  36      16.497   8.314 -11.039  1.00 83.38           C  
ATOM    555  CB  PRO A  36      18.638   7.820 -12.311  1.00 83.38           C  
ATOM    556  HB2 PRO A  36      19.427   8.372 -12.821  1.00 83.38           H  
ATOM    557  HB3 PRO A  36      17.929   7.430 -13.040  1.00 83.38           H  
ATOM    558  O   PRO A  36      16.209   7.432 -10.226  1.00 83.38           O  
ATOM    559  CG  PRO A  36      19.251   6.712 -11.452  1.00 83.38           C  
ATOM    560  HG2 PRO A  36      20.152   6.301 -11.908  1.00 83.38           H  
ATOM    561  HG3 PRO A  36      18.513   5.926 -11.292  1.00 83.38           H  
ATOM    562  CD  PRO A  36      19.553   7.381 -10.112  1.00 83.38           C  
ATOM    563  HD2 PRO A  36      19.309   6.694  -9.302  1.00 83.38           H  
ATOM    564  HD3 PRO A  36      20.608   7.650 -10.052  1.00 83.38           H  
ATOM    565  N   ILE A  37      15.569   8.934 -11.760  1.00 84.24           N  
ATOM    566  H   ILE A  37      15.854   9.618 -12.446  1.00 84.24           H  
ATOM    567  CA  ILE A  37      14.165   8.535 -11.716  1.00 84.24           C  
ATOM    568  HA  ILE A  37      13.925   8.230 -10.697  1.00 84.24           H  
ATOM    569  C   ILE A  37      13.984   7.305 -12.607  1.00 84.24           C  
ATOM    570  CB  ILE A  37      13.243   9.727 -12.049  1.00 84.24           C  
ATOM    571  HB  ILE A  37      13.613  10.226 -12.944  1.00 84.24           H  
ATOM    572  O   ILE A  37      14.364   7.298 -13.781  1.00 84.24           O  
ATOM    573  CG1 ILE A  37      13.275  10.712 -10.855  1.00 84.24           C  
ATOM    574 HG12 ILE A  37      12.710  10.282 -10.028  1.00 84.24           H  
ATOM    575 HG13 ILE A  37      14.300  10.842 -10.510  1.00 84.24           H  
ATOM    576  CG2 ILE A  37      11.796   9.256 -12.293  1.00 84.24           C  
ATOM    577 HG21 ILE A  37      11.410   8.731 -11.419  1.00 84.24           H  
ATOM    578 HG22 ILE A  37      11.751   8.591 -13.156  1.00 84.24           H  
ATOM    579 HG23 ILE A  37      11.153  10.108 -12.510  1.00 84.24           H  
ATOM    580  CD1 ILE A  37      12.720  12.107 -11.146  1.00 84.24           C  
ATOM    581 HD11 ILE A  37      12.619  12.655 -10.209  1.00 84.24           H  
ATOM    582 HD12 ILE A  37      13.434  12.643 -11.772  1.00 84.24           H  
ATOM    583 HD13 ILE A  37      11.747  12.061 -11.635  1.00 84.24           H  
ATOM    584  N   VAL A  38      13.407   6.248 -12.033  1.00 86.62           N  
ATOM    585  H   VAL A  38      13.146   6.321 -11.061  1.00 86.62           H  
ATOM    586  CA  VAL A  38      13.003   5.042 -12.764  1.00 86.62           C  
ATOM    587  HA  VAL A  38      13.800   4.751 -13.449  1.00 86.62           H  
ATOM    588  C   VAL A  38      11.758   5.365 -13.586  1.00 86.62           C  
ATOM    589  CB  VAL A  38      12.795   3.845 -11.819  1.00 86.62           C  
ATOM    590  HB  VAL A  38      12.042   4.096 -11.072  1.00 86.62           H  
ATOM    591  O   VAL A  38      10.751   5.798 -13.032  1.00 86.62           O  
ATOM    592  CG1 VAL A  38      12.342   2.595 -12.581  1.00 86.62           C  
ATOM    593 HG11 VAL A  38      12.265   1.748 -11.899  1.00 86.62           H  
ATOM    594 HG12 VAL A  38      11.360   2.759 -13.024  1.00 86.62           H  
ATOM    595 HG13 VAL A  38      13.054   2.354 -13.371  1.00 86.62           H  
ATOM    596  CG2 VAL A  38      14.108   3.496 -11.101  1.00 86.62           C  
ATOM    597 HG21 VAL A  38      13.952   2.645 -10.438  1.00 86.62           H  
ATOM    598 HG22 VAL A  38      14.878   3.245 -11.830  1.00 86.62           H  
ATOM    599 HG23 VAL A  38      14.450   4.339 -10.500  1.00 86.62           H  
ATOM    600  N   ALA A  39      11.831   5.163 -14.901  1.00 88.10           N  
ATOM    601  H   ALA A  39      12.664   4.736 -15.280  1.00 88.10           H  
ATOM    602  CA  ALA A  39      10.712   5.366 -15.814  1.00 88.10           C  
ATOM    603  HA  ALA A  39      10.193   6.287 -15.547  1.00 88.10           H  
ATOM    604  C   ALA A  39       9.706   4.211 -15.720  1.00 88.10           C  
ATOM    605  CB  ALA A  39      11.269   5.506 -17.239  1.00 88.10           C  
ATOM    606  HB1 ALA A  39      11.997   6.317 -17.276  1.00 88.10           H  
ATOM    607  HB2 ALA A  39      11.759   4.582 -17.548  1.00 88.10           H  
ATOM    608  HB3 ALA A  39      10.454   5.726 -17.929  1.00 88.10           H  
ATOM    609  O   ALA A  39       8.503   4.432 -15.613  1.00 88.10           O  
ATOM    610  N   TYR A  40      10.205   2.976 -15.761  1.00 91.84           N  
ATOM    611  H   TYR A  40      11.205   2.866 -15.847  1.00 91.84           H  
ATOM    612  CA  TYR A  40       9.419   1.749 -15.639  1.00 91.84           C  
ATOM    613  HA  TYR A  40       8.673   1.877 -14.855  1.00 91.84           H  
ATOM    614  C   TYR A  40      10.324   0.583 -15.234  1.00 91.84           C  
ATOM    615  CB  TYR A  40       8.683   1.462 -16.959  1.00 91.84           C  
ATOM    616  HB2 TYR A  40       7.914   2.222 -17.098  1.00 91.84           H  
ATOM    617  HB3 TYR A  40       8.158   0.510 -16.883  1.00 91.84           H  
ATOM    618  O   TYR A  40      11.548   0.722 -15.181  1.00 91.84           O  
ATOM    619  CG  TYR A  40       9.553   1.423 -18.199  1.00 91.84           C  
ATOM    620  CD1 TYR A  40       9.644   2.564 -19.019  1.00 91.84           C  
ATOM    621  HD1 TYR A  40       9.123   3.467 -18.739  1.00 91.84           H  
ATOM    622  CD2 TYR A  40      10.241   0.245 -18.547  1.00 91.84           C  
ATOM    623  HD2 TYR A  40      10.172  -0.631 -17.919  1.00 91.84           H  
ATOM    624  CE1 TYR A  40      10.399   2.520 -20.205  1.00 91.84           C  
ATOM    625  HE1 TYR A  40      10.453   3.381 -20.855  1.00 91.84           H  
ATOM    626  CE2 TYR A  40      11.007   0.202 -19.726  1.00 91.84           C  
ATOM    627  HE2 TYR A  40      11.530  -0.697 -20.016  1.00 91.84           H  
ATOM    628  OH  TYR A  40      11.701   1.248 -21.754  1.00 91.84           O  
ATOM    629  HH  TYR A  40      11.531   2.002 -22.323  1.00 91.84           H  
ATOM    630  CZ  TYR A  40      11.074   1.335 -20.560  1.00 91.84           C  
ATOM    631  N   SER A  41       9.725  -0.569 -14.939  1.00 95.69           N  
ATOM    632  H   SER A  41       8.735  -0.665 -15.116  1.00 95.69           H  
ATOM    633  CA  SER A  41      10.474  -1.797 -14.667  1.00 95.69           C  
ATOM    634  HA  SER A  41      11.530  -1.561 -14.534  1.00 95.69           H  
ATOM    635  C   SER A  41      10.367  -2.753 -15.848  1.00 95.69           C  
ATOM    636  CB  SER A  41      10.005  -2.458 -13.370  1.00 95.69           C  
ATOM    637  HB2 SER A  41       8.992  -2.836 -13.504  1.00 95.69           H  
ATOM    638  HB3 SER A  41      10.666  -3.290 -13.124  1.00 95.69           H  
ATOM    639  O   SER A  41       9.434  -2.676 -16.645  1.00 95.69           O  
ATOM    640  OG  SER A  41      10.027  -1.510 -12.317  1.00 95.69           O  
ATOM    641  HG  SER A  41       9.306  -0.902 -12.496  1.00 95.69           H  
ATOM    642  N   VAL A  42      11.320  -3.665 -15.972  1.00 96.12           N  
ATOM    643  H   VAL A  42      12.117  -3.624 -15.353  1.00 96.12           H  
ATOM    644  CA  VAL A  42      11.272  -4.761 -16.937  1.00 96.12           C  
ATOM    645  HA  VAL A  42      10.263  -4.823 -17.345  1.00 96.12           H  
ATOM    646  C   VAL A  42      11.534  -6.068 -16.208  1.00 96.12           C  
ATOM    647  CB  VAL A  42      12.225  -4.538 -18.130  1.00 96.12           C  
ATOM    648  HB  VAL A  42      12.125  -5.381 -18.813  1.00 96.12           H  
ATOM    649  O   VAL A  42      12.453  -6.145 -15.396  1.00 96.12           O  
ATOM    650  CG1 VAL A  42      11.839  -3.263 -18.886  1.00 96.12           C  
ATOM    651 HG11 VAL A  42      11.943  -2.391 -18.240  1.00 96.12           H  
ATOM    652 HG12 VAL A  42      12.496  -3.132 -19.746  1.00 96.12           H  
ATOM    653 HG13 VAL A  42      10.810  -3.331 -19.239  1.00 96.12           H  
ATOM    654  CG2 VAL A  42      13.702  -4.394 -17.754  1.00 96.12           C  
ATOM    655 HG21 VAL A  42      14.301  -4.253 -18.654  1.00 96.12           H  
ATOM    656 HG22 VAL A  42      13.848  -3.543 -17.088  1.00 96.12           H  
ATOM    657 HG23 VAL A  42      14.040  -5.305 -17.260  1.00 96.12           H  
ATOM    658  N   LEU A  43      10.718  -7.086 -16.465  1.00 96.52           N  
ATOM    659  H   LEU A  43       9.989  -6.954 -17.152  1.00 96.52           H  
ATOM    660  CA  LEU A  43      11.019  -8.450 -16.047  1.00 96.52           C  
ATOM    661  HA  LEU A  43      11.506  -8.429 -15.072  1.00 96.52           H  
ATOM    662  C   LEU A  43      11.984  -9.050 -17.065  1.00 96.52           C  
ATOM    663  CB  LEU A  43       9.723  -9.265 -15.932  1.00 96.52           C  
ATOM    664  HB2 LEU A  43       9.237  -9.258 -16.907  1.00 96.52           H  
ATOM    665  HB3 LEU A  43       9.059  -8.783 -15.214  1.00 96.52           H  
ATOM    666  O   LEU A  43      11.692  -9.055 -18.262  1.00 96.52           O  
ATOM    667  CG  LEU A  43       9.930 -10.732 -15.513  1.00 96.52           C  
ATOM    668  HG  LEU A  43      10.657 -11.209 -16.171  1.00 96.52           H  
ATOM    669  CD1 LEU A  43      10.418 -10.850 -14.070  1.00 96.52           C  
ATOM    670 HD11 LEU A  43      10.481 -11.902 -13.789  1.00 96.52           H  
ATOM    671 HD12 LEU A  43       9.722 -10.345 -13.400  1.00 96.52           H  
ATOM    672 HD13 LEU A  43      11.407 -10.405 -13.970  1.00 96.52           H  
ATOM    673  CD2 LEU A  43       8.616 -11.497 -15.633  1.00 96.52           C  
ATOM    674 HD21 LEU A  43       8.284 -11.485 -16.672  1.00 96.52           H  
ATOM    675 HD22 LEU A  43       7.850 -11.041 -15.005  1.00 96.52           H  
ATOM    676 HD23 LEU A  43       8.755 -12.535 -15.331  1.00 96.52           H  
ATOM    677  N   VAL A  44      13.118  -9.550 -16.585  1.00 95.84           N  
ATOM    678  H   VAL A  44      13.297  -9.467 -15.594  1.00 95.84           H  
ATOM    679  CA  VAL A  44      14.165 -10.152 -17.413  1.00 95.84           C  
ATOM    680  HA  VAL A  44      13.844 -10.163 -18.454  1.00 95.84           H  
ATOM    681  C   VAL A  44      14.386 -11.590 -16.972  1.00 95.84           C  
ATOM    682  CB  VAL A  44      15.475  -9.340 -17.334  1.00 95.84           C  
ATOM    683  HB  VAL A  44      15.839  -9.339 -16.307  1.00 95.84           H  
ATOM    684  O   VAL A  44      14.680 -11.847 -15.802  1.00 95.84           O  
ATOM    685  CG1 VAL A  44      16.566  -9.934 -18.236  1.00 95.84           C  
ATOM    686 HG11 VAL A  44      16.221  -9.970 -19.269  1.00 95.84           H  
ATOM    687 HG12 VAL A  44      17.465  -9.321 -18.175  1.00 95.84           H  
ATOM    688 HG13 VAL A  44      16.822 -10.939 -17.900  1.00 95.84           H  
ATOM    689  CG2 VAL A  44      15.250  -7.887 -17.766  1.00 95.84           C  
ATOM    690 HG21 VAL A  44      14.569  -7.411 -17.061  1.00 95.84           H  
ATOM    691 HG22 VAL A  44      16.195  -7.343 -17.747  1.00 95.84           H  
ATOM    692 HG23 VAL A  44      14.823  -7.851 -18.769  1.00 95.84           H  
ATOM    693  N   ILE A  45      14.290 -12.520 -17.926  1.00 95.74           N  
ATOM    694  H   ILE A  45      13.943 -12.243 -18.833  1.00 95.74           H  
ATOM    695  CA  ILE A  45      14.760 -13.898 -17.759  1.00 95.74           C  
ATOM    696  HA  ILE A  45      15.073 -14.025 -16.723  1.00 95.74           H  
ATOM    697  C   ILE A  45      15.987 -14.096 -18.650  1.00 95.74           C  
ATOM    698  CB  ILE A  45      13.654 -14.945 -18.002  1.00 95.74           C  
ATOM    699  HB  ILE A  45      13.378 -14.930 -19.056  1.00 95.74           H  
ATOM    700  O   ILE A  45      15.887 -14.162 -19.875  1.00 95.74           O  
ATOM    701  CG1 ILE A  45      12.390 -14.634 -17.168  1.00 95.74           C  
ATOM    702 HG12 ILE A  45      12.635 -14.725 -16.110  1.00 95.74           H  
ATOM    703 HG13 ILE A  45      12.068 -13.610 -17.356  1.00 95.74           H  
ATOM    704  CG2 ILE A  45      14.199 -16.350 -17.681  1.00 95.74           C  
ATOM    705 HG21 ILE A  45      13.448 -17.108 -17.904  1.00 95.74           H  
ATOM    706 HG22 ILE A  45      14.472 -16.412 -16.627  1.00 95.74           H  
ATOM    707 HG23 ILE A  45      15.075 -16.566 -18.292  1.00 95.74           H  
ATOM    708  CD1 ILE A  45      11.191 -15.532 -17.488  1.00 95.74           C  
ATOM    709 HD11 ILE A  45      10.976 -15.500 -18.556  1.00 95.74           H  
ATOM    710 HD12 ILE A  45      11.386 -16.560 -17.182  1.00 95.74           H  
ATOM    711 HD13 ILE A  45      10.319 -15.171 -16.943  1.00 95.74           H  
ATOM    712  N   ALA A  46      17.161 -14.165 -18.029  1.00 95.82           N  
ATOM    713  H   ALA A  46      17.160 -14.162 -17.019  1.00 95.82           H  
ATOM    714  CA  ALA A  46      18.448 -14.269 -18.717  1.00 95.82           C  
ATOM    715  HA  ALA A  46      18.324 -14.826 -19.645  1.00 95.82           H  
ATOM    716  C   ALA A  46      19.464 -15.023 -17.850  1.00 95.82           C  
ATOM    717  CB  ALA A  46      18.930 -12.852 -19.062  1.00 95.82           C  
ATOM    718  HB1 ALA A  46      19.052 -12.268 -18.150  1.00 95.82           H  
ATOM    719  HB2 ALA A  46      18.195 -12.360 -19.699  1.00 95.82           H  
ATOM    720  HB3 ALA A  46      19.878 -12.892 -19.598  1.00 95.82           H  
ATOM    721  O   ALA A  46      19.149 -15.453 -16.740  1.00 95.82           O  
ATOM    722  N   LYS A  47      20.696 -15.197 -18.338  1.00 95.42           N  
ATOM    723  H   LYS A  47      20.916 -14.811 -19.245  1.00 95.42           H  
ATOM    724  CA  LYS A  47      21.801 -15.707 -17.520  1.00 95.42           C  
ATOM    725  HA  LYS A  47      21.385 -16.150 -16.615  1.00 95.42           H  
ATOM    726  C   LYS A  47      22.702 -14.574 -17.056  1.00 95.42           C  
ATOM    727  CB  LYS A  47      22.580 -16.805 -18.250  1.00 95.42           C  
ATOM    728  HB2 LYS A  47      22.953 -16.426 -19.202  1.00 95.42           H  
ATOM    729  HB3 LYS A  47      23.428 -17.095 -17.630  1.00 95.42           H  
ATOM    730  O   LYS A  47      22.914 -13.614 -17.784  1.00 95.42           O  
ATOM    731  CG  LYS A  47      21.693 -18.033 -18.487  1.00 95.42           C  
ATOM    732  HG2 LYS A  47      21.203 -18.316 -17.555  1.00 95.42           H  
ATOM    733  HG3 LYS A  47      20.932 -17.793 -19.229  1.00 95.42           H  
ATOM    734  CD  LYS A  47      22.529 -19.214 -18.980  1.00 95.42           C  
ATOM    735  HD2 LYS A  47      23.083 -18.903 -19.865  1.00 95.42           H  
ATOM    736  HD3 LYS A  47      23.235 -19.513 -18.205  1.00 95.42           H  
ATOM    737  CE  LYS A  47      21.603 -20.391 -19.298  1.00 95.42           C  
ATOM    738  HE2 LYS A  47      21.238 -20.822 -18.366  1.00 95.42           H  
ATOM    739  HE3 LYS A  47      20.745 -20.009 -19.851  1.00 95.42           H  
ATOM    740  NZ  LYS A  47      22.297 -21.404 -20.125  1.00 95.42           N  
ATOM    741  HZ1 LYS A  47      21.691 -22.190 -20.313  1.00 95.42           H  
ATOM    742  HZ2 LYS A  47      22.517 -20.965 -21.007  1.00 95.42           H  
ATOM    743  HZ3 LYS A  47      23.147 -21.725 -19.684  1.00 95.42           H  
ATOM    744  N   ILE A  48      23.267 -14.709 -15.865  1.00 94.20           N  
ATOM    745  H   ILE A  48      22.999 -15.499 -15.295  1.00 94.20           H  
ATOM    746  CA  ILE A  48      24.287 -13.798 -15.340  1.00 94.20           C  
ATOM    747  HA  ILE A  48      24.741 -13.269 -16.178  1.00 94.20           H  
ATOM    748  C   ILE A  48      25.396 -14.607 -14.668  1.00 94.20           C  
ATOM    749  CB  ILE A  48      23.642 -12.734 -14.423  1.00 94.20           C  
ATOM    750  HB  ILE A  48      22.809 -12.296 -14.973  1.00 94.20           H  
ATOM    751  O   ILE A  48      25.147 -15.676 -14.099  1.00 94.20           O  
ATOM    752  CG1 ILE A  48      24.631 -11.593 -14.107  1.00 94.20           C  
ATOM    753 HG12 ILE A  48      25.086 -11.256 -15.039  1.00 94.20           H  
ATOM    754 HG13 ILE A  48      25.424 -11.955 -13.452  1.00 94.20           H  
ATOM    755  CG2 ILE A  48      23.077 -13.369 -13.143  1.00 94.20           C  
ATOM    756 HG21 ILE A  48      23.892 -13.759 -12.532  1.00 94.20           H  
ATOM    757 HG22 ILE A  48      22.410 -14.188 -13.412  1.00 94.20           H  
ATOM    758 HG23 ILE A  48      22.508 -12.624 -12.588  1.00 94.20           H  
ATOM    759  CD1 ILE A  48      23.971 -10.375 -13.449  1.00 94.20           C  
ATOM    760 HD11 ILE A  48      23.613 -10.625 -12.450  1.00 94.20           H  
ATOM    761 HD12 ILE A  48      24.703  -9.572 -13.364  1.00 94.20           H  
ATOM    762 HD13 ILE A  48      23.138 -10.026 -14.060  1.00 94.20           H  
ATOM    763  N   GLU A  49      26.628 -14.115 -14.745  1.00 92.16           N  
ATOM    764  H   GLU A  49      26.779 -13.235 -15.218  1.00 92.16           H  
ATOM    765  CA  GLU A  49      27.755 -14.694 -14.017  1.00 92.16           C  
ATOM    766  HA  GLU A  49      27.756 -15.776 -14.151  1.00 92.16           H  
ATOM    767  C   GLU A  49      27.607 -14.387 -12.520  1.00 92.16           C  
ATOM    768  CB  GLU A  49      29.084 -14.154 -14.562  1.00 92.16           C  
ATOM    769  HB2 GLU A  49      29.080 -13.065 -14.506  1.00 92.16           H  
ATOM    770  HB3 GLU A  49      29.887 -14.533 -13.930  1.00 92.16           H  
ATOM    771  O   GLU A  49      27.574 -13.226 -12.112  1.00 92.16           O  
ATOM    772  CG  GLU A  49      29.342 -14.591 -16.012  1.00 92.16           C  
ATOM    773  HG2 GLU A  49      29.287 -15.679 -16.064  1.00 92.16           H  
ATOM    774  HG3 GLU A  49      28.554 -14.187 -16.648  1.00 92.16           H  
ATOM    775  CD  GLU A  49      30.702 -14.123 -16.557  1.00 92.16           C  
ATOM    776  OE1 GLU A  49      30.987 -14.472 -17.722  1.00 92.16           O  
ATOM    777  OE2 GLU A  49      31.442 -13.414 -15.830  1.00 92.16           O  
ATOM    778  N   LYS A  50      27.500 -15.424 -11.679  1.00 84.50           N  
ATOM    779  H   LYS A  50      27.487 -16.354 -12.075  1.00 84.50           H  
ATOM    780  CA  LYS A  50      27.392 -15.274 -10.217  1.00 84.50           C  
ATOM    781  HA  LYS A  50      27.622 -14.237  -9.972  1.00 84.50           H  
ATOM    782  C   LYS A  50      28.436 -16.109  -9.477  1.00 84.50           C  
ATOM    783  CB  LYS A  50      25.949 -15.560  -9.737  1.00 84.50           C  
ATOM    784  HB2 LYS A  50      25.978 -15.927  -8.711  1.00 84.50           H  
ATOM    785  HB3 LYS A  50      25.499 -16.330 -10.364  1.00 84.50           H  
ATOM    786  O   LYS A  50      28.692 -17.267  -9.808  1.00 84.50           O  
ATOM    787  CG  LYS A  50      25.081 -14.288  -9.760  1.00 84.50           C  
ATOM    788  HG2 LYS A  50      25.531 -13.555  -9.090  1.00 84.50           H  
ATOM    789  HG3 LYS A  50      25.103 -13.869 -10.766  1.00 84.50           H  
ATOM    790  CD  LYS A  50      23.617 -14.507  -9.325  1.00 84.50           C  
ATOM    791  HD2 LYS A  50      23.593 -14.904  -8.311  1.00 84.50           H  
ATOM    792  HD3 LYS A  50      23.146 -15.215 -10.008  1.00 84.50           H  
ATOM    793  CE  LYS A  50      22.865 -13.161  -9.378  1.00 84.50           C  
ATOM    794  HE2 LYS A  50      22.970 -12.757 -10.385  1.00 84.50           H  
ATOM    795  HE3 LYS A  50      23.358 -12.457  -8.707  1.00 84.50           H  
ATOM    796  NZ  LYS A  50      21.416 -13.248  -9.041  1.00 84.50           N  
ATOM    797  HZ1 LYS A  50      20.977 -12.350  -9.189  1.00 84.50           H  
ATOM    798  HZ2 LYS A  50      20.935 -13.878  -9.666  1.00 84.50           H  
ATOM    799  HZ3 LYS A  50      21.257 -13.519  -8.081  1.00 84.50           H  
ATOM    800  N   GLY A  51      28.963 -15.532  -8.396  1.00 82.60           N  
ATOM    801  H   GLY A  51      28.744 -14.558  -8.243  1.00 82.60           H  
ATOM    802  CA  GLY A  51      29.938 -16.161  -7.501  1.00 82.60           C  
ATOM    803  HA2 GLY A  51      29.682 -17.212  -7.367  1.00 82.60           H  
ATOM    804  HA3 GLY A  51      29.887 -15.673  -6.528  1.00 82.60           H  
ATOM    805  C   GLY A  51      31.384 -16.081  -8.001  1.00 82.60           C  
ATOM    806  O   GLY A  51      31.653 -15.628  -9.110  1.00 82.60           O  
ATOM    807  N   LYS A  52      32.327 -16.548  -7.171  1.00 82.32           N  
ATOM    808  H   LYS A  52      32.038 -16.886  -6.264  1.00 82.32           H  
ATOM    809  CA  LYS A  52      33.775 -16.480  -7.459  1.00 82.32           C  
ATOM    810  HA  LYS A  52      34.063 -15.439  -7.603  1.00 82.32           H  
ATOM    811  C   LYS A  52      34.171 -17.192  -8.757  1.00 82.32           C  
ATOM    812  CB  LYS A  52      34.587 -17.064  -6.288  1.00 82.32           C  
ATOM    813  HB2 LYS A  52      35.631 -17.117  -6.598  1.00 82.32           H  
ATOM    814  HB3 LYS A  52      34.249 -18.078  -6.076  1.00 82.32           H  
ATOM    815  O   LYS A  52      35.051 -16.726  -9.463  1.00 82.32           O  
ATOM    816  CG  LYS A  52      34.517 -16.219  -5.004  1.00 82.32           C  
ATOM    817  HG2 LYS A  52      34.790 -15.190  -5.239  1.00 82.32           H  
ATOM    818  HG3 LYS A  52      33.501 -16.234  -4.609  1.00 82.32           H  
ATOM    819  CD  LYS A  52      35.488 -16.764  -3.942  1.00 82.32           C  
ATOM    820  HD2 LYS A  52      35.208 -17.787  -3.690  1.00 82.32           H  
ATOM    821  HD3 LYS A  52      36.496 -16.770  -4.356  1.00 82.32           H  
ATOM    822  CE  LYS A  52      35.472 -15.899  -2.672  1.00 82.32           C  
ATOM    823  HE2 LYS A  52      35.696 -14.870  -2.953  1.00 82.32           H  
ATOM    824  HE3 LYS A  52      34.469 -15.916  -2.246  1.00 82.32           H  
ATOM    825  NZ  LYS A  52      36.461 -16.368  -1.663  1.00 82.32           N  
ATOM    826  HZ1 LYS A  52      37.400 -16.336  -2.034  1.00 82.32           H  
ATOM    827  HZ2 LYS A  52      36.271 -17.315  -1.369  1.00 82.32           H  
ATOM    828  HZ3 LYS A  52      36.443 -15.780  -0.842  1.00 82.32           H  
ATOM    829  N   SER A  53      33.500 -18.296  -9.081  1.00 84.37           N  
ATOM    830  H   SER A  53      32.758 -18.608  -8.471  1.00 84.37           H  
ATOM    831  CA  SER A  53      33.747 -19.085 -10.295  1.00 84.37           C  
ATOM    832  HA  SER A  53      34.813 -19.050 -10.518  1.00 84.37           H  
ATOM    833  C   SER A  53      33.045 -18.548 -11.546  1.00 84.37           C  
ATOM    834  CB  SER A  53      33.385 -20.554 -10.039  1.00 84.37           C  
ATOM    835  HB2 SER A  53      33.427 -21.121 -10.969  1.00 84.37           H  
ATOM    836  HB3 SER A  53      34.125 -20.971  -9.356  1.00 84.37           H  
ATOM    837  O   SER A  53      33.103 -19.209 -12.577  1.00 84.37           O  
ATOM    838  OG  SER A  53      32.098 -20.682  -9.446  1.00 84.37           O  
ATOM    839  HG  SER A  53      32.179 -21.324  -8.737  1.00 84.37           H  
ATOM    840  N   LYS A  54      32.358 -17.395 -11.464  1.00 85.31           N  
ATOM    841  H   LYS A  54      32.393 -16.880 -10.596  1.00 85.31           H  
ATOM    842  CA  LYS A  54      31.637 -16.761 -12.584  1.00 85.31           C  
ATOM    843  HA  LYS A  54      30.973 -16.001 -12.170  1.00 85.31           H  
ATOM    844  C   LYS A  54      30.716 -17.720 -13.352  1.00 85.31           C  
ATOM    845  CB  LYS A  54      32.628 -16.038 -13.511  1.00 85.31           C  
ATOM    846  HB2 LYS A  54      33.365 -16.748 -13.885  1.00 85.31           H  
ATOM    847  HB3 LYS A  54      32.082 -15.644 -14.368  1.00 85.31           H  
ATOM    848  O   LYS A  54      30.524 -17.603 -14.557  1.00 85.31           O  
ATOM    849  CG  LYS A  54      33.340 -14.862 -12.829  1.00 85.31           C  
ATOM    850  HG2 LYS A  54      32.593 -14.161 -12.455  1.00 85.31           H  
ATOM    851  HG3 LYS A  54      33.952 -15.216 -11.999  1.00 85.31           H  
ATOM    852  CD  LYS A  54      34.227 -14.162 -13.862  1.00 85.31           C  
ATOM    853  HD2 LYS A  54      35.044 -14.824 -14.147  1.00 85.31           H  
ATOM    854  HD3 LYS A  54      33.631 -13.953 -14.751  1.00 85.31           H  
ATOM    855  CE  LYS A  54      34.785 -12.846 -13.324  1.00 85.31           C  
ATOM    856  HE2 LYS A  54      35.518 -13.056 -12.545  1.00 85.31           H  
ATOM    857  HE3 LYS A  54      33.962 -12.282 -12.885  1.00 85.31           H  
ATOM    858  NZ  LYS A  54      35.387 -12.066 -14.430  1.00 85.31           N  
ATOM    859  HZ1 LYS A  54      36.154 -12.571 -14.851  1.00 85.31           H  
ATOM    860  HZ2 LYS A  54      35.713 -11.163 -14.115  1.00 85.31           H  
ATOM    861  HZ3 LYS A  54      34.690 -11.923 -15.148  1.00 85.31           H  
ATOM    862  N   LYS A  55      30.114 -18.690 -12.656  1.00 89.86           N  
ATOM    863  H   LYS A  55      30.270 -18.719 -11.659  1.00 89.86           H  
ATOM    864  CA  LYS A  55      29.203 -19.648 -13.291  1.00 89.86           C  
ATOM    865  HA  LYS A  55      29.701 -20.046 -14.175  1.00 89.86           H  
ATOM    866  C   LYS A  55      27.949 -18.921 -13.770  1.00 89.86           C  
ATOM    867  CB  LYS A  55      28.868 -20.816 -12.350  1.00 89.86           C  
ATOM    868  HB2 LYS A  55      28.547 -20.425 -11.385  1.00 89.86           H  
ATOM    869  HB3 LYS A  55      28.048 -21.387 -12.783  1.00 89.86           H  
ATOM    870  O   LYS A  55      27.331 -18.178 -13.003  1.00 89.86           O  
ATOM    871  CG  LYS A  55      30.072 -21.754 -12.165  1.00 89.86           C  
ATOM    872  HG2 LYS A  55      30.899 -21.199 -11.723  1.00 89.86           H  
ATOM    873  HG3 LYS A  55      30.388 -22.119 -13.142  1.00 89.86           H  
ATOM    874  CD  LYS A  55      29.724 -22.958 -11.275  1.00 89.86           C  
ATOM    875  HD2 LYS A  55      29.410 -22.602 -10.293  1.00 89.86           H  
ATOM    876  HD3 LYS A  55      28.907 -23.512 -11.737  1.00 89.86           H  
ATOM    877  CE  LYS A  55      30.949 -23.872 -11.128  1.00 89.86           C  
ATOM    878  HE2 LYS A  55      31.319 -24.106 -12.126  1.00 89.86           H  
ATOM    879  HE3 LYS A  55      31.737 -23.321 -10.614  1.00 89.86           H  
ATOM    880  NZ  LYS A  55      30.640 -25.137 -10.406  1.00 89.86           N  
ATOM    881  HZ1 LYS A  55      29.944 -25.672 -10.905  1.00 89.86           H  
ATOM    882  HZ2 LYS A  55      30.310 -24.967  -9.467  1.00 89.86           H  
ATOM    883  HZ3 LYS A  55      31.465 -25.718 -10.349  1.00 89.86           H  
ATOM    884  N   LEU A  56      27.561 -19.176 -15.017  1.00 92.95           N  
ATOM    885  H   LEU A  56      28.161 -19.741 -15.601  1.00 92.95           H  
ATOM    886  CA  LEU A  56      26.318 -18.667 -15.587  1.00 92.95           C  
ATOM    887  HA  LEU A  56      26.266 -17.592 -15.414  1.00 92.95           H  
ATOM    888  C   LEU A  56      25.121 -19.311 -14.886  1.00 92.95           C  
ATOM    889  CB  LEU A  56      26.276 -18.941 -17.101  1.00 92.95           C  
ATOM    890  HB2 LEU A  56      26.505 -19.993 -17.271  1.00 92.95           H  
ATOM    891  HB3 LEU A  56      25.261 -18.761 -17.455  1.00 92.95           H  
ATOM    892  O   LEU A  56      24.940 -20.528 -14.942  1.00 92.95           O  
ATOM    893  CG  LEU A  56      27.228 -18.075 -17.943  1.00 92.95           C  
ATOM    894  HG  LEU A  56      28.244 -18.169 -17.560  1.00 92.95           H  
ATOM    895  CD1 LEU A  56      27.197 -18.562 -19.393  1.00 92.95           C  
ATOM    896 HD11 LEU A  56      26.194 -18.468 -19.807  1.00 92.95           H  
ATOM    897 HD12 LEU A  56      27.888 -17.964 -19.986  1.00 92.95           H  
ATOM    898 HD13 LEU A  56      27.523 -19.601 -19.441  1.00 92.95           H  
ATOM    899  CD2 LEU A  56      26.812 -16.603 -17.933  1.00 92.95           C  
ATOM    900 HD21 LEU A  56      26.876 -16.194 -16.924  1.00 92.95           H  
ATOM    901 HD22 LEU A  56      25.801 -16.479 -18.320  1.00 92.95           H  
ATOM    902 HD23 LEU A  56      27.510 -16.036 -18.550  1.00 92.95           H  
ATOM    903  N   LYS A  57      24.286 -18.490 -14.250  1.00 94.00           N  
ATOM    904  H   LYS A  57      24.523 -17.508 -14.215  1.00 94.00           H  
ATOM    905  CA  LYS A  57      23.024 -18.917 -13.639  1.00 94.00           C  
ATOM    906  HA  LYS A  57      22.874 -19.982 -13.817  1.00 94.00           H  
ATOM    907  C   LYS A  57      21.862 -18.184 -14.279  1.00 94.00           C  
ATOM    908  CB  LYS A  57      23.041 -18.679 -12.125  1.00 94.00           C  
ATOM    909  HB2 LYS A  57      22.052 -18.918 -11.735  1.00 94.00           H  
ATOM    910  HB3 LYS A  57      23.245 -17.628 -11.921  1.00 94.00           H  
ATOM    911  O   LYS A  57      21.953 -16.979 -14.504  1.00 94.00           O  
ATOM    912  CG  LYS A  57      24.083 -19.555 -11.415  1.00 94.00           C  
ATOM    913  HG2 LYS A  57      25.085 -19.198 -11.651  1.00 94.00           H  
ATOM    914  HG3 LYS A  57      23.983 -20.584 -11.761  1.00 94.00           H  
ATOM    915  CD  LYS A  57      23.867 -19.515  -9.898  1.00 94.00           C  
ATOM    916  HD2 LYS A  57      24.002 -18.495  -9.540  1.00 94.00           H  
ATOM    917  HD3 LYS A  57      22.849 -19.839  -9.681  1.00 94.00           H  
ATOM    918  CE  LYS A  57      24.858 -20.451  -9.199  1.00 94.00           C  
ATOM    919  HE2 LYS A  57      24.800 -21.428  -9.680  1.00 94.00           H  
ATOM    920  HE3 LYS A  57      25.866 -20.064  -9.348  1.00 94.00           H  
ATOM    921  NZ  LYS A  57      24.552 -20.585  -7.751  1.00 94.00           N  
ATOM    922  HZ1 LYS A  57      25.210 -21.203  -7.298  1.00 94.00           H  
ATOM    923  HZ2 LYS A  57      24.577 -19.687  -7.289  1.00 94.00           H  
ATOM    924  HZ3 LYS A  57      23.631 -20.980  -7.624  1.00 94.00           H  
ATOM    925  N   THR A  58      20.776 -18.905 -14.533  1.00 94.23           N  
ATOM    926  H   THR A  58      20.776 -19.898 -14.344  1.00 94.23           H  
ATOM    927  CA  THR A  58      19.513 -18.292 -14.943  1.00 94.23           C  
ATOM    928  HA  THR A  58      19.702 -17.639 -15.795  1.00 94.23           H  
ATOM    929  C   THR A  58      18.966 -17.454 -13.794  1.00 94.23           C  
ATOM    930  CB  THR A  58      18.485 -19.341 -15.382  1.00 94.23           C  
ATOM    931  HB  THR A  58      18.198 -19.953 -14.527  1.00 94.23           H  
ATOM    932  O   THR A  58      18.939 -17.901 -12.646  1.00 94.23           O  
ATOM    933  CG2 THR A  58      17.236 -18.711 -15.997  1.00 94.23           C  
ATOM    934 HG21 THR A  58      17.510 -18.074 -16.838  1.00 94.23           H  
ATOM    935 HG22 THR A  58      16.711 -18.110 -15.254  1.00 94.23           H  
ATOM    936 HG23 THR A  58      16.556 -19.491 -16.340  1.00 94.23           H  
ATOM    937  OG1 THR A  58      19.055 -20.174 -16.372  1.00 94.23           O  
ATOM    938  HG1 THR A  58      18.354 -20.770 -16.646  1.00 94.23           H  
ATOM    939  N   VAL A  59      18.552 -16.235 -14.108  1.00 93.96           N  
ATOM    940  H   VAL A  59      18.616 -15.940 -15.072  1.00 93.96           H  
ATOM    941  CA  VAL A  59      17.885 -15.309 -13.200  1.00 93.96           C  
ATOM    942  HA  VAL A  59      17.662 -15.825 -12.266  1.00 93.96           H  
ATOM    943  C   VAL A  59      16.553 -14.890 -13.801  1.00 93.96           C  
ATOM    944  CB  VAL A  59      18.757 -14.084 -12.862  1.00 93.96           C  
ATOM    945  HB  VAL A  59      18.160 -13.402 -12.258  1.00 93.96           H  
ATOM    946  O   VAL A  59      16.418 -14.805 -15.019  1.00 93.96           O  
ATOM    947  CG1 VAL A  59      19.955 -14.524 -12.011  1.00 93.96           C  
ATOM    948 HG11 VAL A  59      20.579 -15.217 -12.575  1.00 93.96           H  
ATOM    949 HG12 VAL A  59      19.591 -15.021 -11.112  1.00 93.96           H  
ATOM    950 HG13 VAL A  59      20.530 -13.638 -11.741  1.00 93.96           H  
ATOM    951  CG2 VAL A  59      19.265 -13.312 -14.087  1.00 93.96           C  
ATOM    952 HG21 VAL A  59      18.426 -13.002 -14.709  1.00 93.96           H  
ATOM    953 HG22 VAL A  59      19.945 -13.927 -14.677  1.00 93.96           H  
ATOM    954 HG23 VAL A  59      19.789 -12.414 -13.759  1.00 93.96           H  
ATOM    955  N   LYS A  60      15.587 -14.646 -12.920  1.00 94.96           N  
ATOM    956  H   LYS A  60      15.803 -14.767 -11.941  1.00 94.96           H  
ATOM    957  CA  LYS A  60      14.285 -14.048 -13.199  1.00 94.96           C  
ATOM    958  HA  LYS A  60      14.239 -13.678 -14.223  1.00 94.96           H  
ATOM    959  C   LYS A  60      14.167 -12.875 -12.240  1.00 94.96           C  
ATOM    960  CB  LYS A  60      13.200 -15.117 -12.992  1.00 94.96           C  
ATOM    961  HB2 LYS A  60      13.293 -15.536 -11.989  1.00 94.96           H  
ATOM    962  HB3 LYS A  60      13.370 -15.919 -13.711  1.00 94.96           H  
ATOM    963  O   LYS A  60      14.066 -13.090 -11.036  1.00 94.96           O  
ATOM    964  CG  LYS A  60      11.769 -14.590 -13.171  1.00 94.96           C  
ATOM    965  HG2 LYS A  60      11.560 -13.829 -12.420  1.00 94.96           H  
ATOM    966  HG3 LYS A  60      11.658 -14.148 -14.162  1.00 94.96           H  
ATOM    967  CD  LYS A  60      10.773 -15.745 -13.005  1.00 94.96           C  
ATOM    968  HD2 LYS A  60      10.850 -16.139 -11.991  1.00 94.96           H  
ATOM    969  HD3 LYS A  60      11.008 -16.540 -13.712  1.00 94.96           H  
ATOM    970  CE  LYS A  60       9.344 -15.268 -13.246  1.00 94.96           C  
ATOM    971  HE2 LYS A  60       9.160 -14.410 -12.599  1.00 94.96           H  
ATOM    972  HE3 LYS A  60       9.227 -14.937 -14.278  1.00 94.96           H  
ATOM    973  NZ  LYS A  60       8.347 -16.322 -12.927  1.00 94.96           N  
ATOM    974  HZ1 LYS A  60       8.285 -17.069 -13.605  1.00 94.96           H  
ATOM    975  HZ2 LYS A  60       7.443 -15.887 -12.805  1.00 94.96           H  
ATOM    976  HZ3 LYS A  60       8.503 -16.740 -12.021  1.00 94.96           H  
ATOM    977  N   GLU A  61      14.303 -11.656 -12.741  1.00 94.85           N  
ATOM    978  H   GLU A  61      14.418 -11.534 -13.737  1.00 94.85           H  
ATOM    979  CA  GLU A  61      14.369 -10.471 -11.884  1.00 94.85           C  
ATOM    980  HA  GLU A  61      13.755 -10.659 -11.003  1.00 94.85           H  
ATOM    981  C   GLU A  61      13.776  -9.236 -12.551  1.00 94.85           C  
ATOM    982  CB  GLU A  61      15.806 -10.229 -11.379  1.00 94.85           C  
ATOM    983  HB2 GLU A  61      16.112 -11.116 -10.824  1.00 94.85           H  
ATOM    984  HB3 GLU A  61      15.799  -9.392 -10.682  1.00 94.85           H  
ATOM    985  O   GLU A  61      13.671  -9.147 -13.775  1.00 94.85           O  
ATOM    986  CG  GLU A  61      16.843  -9.946 -12.477  1.00 94.85           C  
ATOM    987  HG2 GLU A  61      16.804 -10.741 -13.221  1.00 94.85           H  
ATOM    988  HG3 GLU A  61      16.585  -9.008 -12.969  1.00 94.85           H  
ATOM    989  CD  GLU A  61      18.280  -9.868 -11.931  1.00 94.85           C  
ATOM    990  OE1 GLU A  61      19.088  -9.150 -12.554  1.00 94.85           O  
ATOM    991  OE2 GLU A  61      18.625 -10.577 -10.951  1.00 94.85           O  
ATOM    992  N   LEU A  62      13.373  -8.285 -11.714  1.00 96.34           N  
ATOM    993  H   LEU A  62      13.540  -8.407 -10.725  1.00 96.34           H  
ATOM    994  CA  LEU A  62      12.885  -6.987 -12.143  1.00 96.34           C  
ATOM    995  HA  LEU A  62      12.473  -7.072 -13.149  1.00 96.34           H  
ATOM    996  C   LEU A  62      14.053  -6.006 -12.189  1.00 96.34           C  
ATOM    997  CB  LEU A  62      11.773  -6.526 -11.193  1.00 96.34           C  
ATOM    998  HB2 LEU A  62      12.140  -6.595 -10.169  1.00 96.34           H  
ATOM    999  HB3 LEU A  62      11.540  -5.481 -11.396  1.00 96.34           H  
ATOM   1000  O   LEU A  62      14.772  -5.835 -11.206  1.00 96.34           O  
ATOM   1001  CG  LEU A  62      10.491  -7.363 -11.343  1.00 96.34           C  
ATOM   1002  HG  LEU A  62      10.736  -8.421 -11.433  1.00 96.34           H  
ATOM   1003  CD1 LEU A  62       9.627  -7.189 -10.105  1.00 96.34           C  
ATOM   1004 HD11 LEU A  62      10.120  -7.715  -9.288  1.00 96.34           H  
ATOM   1005 HD12 LEU A  62       8.646  -7.637 -10.261  1.00 96.34           H  
ATOM   1006 HD13 LEU A  62       9.523  -6.132  -9.861  1.00 96.34           H  
ATOM   1007  CD2 LEU A  62       9.694  -6.946 -12.573  1.00 96.34           C  
ATOM   1008 HD21 LEU A  62       9.425  -5.892 -12.508  1.00 96.34           H  
ATOM   1009 HD22 LEU A  62      10.281  -7.115 -13.475  1.00 96.34           H  
ATOM   1010 HD23 LEU A  62       8.788  -7.549 -12.634  1.00 96.34           H  
ATOM   1011  N   LEU A  63      14.211  -5.336 -13.323  1.00 95.63           N  
ATOM   1012  H   LEU A  63      13.612  -5.579 -14.099  1.00 95.63           H  
ATOM   1013  CA  LEU A  63      15.201  -4.290 -13.536  1.00 95.63           C  
ATOM   1014  HA  LEU A  63      15.849  -4.219 -12.662  1.00 95.63           H  
ATOM   1015  C   LEU A  63      14.488  -2.953 -13.726  1.00 95.63           C  
ATOM   1016  CB  LEU A  63      16.065  -4.682 -14.743  1.00 95.63           C  
ATOM   1017  HB2 LEU A  63      15.409  -4.807 -15.604  1.00 95.63           H  
ATOM   1018  HB3 LEU A  63      16.534  -5.645 -14.546  1.00 95.63           H  
ATOM   1019  O   LEU A  63      13.594  -2.829 -14.558  1.00 95.63           O  
ATOM   1020  CG  LEU A  63      17.153  -3.657 -15.104  1.00 95.63           C  
ATOM   1021  HG  LEU A  63      16.700  -2.679 -15.267  1.00 95.63           H  
ATOM   1022  CD1 LEU A  63      18.211  -3.533 -14.001  1.00 95.63           C  
ATOM   1023 HD11 LEU A  63      17.948  -2.708 -13.339  1.00 95.63           H  
ATOM   1024 HD12 LEU A  63      18.265  -4.456 -13.424  1.00 95.63           H  
ATOM   1025 HD13 LEU A  63      19.196  -3.347 -14.428  1.00 95.63           H  
ATOM   1026  CD2 LEU A  63      17.818  -4.067 -16.415  1.00 95.63           C  
ATOM   1027 HD21 LEU A  63      17.060  -4.132 -17.195  1.00 95.63           H  
ATOM   1028 HD22 LEU A  63      18.296  -5.040 -16.299  1.00 95.63           H  
ATOM   1029 HD23 LEU A  63      18.555  -3.321 -16.710  1.00 95.63           H  
ATOM   1030  N   GLY A  64      14.890  -1.937 -12.967  1.00 95.06           N  
ATOM   1031  H   GLY A  64      15.644  -2.092 -12.313  1.00 95.06           H  
ATOM   1032  CA  GLY A  64      14.433  -0.570 -13.198  1.00 95.06           C  
ATOM   1033  HA2 GLY A  64      14.647   0.046 -12.324  1.00 95.06           H  
ATOM   1034  HA3 GLY A  64      13.358  -0.558 -13.375  1.00 95.06           H  
ATOM   1035  C   GLY A  64      15.158   0.031 -14.398  1.00 95.06           C  
ATOM   1036  O   GLY A  64      16.388   0.031 -14.427  1.00 95.06           O  
ATOM   1037  N   ILE A  65      14.404   0.555 -15.361  1.00 94.64           N  
ATOM   1038  H   ILE A  65      13.399   0.501 -15.274  1.00 94.64           H  
ATOM   1039  CA  ILE A  65      14.933   1.354 -16.467  1.00 94.64           C  
ATOM   1040  HA  ILE A  65      16.003   1.176 -16.573  1.00 94.64           H  
ATOM   1041  C   ILE A  65      14.742   2.819 -16.103  1.00 94.64           C  
ATOM   1042  CB  ILE A  65      14.253   0.982 -17.803  1.00 94.64           C  
ATOM   1043  HB  ILE A  65      13.189   1.204 -17.720  1.00 94.64           H  
ATOM   1044  O   ILE A  65      13.616   3.293 -15.936  1.00 94.64           O  
ATOM   1045  CG1 ILE A  65      14.383  -0.523 -18.132  1.00 94.64           C  
ATOM   1046 HG12 ILE A  65      13.913  -0.710 -19.097  1.00 94.64           H  
ATOM   1047 HG13 ILE A  65      13.826  -1.094 -17.389  1.00 94.64           H  
ATOM   1048  CG2 ILE A  65      14.817   1.832 -18.956  1.00 94.64           C  
ATOM   1049 HG21 ILE A  65      14.375   1.510 -19.900  1.00 94.64           H  
ATOM   1050 HG22 ILE A  65      15.900   1.729 -19.021  1.00 94.64           H  
ATOM   1051 HG23 ILE A  65      14.571   2.883 -18.808  1.00 94.64           H  
ATOM   1052  CD1 ILE A  65      15.816  -1.073 -18.183  1.00 94.64           C  
ATOM   1053 HD11 ILE A  65      16.295  -0.990 -17.207  1.00 94.64           H  
ATOM   1054 HD12 ILE A  65      16.405  -0.536 -18.928  1.00 94.64           H  
ATOM   1055 HD13 ILE A  65      15.785  -2.126 -18.465  1.00 94.64           H  
ATOM   1056  N   THR A  66      15.843   3.540 -15.929  1.00 91.49           N  
ATOM   1057  H   THR A  66      16.741   3.096 -16.058  1.00 91.49           H  
ATOM   1058  CA  THR A  66      15.804   4.976 -15.625  1.00 91.49           C  
ATOM   1059  HA  THR A  66      15.058   5.154 -14.851  1.00 91.49           H  
ATOM   1060  C   THR A  66      15.374   5.795 -16.836  1.00 91.49           C  
ATOM   1061  CB  THR A  66      17.135   5.477 -15.072  1.00 91.49           C  
ATOM   1062  HB  THR A  66      17.032   6.534 -14.825  1.00 91.49           H  
ATOM   1063  O   THR A  66      15.474   5.333 -17.973  1.00 91.49           O  
ATOM   1064  CG2 THR A  66      17.581   4.712 -13.827  1.00 91.49           C  
ATOM   1065 HG21 THR A  66      17.606   3.637 -14.009  1.00 91.49           H  
ATOM   1066 HG22 THR A  66      16.896   4.920 -13.005  1.00 91.49           H  
ATOM   1067 HG23 THR A  66      18.588   5.028 -13.554  1.00 91.49           H  
ATOM   1068  OG1 THR A  66      18.133   5.346 -16.041  1.00 91.49           O  
ATOM   1069  HG1 THR A  66      18.347   4.410 -16.068  1.00 91.49           H  
ATOM   1070  N   ILE A  67      14.915   7.033 -16.626  1.00 87.40           N  
ATOM   1071  H   ILE A  67      14.788   7.362 -15.680  1.00 87.40           H  
ATOM   1072  CA  ILE A  67      14.564   7.907 -17.757  1.00 87.40           C  
ATOM   1073  HA  ILE A  67      13.823   7.382 -18.360  1.00 87.40           H  
ATOM   1074  C   ILE A  67      15.782   8.130 -18.674  1.00 87.40           C  
ATOM   1075  CB  ILE A  67      13.934   9.244 -17.298  1.00 87.40           C  
ATOM   1076  HB  ILE A  67      14.676   9.816 -16.741  1.00 87.40           H  
ATOM   1077  O   ILE A  67      15.630   8.143 -19.892  1.00 87.40           O  
ATOM   1078  CG1 ILE A  67      12.682   9.040 -16.413  1.00 87.40           C  
ATOM   1079 HG12 ILE A  67      12.897   8.320 -15.624  1.00 87.40           H  
ATOM   1080 HG13 ILE A  67      11.872   8.635 -17.019  1.00 87.40           H  
ATOM   1081  CG2 ILE A  67      13.526  10.015 -18.569  1.00 87.40           C  
ATOM   1082 HG21 ILE A  67      14.409  10.368 -19.101  1.00 87.40           H  
ATOM   1083 HG22 ILE A  67      12.898  10.876 -18.340  1.00 87.40           H  
ATOM   1084 HG23 ILE A  67      12.960   9.367 -19.237  1.00 87.40           H  
ATOM   1085  CD1 ILE A  67      12.184  10.321 -15.727  1.00 87.40           C  
ATOM   1086 HD11 ILE A  67      12.978  10.744 -15.112  1.00 87.40           H  
ATOM   1087 HD12 ILE A  67      11.856  11.062 -16.456  1.00 87.40           H  
ATOM   1088 HD13 ILE A  67      11.333  10.078 -15.090  1.00 87.40           H  
ATOM   1089  N   MET A  68      16.990   8.204 -18.104  1.00 86.39           N  
ATOM   1090  H   MET A  68      17.045   8.145 -17.098  1.00 86.39           H  
ATOM   1091  CA  MET A  68      18.247   8.333 -18.856  1.00 86.39           C  
ATOM   1092  HA  MET A  68      18.159   9.164 -19.557  1.00 86.39           H  
ATOM   1093  C   MET A  68      18.590   7.084 -19.682  1.00 86.39           C  
ATOM   1094  CB  MET A  68      19.395   8.622 -17.876  1.00 86.39           C  
ATOM   1095  HB2 MET A  68      20.337   8.625 -18.423  1.00 86.39           H  
ATOM   1096  HB3 MET A  68      19.444   7.821 -17.138  1.00 86.39           H  
ATOM   1097  O   MET A  68      19.162   7.193 -20.762  1.00 86.39           O  
ATOM   1098  CG  MET A  68      19.245   9.960 -17.140  1.00 86.39           C  
ATOM   1099  HG2 MET A  68      20.081  10.065 -16.448  1.00 86.39           H  
ATOM   1100  HG3 MET A  68      18.332   9.934 -16.546  1.00 86.39           H  
ATOM   1101  SD  MET A  68      19.195  11.438 -18.193  1.00 86.39           S  
ATOM   1102  CE  MET A  68      20.869  11.419 -18.890  1.00 86.39           C  
ATOM   1103  HE1 MET A  68      20.998  10.541 -19.523  1.00 86.39           H  
ATOM   1104  HE2 MET A  68      21.016  12.314 -19.493  1.00 86.39           H  
ATOM   1105  HE3 MET A  68      21.605  11.402 -18.085  1.00 86.39           H  
ATOM   1106  N   GLU A  69      18.238   5.894 -19.192  1.00 92.98           N  
ATOM   1107  H   GLU A  69      17.792   5.859 -18.286  1.00 92.98           H  
ATOM   1108  CA  GLU A  69      18.474   4.615 -19.878  1.00 92.98           C  
ATOM   1109  HA  GLU A  69      19.409   4.653 -20.437  1.00 92.98           H  
ATOM   1110  C   GLU A  69      17.368   4.255 -20.873  1.00 92.98           C  
ATOM   1111  CB  GLU A  69      18.562   3.504 -18.832  1.00 92.98           C  
ATOM   1112  HB2 GLU A  69      17.675   3.580 -18.204  1.00 92.98           H  
ATOM   1113  HB3 GLU A  69      18.528   2.535 -19.330  1.00 92.98           H  
ATOM   1114  O   GLU A  69      17.548   3.365 -21.700  1.00 92.98           O  
ATOM   1115  CG  GLU A  69      19.841   3.565 -17.979  1.00 92.98           C  
ATOM   1116  HG2 GLU A  69      20.029   4.587 -17.649  1.00 92.98           H  
ATOM   1117  HG3 GLU A  69      20.688   3.259 -18.594  1.00 92.98           H  
ATOM   1118  CD  GLU A  69      19.722   2.656 -16.751  1.00 92.98           C  
ATOM   1119  OE1 GLU A  69      20.713   1.997 -16.368  1.00 92.98           O  
ATOM   1120  OE2 GLU A  69      18.608   2.567 -16.187  1.00 92.98           O  
ATOM   1121  N   ARG A  70      16.214   4.925 -20.804  1.00 92.90           N  
ATOM   1122  H   ARG A  70      16.118   5.608 -20.066  1.00 92.90           H  
ATOM   1123  CA  ARG A  70      15.038   4.580 -21.603  1.00 92.90           C  
ATOM   1124  HA  ARG A  70      14.711   3.578 -21.325  1.00 92.90           H  
ATOM   1125  C   ARG A  70      15.352   4.523 -23.095  1.00 92.90           C  
ATOM   1126  CB  ARG A  70      13.919   5.579 -21.295  1.00 92.90           C  
ATOM   1127  HB2 ARG A  70      14.257   6.589 -21.525  1.00 92.90           H  
ATOM   1128  HB3 ARG A  70      13.667   5.521 -20.236  1.00 92.90           H  
ATOM   1129  O   ARG A  70      15.009   3.539 -23.737  1.00 92.90           O  
ATOM   1130  CG  ARG A  70      12.679   5.264 -22.133  1.00 92.90           C  
ATOM   1131  HG2 ARG A  70      12.915   5.359 -23.193  1.00 92.90           H  
ATOM   1132  HG3 ARG A  70      12.356   4.242 -21.932  1.00 92.90           H  
ATOM   1133  CD  ARG A  70      11.549   6.234 -21.819  1.00 92.90           C  
ATOM   1134  HD2 ARG A  70      11.915   7.252 -21.947  1.00 92.90           H  
ATOM   1135  HD3 ARG A  70      11.230   6.089 -20.787  1.00 92.90           H  
ATOM   1136  NE  ARG A  70      10.432   5.994 -22.740  1.00 92.90           N  
ATOM   1137  HE  ARG A  70      10.593   5.316 -23.471  1.00 92.90           H  
ATOM   1138  NH1 ARG A  70       8.998   7.589 -21.912  1.00 92.90           N  
ATOM   1139 HH11 ARG A  70       9.703   7.865 -21.243  1.00 92.90           H  
ATOM   1140 HH12 ARG A  70       8.117   8.078 -21.975  1.00 92.90           H  
ATOM   1141  NH2 ARG A  70       8.420   6.347 -23.686  1.00 92.90           N  
ATOM   1142 HH21 ARG A  70       8.714   5.696 -24.400  1.00 92.90           H  
ATOM   1143 HH22 ARG A  70       7.578   6.891 -23.812  1.00 92.90           H  
ATOM   1144  CZ  ARG A  70       9.290   6.646 -22.769  1.00 92.90           C  
ATOM   1145  N   SER A  71      16.007   5.548 -23.638  1.00 93.97           N  
ATOM   1146  H   SER A  71      16.222   6.347 -23.059  1.00 93.97           H  
ATOM   1147  CA  SER A  71      16.285   5.626 -25.077  1.00 93.97           C  
ATOM   1148  HA  SER A  71      15.350   5.497 -25.623  1.00 93.97           H  
ATOM   1149  C   SER A  71      17.248   4.536 -25.549  1.00 93.97           C  
ATOM   1150  CB  SER A  71      16.861   6.997 -25.438  1.00 93.97           C  
ATOM   1151  HB2 SER A  71      17.835   7.122 -24.965  1.00 93.97           H  
ATOM   1152  HB3 SER A  71      16.980   7.061 -26.520  1.00 93.97           H  
ATOM   1153  O   SER A  71      17.073   4.000 -26.640  1.00 93.97           O  
ATOM   1154  OG  SER A  71      15.992   8.022 -24.997  1.00 93.97           O  
ATOM   1155  HG  SER A  71      16.319   8.868 -25.312  1.00 93.97           H  
ATOM   1156  N   SER A  72      18.258   4.186 -24.744  1.00 95.54           N  
ATOM   1157  H   SER A  72      18.306   4.559 -23.807  1.00 95.54           H  
ATOM   1158  CA  SER A  72      19.206   3.124 -25.099  1.00 95.54           C  
ATOM   1159  HA  SER A  72      19.481   3.240 -26.147  1.00 95.54           H  
ATOM   1160  C   SER A  72      18.573   1.741 -24.968  1.00 95.54           C  
ATOM   1161  CB  SER A  72      20.495   3.228 -24.278  1.00 95.54           C  
ATOM   1162  HB2 SER A  72      21.021   4.138 -24.567  1.00 95.54           H  
ATOM   1163  HB3 SER A  72      21.132   2.373 -24.503  1.00 95.54           H  
ATOM   1164  O   SER A  72      18.736   0.920 -25.868  1.00 95.54           O  
ATOM   1165  OG  SER A  72      20.237   3.275 -22.890  1.00 95.54           O  
ATOM   1166  HG  SER A  72      21.072   3.359 -22.423  1.00 95.54           H  
ATOM   1167  N   PHE A  73      17.793   1.509 -23.910  1.00 96.20           N  
ATOM   1168  H   PHE A  73      17.737   2.212 -23.187  1.00 96.20           H  
ATOM   1169  CA  PHE A  73      17.049   0.267 -23.730  1.00 96.20           C  
ATOM   1170  HA  PHE A  73      17.743  -0.570 -23.802  1.00 96.20           H  
ATOM   1171  C   PHE A  73      15.990   0.060 -24.821  1.00 96.20           C  
ATOM   1172  CB  PHE A  73      16.413   0.251 -22.335  1.00 96.20           C  
ATOM   1173  HB2 PHE A  73      15.784   1.133 -22.216  1.00 96.20           H  
ATOM   1174  HB3 PHE A  73      17.202   0.302 -21.584  1.00 96.20           H  
ATOM   1175  O   PHE A  73      15.894  -1.030 -25.367  1.00 96.20           O  
ATOM   1176  CG  PHE A  73      15.578  -0.990 -22.091  1.00 96.20           C  
ATOM   1177  CD1 PHE A  73      14.186  -0.952 -22.272  1.00 96.20           C  
ATOM   1178  HD1 PHE A  73      13.711  -0.028 -22.569  1.00 96.20           H  
ATOM   1179  CD2 PHE A  73      16.202  -2.206 -21.766  1.00 96.20           C  
ATOM   1180  HD2 PHE A  73      17.278  -2.249 -21.682  1.00 96.20           H  
ATOM   1181  CE1 PHE A  73      13.421  -2.120 -22.115  1.00 96.20           C  
ATOM   1182  HE1 PHE A  73      12.353  -2.088 -22.272  1.00 96.20           H  
ATOM   1183  CE2 PHE A  73      15.443  -3.374 -21.594  1.00 96.20           C  
ATOM   1184  HE2 PHE A  73      15.932  -4.307 -21.357  1.00 96.20           H  
ATOM   1185  CZ  PHE A  73      14.051  -3.329 -21.774  1.00 96.20           C  
ATOM   1186  HZ  PHE A  73      13.461  -4.226 -21.653  1.00 96.20           H  
ATOM   1187  N   GLU A  74      15.205   1.084 -25.174  1.00 94.69           N  
ATOM   1188  H   GLU A  74      15.298   1.961 -24.681  1.00 94.69           H  
ATOM   1189  CA  GLU A  74      14.145   0.964 -26.189  1.00 94.69           C  
ATOM   1190  HA  GLU A  74      13.586   0.048 -25.993  1.00 94.69           H  
ATOM   1191  C   GLU A  74      14.706   0.795 -27.610  1.00 94.69           C  
ATOM   1192  CB  GLU A  74      13.154   2.151 -26.094  1.00 94.69           C  
ATOM   1193  HB2 GLU A  74      12.493   2.137 -26.961  1.00 94.69           H  
ATOM   1194  HB3 GLU A  74      13.705   3.092 -26.090  1.00 94.69           H  
ATOM   1195  O   GLU A  74      14.068   0.138 -28.433  1.00 94.69           O  
ATOM   1196  CG  GLU A  74      12.290   2.030 -24.824  1.00 94.69           C  
ATOM   1197  HG2 GLU A  74      12.952   1.973 -23.960  1.00 94.69           H  
ATOM   1198  HG3 GLU A  74      11.755   1.082 -24.874  1.00 94.69           H  
ATOM   1199  CD  GLU A  74      11.258   3.143 -24.542  1.00 94.69           C  
ATOM   1200  OE1 GLU A  74      10.464   2.943 -23.581  1.00 94.69           O  
ATOM   1201  OE2 GLU A  74      11.239   4.231 -25.153  1.00 94.69           O  
ATOM   1202  N   LYS A  75      15.906   1.327 -27.892  1.00 96.38           N  
ATOM   1203  H   LYS A  75      16.363   1.869 -27.173  1.00 96.38           H  
ATOM   1204  CA  LYS A  75      16.596   1.141 -29.178  1.00 96.38           C  
ATOM   1205  HA  LYS A  75      15.887   1.345 -29.980  1.00 96.38           H  
ATOM   1206  C   LYS A  75      17.058  -0.304 -29.381  1.00 96.38           C  
ATOM   1207  CB  LYS A  75      17.765   2.134 -29.278  1.00 96.38           C  
ATOM   1208  HB2 LYS A  75      18.472   1.943 -28.470  1.00 96.38           H  
ATOM   1209  HB3 LYS A  75      17.373   3.145 -29.164  1.00 96.38           H  
ATOM   1210  O   LYS A  75      16.826  -0.865 -30.448  1.00 96.38           O  
ATOM   1211  CG  LYS A  75      18.495   2.037 -30.627  1.00 96.38           C  
ATOM   1212  HG2 LYS A  75      17.783   2.221 -31.432  1.00 96.38           H  
ATOM   1213  HG3 LYS A  75      18.911   1.037 -30.747  1.00 96.38           H  
ATOM   1214  CD  LYS A  75      19.639   3.053 -30.719  1.00 96.38           C  
ATOM   1215  HD2 LYS A  75      20.340   2.874 -29.904  1.00 96.38           H  
ATOM   1216  HD3 LYS A  75      19.232   4.061 -30.634  1.00 96.38           H  
ATOM   1217  CE  LYS A  75      20.348   2.882 -32.067  1.00 96.38           C  
ATOM   1218  HE2 LYS A  75      19.620   3.033 -32.863  1.00 96.38           H  
ATOM   1219  HE3 LYS A  75      20.701   1.853 -32.139  1.00 96.38           H  
ATOM   1220  NZ  LYS A  75      21.485   3.823 -32.221  1.00 96.38           N  
ATOM   1221  HZ1 LYS A  75      22.167   3.672 -31.492  1.00 96.38           H  
ATOM   1222  HZ2 LYS A  75      21.161   4.779 -32.182  1.00 96.38           H  
ATOM   1223  HZ3 LYS A  75      21.937   3.674 -33.112  1.00 96.38           H  
ATOM   1224  N   ASP A  76      17.720  -0.886 -28.382  1.00 96.36           N  
ATOM   1225  H   ASP A  76      17.875  -0.360 -27.534  1.00 96.36           H  
ATOM   1226  CA  ASP A  76      18.174  -2.279 -28.415  1.00 96.36           C  
ATOM   1227  HA  ASP A  76      17.484  -2.861 -29.026  1.00 96.36           H  
ATOM   1228  C   ASP A  76      18.201  -2.883 -26.996  1.00 96.36           C  
ATOM   1229  CB  ASP A  76      19.540  -2.381 -29.110  1.00 96.36           C  
ATOM   1230  HB2 ASP A  76      20.303  -1.892 -28.504  1.00 96.36           H  
ATOM   1231  HB3 ASP A  76      19.488  -1.856 -30.064  1.00 96.36           H  
ATOM   1232  O   ASP A  76      19.206  -2.773 -26.279  1.00 96.36           O  
ATOM   1233  CG  ASP A  76      19.945  -3.837 -29.381  1.00 96.36           C  
ATOM   1234  OD1 ASP A  76      19.390  -4.761 -28.731  1.00 96.36           O  
ATOM   1235  OD2 ASP A  76      20.828  -4.014 -30.243  1.00 96.36           O  
ATOM   1236  N   PRO A  77      17.104  -3.545 -26.573  1.00 96.10           N  
ATOM   1237  CA  PRO A  77      17.017  -4.146 -25.246  1.00 96.10           C  
ATOM   1238  HA  PRO A  77      17.124  -3.361 -24.498  1.00 96.10           H  
ATOM   1239  C   PRO A  77      18.069  -5.230 -24.996  1.00 96.10           C  
ATOM   1240  CB  PRO A  77      15.608  -4.747 -25.163  1.00 96.10           C  
ATOM   1241  HB2 PRO A  77      15.627  -5.789 -25.481  1.00 96.10           H  
ATOM   1242  HB3 PRO A  77      15.197  -4.669 -24.157  1.00 96.10           H  
ATOM   1243  O   PRO A  77      18.489  -5.418 -23.856  1.00 96.10           O  
ATOM   1244  CG  PRO A  77      14.789  -3.941 -26.167  1.00 96.10           C  
ATOM   1245  HG2 PRO A  77      14.411  -3.035 -25.693  1.00 96.10           H  
ATOM   1246  HG3 PRO A  77      13.963  -4.525 -26.574  1.00 96.10           H  
ATOM   1247  CD  PRO A  77      15.812  -3.588 -27.245  1.00 96.10           C  
ATOM   1248  HD2 PRO A  77      15.831  -4.363 -28.012  1.00 96.10           H  
ATOM   1249  HD3 PRO A  77      15.558  -2.624 -27.688  1.00 96.10           H  
ATOM   1250  N   ILE A  78      18.486  -5.958 -26.040  1.00 96.59           N  
ATOM   1251  H   ILE A  78      18.289  -5.619 -26.971  1.00 96.59           H  
ATOM   1252  CA  ILE A  78      19.448  -7.056 -25.910  1.00 96.59           C  
ATOM   1253  HA  ILE A  78      19.190  -7.651 -25.034  1.00 96.59           H  
ATOM   1254  C   ILE A  78      20.828  -6.467 -25.648  1.00 96.59           C  
ATOM   1255  CB  ILE A  78      19.423  -7.987 -27.143  1.00 96.59           C  
ATOM   1256  HB  ILE A  78      19.561  -7.385 -28.041  1.00 96.59           H  
ATOM   1257  O   ILE A  78      21.415  -6.774 -24.612  1.00 96.59           O  
ATOM   1258  CG1 ILE A  78      18.051  -8.698 -27.228  1.00 96.59           C  
ATOM   1259 HG12 ILE A  78      17.899  -9.300 -26.332  1.00 96.59           H  
ATOM   1260 HG13 ILE A  78      17.262  -7.947 -27.269  1.00 96.59           H  
ATOM   1261  CG2 ILE A  78      20.571  -9.016 -27.079  1.00 96.59           C  
ATOM   1262 HG21 ILE A  78      20.582  -9.639 -27.973  1.00 96.59           H  
ATOM   1263 HG22 ILE A  78      21.540  -8.518 -27.052  1.00 96.59           H  
ATOM   1264 HG23 ILE A  78      20.478  -9.650 -26.198  1.00 96.59           H  
ATOM   1265  CD1 ILE A  78      17.890  -9.600 -28.458  1.00 96.59           C  
ATOM   1266 HD11 ILE A  78      18.114  -9.037 -29.364  1.00 96.59           H  
ATOM   1267 HD12 ILE A  78      16.864  -9.966 -28.509  1.00 96.59           H  
ATOM   1268 HD13 ILE A  78      18.551 -10.464 -28.389  1.00 96.59           H  
ATOM   1269  N   ALA A  79      21.300  -5.566 -26.514  1.00 96.76           N  
ATOM   1270  H   ALA A  79      20.757  -5.340 -27.335  1.00 96.76           H  
ATOM   1271  CA  ALA A  79      22.610  -4.937 -26.351  1.00 96.76           C  
ATOM   1272  HA  ALA A  79      23.371  -5.717 -26.349  1.00 96.76           H  
ATOM   1273  C   ALA A  79      22.718  -4.170 -25.021  1.00 96.76           C  
ATOM   1274  CB  ALA A  79      22.865  -4.015 -27.545  1.00 96.76           C  
ATOM   1275  HB1 ALA A  79      22.803  -4.587 -28.471  1.00 96.76           H  
ATOM   1276  HB2 ALA A  79      23.862  -3.581 -27.467  1.00 96.76           H  
ATOM   1277  HB3 ALA A  79      22.125  -3.214 -27.567  1.00 96.76           H  
ATOM   1278  O   ALA A  79      23.743  -4.241 -24.341  1.00 96.76           O  
ATOM   1279  N   PHE A  80      21.645  -3.486 -24.600  1.00 96.92           N  
ATOM   1280  H   PHE A  80      20.843  -3.426 -25.210  1.00 96.92           H  
ATOM   1281  CA  PHE A  80      21.600  -2.809 -23.302  1.00 96.92           C  
ATOM   1282  HA  PHE A  80      22.417  -2.089 -23.254  1.00 96.92           H  
ATOM   1283  C   PHE A  80      21.782  -3.783 -22.126  1.00 96.92           C  
ATOM   1284  CB  PHE A  80      20.272  -2.054 -23.173  1.00 96.92           C  
ATOM   1285  HB2 PHE A  80      20.198  -1.330 -23.985  1.00 96.92           H  
ATOM   1286  HB3 PHE A  80      19.445  -2.754 -23.286  1.00 96.92           H  
ATOM   1287  O   PHE A  80      22.564  -3.521 -21.210  1.00 96.92           O  
ATOM   1288  CG  PHE A  80      20.123  -1.331 -21.850  1.00 96.92           C  
ATOM   1289  CD1 PHE A  80      19.596  -2.000 -20.728  1.00 96.92           C  
ATOM   1290  HD1 PHE A  80      19.298  -3.035 -20.811  1.00 96.92           H  
ATOM   1291  CD2 PHE A  80      20.523   0.011 -21.735  1.00 96.92           C  
ATOM   1292  HD2 PHE A  80      20.931   0.526 -22.591  1.00 96.92           H  
ATOM   1293  CE1 PHE A  80      19.419  -1.319 -19.514  1.00 96.92           C  
ATOM   1294  HE1 PHE A  80      18.963  -1.827 -18.678  1.00 96.92           H  
ATOM   1295  CE2 PHE A  80      20.372   0.687 -20.513  1.00 96.92           C  
ATOM   1296  HE2 PHE A  80      20.662   1.724 -20.434  1.00 96.92           H  
ATOM   1297  CZ  PHE A  80      19.806   0.027 -19.409  1.00 96.92           C  
ATOM   1298  HZ  PHE A  80      19.653   0.566 -18.485  1.00 96.92           H  
ATOM   1299  N   LEU A  81      21.066  -4.912 -22.134  1.00 96.69           N  
ATOM   1300  H   LEU A  81      20.468  -5.102 -22.925  1.00 96.69           H  
ATOM   1301  CA  LEU A  81      21.169  -5.917 -21.074  1.00 96.69           C  
ATOM   1302  HA  LEU A  81      21.125  -5.411 -20.110  1.00 96.69           H  
ATOM   1303  C   LEU A  81      22.526  -6.637 -21.116  1.00 96.69           C  
ATOM   1304  CB  LEU A  81      19.983  -6.893 -21.183  1.00 96.69           C  
ATOM   1305  HB2 LEU A  81      20.172  -7.754 -20.542  1.00 96.69           H  
ATOM   1306  HB3 LEU A  81      19.926  -7.249 -22.211  1.00 96.69           H  
ATOM   1307  O   LEU A  81      23.128  -6.880 -20.070  1.00 96.69           O  
ATOM   1308  CG  LEU A  81      18.622  -6.292 -20.781  1.00 96.69           C  
ATOM   1309  HG  LEU A  81      18.445  -5.361 -21.320  1.00 96.69           H  
ATOM   1310  CD1 LEU A  81      17.503  -7.277 -21.117  1.00 96.69           C  
ATOM   1311 HD11 LEU A  81      17.682  -8.236 -20.631  1.00 96.69           H  
ATOM   1312 HD12 LEU A  81      17.472  -7.408 -22.198  1.00 96.69           H  
ATOM   1313 HD13 LEU A  81      16.542  -6.876 -20.793  1.00 96.69           H  
ATOM   1314  CD2 LEU A  81      18.529  -5.990 -19.285  1.00 96.69           C  
ATOM   1315 HD21 LEU A  81      18.690  -6.901 -18.708  1.00 96.69           H  
ATOM   1316 HD22 LEU A  81      17.538  -5.596 -19.058  1.00 96.69           H  
ATOM   1317 HD23 LEU A  81      19.269  -5.242 -19.001  1.00 96.69           H  
ATOM   1318  N   GLU A  82      23.066  -6.919 -22.297  1.00 95.67           N  
ATOM   1319  H   GLU A  82      22.543  -6.725 -23.138  1.00 95.67           H  
ATOM   1320  CA  GLU A  82      24.402  -7.504 -22.431  1.00 95.67           C  
ATOM   1321  HA  GLU A  82      24.443  -8.411 -21.827  1.00 95.67           H  
ATOM   1322  C   GLU A  82      25.501  -6.588 -21.886  1.00 95.67           C  
ATOM   1323  CB  GLU A  82      24.674  -7.888 -23.886  1.00 95.67           C  
ATOM   1324  HB2 GLU A  82      24.453  -7.041 -24.535  1.00 95.67           H  
ATOM   1325  HB3 GLU A  82      25.728  -8.144 -23.986  1.00 95.67           H  
ATOM   1326  O   GLU A  82      26.400  -7.061 -21.183  1.00 95.67           O  
ATOM   1327  CG  GLU A  82      23.837  -9.109 -24.294  1.00 95.67           C  
ATOM   1328  HG2 GLU A  82      22.773  -8.882 -24.226  1.00 95.67           H  
ATOM   1329  HG3 GLU A  82      24.041  -9.913 -23.586  1.00 95.67           H  
ATOM   1330  CD  GLU A  82      24.162  -9.607 -25.705  1.00 95.67           C  
ATOM   1331  OE1 GLU A  82      23.895 -10.812 -25.932  1.00 95.67           O  
ATOM   1332  OE2 GLU A  82      24.715  -8.823 -26.505  1.00 95.67           O  
ATOM   1333  N   ALA A  83      25.380  -5.275 -22.108  1.00 95.41           N  
ATOM   1334  H   ALA A  83      24.658  -4.961 -22.741  1.00 95.41           H  
ATOM   1335  CA  ALA A  83      26.254  -4.268 -21.510  1.00 95.41           C  
ATOM   1336  HA  ALA A  83      27.287  -4.531 -21.736  1.00 95.41           H  
ATOM   1337  C   ALA A  83      26.124  -4.205 -19.975  1.00 95.41           C  
ATOM   1338  CB  ALA A  83      25.950  -2.914 -22.159  1.00 95.41           C  
ATOM   1339  HB1 ALA A  83      26.087  -2.984 -23.238  1.00 95.41           H  
ATOM   1340  HB2 ALA A  83      26.629  -2.159 -21.764  1.00 95.41           H  
ATOM   1341  HB3 ALA A  83      24.923  -2.615 -21.949  1.00 95.41           H  
ATOM   1342  O   ALA A  83      27.107  -3.932 -19.288  1.00 95.41           O  
ATOM   1343  N   LYS A  84      24.945  -4.522 -19.418  1.00 93.24           N  
ATOM   1344  H   LYS A  84      24.171  -4.695 -20.043  1.00 93.24           H  
ATOM   1345  CA  LYS A  84      24.738  -4.697 -17.966  1.00 93.24           C  
ATOM   1346  HA  LYS A  84      25.360  -3.965 -17.450  1.00 93.24           H  
ATOM   1347  C   LYS A  84      25.231  -6.045 -17.420  1.00 93.24           C  
ATOM   1348  CB  LYS A  84      23.269  -4.425 -17.586  1.00 93.24           C  
ATOM   1349  HB2 LYS A  84      23.090  -4.812 -16.583  1.00 93.24           H  
ATOM   1350  HB3 LYS A  84      22.596  -4.940 -18.271  1.00 93.24           H  
ATOM   1351  O   LYS A  84      25.140  -6.278 -16.217  1.00 93.24           O  
ATOM   1352  CG  LYS A  84      22.954  -2.922 -17.575  1.00 93.24           C  
ATOM   1353  HG2 LYS A  84      23.763  -2.400 -17.064  1.00 93.24           H  
ATOM   1354  HG3 LYS A  84      22.897  -2.552 -18.599  1.00 93.24           H  
ATOM   1355  CD  LYS A  84      21.642  -2.612 -16.836  1.00 93.24           C  
ATOM   1356  HD2 LYS A  84      20.804  -3.017 -17.403  1.00 93.24           H  
ATOM   1357  HD3 LYS A  84      21.668  -3.065 -15.845  1.00 93.24           H  
ATOM   1358  CE  LYS A  84      21.515  -1.088 -16.700  1.00 93.24           C  
ATOM   1359  HE2 LYS A  84      21.446  -0.655 -17.698  1.00 93.24           H  
ATOM   1360  HE3 LYS A  84      22.434  -0.702 -16.259  1.00 93.24           H  
ATOM   1361  NZ  LYS A  84      20.363  -0.639 -15.876  1.00 93.24           N  
ATOM   1362  HZ1 LYS A  84      20.426  -0.953 -14.918  1.00 93.24           H  
ATOM   1363  HZ2 LYS A  84      19.474  -0.898 -16.279  1.00 93.24           H  
ATOM   1364  HZ3 LYS A  84      20.374   0.371 -15.863  1.00 93.24           H  
ATOM   1365  N   GLY A  85      25.776  -6.922 -18.265  1.00 94.41           N  
ATOM   1366  H   GLY A  85      25.829  -6.666 -19.241  1.00 94.41           H  
ATOM   1367  CA  GLY A  85      26.350  -8.209 -17.864  1.00 94.41           C  
ATOM   1368  HA2 GLY A  85      26.699  -8.151 -16.833  1.00 94.41           H  
ATOM   1369  HA3 GLY A  85      27.209  -8.410 -18.504  1.00 94.41           H  
ATOM   1370  C   GLY A  85      25.400  -9.402 -17.975  1.00 94.41           C  
ATOM   1371  O   GLY A  85      25.800 -10.521 -17.641  1.00 94.41           O  
ATOM   1372  N   TYR A  86      24.176  -9.208 -18.475  1.00 95.91           N  
ATOM   1373  H   TYR A  86      23.916  -8.286 -18.795  1.00 95.91           H  
ATOM   1374  CA  TYR A  86      23.306 -10.329 -18.819  1.00 95.91           C  
ATOM   1375  HA  TYR A  86      23.316 -11.029 -17.983  1.00 95.91           H  
ATOM   1376  C   TYR A  86      23.848 -11.065 -20.050  1.00 95.91           C  
ATOM   1377  CB  TYR A  86      21.856  -9.874 -19.019  1.00 95.91           C  
ATOM   1378  HB2 TYR A  86      21.260 -10.740 -19.307  1.00 95.91           H  
ATOM   1379  HB3 TYR A  86      21.819  -9.166 -19.847  1.00 95.91           H  
ATOM   1380  O   TYR A  86      24.531 -10.503 -20.902  1.00 95.91           O  
ATOM   1381  CG  TYR A  86      21.213  -9.257 -17.790  1.00 95.91           C  
ATOM   1382  CD1 TYR A  86      20.643 -10.078 -16.796  1.00 95.91           C  
ATOM   1383  HD1 TYR A  86      20.672 -11.152 -16.899  1.00 95.91           H  
ATOM   1384  CD2 TYR A  86      21.189  -7.860 -17.631  1.00 95.91           C  
ATOM   1385  HD2 TYR A  86      21.611  -7.213 -18.386  1.00 95.91           H  
ATOM   1386  CE1 TYR A  86      20.055  -9.495 -15.653  1.00 95.91           C  
ATOM   1387  HE1 TYR A  86      19.620 -10.111 -14.880  1.00 95.91           H  
ATOM   1388  CE2 TYR A  86      20.613  -7.277 -16.493  1.00 95.91           C  
ATOM   1389  HE2 TYR A  86      20.606  -6.204 -16.367  1.00 95.91           H  
ATOM   1390  OH  TYR A  86      19.512  -7.488 -14.410  1.00 95.91           O  
ATOM   1391  HH  TYR A  86      19.313  -8.119 -13.715  1.00 95.91           H  
ATOM   1392  CZ  TYR A  86      20.044  -8.090 -15.501  1.00 95.91           C  
ATOM   1393  N   LYS A  87      23.566 -12.360 -20.140  1.00 94.61           N  
ATOM   1394  H   LYS A  87      23.044 -12.768 -19.377  1.00 94.61           H  
ATOM   1395  CA  LYS A  87      24.001 -13.254 -21.215  1.00 94.61           C  
ATOM   1396  HA  LYS A  87      24.326 -12.658 -22.067  1.00 94.61           H  
ATOM   1397  C   LYS A  87      22.825 -14.098 -21.678  1.00 94.61           C  
ATOM   1398  CB  LYS A  87      25.162 -14.146 -20.727  1.00 94.61           C  
ATOM   1399  HB2 LYS A  87      24.802 -14.751 -19.894  1.00 94.61           H  
ATOM   1400  HB3 LYS A  87      25.450 -14.825 -21.530  1.00 94.61           H  
ATOM   1401  O   LYS A  87      21.928 -14.409 -20.892  1.00 94.61           O  
ATOM   1402  CG  LYS A  87      26.418 -13.393 -20.253  1.00 94.61           C  
ATOM   1403  HG2 LYS A  87      26.152 -12.719 -19.439  1.00 94.61           H  
ATOM   1404  HG3 LYS A  87      27.129 -14.120 -19.861  1.00 94.61           H  
ATOM   1405  CD  LYS A  87      27.110 -12.601 -21.371  1.00 94.61           C  
ATOM   1406  HD2 LYS A  87      26.402 -11.906 -21.823  1.00 94.61           H  
ATOM   1407  HD3 LYS A  87      27.465 -13.287 -22.141  1.00 94.61           H  
ATOM   1408  CE  LYS A  87      28.288 -11.806 -20.801  1.00 94.61           C  
ATOM   1409  HE2 LYS A  87      29.078 -12.494 -20.500  1.00 94.61           H  
ATOM   1410  HE3 LYS A  87      27.942 -11.281 -19.910  1.00 94.61           H  
ATOM   1411  NZ  LYS A  87      28.790 -10.819 -21.791  1.00 94.61           N  
ATOM   1412  HZ1 LYS A  87      28.047 -10.187 -22.053  1.00 94.61           H  
ATOM   1413  HZ2 LYS A  87      29.124 -11.274 -22.629  1.00 94.61           H  
ATOM   1414  HZ3 LYS A  87      29.537 -10.265 -21.398  1.00 94.61           H  
ATOM   1415  N   GLN A  88      22.866 -14.518 -22.944  1.00 93.07           N  
ATOM   1416  H   GLN A  88      23.608 -14.169 -23.534  1.00 93.07           H  
ATOM   1417  CA  GLN A  88      21.804 -15.320 -23.569  1.00 93.07           C  
ATOM   1418  HA  GLN A  88      22.017 -15.353 -24.638  1.00 93.07           H  
ATOM   1419  C   GLN A  88      20.423 -14.653 -23.447  1.00 93.07           C  
ATOM   1420  CB  GLN A  88      21.823 -16.773 -23.045  1.00 93.07           C  
ATOM   1421  HB2 GLN A  88      21.561 -16.790 -21.987  1.00 93.07           H  
ATOM   1422  HB3 GLN A  88      21.074 -17.346 -23.591  1.00 93.07           H  
ATOM   1423  O   GLN A  88      19.417 -15.319 -23.200  1.00 93.07           O  
ATOM   1424  CG  GLN A  88      23.185 -17.453 -23.241  1.00 93.07           C  
ATOM   1425  HG2 GLN A  88      23.937 -16.963 -22.623  1.00 93.07           H  
ATOM   1426  HG3 GLN A  88      23.480 -17.344 -24.284  1.00 93.07           H  
ATOM   1427  CD  GLN A  88      23.187 -18.941 -22.894  1.00 93.07           C  
ATOM   1428  NE2 GLN A  88      24.163 -19.675 -23.380  1.00 93.07           N  
ATOM   1429 HE21 GLN A  88      24.125 -20.678 -23.271  1.00 93.07           H  
ATOM   1430 HE22 GLN A  88      24.844 -19.256 -23.996  1.00 93.07           H  
ATOM   1431  OE1 GLN A  88      22.359 -19.482 -22.172  1.00 93.07           O  
ATOM   1432  N   VAL A  89      20.392 -13.325 -23.579  1.00 93.23           N  
ATOM   1433  H   VAL A  89      21.235 -12.844 -23.858  1.00 93.23           H  
ATOM   1434  CA  VAL A  89      19.170 -12.527 -23.483  1.00 93.23           C  
ATOM   1435  HA  VAL A  89      18.631 -12.813 -22.579  1.00 93.23           H  
ATOM   1436  C   VAL A  89      18.293 -12.823 -24.698  1.00 93.23           C  
ATOM   1437  CB  VAL A  89      19.506 -11.027 -23.395  1.00 93.23           C  
ATOM   1438  HB  VAL A  89      20.030 -10.729 -24.303  1.00 93.23           H  
ATOM   1439  O   VAL A  89      18.753 -12.774 -25.835  1.00 93.23           O  
ATOM   1440  CG1 VAL A  89      18.239 -10.181 -23.254  1.00 93.23           C  
ATOM   1441 HG11 VAL A  89      17.699 -10.441 -22.344  1.00 93.23           H  
ATOM   1442 HG12 VAL A  89      18.523  -9.129 -23.220  1.00 93.23           H  
ATOM   1443 HG13 VAL A  89      17.591 -10.320 -24.120  1.00 93.23           H  
ATOM   1444  CG2 VAL A  89      20.412 -10.716 -22.196  1.00 93.23           C  
ATOM   1445 HG21 VAL A  89      20.643  -9.650 -22.187  1.00 93.23           H  
ATOM   1446 HG22 VAL A  89      21.358 -11.252 -22.276  1.00 93.23           H  
ATOM   1447 HG23 VAL A  89      19.909 -10.985 -21.267  1.00 93.23           H  
ATOM   1448  N   ARG A  90      17.015 -13.134 -24.469  1.00 92.82           N  
ATOM   1449  H   ARG A  90      16.690 -13.142 -23.513  1.00 92.82           H  
ATOM   1450  CA  ARG A  90      16.033 -13.356 -25.538  1.00 92.82           C  
ATOM   1451  HA  ARG A  90      16.519 -13.263 -26.509  1.00 92.82           H  
ATOM   1452  C   ARG A  90      14.958 -12.287 -25.448  1.00 92.82           C  
ATOM   1453  CB  ARG A  90      15.424 -14.761 -25.433  1.00 92.82           C  
ATOM   1454  HB2 ARG A  90      14.664 -14.870 -26.207  1.00 92.82           H  
ATOM   1455  HB3 ARG A  90      14.939 -14.868 -24.463  1.00 92.82           H  
ATOM   1456  O   ARG A  90      14.341 -12.147 -24.399  1.00 92.82           O  
ATOM   1457  CG  ARG A  90      16.466 -15.875 -25.604  1.00 92.82           C  
ATOM   1458  HG2 ARG A  90      16.954 -15.772 -26.573  1.00 92.82           H  
ATOM   1459  HG3 ARG A  90      17.216 -15.802 -24.816  1.00 92.82           H  
ATOM   1460  CD  ARG A  90      15.784 -17.244 -25.515  1.00 92.82           C  
ATOM   1461  HD2 ARG A  90      15.036 -17.313 -26.305  1.00 92.82           H  
ATOM   1462  HD3 ARG A  90      15.285 -17.325 -24.550  1.00 92.82           H  
ATOM   1463  NE  ARG A  90      16.757 -18.341 -25.657  1.00 92.82           N  
ATOM   1464  HE  ARG A  90      17.729 -18.075 -25.723  1.00 92.82           H  
ATOM   1465  NH1 ARG A  90      15.247 -20.074 -25.643  1.00 92.82           N  
ATOM   1466 HH11 ARG A  90      14.491 -19.413 -25.533  1.00 92.82           H  
ATOM   1467 HH12 ARG A  90      15.038 -21.059 -25.733  1.00 92.82           H  
ATOM   1468  NH2 ARG A  90      17.419 -20.510 -25.891  1.00 92.82           N  
ATOM   1469 HH21 ARG A  90      18.371 -20.205 -26.037  1.00 92.82           H  
ATOM   1470 HH22 ARG A  90      17.181 -21.485 -26.002  1.00 92.82           H  
ATOM   1471  CZ  ARG A  90      16.471 -19.631 -25.727  1.00 92.82           C  
ATOM   1472  N   LYS A  91      14.685 -11.584 -26.551  1.00 91.19           N  
ATOM   1473  H   LYS A  91      15.272 -11.734 -27.359  1.00 91.19           H  
ATOM   1474  CA  LYS A  91      13.698 -10.488 -26.591  1.00 91.19           C  
ATOM   1475  HA  LYS A  91      14.036  -9.700 -25.919  1.00 91.19           H  
ATOM   1476  C   LYS A  91      12.310 -10.904 -26.083  1.00 91.19           C  
ATOM   1477  CB  LYS A  91      13.636  -9.919 -28.017  1.00 91.19           C  
ATOM   1478  HB2 LYS A  91      14.650  -9.683 -28.342  1.00 91.19           H  
ATOM   1479  HB3 LYS A  91      13.224 -10.668 -28.694  1.00 91.19           H  
ATOM   1480  O   LYS A  91      11.692 -10.152 -25.346  1.00 91.19           O  
ATOM   1481  CG  LYS A  91      12.797  -8.635 -28.106  1.00 91.19           C  
ATOM   1482  HG2 LYS A  91      13.169  -7.912 -27.379  1.00 91.19           H  
ATOM   1483  HG3 LYS A  91      11.755  -8.860 -27.879  1.00 91.19           H  
ATOM   1484  CD  LYS A  91      12.886  -8.024 -29.512  1.00 91.19           C  
ATOM   1485  HD2 LYS A  91      12.520  -8.747 -30.241  1.00 91.19           H  
ATOM   1486  HD3 LYS A  91      13.927  -7.792 -29.734  1.00 91.19           H  
ATOM   1487  CE  LYS A  91      12.048  -6.742 -29.593  1.00 91.19           C  
ATOM   1488  HE2 LYS A  91      12.389  -6.055 -28.819  1.00 91.19           H  
ATOM   1489  HE3 LYS A  91      11.008  -6.991 -29.378  1.00 91.19           H  
ATOM   1490  NZ  LYS A  91      12.153  -6.094 -30.926  1.00 91.19           N  
ATOM   1491  HZ1 LYS A  91      11.824  -6.710 -31.656  1.00 91.19           H  
ATOM   1492  HZ2 LYS A  91      13.108  -5.838 -31.129  1.00 91.19           H  
ATOM   1493  HZ3 LYS A  91      11.597  -5.251 -30.957  1.00 91.19           H  
ATOM   1494  N   LEU A  92      11.864 -12.118 -26.415  1.00 92.31           N  
ATOM   1495  H   LEU A  92      12.429 -12.670 -27.045  1.00 92.31           H  
ATOM   1496  CA  LEU A  92      10.581 -12.684 -25.966  1.00 92.31           C  
ATOM   1497  HA  LEU A  92       9.793 -11.966 -26.196  1.00 92.31           H  
ATOM   1498  C   LEU A  92      10.492 -12.946 -24.448  1.00 92.31           C  
ATOM   1499  CB  LEU A  92      10.301 -13.967 -26.773  1.00 92.31           C  
ATOM   1500  HB2 LEU A  92       9.268 -14.263 -26.595  1.00 92.31           H  
ATOM   1501  HB3 LEU A  92      10.375 -13.732 -27.835  1.00 92.31           H  
ATOM   1502  O   LEU A  92       9.413 -13.208 -23.936  1.00 92.31           O  
ATOM   1503  CG  LEU A  92      11.240 -15.146 -26.422  1.00 92.31           C  
ATOM   1504  HG  LEU A  92      12.043 -14.800 -25.772  1.00 92.31           H  
ATOM   1505  CD1 LEU A  92      10.492 -16.272 -25.711  1.00 92.31           C  
ATOM   1506 HD11 LEU A  92       9.999 -15.880 -24.821  1.00 92.31           H  
ATOM   1507 HD12 LEU A  92      11.184 -17.060 -25.414  1.00 92.31           H  
ATOM   1508 HD13 LEU A  92       9.730 -16.690 -26.369  1.00 92.31           H  
ATOM   1509  CD2 LEU A  92      11.905 -15.721 -27.671  1.00 92.31           C  
ATOM   1510 HD21 LEU A  92      12.567 -16.542 -27.396  1.00 92.31           H  
ATOM   1511 HD22 LEU A  92      11.142 -16.096 -28.353  1.00 92.31           H  
ATOM   1512 HD23 LEU A  92      12.483 -14.947 -28.178  1.00 92.31           H  
ATOM   1513  N   LEU A  93      11.621 -12.899 -23.737  1.00 92.39           N  
ATOM   1514  H   LEU A  93      12.472 -12.626 -24.209  1.00 92.39           H  
ATOM   1515  CA  LEU A  93      11.721 -13.082 -22.287  1.00 92.39           C  
ATOM   1516  HA  LEU A  93      10.771 -13.455 -21.904  1.00 92.39           H  
ATOM   1517  C   LEU A  93      11.965 -11.755 -21.546  1.00 92.39           C  
ATOM   1518  CB  LEU A  93      12.814 -14.118 -21.983  1.00 92.39           C  
ATOM   1519  HB2 LEU A  93      12.890 -14.194 -20.898  1.00 92.39           H  
ATOM   1520  HB3 LEU A  93      13.770 -13.741 -22.347  1.00 92.39           H  
ATOM   1521  O   LEU A  93      12.425 -11.751 -20.402  1.00 92.39           O  
ATOM   1522  CG  LEU A  93      12.587 -15.532 -22.538  1.00 92.39           C  
ATOM   1523  HG  LEU A  93      12.590 -15.499 -23.627  1.00 92.39           H  
ATOM   1524  CD1 LEU A  93      13.733 -16.441 -22.088  1.00 92.39           C  
ATOM   1525 HD11 LEU A  93      14.689 -16.010 -22.386  1.00 92.39           H  
ATOM   1526 HD12 LEU A  93      13.618 -17.429 -22.534  1.00 92.39           H  
ATOM   1527 HD13 LEU A  93      13.722 -16.535 -21.002  1.00 92.39           H  
ATOM   1528  CD2 LEU A  93      11.275 -16.158 -22.063  1.00 92.39           C  
ATOM   1529 HD21 LEU A  93      11.240 -16.176 -20.973  1.00 92.39           H  
ATOM   1530 HD22 LEU A  93      11.184 -17.176 -22.443  1.00 92.39           H  
ATOM   1531 HD23 LEU A  93      10.427 -15.583 -22.434  1.00 92.39           H  
ATOM   1532  N   ILE A  94      11.687 -10.634 -22.217  1.00 94.49           N  
ATOM   1533  H   ILE A  94      11.318 -10.719 -23.153  1.00 94.49           H  
ATOM   1534  CA  ILE A  94      11.730  -9.286 -21.659  1.00 94.49           C  
ATOM   1535  HA  ILE A  94      12.103  -9.325 -20.635  1.00 94.49           H  
ATOM   1536  C   ILE A  94      10.301  -8.751 -21.651  1.00 94.49           C  
ATOM   1537  CB  ILE A  94      12.666  -8.369 -22.474  1.00 94.49           C  
ATOM   1538  HB  ILE A  94      12.254  -8.261 -23.477  1.00 94.49           H  
ATOM   1539  O   ILE A  94       9.721  -8.516 -22.709  1.00 94.49           O  
ATOM   1540  CG1 ILE A  94      14.091  -8.955 -22.603  1.00 94.49           C  
ATOM   1541 HG12 ILE A  94      14.564  -9.001 -21.622  1.00 94.49           H  
ATOM   1542 HG13 ILE A  94      14.032  -9.970 -22.997  1.00 94.49           H  
ATOM   1543  CG2 ILE A  94      12.718  -6.976 -21.821  1.00 94.49           C  
ATOM   1544 HG21 ILE A  94      11.719  -6.543 -21.758  1.00 94.49           H  
ATOM   1545 HG22 ILE A  94      13.143  -7.046 -20.820  1.00 94.49           H  
ATOM   1546 HG23 ILE A  94      13.325  -6.307 -22.432  1.00 94.49           H  
ATOM   1547  CD1 ILE A  94      14.981  -8.157 -23.564  1.00 94.49           C  
ATOM   1548 HD11 ILE A  94      15.891  -8.720 -23.770  1.00 94.49           H  
ATOM   1549 HD12 ILE A  94      14.457  -7.979 -24.502  1.00 94.49           H  
ATOM   1550 HD13 ILE A  94      15.258  -7.200 -23.121  1.00 94.49           H  
ATOM   1551  N   ILE A  95       9.741  -8.524 -20.464  1.00 94.22           N  
ATOM   1552  H   ILE A  95      10.278  -8.729 -19.634  1.00 94.22           H  
ATOM   1553  CA  ILE A  95       8.386  -7.976 -20.316  1.00 94.22           C  
ATOM   1554  HA  ILE A  95       7.921  -7.895 -21.298  1.00 94.22           H  
ATOM   1555  C   ILE A  95       8.495  -6.572 -19.736  1.00 94.22           C  
ATOM   1556  CB  ILE A  95       7.474  -8.902 -19.481  1.00 94.22           C  
ATOM   1557  HB  ILE A  95       7.846  -8.931 -18.457  1.00 94.22           H  
ATOM   1558  O   ILE A  95       9.004  -6.388 -18.631  1.00 94.22           O  
ATOM   1559  CG1 ILE A  95       7.494 -10.343 -20.047  1.00 94.22           C  
ATOM   1560 HG12 ILE A  95       7.205 -10.326 -21.097  1.00 94.22           H  
ATOM   1561 HG13 ILE A  95       8.509 -10.736 -19.982  1.00 94.22           H  
ATOM   1562  CG2 ILE A  95       6.047  -8.325 -19.435  1.00 94.22           C  
ATOM   1563 HG21 ILE A  95       6.044  -7.315 -19.026  1.00 94.22           H  
ATOM   1564 HG22 ILE A  95       5.413  -8.931 -18.787  1.00 94.22           H  
ATOM   1565 HG23 ILE A  95       5.611  -8.312 -20.434  1.00 94.22           H  
ATOM   1566  CD1 ILE A  95       6.588 -11.331 -19.305  1.00 94.22           C  
ATOM   1567 HD11 ILE A  95       5.544 -11.138 -19.550  1.00 94.22           H  
ATOM   1568 HD12 ILE A  95       6.833 -12.348 -19.612  1.00 94.22           H  
ATOM   1569 HD13 ILE A  95       6.724 -11.237 -18.228  1.00 94.22           H  
ATOM   1570  N   LYS A  96       8.024  -5.568 -20.482  1.00 93.65           N  
ATOM   1571  H   LYS A  96       7.575  -5.801 -21.355  1.00 93.65           H  
ATOM   1572  CA  LYS A  96       7.955  -4.183 -20.002  1.00 93.65           C  
ATOM   1573  HA  LYS A  96       8.849  -3.982 -19.412  1.00 93.65           H  
ATOM   1574  C   LYS A  96       6.765  -4.024 -19.064  1.00 93.65           C  
ATOM   1575  CB  LYS A  96       7.927  -3.210 -21.190  1.00 93.65           C  
ATOM   1576  HB2 LYS A  96       7.050  -3.415 -21.803  1.00 93.65           H  
ATOM   1577  HB3 LYS A  96       8.818  -3.383 -21.794  1.00 93.65           H  
ATOM   1578  O   LYS A  96       5.642  -4.348 -19.428  1.00 93.65           O  
ATOM   1579  CG  LYS A  96       7.901  -1.735 -20.752  1.00 93.65           C  
ATOM   1580  HG2 LYS A  96       8.697  -1.557 -20.029  1.00 93.65           H  
ATOM   1581  HG3 LYS A  96       6.943  -1.517 -20.280  1.00 93.65           H  
ATOM   1582  CD  LYS A  96       8.100  -0.807 -21.961  1.00 93.65           C  
ATOM   1583  HD2 LYS A  96       7.380  -1.068 -22.737  1.00 93.65           H  
ATOM   1584  HD3 LYS A  96       9.106  -0.953 -22.352  1.00 93.65           H  
ATOM   1585  CE  LYS A  96       7.906   0.663 -21.573  1.00 93.65           C  
ATOM   1586  HE2 LYS A  96       8.543   0.889 -20.718  1.00 93.65           H  
ATOM   1587  HE3 LYS A  96       6.871   0.795 -21.261  1.00 93.65           H  
ATOM   1588  NZ  LYS A  96       8.219   1.580 -22.703  1.00 93.65           N  
ATOM   1589  HZ1 LYS A  96       7.747   1.303 -23.552  1.00 93.65           H  
ATOM   1590  HZ2 LYS A  96       9.207   1.629 -22.911  1.00 93.65           H  
ATOM   1591  HZ3 LYS A  96       7.965   2.533 -22.488  1.00 93.65           H  
ATOM   1592  N   LEU A  97       7.028  -3.495 -17.875  1.00 94.08           N  
ATOM   1593  H   LEU A  97       7.984  -3.256 -17.653  1.00 94.08           H  
ATOM   1594  CA  LEU A  97       6.055  -3.332 -16.804  1.00 94.08           C  
ATOM   1595  HA  LEU A  97       5.077  -3.699 -17.117  1.00 94.08           H  
ATOM   1596  C   LEU A  97       5.942  -1.842 -16.463  1.00 94.08           C  
ATOM   1597  CB  LEU A  97       6.490  -4.174 -15.597  1.00 94.08           C  
ATOM   1598  HB2 LEU A  97       5.809  -3.977 -14.770  1.00 94.08           H  
ATOM   1599  HB3 LEU A  97       7.488  -3.861 -15.291  1.00 94.08           H  
ATOM   1600  O   LEU A  97       6.825  -1.292 -15.788  1.00 94.08           O  
ATOM   1601  CG  LEU A  97       6.503  -5.686 -15.879  1.00 94.08           C  
ATOM   1602  HG  LEU A  97       7.044  -5.897 -16.802  1.00 94.08           H  
ATOM   1603  CD1 LEU A  97       7.242  -6.390 -14.750  1.00 94.08           C  
ATOM   1604 HD11 LEU A  97       6.793  -6.129 -13.792  1.00 94.08           H  
ATOM   1605 HD12 LEU A  97       7.183  -7.469 -14.893  1.00 94.08           H  
ATOM   1606 HD13 LEU A  97       8.288  -6.084 -14.768  1.00 94.08           H  
ATOM   1607  CD2 LEU A  97       5.096  -6.265 -15.993  1.00 94.08           C  
ATOM   1608 HD21 LEU A  97       4.591  -5.859 -16.869  1.00 94.08           H  
ATOM   1609 HD22 LEU A  97       4.511  -6.029 -15.105  1.00 94.08           H  
ATOM   1610 HD23 LEU A  97       5.153  -7.347 -16.108  1.00 94.08           H  
ATOM   1611  N   PRO A  98       4.883  -1.162 -16.939  1.00 90.42           N  
ATOM   1612  CA  PRO A  98       4.557   0.190 -16.508  1.00 90.42           C  
ATOM   1613  HA  PRO A  98       5.317   0.871 -16.893  1.00 90.42           H  
ATOM   1614  C   PRO A  98       4.490   0.304 -14.982  1.00 90.42           C  
ATOM   1615  CB  PRO A  98       3.205   0.520 -17.150  1.00 90.42           C  
ATOM   1616  HB2 PRO A  98       3.132   1.573 -17.423  1.00 90.42           H  
ATOM   1617  HB3 PRO A  98       2.394   0.246 -16.476  1.00 90.42           H  
ATOM   1618  O   PRO A  98       4.255  -0.677 -14.266  1.00 90.42           O  
ATOM   1619  CG  PRO A  98       3.160  -0.388 -18.377  1.00 90.42           C  
ATOM   1620  HG2 PRO A  98       3.714   0.070 -19.196  1.00 90.42           H  
ATOM   1621  HG3 PRO A  98       2.137  -0.611 -18.680  1.00 90.42           H  
ATOM   1622  CD  PRO A  98       3.891  -1.637 -17.897  1.00 90.42           C  
ATOM   1623  HD2 PRO A  98       3.187  -2.306 -17.401  1.00 90.42           H  
ATOM   1624  HD3 PRO A  98       4.357  -2.144 -18.742  1.00 90.42           H  
ATOM   1625  N   LYS A  99       4.683   1.521 -14.473  1.00 89.06           N  
ATOM   1626  H   LYS A  99       4.790   2.300 -15.106  1.00 89.06           H  
ATOM   1627  CA  LYS A  99       4.528   1.790 -13.043  1.00 89.06           C  
ATOM   1628  HA  LYS A  99       5.239   1.166 -12.500  1.00 89.06           H  
ATOM   1629  C   LYS A  99       3.116   1.399 -12.599  1.00 89.06           C  
ATOM   1630  CB  LYS A  99       4.822   3.267 -12.764  1.00 89.06           C  
ATOM   1631  HB2 LYS A  99       5.708   3.569 -13.322  1.00 89.06           H  
ATOM   1632  HB3 LYS A  99       3.979   3.877 -13.089  1.00 89.06           H  
ATOM   1633  O   LYS A  99       2.154   1.726 -13.283  1.00 89.06           O  
ATOM   1634  CG  LYS A  99       5.090   3.490 -11.273  1.00 89.06           C  
ATOM   1635  HG2 LYS A  99       5.966   2.908 -10.987  1.00 89.06           H  
ATOM   1636  HG3 LYS A  99       4.237   3.156 -10.683  1.00 89.06           H  
ATOM   1637  CD  LYS A  99       5.350   4.969 -10.993  1.00 89.06           C  
ATOM   1638  HD2 LYS A  99       6.157   5.329 -11.631  1.00 89.06           H  
ATOM   1639  HD3 LYS A  99       4.441   5.532 -11.206  1.00 89.06           H  
ATOM   1640  CE  LYS A  99       5.742   5.132  -9.525  1.00 89.06           C  
ATOM   1641  HE2 LYS A  99       5.016   4.596  -8.913  1.00 89.06           H  
ATOM   1642  HE3 LYS A  99       6.713   4.663  -9.370  1.00 89.06           H  
ATOM   1643  NZ  LYS A  99       5.769   6.561  -9.139  1.00 89.06           N  
ATOM   1644  HZ1 LYS A  99       6.367   7.090  -9.759  1.00 89.06           H  
ATOM   1645  HZ2 LYS A  99       4.831   6.931  -9.186  1.00 89.06           H  
ATOM   1646  HZ3 LYS A  99       6.087   6.663  -8.186  1.00 89.06           H  
ATOM   1647  N   TYR A 100       3.026   0.724 -11.458  1.00 92.29           N  
ATOM   1648  H   TYR A 100       3.886   0.455 -11.002  1.00 92.29           H  
ATOM   1649  CA  TYR A 100       1.791   0.179 -10.894  1.00 92.29           C  
ATOM   1650  HA  TYR A 100       2.080  -0.301  -9.959  1.00 92.29           H  
ATOM   1651  C   TYR A 100       1.150  -0.948 -11.716  1.00 92.29           C  
ATOM   1652  CB  TYR A 100       0.809   1.301 -10.517  1.00 92.29           C  
ATOM   1653  HB2 TYR A 100       0.021   0.884  -9.890  1.00 92.29           H  
ATOM   1654  HB3 TYR A 100       0.328   1.674 -11.422  1.00 92.29           H  
ATOM   1655  O   TYR A 100      -0.042  -1.190 -11.582  1.00 92.29           O  
ATOM   1656  CG  TYR A 100       1.435   2.456  -9.764  1.00 92.29           C  
ATOM   1657  CD1 TYR A 100       1.993   2.238  -8.491  1.00 92.29           C  
ATOM   1658  HD1 TYR A 100       1.959   1.253  -8.049  1.00 92.29           H  
ATOM   1659  CD2 TYR A 100       1.441   3.746 -10.328  1.00 92.29           C  
ATOM   1660  HD2 TYR A 100       0.989   3.907 -11.295  1.00 92.29           H  
ATOM   1661  CE1 TYR A 100       2.544   3.312  -7.772  1.00 92.29           C  
ATOM   1662  HE1 TYR A 100       2.940   3.140  -6.782  1.00 92.29           H  
ATOM   1663  CE2 TYR A 100       1.998   4.824  -9.614  1.00 92.29           C  
ATOM   1664  HE2 TYR A 100       1.960   5.822 -10.025  1.00 92.29           H  
ATOM   1665  OH  TYR A 100       3.079   5.641  -7.630  1.00 92.29           O  
ATOM   1666  HH  TYR A 100       3.060   5.428  -6.694  1.00 92.29           H  
ATOM   1667  CZ  TYR A 100       2.537   4.607  -8.329  1.00 92.29           C  
ATOM   1668  N   SER A 101       1.937  -1.689 -12.509  1.00 93.92           N  
ATOM   1669  H   SER A 101       2.899  -1.411 -12.645  1.00 93.92           H  
ATOM   1670  CA  SER A 101       1.478  -2.968 -13.076  1.00 93.92           C  
ATOM   1671  HA  SER A 101       0.684  -2.773 -13.797  1.00 93.92           H  
ATOM   1672  C   SER A 101       0.926  -3.868 -11.965  1.00 93.92           C  
ATOM   1673  CB  SER A 101       2.611  -3.714 -13.784  1.00 93.92           C  
ATOM   1674  HB2 SER A 101       2.244  -4.683 -14.121  1.00 93.92           H  
ATOM   1675  HB3 SER A 101       3.432  -3.878 -13.086  1.00 93.92           H  
ATOM   1676  O   SER A 101       1.574  -4.021 -10.923  1.00 93.92           O  
ATOM   1677  OG  SER A 101       3.082  -2.990 -14.902  1.00 93.92           O  
ATOM   1678  HG  SER A 101       3.404  -2.135 -14.607  1.00 93.92           H  
ATOM   1679  N   LEU A 102      -0.262  -4.432 -12.184  1.00 95.37           N  
ATOM   1680  H   LEU A 102      -0.725  -4.273 -13.067  1.00 95.37           H  
ATOM   1681  CA  LEU A 102      -0.994  -5.213 -11.194  1.00 95.37           C  
ATOM   1682  HA  LEU A 102      -0.720  -4.855 -10.201  1.00 95.37           H  
ATOM   1683  C   LEU A 102      -0.627  -6.695 -11.291  1.00 95.37           C  
ATOM   1684  CB  LEU A 102      -2.501  -4.978 -11.397  1.00 95.37           C  
ATOM   1685  HB2 LEU A 102      -2.774  -5.347 -12.386  1.00 95.37           H  
ATOM   1686  HB3 LEU A 102      -2.704  -3.908 -11.380  1.00 95.37           H  
ATOM   1687  O   LEU A 102      -0.715  -7.298 -12.356  1.00 95.37           O  
ATOM   1688  CG  LEU A 102      -3.388  -5.670 -10.345  1.00 95.37           C  
ATOM   1689  HG  LEU A 102      -3.144  -6.731 -10.285  1.00 95.37           H  
ATOM   1690  CD1 LEU A 102      -3.224  -5.032  -8.965  1.00 95.37           C  
ATOM   1691 HD11 LEU A 102      -2.240  -5.257  -8.555  1.00 95.37           H  
ATOM   1692 HD12 LEU A 102      -3.999  -5.410  -8.299  1.00 95.37           H  
ATOM   1693 HD13 LEU A 102      -3.362  -3.954  -9.047  1.00 95.37           H  
ATOM   1694  CD2 LEU A 102      -4.858  -5.540 -10.726  1.00 95.37           C  
ATOM   1695 HD21 LEU A 102      -5.011  -5.903 -11.743  1.00 95.37           H  
ATOM   1696 HD22 LEU A 102      -5.477  -6.132 -10.052  1.00 95.37           H  
ATOM   1697 HD23 LEU A 102      -5.157  -4.493 -10.669  1.00 95.37           H  
ATOM   1698  N   PHE A 103      -0.263  -7.287 -10.161  1.00 96.55           N  
ATOM   1699  H   PHE A 103      -0.183  -6.724  -9.327  1.00 96.55           H  
ATOM   1700  CA  PHE A 103       0.007  -8.713 -10.028  1.00 96.55           C  
ATOM   1701  HA  PHE A 103      -0.089  -9.202 -10.998  1.00 96.55           H  
ATOM   1702  C   PHE A 103      -1.000  -9.340  -9.075  1.00 96.55           C  
ATOM   1703  CB  PHE A 103       1.438  -8.922  -9.530  1.00 96.55           C  
ATOM   1704  HB2 PHE A 103       1.589  -8.345  -8.618  1.00 96.55           H  
ATOM   1705  HB3 PHE A 103       1.567  -9.975  -9.277  1.00 96.55           H  
ATOM   1706  O   PHE A 103      -1.208  -8.812  -7.981  1.00 96.55           O  
ATOM   1707  CG  PHE A 103       2.488  -8.534 -10.548  1.00 96.55           C  
ATOM   1708  CD1 PHE A 103       3.028  -9.513 -11.401  1.00 96.55           C  
ATOM   1709  HD1 PHE A 103       2.695 -10.538 -11.335  1.00 96.55           H  
ATOM   1710  CD2 PHE A 103       2.912  -7.196 -10.658  1.00 96.55           C  
ATOM   1711  HD2 PHE A 103       2.474  -6.438 -10.025  1.00 96.55           H  
ATOM   1712  CE1 PHE A 103       4.008  -9.163 -12.342  1.00 96.55           C  
ATOM   1713  HE1 PHE A 103       4.422  -9.924 -12.987  1.00 96.55           H  
ATOM   1714  CE2 PHE A 103       3.871  -6.841 -11.623  1.00 96.55           C  
ATOM   1715  HE2 PHE A 103       4.160  -5.808 -11.746  1.00 96.55           H  
ATOM   1716  CZ  PHE A 103       4.429  -7.828 -12.453  1.00 96.55           C  
ATOM   1717  HZ  PHE A 103       5.161  -7.563 -13.202  1.00 96.55           H  
ATOM   1718  N   GLU A 104      -1.588 -10.463  -9.470  1.00 97.05           N  
ATOM   1719  H   GLU A 104      -1.352 -10.837 -10.378  1.00 97.05           H  
ATOM   1720  CA  GLU A 104      -2.436 -11.295  -8.620  1.00 97.05           C  
ATOM   1721  HA  GLU A 104      -2.709 -10.725  -7.733  1.00 97.05           H  
ATOM   1722  C   GLU A 104      -1.670 -12.530  -8.148  1.00 97.05           C  
ATOM   1723  CB  GLU A 104      -3.746 -11.620  -9.336  1.00 97.05           C  
ATOM   1724  HB2 GLU A 104      -4.185 -10.655  -9.590  1.00 97.05           H  
ATOM   1725  HB3 GLU A 104      -3.554 -12.184 -10.249  1.00 97.05           H  
ATOM   1726  O   GLU A 104      -1.074 -13.271  -8.933  1.00 97.05           O  
ATOM   1727  CG  GLU A 104      -4.747 -12.369  -8.450  1.00 97.05           C  
ATOM   1728  HG2 GLU A 104      -4.382 -13.380  -8.270  1.00 97.05           H  
ATOM   1729  HG3 GLU A 104      -4.821 -11.858  -7.490  1.00 97.05           H  
ATOM   1730  CD  GLU A 104      -6.137 -12.411  -9.099  1.00 97.05           C  
ATOM   1731  OE1 GLU A 104      -6.516 -13.489  -9.598  1.00 97.05           O  
ATOM   1732  OE2 GLU A 104      -6.822 -11.350  -9.068  1.00 97.05           O  
ATOM   1733  N   LEU A 105      -1.665 -12.688  -6.831  1.00 96.13           N  
ATOM   1734  H   LEU A 105      -2.255 -12.064  -6.298  1.00 96.13           H  
ATOM   1735  CA  LEU A 105      -1.062 -13.759  -6.058  1.00 96.13           C  
ATOM   1736  HA  LEU A 105      -0.422 -14.364  -6.700  1.00 96.13           H  
ATOM   1737  C   LEU A 105      -2.175 -14.671  -5.512  1.00 96.13           C  
ATOM   1738  CB  LEU A 105      -0.202 -13.146  -4.928  1.00 96.13           C  
ATOM   1739  HB2 LEU A 105       0.288 -13.974  -4.416  1.00 96.13           H  
ATOM   1740  HB3 LEU A 105      -0.848 -12.656  -4.201  1.00 96.13           H  
ATOM   1741  O   LEU A 105      -3.351 -14.536  -5.858  1.00 96.13           O  
ATOM   1742  CG  LEU A 105       0.898 -12.170  -5.388  1.00 96.13           C  
ATOM   1743  HG  LEU A 105       1.175 -12.389  -6.420  1.00 96.13           H  
ATOM   1744  CD1 LEU A 105       0.460 -10.704  -5.286  1.00 96.13           C  
ATOM   1745 HD11 LEU A 105      -0.389 -10.531  -5.947  1.00 96.13           H  
ATOM   1746 HD12 LEU A 105       0.168 -10.477  -4.261  1.00 96.13           H  
ATOM   1747 HD13 LEU A 105       1.278 -10.055  -5.599  1.00 96.13           H  
ATOM   1748  CD2 LEU A 105       2.149 -12.307  -4.523  1.00 96.13           C  
ATOM   1749 HD21 LEU A 105       1.927 -12.031  -3.492  1.00 96.13           H  
ATOM   1750 HD22 LEU A 105       2.501 -13.338  -4.556  1.00 96.13           H  
ATOM   1751 HD23 LEU A 105       2.933 -11.664  -4.923  1.00 96.13           H  
ATOM   1752  N   GLU A 106      -1.817 -15.604  -4.635  1.00 92.64           N  
ATOM   1753  H   GLU A 106      -0.850 -15.670  -4.353  1.00 92.64           H  
ATOM   1754  CA  GLU A 106      -2.764 -16.513  -3.995  1.00 92.64           C  
ATOM   1755  HA  GLU A 106      -3.218 -17.103  -4.792  1.00 92.64           H  
ATOM   1756  C   GLU A 106      -3.917 -15.788  -3.271  1.00 92.64           C  
ATOM   1757  CB  GLU A 106      -2.021 -17.500  -3.076  1.00 92.64           C  
ATOM   1758  HB2 GLU A 106      -1.262 -18.026  -3.656  1.00 92.64           H  
ATOM   1759  HB3 GLU A 106      -2.744 -18.249  -2.754  1.00 92.64           H  
ATOM   1760  O   GLU A 106      -3.774 -14.672  -2.767  1.00 92.64           O  
ATOM   1761  CG  GLU A 106      -1.373 -16.914  -1.807  1.00 92.64           C  
ATOM   1762  HG2 GLU A 106      -2.125 -16.355  -1.250  1.00 92.64           H  
ATOM   1763  HG3 GLU A 106      -1.072 -17.751  -1.176  1.00 92.64           H  
ATOM   1764  CD  GLU A 106      -0.138 -16.029  -2.038  1.00 92.64           C  
ATOM   1765  OE1 GLU A 106       0.196 -15.254  -1.114  1.00 92.64           O  
ATOM   1766  OE2 GLU A 106       0.477 -16.065  -3.124  1.00 92.64           O  
ATOM   1767  N   ASN A 107      -5.083 -16.438  -3.202  1.00 90.38           N  
ATOM   1768  H   ASN A 107      -5.128 -17.369  -3.591  1.00 90.38           H  
ATOM   1769  CA  ASN A 107      -6.278 -15.960  -2.486  1.00 90.38           C  
ATOM   1770  HA  ASN A 107      -7.075 -16.669  -2.707  1.00 90.38           H  
ATOM   1771  C   ASN A 107      -6.818 -14.588  -2.951  1.00 90.38           C  
ATOM   1772  CB  ASN A 107      -6.020 -16.038  -0.968  1.00 90.38           C  
ATOM   1773  HB2 ASN A 107      -6.938 -15.805  -0.428  1.00 90.38           H  
ATOM   1774  HB3 ASN A 107      -5.267 -15.300  -0.691  1.00 90.38           H  
ATOM   1775  O   ASN A 107      -7.469 -13.873  -2.181  1.00 90.38           O  
ATOM   1776  CG  ASN A 107      -5.565 -17.416  -0.528  1.00 90.38           C  
ATOM   1777  ND2 ASN A 107      -4.652 -17.499   0.410  1.00 90.38           N  
ATOM   1778 HD21 ASN A 107      -4.370 -18.432   0.673  1.00 90.38           H  
ATOM   1779 HD22 ASN A 107      -4.234 -16.666   0.800  1.00 90.38           H  
ATOM   1780  OD1 ASN A 107      -6.013 -18.432  -1.028  1.00 90.38           O  
ATOM   1781  N   GLY A 108      -6.538 -14.200  -4.202  1.00 92.70           N  
ATOM   1782  H   GLY A 108      -5.955 -14.798  -4.771  1.00 92.70           H  
ATOM   1783  CA  GLY A 108      -6.927 -12.900  -4.760  1.00 92.70           C  
ATOM   1784  HA2 GLY A 108      -6.761 -12.920  -5.837  1.00 92.70           H  
ATOM   1785  HA3 GLY A 108      -7.987 -12.726  -4.575  1.00 92.70           H  
ATOM   1786  C   GLY A 108      -6.131 -11.724  -4.182  1.00 92.70           C  
ATOM   1787  O   GLY A 108      -6.526 -10.563  -4.337  1.00 92.70           O  
ATOM   1788  N   ARG A 109      -5.019 -11.998  -3.487  1.00 96.37           N  
ATOM   1789  H   ARG A 109      -4.735 -12.965  -3.410  1.00 96.37           H  
ATOM   1790  CA  ARG A 109      -4.090 -10.977  -3.001  1.00 96.37           C  
ATOM   1791  HA  ARG A 109      -4.652 -10.222  -2.451  1.00 96.37           H  
ATOM   1792  C   ARG A 109      -3.424 -10.309  -4.192  1.00 96.37           C  
ATOM   1793  CB  ARG A 109      -3.078 -11.640  -2.061  1.00 96.37           C  
ATOM   1794  HB2 ARG A 109      -2.525 -12.407  -2.603  1.00 96.37           H  
ATOM   1795  HB3 ARG A 109      -3.635 -12.128  -1.261  1.00 96.37           H  
ATOM   1796  O   ARG A 109      -2.942 -10.974  -5.098  1.00 96.37           O  
ATOM   1797  CG  ARG A 109      -2.078 -10.655  -1.445  1.00 96.37           C  
ATOM   1798  HG2 ARG A 109      -2.618  -9.782  -1.080  1.00 96.37           H  
ATOM   1799  HG3 ARG A 109      -1.354 -10.331  -2.193  1.00 96.37           H  
ATOM   1800  CD  ARG A 109      -1.354 -11.323  -0.266  1.00 96.37           C  
ATOM   1801  HD2 ARG A 109      -2.089 -11.820   0.367  1.00 96.37           H  
ATOM   1802  HD3 ARG A 109      -0.899 -10.544   0.345  1.00 96.37           H  
ATOM   1803  NE  ARG A 109      -0.347 -12.325  -0.688  1.00 96.37           N  
ATOM   1804  HE  ARG A 109      -0.657 -13.250  -0.948  1.00 96.37           H  
ATOM   1805  NH1 ARG A 109       1.510 -11.107  -0.212  1.00 96.37           N  
ATOM   1806 HH11 ARG A 109       0.888 -10.342   0.008  1.00 96.37           H  
ATOM   1807 HH12 ARG A 109       2.484 -10.993  -0.452  1.00 96.37           H  
ATOM   1808  NH2 ARG A 109       1.772 -13.124  -1.020  1.00 96.37           N  
ATOM   1809 HH21 ARG A 109       1.373 -14.025  -1.244  1.00 96.37           H  
ATOM   1810 HH22 ARG A 109       2.763 -12.945  -1.084  1.00 96.37           H  
ATOM   1811  CZ  ARG A 109       0.961 -12.199  -0.632  1.00 96.37           C  
ATOM   1812  N   ARG A 110      -3.382  -8.984  -4.199  1.00 97.18           N  
ATOM   1813  H   ARG A 110      -3.807  -8.492  -3.425  1.00 97.18           H  
ATOM   1814  CA  ARG A 110      -2.892  -8.189  -5.321  1.00 97.18           C  
ATOM   1815  HA  ARG A 110      -2.438  -8.863  -6.047  1.00 97.18           H  
ATOM   1816  C   ARG A 110      -1.810  -7.217  -4.885  1.00 97.18           C  
ATOM   1817  CB  ARG A 110      -4.063  -7.481  -6.007  1.00 97.18           C  
ATOM   1818  HB2 ARG A 110      -4.676  -6.992  -5.251  1.00 97.18           H  
ATOM   1819  HB3 ARG A 110      -3.658  -6.718  -6.672  1.00 97.18           H  
ATOM   1820  O   ARG A 110      -1.874  -6.612  -3.809  1.00 97.18           O  
ATOM   1821  CG  ARG A 110      -4.934  -8.440  -6.832  1.00 97.18           C  
ATOM   1822  HG2 ARG A 110      -5.239  -9.287  -6.218  1.00 97.18           H  
ATOM   1823  HG3 ARG A 110      -4.359  -8.810  -7.681  1.00 97.18           H  
ATOM   1824  CD  ARG A 110      -6.187  -7.725  -7.338  1.00 97.18           C  
ATOM   1825  HD2 ARG A 110      -5.891  -6.884  -7.965  1.00 97.18           H  
ATOM   1826  HD3 ARG A 110      -6.742  -7.344  -6.481  1.00 97.18           H  
ATOM   1827  NE  ARG A 110      -7.040  -8.644  -8.106  1.00 97.18           N  
ATOM   1828  HE  ARG A 110      -6.704  -9.578  -8.291  1.00 97.18           H  
ATOM   1829  NH1 ARG A 110      -8.842  -7.256  -8.460  1.00 97.18           N  
ATOM   1830 HH11 ARG A 110      -9.773  -7.129  -8.830  1.00 97.18           H  
ATOM   1831 HH12 ARG A 110      -8.357  -6.502  -7.994  1.00 97.18           H  
ATOM   1832  NH2 ARG A 110      -8.840  -9.387  -9.198  1.00 97.18           N  
ATOM   1833 HH21 ARG A 110      -8.318 -10.247  -9.287  1.00 97.18           H  
ATOM   1834 HH22 ARG A 110      -9.756  -9.304  -9.615  1.00 97.18           H  
ATOM   1835  CZ  ARG A 110      -8.243  -8.412  -8.583  1.00 97.18           C  
ATOM   1836  N   ARG A 111      -0.818  -7.026  -5.751  1.00 97.15           N  
ATOM   1837  H   ARG A 111      -0.849  -7.560  -6.608  1.00 97.15           H  
ATOM   1838  CA  ARG A 111       0.283  -6.078  -5.557  1.00 97.15           C  
ATOM   1839  HA  ARG A 111       0.031  -5.410  -4.733  1.00 97.15           H  
ATOM   1840  C   ARG A 111       0.473  -5.207  -6.787  1.00 97.15           C  
ATOM   1841  CB  ARG A 111       1.578  -6.829  -5.214  1.00 97.15           C  
ATOM   1842  HB2 ARG A 111       1.761  -7.580  -5.982  1.00 97.15           H  
ATOM   1843  HB3 ARG A 111       2.413  -6.127  -5.235  1.00 97.15           H  
ATOM   1844  O   ARG A 111       0.460  -5.696  -7.910  1.00 97.15           O  
ATOM   1845  CG  ARG A 111       1.561  -7.523  -3.844  1.00 97.15           C  
ATOM   1846  HG2 ARG A 111       0.712  -8.204  -3.776  1.00 97.15           H  
ATOM   1847  HG3 ARG A 111       2.470  -8.119  -3.774  1.00 97.15           H  
ATOM   1848  CD  ARG A 111       1.505  -6.535  -2.670  1.00 97.15           C  
ATOM   1849  HD2 ARG A 111       2.231  -5.740  -2.837  1.00 97.15           H  
ATOM   1850  HD3 ARG A 111       0.506  -6.100  -2.634  1.00 97.15           H  
ATOM   1851  NE  ARG A 111       1.825  -7.211  -1.399  1.00 97.15           N  
ATOM   1852  HE  ARG A 111       2.506  -7.953  -1.474  1.00 97.15           H  
ATOM   1853  NH1 ARG A 111       0.634  -5.855   0.021  1.00 97.15           N  
ATOM   1854 HH11 ARG A 111       0.203  -5.765   0.930  1.00 97.15           H  
ATOM   1855 HH12 ARG A 111       0.345  -5.312  -0.780  1.00 97.15           H  
ATOM   1856  NH2 ARG A 111       1.609  -7.677   0.826  1.00 97.15           N  
ATOM   1857 HH21 ARG A 111       1.193  -7.482   1.726  1.00 97.15           H  
ATOM   1858 HH22 ARG A 111       2.222  -8.469   0.698  1.00 97.15           H  
ATOM   1859  CZ  ARG A 111       1.362  -6.911  -0.198  1.00 97.15           C  
ATOM   1860  N   LEU A 112       0.697  -3.919  -6.557  1.00 96.73           N  
ATOM   1861  H   LEU A 112       0.703  -3.610  -5.595  1.00 96.73           H  
ATOM   1862  CA  LEU A 112       1.087  -2.966  -7.593  1.00 96.73           C  
ATOM   1863  HA  LEU A 112       0.761  -3.322  -8.570  1.00 96.73           H  
ATOM   1864  C   LEU A 112       2.611  -2.843  -7.605  1.00 96.73           C  
ATOM   1865  CB  LEU A 112       0.427  -1.604  -7.321  1.00 96.73           C  
ATOM   1866  HB2 LEU A 112       0.797  -0.878  -8.044  1.00 96.73           H  
ATOM   1867  HB3 LEU A 112       0.735  -1.280  -6.327  1.00 96.73           H  
ATOM   1868  O   LEU A 112       3.222  -2.591  -6.563  1.00 96.73           O  
ATOM   1869  CG  LEU A 112      -1.109  -1.594  -7.359  1.00 96.73           C  
ATOM   1870  HG  LEU A 112      -1.499  -2.411  -6.751  1.00 96.73           H  
ATOM   1871  CD1 LEU A 112      -1.611  -0.277  -6.774  1.00 96.73           C  
ATOM   1872 HD11 LEU A 112      -1.282  -0.174  -5.740  1.00 96.73           H  
ATOM   1873 HD12 LEU A 112      -1.249   0.566  -7.363  1.00 96.73           H  
ATOM   1874 HD13 LEU A 112      -2.701  -0.276  -6.788  1.00 96.73           H  
ATOM   1875  CD2 LEU A 112      -1.649  -1.723  -8.778  1.00 96.73           C  
ATOM   1876 HD21 LEU A 112      -1.292  -2.640  -9.247  1.00 96.73           H  
ATOM   1877 HD22 LEU A 112      -2.738  -1.741  -8.754  1.00 96.73           H  
ATOM   1878 HD23 LEU A 112      -1.344  -0.870  -9.384  1.00 96.73           H  
ATOM   1879  N   LEU A 113       3.236  -2.976  -8.772  1.00 96.01           N  
ATOM   1880  H   LEU A 113       2.692  -3.259  -9.575  1.00 96.01           H  
ATOM   1881  CA  LEU A 113       4.679  -2.803  -8.920  1.00 96.01           C  
ATOM   1882  HA  LEU A 113       5.163  -3.215  -8.034  1.00 96.01           H  
ATOM   1883  C   LEU A 113       5.045  -1.315  -9.005  1.00 96.01           C  
ATOM   1884  CB  LEU A 113       5.147  -3.613 -10.136  1.00 96.01           C  
ATOM   1885  HB2 LEU A 113       4.644  -3.233 -11.025  1.00 96.01           H  
ATOM   1886  HB3 LEU A 113       4.848  -4.651  -9.988  1.00 96.01           H  
ATOM   1887  O   LEU A 113       4.997  -0.709 -10.076  1.00 96.01           O  
ATOM   1888  CG  LEU A 113       6.667  -3.564 -10.355  1.00 96.01           C  
ATOM   1889  HG  LEU A 113       7.012  -2.531 -10.394  1.00 96.01           H  
ATOM   1890  CD1 LEU A 113       7.420  -4.296  -9.248  1.00 96.01           C  
ATOM   1891 HD11 LEU A 113       8.488  -4.264  -9.463  1.00 96.01           H  
ATOM   1892 HD12 LEU A 113       7.088  -5.332  -9.181  1.00 96.01           H  
ATOM   1893 HD13 LEU A 113       7.265  -3.798  -8.291  1.00 96.01           H  
ATOM   1894  CD2 LEU A 113       7.023  -4.228 -11.680  1.00 96.01           C  
ATOM   1895 HD21 LEU A 113       8.099  -4.162 -11.838  1.00 96.01           H  
ATOM   1896 HD22 LEU A 113       6.508  -3.718 -12.494  1.00 96.01           H  
ATOM   1897 HD23 LEU A 113       6.722  -5.275 -11.655  1.00 96.01           H  
ATOM   1898  N   ALA A 114       5.428  -0.708  -7.881  1.00 93.35           N  
ATOM   1899  H   ALA A 114       5.492  -1.254  -7.034  1.00 93.35           H  
ATOM   1900  CA  ALA A 114       5.819   0.703  -7.840  1.00 93.35           C  
ATOM   1901  HA  ALA A 114       5.114   1.280  -8.439  1.00 93.35           H  
ATOM   1902  C   ALA A 114       7.222   0.938  -8.424  1.00 93.35           C  
ATOM   1903  CB  ALA A 114       5.726   1.190  -6.393  1.00 93.35           C  
ATOM   1904  HB1 ALA A 114       5.999   2.244  -6.341  1.00 93.35           H  
ATOM   1905  HB2 ALA A 114       6.396   0.616  -5.753  1.00 93.35           H  
ATOM   1906  HB3 ALA A 114       4.699   1.069  -6.049  1.00 93.35           H  
ATOM   1907  O   ALA A 114       7.469   1.965  -9.059  1.00 93.35           O  
ATOM   1908  N   SER A 115       8.135  -0.012  -8.214  1.00 92.84           N  
ATOM   1909  H   SER A 115       7.863  -0.810  -7.657  1.00 92.84           H  
ATOM   1910  CA  SER A 115       9.460  -0.064  -8.835  1.00 92.84           C  
ATOM   1911  HA  SER A 115       9.379   0.246  -9.877  1.00 92.84           H  
ATOM   1912  C   SER A 115      10.008  -1.490  -8.791  1.00 92.84           C  
ATOM   1913  CB  SER A 115      10.428   0.883  -8.110  1.00 92.84           C  
ATOM   1914  HB2 SER A 115      11.317   1.013  -8.727  1.00 92.84           H  
ATOM   1915  HB3 SER A 115       9.965   1.860  -7.974  1.00 92.84           H  
ATOM   1916  O   SER A 115       9.474  -2.337  -8.081  1.00 92.84           O  
ATOM   1917  OG  SER A 115      10.829   0.361  -6.857  1.00 92.84           O  
ATOM   1918  HG  SER A 115      10.110   0.470  -6.231  1.00 92.84           H  
ATOM   1919  N   ALA A 116      11.129  -1.749  -9.464  1.00 94.46           N  
ATOM   1920  H   ALA A 116      11.479  -1.057 -10.111  1.00 94.46           H  
ATOM   1921  CA  ALA A 116      11.804  -3.047  -9.429  1.00 94.46           C  
ATOM   1922  HA  ALA A 116      11.152  -3.786  -9.895  1.00 94.46           H  
ATOM   1923  C   ALA A 116      12.135  -3.567  -8.011  1.00 94.46           C  
ATOM   1924  CB  ALA A 116      13.076  -2.913 -10.267  1.00 94.46           C  
ATOM   1925  HB1 ALA A 116      12.807  -2.690 -11.299  1.00 94.46           H  
ATOM   1926  HB2 ALA A 116      13.625  -3.855 -10.235  1.00 94.46           H  
ATOM   1927  HB3 ALA A 116      13.714  -2.124  -9.868  1.00 94.46           H  
ATOM   1928  O   ALA A 116      12.307  -4.773  -7.834  1.00 94.46           O  
ATOM   1929  N   GLY A 117      12.198  -2.681  -7.008  1.00 93.95           N  
ATOM   1930  H   GLY A 117      11.988  -1.716  -7.217  1.00 93.95           H  
ATOM   1931  CA  GLY A 117      12.447  -3.024  -5.605  1.00 93.95           C  
ATOM   1932  HA2 GLY A 117      13.346  -2.506  -5.273  1.00 93.95           H  
ATOM   1933  HA3 GLY A 117      12.624  -4.095  -5.507  1.00 93.95           H  
ATOM   1934  C   GLY A 117      11.316  -2.661  -4.640  1.00 93.95           C  
ATOM   1935  O   GLY A 117      11.541  -2.692  -3.435  1.00 93.95           O  
ATOM   1936  N   GLU A 118      10.127  -2.278  -5.114  1.00 95.58           N  
ATOM   1937  H   GLU A 118       9.944  -2.318  -6.106  1.00 95.58           H  
ATOM   1938  CA  GLU A 118       9.029  -1.890  -4.220  1.00 95.58           C  
ATOM   1939  HA  GLU A 118       9.152  -2.422  -3.277  1.00 95.58           H  
ATOM   1940  C   GLU A 118       7.656  -2.277  -4.775  1.00 95.58           C  
ATOM   1941  CB  GLU A 118       9.112  -0.386  -3.903  1.00 95.58           C  
ATOM   1942  HB2 GLU A 118       8.916   0.187  -4.810  1.00 95.58           H  
ATOM   1943  HB3 GLU A 118      10.124  -0.161  -3.566  1.00 95.58           H  
ATOM   1944  O   GLU A 118       7.291  -1.914  -5.897  1.00 95.58           O  
ATOM   1945  CG  GLU A 118       8.129   0.043  -2.800  1.00 95.58           C  
ATOM   1946  HG2 GLU A 118       8.212  -0.657  -1.969  1.00 95.58           H  
ATOM   1947  HG3 GLU A 118       7.112  -0.009  -3.189  1.00 95.58           H  
ATOM   1948  CD  GLU A 118       8.397   1.468  -2.285  1.00 95.58           C  
ATOM   1949  OE1 GLU A 118       8.110   1.725  -1.090  1.00 95.58           O  
ATOM   1950  OE2 GLU A 118       8.882   2.308  -3.078  1.00 95.58           O  
ATOM   1951  N   LEU A 119       6.885  -2.973  -3.941  1.00 97.29           N  
ATOM   1952  H   LEU A 119       7.265  -3.211  -3.036  1.00 97.29           H  
ATOM   1953  CA  LEU A 119       5.479  -3.289  -4.156  1.00 97.29           C  
ATOM   1954  HA  LEU A 119       5.229  -3.103  -5.200  1.00 97.29           H  
ATOM   1955  C   LEU A 119       4.577  -2.386  -3.311  1.00 97.29           C  
ATOM   1956  CB  LEU A 119       5.206  -4.773  -3.847  1.00 97.29           C  
ATOM   1957  HB2 LEU A 119       5.417  -4.957  -2.794  1.00 97.29           H  
ATOM   1958  HB3 LEU A 119       4.147  -4.972  -4.011  1.00 97.29           H  
ATOM   1959  O   LEU A 119       4.976  -1.820  -2.291  1.00 97.29           O  
ATOM   1960  CG  LEU A 119       6.017  -5.776  -4.677  1.00 97.29           C  
ATOM   1961  HG  LEU A 119       7.080  -5.606  -4.504  1.00 97.29           H  
ATOM   1962  CD1 LEU A 119       5.697  -7.193  -4.225  1.00 97.29           C  
ATOM   1963 HD11 LEU A 119       5.972  -7.319  -3.178  1.00 97.29           H  
ATOM   1964 HD12 LEU A 119       4.630  -7.393  -4.328  1.00 97.29           H  
ATOM   1965 HD13 LEU A 119       6.253  -7.918  -4.819  1.00 97.29           H  
ATOM   1966  CD2 LEU A 119       5.713  -5.656  -6.169  1.00 97.29           C  
ATOM   1967 HD21 LEU A 119       6.280  -6.406  -6.721  1.00 97.29           H  
ATOM   1968 HD22 LEU A 119       6.015  -4.672  -6.528  1.00 97.29           H  
ATOM   1969 HD23 LEU A 119       4.649  -5.801  -6.353  1.00 97.29           H  
ATOM   1970  N   GLN A 120       3.323  -2.287  -3.730  1.00 96.87           N  
ATOM   1971  H   GLN A 120       3.089  -2.723  -4.610  1.00 96.87           H  
ATOM   1972  CA  GLN A 120       2.256  -1.576  -3.033  1.00 96.87           C  
ATOM   1973  HA  GLN A 120       2.562  -1.363  -2.009  1.00 96.87           H  
ATOM   1974  C   GLN A 120       1.001  -2.448  -2.943  1.00 96.87           C  
ATOM   1975  CB  GLN A 120       2.007  -0.245  -3.748  1.00 96.87           C  
ATOM   1976  HB2 GLN A 120       1.076   0.191  -3.386  1.00 96.87           H  
ATOM   1977  HB3 GLN A 120       1.915  -0.407  -4.822  1.00 96.87           H  
ATOM   1978  O   GLN A 120       0.876  -3.444  -3.658  1.00 96.87           O  
ATOM   1979  CG  GLN A 120       3.162   0.732  -3.505  1.00 96.87           C  
ATOM   1980  HG2 GLN A 120       4.074   0.335  -3.952  1.00 96.87           H  
ATOM   1981  HG3 GLN A 120       3.335   0.828  -2.433  1.00 96.87           H  
ATOM   1982  CD  GLN A 120       2.911   2.119  -4.076  1.00 96.87           C  
ATOM   1983  NE2 GLN A 120       3.888   2.996  -4.005  1.00 96.87           N  
ATOM   1984 HE21 GLN A 120       4.769   2.738  -3.583  1.00 96.87           H  
ATOM   1985 HE22 GLN A 120       3.657   3.941  -4.275  1.00 96.87           H  
ATOM   1986  OE1 GLN A 120       1.852   2.465  -4.569  1.00 96.87           O  
ATOM   1987  N   LYS A 121       0.079  -2.106  -2.036  1.00 97.21           N  
ATOM   1988  H   LYS A 121       0.164  -1.206  -1.584  1.00 97.21           H  
ATOM   1989  CA  LYS A 121      -1.192  -2.830  -1.873  1.00 97.21           C  
ATOM   1990  HA  LYS A 121      -1.008  -3.893  -1.718  1.00 97.21           H  
ATOM   1991  C   LYS A 121      -2.021  -2.689  -3.153  1.00 97.21           C  
ATOM   1992  CB  LYS A 121      -1.960  -2.263  -0.664  1.00 97.21           C  
ATOM   1993  HB2 LYS A 121      -2.957  -2.704  -0.644  1.00 97.21           H  
ATOM   1994  HB3 LYS A 121      -2.079  -1.187  -0.793  1.00 97.21           H  
ATOM   1995  O   LYS A 121      -2.164  -1.574  -3.639  1.00 97.21           O  
ATOM   1996  CG  LYS A 121      -1.275  -2.547   0.685  1.00 97.21           C  
ATOM   1997  HG2 LYS A 121      -1.278  -3.624   0.851  1.00 97.21           H  
ATOM   1998  HG3 LYS A 121      -0.242  -2.201   0.667  1.00 97.21           H  
ATOM   1999  CD  LYS A 121      -2.018  -1.868   1.850  1.00 97.21           C  
ATOM   2000  HD2 LYS A 121      -3.092  -1.988   1.704  1.00 97.21           H  
ATOM   2001  HD3 LYS A 121      -1.752  -2.362   2.785  1.00 97.21           H  
ATOM   2002  CE  LYS A 121      -1.672  -0.376   1.972  1.00 97.21           C  
ATOM   2003  HE2 LYS A 121      -1.737   0.083   0.985  1.00 97.21           H  
ATOM   2004  HE3 LYS A 121      -0.649  -0.271   2.334  1.00 97.21           H  
ATOM   2005  NZ  LYS A 121      -2.614   0.322   2.878  1.00 97.21           N  
ATOM   2006  HZ1 LYS A 121      -2.775  -0.174   3.743  1.00 97.21           H  
ATOM   2007  HZ2 LYS A 121      -2.363   1.280   3.077  1.00 97.21           H  
ATOM   2008  HZ3 LYS A 121      -3.504   0.380   2.403  1.00 97.21           H  
ATOM   2009  N   GLY A 122      -2.539  -3.791  -3.692  1.00 96.13           N  
ATOM   2010  H   GLY A 122      -2.327  -4.692  -3.287  1.00 96.13           H  
ATOM   2011  CA  GLY A 122      -3.398  -3.801  -4.885  1.00 96.13           C  
ATOM   2012  HA2 GLY A 122      -3.430  -2.810  -5.339  1.00 96.13           H  
ATOM   2013  HA3 GLY A 122      -2.983  -4.492  -5.618  1.00 96.13           H  
ATOM   2014  C   GLY A 122      -4.846  -4.218  -4.610  1.00 96.13           C  
ATOM   2015  O   GLY A 122      -5.590  -4.456  -5.555  1.00 96.13           O  
ATOM   2016  N   ASN A 123      -5.234  -4.353  -3.340  1.00 96.23           N  
ATOM   2017  H   ASN A 123      -4.588  -4.088  -2.610  1.00 96.23           H  
ATOM   2018  CA  ASN A 123      -6.601  -4.654  -2.917  1.00 96.23           C  
ATOM   2019  HA  ASN A 123      -7.220  -4.872  -3.787  1.00 96.23           H  
ATOM   2020  C   ASN A 123      -7.205  -3.442  -2.204  1.00 96.23           C  
ATOM   2021  CB  ASN A 123      -6.607  -5.874  -1.981  1.00 96.23           C  
ATOM   2022  HB2 ASN A 123      -5.997  -5.650  -1.106  1.00 96.23           H  
ATOM   2023  HB3 ASN A 123      -7.625  -6.061  -1.640  1.00 96.23           H  
ATOM   2024  O   ASN A 123      -6.487  -2.713  -1.518  1.00 96.23           O  
ATOM   2025  CG  ASN A 123      -6.069  -7.133  -2.622  1.00 96.23           C  
ATOM   2026  ND2 ASN A 123      -6.898  -7.892  -3.303  1.00 96.23           N  
ATOM   2027 HD21 ASN A 123      -7.872  -7.637  -3.390  1.00 96.23           H  
ATOM   2028 HD22 ASN A 123      -6.569  -8.767  -3.687  1.00 96.23           H  
ATOM   2029  OD1 ASN A 123      -4.897  -7.440  -2.502  1.00 96.23           O  
ATOM   2030  N   GLU A 124      -8.521  -3.293  -2.313  1.00 92.95           N  
ATOM   2031  H   GLU A 124      -9.051  -3.934  -2.887  1.00 92.95           H  
ATOM   2032  CA  GLU A 124      -9.319  -2.308  -1.582  1.00 92.95           C  
ATOM   2033  HA  GLU A 124      -8.665  -1.630  -1.035  1.00 92.95           H  
ATOM   2034  C   GLU A 124     -10.211  -3.017  -0.563  1.00 92.95           C  
ATOM   2035  CB  GLU A 124     -10.160  -1.472  -2.557  1.00 92.95           C  
ATOM   2036  HB2 GLU A 124     -10.708  -2.139  -3.222  1.00 92.95           H  
ATOM   2037  HB3 GLU A 124     -10.870  -0.869  -1.991  1.00 92.95           H  
ATOM   2038  O   GLU A 124     -10.740  -4.100  -0.833  1.00 92.95           O  
ATOM   2039  CG  GLU A 124      -9.253  -0.538  -3.366  1.00 92.95           C  
ATOM   2040  HG2 GLU A 124      -8.504  -1.141  -3.880  1.00 92.95           H  
ATOM   2041  HG3 GLU A 124      -8.745   0.122  -2.664  1.00 92.95           H  
ATOM   2042  CD  GLU A 124      -9.979   0.314  -4.411  1.00 92.95           C  
ATOM   2043  OE1 GLU A 124      -9.307   1.240  -4.920  1.00 92.95           O  
ATOM   2044  OE2 GLU A 124     -11.151   0.011  -4.717  1.00 92.95           O  
ATOM   2045  N   LEU A 125     -10.357  -2.413   0.616  1.00 96.26           N  
ATOM   2046  H   LEU A 125      -9.940  -1.504   0.750  1.00 96.26           H  
ATOM   2047  CA  LEU A 125     -11.335  -2.847   1.605  1.00 96.26           C  
ATOM   2048  HA  LEU A 125     -11.357  -3.936   1.635  1.00 96.26           H  
ATOM   2049  C   LEU A 125     -12.712  -2.327   1.183  1.00 96.26           C  
ATOM   2050  CB  LEU A 125     -10.928  -2.316   2.991  1.00 96.26           C  
ATOM   2051  HB2 LEU A 125      -9.949  -2.719   3.252  1.00 96.26           H  
ATOM   2052  HB3 LEU A 125     -10.844  -1.231   2.927  1.00 96.26           H  
ATOM   2053  O   LEU A 125     -12.894  -1.121   1.038  1.00 96.26           O  
ATOM   2054  CG  LEU A 125     -11.932  -2.662   4.110  1.00 96.26           C  
ATOM   2055  HG  LEU A 125     -12.945  -2.404   3.801  1.00 96.26           H  
ATOM   2056  CD1 LEU A 125     -11.886  -4.146   4.471  1.00 96.26           C  
ATOM   2057 HD11 LEU A 125     -12.593  -4.348   5.277  1.00 96.26           H  
ATOM   2058 HD12 LEU A 125     -10.886  -4.422   4.806  1.00 96.26           H  
ATOM   2059 HD13 LEU A 125     -12.170  -4.756   3.613  1.00 96.26           H  
ATOM   2060  CD2 LEU A 125     -11.607  -1.851   5.362  1.00 96.26           C  
ATOM   2061 HD21 LEU A 125     -12.327  -2.091   6.145  1.00 96.26           H  
ATOM   2062 HD22 LEU A 125     -11.688  -0.786   5.141  1.00 96.26           H  
ATOM   2063 HD23 LEU A 125     -10.606  -2.094   5.717  1.00 96.26           H  
ATOM   2064  N   ALA A 126     -13.681  -3.226   1.043  1.00 94.54           N  
ATOM   2065  H   ALA A 126     -13.467  -4.204   1.180  1.00 94.54           H  
ATOM   2066  CA  ALA A 126     -15.079  -2.871   0.846  1.00 94.54           C  
ATOM   2067  HA  ALA A 126     -15.167  -1.806   0.630  1.00 94.54           H  
ATOM   2068  C   ALA A 126     -15.854  -3.166   2.132  1.00 94.54           C  
ATOM   2069  CB  ALA A 126     -15.624  -3.632  -0.367  1.00 94.54           C  
ATOM   2070  HB1 ALA A 126     -16.666  -3.358  -0.530  1.00 94.54           H  
ATOM   2071  HB2 ALA A 126     -15.561  -4.706  -0.195  1.00 94.54           H  
ATOM   2072  HB3 ALA A 126     -15.047  -3.371  -1.254  1.00 94.54           H  
ATOM   2073  O   ALA A 126     -15.917  -4.317   2.565  1.00 94.54           O  
ATOM   2074  N   LEU A 127     -16.431  -2.128   2.737  1.00 96.35           N  
ATOM   2075  H   LEU A 127     -16.364  -1.215   2.310  1.00 96.35           H  
ATOM   2076  CA  LEU A 127     -17.304  -2.272   3.897  1.00 96.35           C  
ATOM   2077  HA  LEU A 127     -17.099  -3.233   4.369  1.00 96.35           H  
ATOM   2078  C   LEU A 127     -18.777  -2.246   3.471  1.00 96.35           C  
ATOM   2079  CB  LEU A 127     -17.023  -1.173   4.933  1.00 96.35           C  
ATOM   2080  HB2 LEU A 127     -17.806  -1.216   5.690  1.00 96.35           H  
ATOM   2081  HB3 LEU A 127     -17.090  -0.202   4.444  1.00 96.35           H  
ATOM   2082  O   LEU A 127     -19.156  -1.404   2.653  1.00 96.35           O  
ATOM   2083  CG  LEU A 127     -15.664  -1.285   5.644  1.00 96.35           C  
ATOM   2084  HG  LEU A 127     -14.857  -1.180   4.919  1.00 96.35           H  
ATOM   2085  CD1 LEU A 127     -15.565  -0.150   6.657  1.00 96.35           C  
ATOM   2086 HD11 LEU A 127     -15.559   0.810   6.141  1.00 96.35           H  
ATOM   2087 HD12 LEU A 127     -16.403  -0.187   7.353  1.00 96.35           H  
ATOM   2088 HD13 LEU A 127     -14.642  -0.262   7.228  1.00 96.35           H  
ATOM   2089  CD2 LEU A 127     -15.487  -2.605   6.401  1.00 96.35           C  
ATOM   2090 HD21 LEU A 127     -15.407  -3.437   5.702  1.00 96.35           H  
ATOM   2091 HD22 LEU A 127     -14.573  -2.580   6.995  1.00 96.35           H  
ATOM   2092 HD23 LEU A 127     -16.329  -2.772   7.072  1.00 96.35           H  
ATOM   2093  N   PRO A 128     -19.629  -3.111   4.050  1.00 97.82           N  
ATOM   2094  CA  PRO A 128     -21.078  -2.985   3.944  1.00 97.82           C  
ATOM   2095  HA  PRO A 128     -21.372  -3.251   2.929  1.00 97.82           H  
ATOM   2096  C   PRO A 128     -21.589  -1.574   4.276  1.00 97.82           C  
ATOM   2097  CB  PRO A 128     -21.635  -4.023   4.924  1.00 97.82           C  
ATOM   2098  HB2 PRO A 128     -21.697  -3.597   5.925  1.00 97.82           H  
ATOM   2099  HB3 PRO A 128     -22.607  -4.398   4.606  1.00 97.82           H  
ATOM   2100  O   PRO A 128     -21.147  -0.948   5.241  1.00 97.82           O  
ATOM   2101  CG  PRO A 128     -20.573  -5.122   4.917  1.00 97.82           C  
ATOM   2102  HG2 PRO A 128     -20.748  -5.790   4.074  1.00 97.82           H  
ATOM   2103  HG3 PRO A 128     -20.565  -5.686   5.850  1.00 97.82           H  
ATOM   2104  CD  PRO A 128     -19.265  -4.366   4.698  1.00 97.82           C  
ATOM   2105  HD2 PRO A 128     -18.611  -4.953   4.054  1.00 97.82           H  
ATOM   2106  HD3 PRO A 128     -18.753  -4.186   5.644  1.00 97.82           H  
ATOM   2107  N   THR A 129     -22.591  -1.100   3.528  1.00 97.87           N  
ATOM   2108  H   THR A 129     -22.865  -1.618   2.706  1.00 97.87           H  
ATOM   2109  CA  THR A 129     -23.162   0.254   3.667  1.00 97.87           C  
ATOM   2110  HA  THR A 129     -22.399   0.982   3.392  1.00 97.87           H  
ATOM   2111  C   THR A 129     -23.617   0.578   5.092  1.00 97.87           C  
ATOM   2112  CB  THR A 129     -24.356   0.416   2.712  1.00 97.87           C  
ATOM   2113  HB  THR A 129     -25.157  -0.253   3.030  1.00 97.87           H  
ATOM   2114  O   THR A 129     -23.450   1.710   5.536  1.00 97.87           O  
ATOM   2115  CG2 THR A 129     -24.900   1.840   2.637  1.00 97.87           C  
ATOM   2116 HG21 THR A 129     -24.101   2.540   2.393  1.00 97.87           H  
ATOM   2117 HG22 THR A 129     -25.679   1.897   1.877  1.00 97.87           H  
ATOM   2118 HG23 THR A 129     -25.340   2.125   3.593  1.00 97.87           H  
ATOM   2119  OG1 THR A 129     -23.963   0.050   1.411  1.00 97.87           O  
ATOM   2120  HG1 THR A 129     -23.787   0.856   0.921  1.00 97.87           H  
ATOM   2121  N   LYS A 130     -24.127  -0.412   5.841  1.00 98.10           N  
ATOM   2122  H   LYS A 130     -24.224  -1.323   5.416  1.00 98.10           H  
ATOM   2123  CA  LYS A 130     -24.539  -0.239   7.245  1.00 98.10           C  
ATOM   2124  HA  LYS A 130     -25.291   0.549   7.285  1.00 98.10           H  
ATOM   2125  C   LYS A 130     -23.396   0.246   8.147  1.00 98.10           C  
ATOM   2126  CB  LYS A 130     -25.188  -1.531   7.785  1.00 98.10           C  
ATOM   2127  HB2 LYS A 130     -25.564  -1.322   8.786  1.00 98.10           H  
ATOM   2128  HB3 LYS A 130     -26.044  -1.783   7.158  1.00 98.10           H  
ATOM   2129  O   LYS A 130     -23.610   1.119   8.982  1.00 98.10           O  
ATOM   2130  CG  LYS A 130     -24.247  -2.750   7.860  1.00 98.10           C  
ATOM   2131  HG2 LYS A 130     -23.920  -3.027   6.858  1.00 98.10           H  
ATOM   2132  HG3 LYS A 130     -23.373  -2.493   8.459  1.00 98.10           H  
ATOM   2133  CD  LYS A 130     -24.915  -3.960   8.531  1.00 98.10           C  
ATOM   2134  HD2 LYS A 130     -25.302  -3.640   9.498  1.00 98.10           H  
ATOM   2135  HD3 LYS A 130     -25.742  -4.328   7.923  1.00 98.10           H  
ATOM   2136  CE  LYS A 130     -23.874  -5.069   8.743  1.00 98.10           C  
ATOM   2137  HE2 LYS A 130     -22.913  -4.581   8.907  1.00 98.10           H  
ATOM   2138  HE3 LYS A 130     -23.783  -5.672   7.840  1.00 98.10           H  
ATOM   2139  NZ  LYS A 130     -24.162  -5.926   9.924  1.00 98.10           N  
ATOM   2140  HZ1 LYS A 130     -24.289  -5.361  10.752  1.00 98.10           H  
ATOM   2141  HZ2 LYS A 130     -23.364  -6.507  10.136  1.00 98.10           H  
ATOM   2142  HZ3 LYS A 130     -24.981  -6.506   9.808  1.00 98.10           H  
ATOM   2143  N   TYR A 131     -22.183  -0.261   7.930  1.00 98.43           N  
ATOM   2144  H   TYR A 131     -22.058  -0.912   7.168  1.00 98.43           H  
ATOM   2145  CA  TYR A 131     -21.000   0.108   8.704  1.00 98.43           C  
ATOM   2146  HA  TYR A 131     -21.255   0.160   9.762  1.00 98.43           H  
ATOM   2147  C   TYR A 131     -20.479   1.484   8.304  1.00 98.43           C  
ATOM   2148  CB  TYR A 131     -19.916  -0.955   8.502  1.00 98.43           C  
ATOM   2149  HB2 TYR A 131     -19.015  -0.625   9.019  1.00 98.43           H  
ATOM   2150  HB3 TYR A 131     -19.667  -1.002   7.442  1.00 98.43           H  
ATOM   2151  O   TYR A 131     -20.089   2.268   9.163  1.00 98.43           O  
ATOM   2152  CG  TYR A 131     -20.265  -2.352   8.990  1.00 98.43           C  
ATOM   2153  CD1 TYR A 131     -20.953  -2.553  10.202  1.00 98.43           C  
ATOM   2154  HD1 TYR A 131     -21.237  -1.717  10.824  1.00 98.43           H  
ATOM   2155  CD2 TYR A 131     -19.843  -3.467   8.248  1.00 98.43           C  
ATOM   2156  HD2 TYR A 131     -19.249  -3.306   7.360  1.00 98.43           H  
ATOM   2157  CE1 TYR A 131     -21.213  -3.856  10.662  1.00 98.43           C  
ATOM   2158  HE1 TYR A 131     -21.683  -4.015  11.621  1.00 98.43           H  
ATOM   2159  CE2 TYR A 131     -20.139  -4.776   8.683  1.00 98.43           C  
ATOM   2160  HE2 TYR A 131     -19.794  -5.635   8.128  1.00 98.43           H  
ATOM   2161  OH  TYR A 131     -21.146  -6.222  10.328  1.00 98.43           O  
ATOM   2162  HH  TYR A 131     -21.201  -6.261  11.285  1.00 98.43           H  
ATOM   2163  CZ  TYR A 131     -20.813  -4.973   9.907  1.00 98.43           C  
ATOM   2164  N   VAL A 132     -20.535   1.811   7.009  1.00 97.78           N  
ATOM   2165  H   VAL A 132     -20.856   1.114   6.353  1.00 97.78           H  
ATOM   2166  CA  VAL A 132     -20.189   3.152   6.513  1.00 97.78           C  
ATOM   2167  HA  VAL A 132     -19.184   3.400   6.856  1.00 97.78           H  
ATOM   2168  C   VAL A 132     -21.135   4.204   7.101  1.00 97.78           C  
ATOM   2169  CB  VAL A 132     -20.198   3.191   4.972  1.00 97.78           C  
ATOM   2170  HB  VAL A 132     -21.195   2.942   4.609  1.00 97.78           H  
ATOM   2171  O   VAL A 132     -20.672   5.226   7.603  1.00 97.78           O  
ATOM   2172  CG1 VAL A 132     -19.824   4.580   4.440  1.00 97.78           C  
ATOM   2173 HG11 VAL A 132     -20.568   5.317   4.744  1.00 97.78           H  
ATOM   2174 HG12 VAL A 132     -18.849   4.878   4.826  1.00 97.78           H  
ATOM   2175 HG13 VAL A 132     -19.790   4.564   3.351  1.00 97.78           H  
ATOM   2176  CG2 VAL A 132     -19.203   2.180   4.384  1.00 97.78           C  
ATOM   2177 HG21 VAL A 132     -18.199   2.384   4.756  1.00 97.78           H  
ATOM   2178 HG22 VAL A 132     -19.487   1.163   4.655  1.00 97.78           H  
ATOM   2179 HG23 VAL A 132     -19.203   2.248   3.296  1.00 97.78           H  
ATOM   2180  N   ASN A 133     -22.447   3.937   7.099  1.00 97.56           N  
ATOM   2181  H   ASN A 133     -22.767   3.087   6.657  1.00 97.56           H  
ATOM   2182  CA  ASN A 133     -23.448   4.826   7.691  1.00 97.56           C  
ATOM   2183  HA  ASN A 133     -23.355   5.814   7.239  1.00 97.56           H  
ATOM   2184  C   ASN A 133     -23.239   5.001   9.203  1.00 97.56           C  
ATOM   2185  CB  ASN A 133     -24.852   4.277   7.390  1.00 97.56           C  
ATOM   2186  HB2 ASN A 133     -24.974   4.148   6.314  1.00 97.56           H  
ATOM   2187  HB3 ASN A 133     -24.986   3.310   7.876  1.00 97.56           H  
ATOM   2188  O   ASN A 133     -23.231   6.123   9.703  1.00 97.56           O  
ATOM   2189  CG  ASN A 133     -25.922   5.246   7.863  1.00 97.56           C  
ATOM   2190  ND2 ASN A 133     -26.887   4.803   8.635  1.00 97.56           N  
ATOM   2191 HD21 ASN A 133     -26.910   3.855   8.981  1.00 97.56           H  
ATOM   2192 HD22 ASN A 133     -27.548   5.495   8.959  1.00 97.56           H  
ATOM   2193  OD1 ASN A 133     -25.896   6.418   7.536  1.00 97.56           O  
ATOM   2194  N   PHE A 134     -23.009   3.900   9.922  1.00 98.38           N  
ATOM   2195  H   PHE A 134     -23.049   2.998   9.470  1.00 98.38           H  
ATOM   2196  CA  PHE A 134     -22.712   3.938  11.350  1.00 98.38           C  
ATOM   2197  HA  PHE A 134     -23.535   4.425  11.874  1.00 98.38           H  
ATOM   2198  C   PHE A 134     -21.457   4.762  11.661  1.00 98.38           C  
ATOM   2199  CB  PHE A 134     -22.593   2.507  11.869  1.00 98.38           C  
ATOM   2200  HB2 PHE A 134     -23.579   2.043  11.836  1.00 98.38           H  
ATOM   2201  HB3 PHE A 134     -21.932   1.938  11.215  1.00 98.38           H  
ATOM   2202  O   PHE A 134     -21.529   5.662  12.489  1.00 98.38           O  
ATOM   2203  CG  PHE A 134     -22.056   2.429  13.279  1.00 98.38           C  
ATOM   2204  CD1 PHE A 134     -20.694   2.144  13.489  1.00 98.38           C  
ATOM   2205  HD1 PHE A 134     -20.039   1.948  12.653  1.00 98.38           H  
ATOM   2206  CD2 PHE A 134     -22.901   2.678  14.376  1.00 98.38           C  
ATOM   2207  HD2 PHE A 134     -23.949   2.892  14.227  1.00 98.38           H  
ATOM   2208  CE1 PHE A 134     -20.183   2.096  14.793  1.00 98.38           C  
ATOM   2209  HE1 PHE A 134     -19.145   1.843  14.952  1.00 98.38           H  
ATOM   2210  CE2 PHE A 134     -22.383   2.634  15.681  1.00 98.38           C  
ATOM   2211  HE2 PHE A 134     -23.032   2.794  16.529  1.00 98.38           H  
ATOM   2212  CZ  PHE A 134     -21.026   2.338  15.890  1.00 98.38           C  
ATOM   2213  HZ  PHE A 134     -20.637   2.269  16.895  1.00 98.38           H  
ATOM   2214  N   LEU A 135     -20.335   4.535  10.965  1.00 98.05           N  
ATOM   2215  H   LEU A 135     -20.325   3.781  10.292  1.00 98.05           H  
ATOM   2216  CA  LEU A 135     -19.108   5.315  11.176  1.00 98.05           C  
ATOM   2217  HA  LEU A 135     -18.816   5.235  12.223  1.00 98.05           H  
ATOM   2218  C   LEU A 135     -19.310   6.805  10.896  1.00 98.05           C  
ATOM   2219  CB  LEU A 135     -17.980   4.792  10.273  1.00 98.05           C  
ATOM   2220  HB2 LEU A 135     -18.376   4.650   9.268  1.00 98.05           H  
ATOM   2221  HB3 LEU A 135     -17.201   5.552  10.216  1.00 98.05           H  
ATOM   2222  O   LEU A 135     -18.770   7.647  11.617  1.00 98.05           O  
ATOM   2223  CG  LEU A 135     -17.327   3.489  10.751  1.00 98.05           C  
ATOM   2224  HG  LEU A 135     -18.089   2.716  10.853  1.00 98.05           H  
ATOM   2225  CD1 LEU A 135     -16.307   3.065   9.695  1.00 98.05           C  
ATOM   2226 HD11 LEU A 135     -16.820   2.863   8.754  1.00 98.05           H  
ATOM   2227 HD12 LEU A 135     -15.571   3.857   9.556  1.00 98.05           H  
ATOM   2228 HD13 LEU A 135     -15.793   2.161  10.021  1.00 98.05           H  
ATOM   2229  CD2 LEU A 135     -16.591   3.645  12.086  1.00 98.05           C  
ATOM   2230 HD21 LEU A 135     -15.853   4.444  12.026  1.00 98.05           H  
ATOM   2231 HD22 LEU A 135     -16.092   2.710  12.340  1.00 98.05           H  
ATOM   2232 HD23 LEU A 135     -17.298   3.861  12.887  1.00 98.05           H  
ATOM   2233  N   TYR A 136     -20.089   7.145   9.867  1.00 97.03           N  
ATOM   2234  H   TYR A 136     -20.487   6.415   9.293  1.00 97.03           H  
ATOM   2235  CA  TYR A 136     -20.430   8.532   9.576  1.00 97.03           C  
ATOM   2236  HA  TYR A 136     -19.507   9.097   9.443  1.00 97.03           H  
ATOM   2237  C   TYR A 136     -21.189   9.179  10.744  1.00 97.03           C  
ATOM   2238  CB  TYR A 136     -21.224   8.613   8.268  1.00 97.03           C  
ATOM   2239  HB2 TYR A 136     -22.096   7.962   8.326  1.00 97.03           H  
ATOM   2240  HB3 TYR A 136     -20.600   8.255   7.449  1.00 97.03           H  
ATOM   2241  O   TYR A 136     -20.754  10.215  11.243  1.00 97.03           O  
ATOM   2242  CG  TYR A 136     -21.684  10.021   7.960  1.00 97.03           C  
ATOM   2243  CD1 TYR A 136     -23.015  10.400   8.223  1.00 97.03           C  
ATOM   2244  HD1 TYR A 136     -23.719   9.677   8.609  1.00 97.03           H  
ATOM   2245  CD2 TYR A 136     -20.761  10.966   7.475  1.00 97.03           C  
ATOM   2246  HD2 TYR A 136     -19.737  10.675   7.297  1.00 97.03           H  
ATOM   2247  CE1 TYR A 136     -23.425  11.726   7.995  1.00 97.03           C  
ATOM   2248  HE1 TYR A 136     -24.442  12.029   8.201  1.00 97.03           H  
ATOM   2249  CE2 TYR A 136     -21.166  12.296   7.253  1.00 97.03           C  
ATOM   2250  HE2 TYR A 136     -20.453  13.028   6.905  1.00 97.03           H  
ATOM   2251  OH  TYR A 136     -22.895  13.959   7.302  1.00 97.03           O  
ATOM   2252  HH  TYR A 136     -22.144  14.517   7.087  1.00 97.03           H  
ATOM   2253  CZ  TYR A 136     -22.502  12.676   7.513  1.00 97.03           C  
ATOM   2254  N   LEU A 137     -22.262   8.549  11.230  1.00 96.87           N  
ATOM   2255  H   LEU A 137     -22.543   7.674  10.810  1.00 96.87           H  
ATOM   2256  CA  LEU A 137     -23.060   9.080  12.341  1.00 96.87           C  
ATOM   2257  HA  LEU A 137     -23.324  10.115  12.123  1.00 96.87           H  
ATOM   2258  C   LEU A 137     -22.265   9.118  13.655  1.00 96.87           C  
ATOM   2259  CB  LEU A 137     -24.350   8.253  12.489  1.00 96.87           C  
ATOM   2260  HB2 LEU A 137     -24.079   7.206  12.631  1.00 96.87           H  
ATOM   2261  HB3 LEU A 137     -24.870   8.586  13.387  1.00 96.87           H  
ATOM   2262  O   LEU A 137     -22.252  10.138  14.338  1.00 96.87           O  
ATOM   2263  CG  LEU A 137     -25.328   8.357  11.304  1.00 96.87           C  
ATOM   2264  HG  LEU A 137     -24.827   8.070  10.379  1.00 96.87           H  
ATOM   2265  CD1 LEU A 137     -26.503   7.406  11.530  1.00 96.87           C  
ATOM   2266 HD11 LEU A 137     -26.133   6.381  11.571  1.00 96.87           H  
ATOM   2267 HD12 LEU A 137     -27.212   7.486  10.705  1.00 96.87           H  
ATOM   2268 HD13 LEU A 137     -27.010   7.645  12.465  1.00 96.87           H  
ATOM   2269  CD2 LEU A 137     -25.879   9.775  11.132  1.00 96.87           C  
ATOM   2270 HD21 LEU A 137     -26.633   9.781  10.345  1.00 96.87           H  
ATOM   2271 HD22 LEU A 137     -26.329  10.107  12.068  1.00 96.87           H  
ATOM   2272 HD23 LEU A 137     -25.078  10.458  10.851  1.00 96.87           H  
ATOM   2273  N   ALA A 138     -21.530   8.051  13.970  1.00 97.48           N  
ATOM   2274  H   ALA A 138     -21.594   7.236  13.377  1.00 97.48           H  
ATOM   2275  CA  ALA A 138     -20.712   7.947  15.175  1.00 97.48           C  
ATOM   2276  HA  ALA A 138     -21.342   8.138  16.043  1.00 97.48           H  
ATOM   2277  C   ALA A 138     -19.565   8.978  15.202  1.00 97.48           C  
ATOM   2278  CB  ALA A 138     -20.196   6.506  15.261  1.00 97.48           C  
ATOM   2279  HB1 ALA A 138     -21.036   5.814  15.319  1.00 97.48           H  
ATOM   2280  HB2 ALA A 138     -19.599   6.267  14.381  1.00 97.48           H  
ATOM   2281  HB3 ALA A 138     -19.582   6.385  16.153  1.00 97.48           H  
ATOM   2282  O   ALA A 138     -19.298   9.584  16.236  1.00 97.48           O  
ATOM   2283  N   SER A 139     -18.907   9.258  14.071  1.00 96.87           N  
ATOM   2284  H   SER A 139     -19.147   8.741  13.237  1.00 96.87           H  
ATOM   2285  CA  SER A 139     -17.847  10.288  14.004  1.00 96.87           C  
ATOM   2286  HA  SER A 139     -17.169  10.129  14.843  1.00 96.87           H  
ATOM   2287  C   SER A 139     -18.368  11.726  14.129  1.00 96.87           C  
ATOM   2288  CB  SER A 139     -17.020  10.150  12.725  1.00 96.87           C  
ATOM   2289  HB2 SER A 139     -16.276  10.946  12.687  1.00 96.87           H  
ATOM   2290  HB3 SER A 139     -16.504   9.191  12.743  1.00 96.87           H  
ATOM   2291  O   SER A 139     -17.609  12.625  14.509  1.00 96.87           O  
ATOM   2292  OG  SER A 139     -17.835  10.221  11.573  1.00 96.87           O  
ATOM   2293  HG  SER A 139     -18.287   9.376  11.509  1.00 96.87           H  
ATOM   2294  N   HIS A 140     -19.659  11.935  13.863  1.00 94.92           N  
ATOM   2295  H   HIS A 140     -20.210  11.149  13.549  1.00 94.92           H  
ATOM   2296  CA  HIS A 140     -20.357  13.216  13.979  1.00 94.92           C  
ATOM   2297  HA  HIS A 140     -19.621  14.005  14.138  1.00 94.92           H  
ATOM   2298  C   HIS A 140     -21.295  13.273  15.188  1.00 94.92           C  
ATOM   2299  CB  HIS A 140     -21.089  13.537  12.667  1.00 94.92           C  
ATOM   2300  HB2 HIS A 140     -21.669  14.453  12.784  1.00 94.92           H  
ATOM   2301  HB3 HIS A 140     -21.784  12.730  12.435  1.00 94.92           H  
ATOM   2302  O   HIS A 140     -22.133  14.167  15.236  1.00 94.92           O  
ATOM   2303  CG  HIS A 140     -20.151  13.732  11.508  1.00 94.92           C  
ATOM   2304  CD2 HIS A 140     -19.746  14.919  10.962  1.00 94.92           C  
ATOM   2305  HD2 HIS A 140     -20.065  15.901  11.280  1.00 94.92           H  
ATOM   2306  ND1 HIS A 140     -19.516  12.733  10.818  1.00 94.92           N  
ATOM   2307  HD1 HIS A 140     -19.623  11.744  10.994  1.00 94.92           H  
ATOM   2308  CE1 HIS A 140     -18.737  13.296   9.886  1.00 94.92           C  
ATOM   2309  HE1 HIS A 140     -18.109  12.746   9.201  1.00 94.92           H  
ATOM   2310  NE2 HIS A 140     -18.847  14.635   9.925  1.00 94.92           N  
ATOM   2311  N   TYR A 141     -21.140  12.368  16.163  1.00 92.58           N  
ATOM   2312  H   TYR A 141     -20.469  11.627  16.018  1.00 92.58           H  
ATOM   2313  CA  TYR A 141     -22.076  12.194  17.277  1.00 92.58           C  
ATOM   2314  HA  TYR A 141     -23.002  11.778  16.880  1.00 92.58           H  
ATOM   2315  C   TYR A 141     -22.432  13.521  17.967  1.00 92.58           C  
ATOM   2316  CB  TYR A 141     -21.470  11.181  18.259  1.00 92.58           C  
ATOM   2317  HB2 TYR A 141     -21.073  10.341  17.689  1.00 92.58           H  
ATOM   2318  HB3 TYR A 141     -20.639  11.638  18.798  1.00 92.58           H  
ATOM   2319  O   TYR A 141     -23.590  13.879  18.059  1.00 92.58           O  
ATOM   2320  CG  TYR A 141     -22.450  10.583  19.240  1.00 92.58           C  
ATOM   2321  CD1 TYR A 141     -22.445  10.977  20.593  1.00 92.58           C  
ATOM   2322  HD1 TYR A 141     -21.757  11.734  20.939  1.00 92.58           H  
ATOM   2323  CD2 TYR A 141     -23.348   9.598  18.792  1.00 92.58           C  
ATOM   2324  HD2 TYR A 141     -23.356   9.300  17.753  1.00 92.58           H  
ATOM   2325  CE1 TYR A 141     -23.365  10.405  21.493  1.00 92.58           C  
ATOM   2326  HE1 TYR A 141     -23.397  10.730  22.522  1.00 92.58           H  
ATOM   2327  CE2 TYR A 141     -24.250   9.011  19.695  1.00 92.58           C  
ATOM   2328  HE2 TYR A 141     -24.964   8.265  19.379  1.00 92.58           H  
ATOM   2329  OH  TYR A 141     -25.241   8.936  21.854  1.00 92.58           O  
ATOM   2330  HH  TYR A 141     -25.102   9.143  22.782  1.00 92.58           H  
ATOM   2331  CZ  TYR A 141     -24.283   9.434  21.037  1.00 92.58           C  
ATOM   2332  N   GLU A 142     -21.446  14.336  18.338  1.00 87.20           N  
ATOM   2333  H   GLU A 142     -20.496  14.009  18.239  1.00 87.20           H  
ATOM   2334  CA  GLU A 142     -21.677  15.616  19.035  1.00 87.20           C  
ATOM   2335  HA  GLU A 142     -22.447  15.477  19.795  1.00 87.20           H  
ATOM   2336  C   GLU A 142     -22.171  16.766  18.126  1.00 87.20           C  
ATOM   2337  CB  GLU A 142     -20.368  16.010  19.734  1.00 87.20           C  
ATOM   2338  HB2 GLU A 142     -20.454  17.013  20.150  1.00 87.20           H  
ATOM   2339  HB3 GLU A 142     -19.588  16.022  18.972  1.00 87.20           H  
ATOM   2340  O   GLU A 142     -22.470  17.848  18.620  1.00 87.20           O  
ATOM   2341  CG  GLU A 142     -19.977  15.044  20.871  1.00 87.20           C  
ATOM   2342  HG2 GLU A 142     -20.593  15.258  21.745  1.00 87.20           H  
ATOM   2343  HG3 GLU A 142     -20.179  14.018  20.563  1.00 87.20           H  
ATOM   2344  CD  GLU A 142     -18.491  15.134  21.246  1.00 87.20           C  
ATOM   2345  OE1 GLU A 142     -18.012  14.221  21.946  1.00 87.20           O  
ATOM   2346  OE2 GLU A 142     -17.781  16.022  20.716  1.00 87.20           O  
ATOM   2347  N   ASN A 143     -22.238  16.559  16.805  1.00 83.42           N  
ATOM   2348  H   ASN A 143     -22.136  15.606  16.486  1.00 83.42           H  
ATOM   2349  CA  ASN A 143     -22.524  17.582  15.788  1.00 83.42           C  
ATOM   2350  HA  ASN A 143     -22.920  18.468  16.284  1.00 83.42           H  
ATOM   2351  C   ASN A 143     -23.615  17.131  14.794  1.00 83.42           C  
ATOM   2352  CB  ASN A 143     -21.219  17.968  15.064  1.00 83.42           C  
ATOM   2353  HB2 ASN A 143     -21.456  18.607  14.213  1.00 83.42           H  
ATOM   2354  HB3 ASN A 143     -20.748  17.061  14.685  1.00 83.42           H  
ATOM   2355  O   ASN A 143     -23.521  17.395  13.589  1.00 83.42           O  
ATOM   2356  CG  ASN A 143     -20.227  18.748  15.902  1.00 83.42           C  
ATOM   2357  ND2 ASN A 143     -18.962  18.677  15.559  1.00 83.42           N  
ATOM   2358 HD21 ASN A 143     -18.352  19.255  16.121  1.00 83.42           H  
ATOM   2359 HD22 ASN A 143     -18.683  18.096  14.782  1.00 83.42           H  
ATOM   2360  OD1 ASN A 143     -20.532  19.498  16.805  1.00 83.42           O  
ATOM   2361  N   LEU A 144     -24.640  16.424  15.271  1.00 72.84           N  
ATOM   2362  H   LEU A 144     -24.662  16.207  16.257  1.00 72.84           H  
ATOM   2363  CA  LEU A 144     -25.785  16.041  14.445  1.00 72.84           C  
ATOM   2364  HA  LEU A 144     -25.402  15.750  13.466  1.00 72.84           H  
ATOM   2365  C   LEU A 144     -26.708  17.255  14.203  1.00 72.84           C  
ATOM   2366  CB  LEU A 144     -26.474  14.806  15.049  1.00 72.84           C  
ATOM   2367  HB2 LEU A 144     -26.826  15.062  16.049  1.00 72.84           H  
ATOM   2368  HB3 LEU A 144     -27.341  14.550  14.441  1.00 72.84           H  
ATOM   2369  O   LEU A 144     -26.840  18.138  15.045  1.00 72.84           O  
ATOM   2370  CG  LEU A 144     -25.557  13.566  15.141  1.00 72.84           C  
ATOM   2371  HG  LEU A 144     -24.665  13.807  15.719  1.00 72.84           H  
ATOM   2372  CD1 LEU A 144     -26.297  12.454  15.867  1.00 72.84           C  
ATOM   2373 HD11 LEU A 144     -26.551  12.790  16.872  1.00 72.84           H  
ATOM   2374 HD12 LEU A 144     -27.228  12.232  15.345  1.00 72.84           H  
ATOM   2375 HD13 LEU A 144     -25.675  11.562  15.946  1.00 72.84           H  
ATOM   2376  CD2 LEU A 144     -25.125  13.037  13.768  1.00 72.84           C  
ATOM   2377 HD21 LEU A 144     -25.997  12.848  13.142  1.00 72.84           H  
ATOM   2378 HD22 LEU A 144     -24.564  12.112  13.903  1.00 72.84           H  
ATOM   2379 HD23 LEU A 144     -24.464  13.760  13.290  1.00 72.84           H  
ATOM   2380  N   GLY A 145     -27.251  17.345  12.985  1.00 79.43           N  
ATOM   2381  H   GLY A 145     -27.142  16.533  12.394  1.00 79.43           H  
ATOM   2382  CA  GLY A 145     -27.843  18.552  12.401  1.00 79.43           C  
ATOM   2383  HA2 GLY A 145     -27.931  18.399  11.325  1.00 79.43           H  
ATOM   2384  HA3 GLY A 145     -27.145  19.375  12.556  1.00 79.43           H  
ATOM   2385  C   GLY A 145     -29.204  19.023  12.946  1.00 79.43           C  
ATOM   2386  O   GLY A 145     -29.363  19.324  14.120  1.00 79.43           O  
ATOM   2387  N   LYS A 146     -30.135  19.278  12.012  1.00 70.16           N  
ATOM   2388  H   LYS A 146     -30.034  18.788  11.135  1.00 70.16           H  
ATOM   2389  CA  LYS A 146     -31.022  20.463  12.012  1.00 70.16           C  
ATOM   2390  HA  LYS A 146     -30.440  21.324  12.341  1.00 70.16           H  
ATOM   2391  C   LYS A 146     -32.224  20.440  12.967  1.00 70.16           C  
ATOM   2392  CB  LYS A 146     -31.529  20.721  10.581  1.00 70.16           C  
ATOM   2393  HB2 LYS A 146     -32.022  19.821  10.213  1.00 70.16           H  
ATOM   2394  HB3 LYS A 146     -32.274  21.516  10.616  1.00 70.16           H  
ATOM   2395  O   LYS A 146     -32.759  21.514  13.228  1.00 70.16           O  
ATOM   2396  CG  LYS A 146     -30.426  21.148   9.601  1.00 70.16           C  
ATOM   2397  HG2 LYS A 146     -29.681  20.357   9.514  1.00 70.16           H  
ATOM   2398  HG3 LYS A 146     -29.944  22.052   9.975  1.00 70.16           H  
ATOM   2399  CD  LYS A 146     -31.033  21.426   8.220  1.00 70.16           C  
ATOM   2400  HD2 LYS A 146     -31.798  22.196   8.317  1.00 70.16           H  
ATOM   2401  HD3 LYS A 146     -31.498  20.512   7.850  1.00 70.16           H  
ATOM   2402  CE  LYS A 146     -29.955  21.895   7.238  1.00 70.16           C  
ATOM   2403  HE2 LYS A 146     -29.179  21.131   7.185  1.00 70.16           H  
ATOM   2404  HE3 LYS A 146     -29.504  22.807   7.628  1.00 70.16           H  
ATOM   2405  NZ  LYS A 146     -30.534  22.137   5.893  1.00 70.16           N  
ATOM   2406  HZ1 LYS A 146     -29.822  22.447   5.247  1.00 70.16           H  
ATOM   2407  HZ2 LYS A 146     -31.256  22.840   5.948  1.00 70.16           H  
ATOM   2408  HZ3 LYS A 146     -30.950  21.288   5.538  1.00 70.16           H  
ATOM   2409  N   SER A 147     -32.672  19.281  13.441  1.00 80.85           N  
ATOM   2410  H   SER A 147     -32.149  18.437  13.257  1.00 80.85           H  
ATOM   2411  CA  SER A 147     -33.838  19.166  14.332  1.00 80.85           C  
ATOM   2412  HA  SER A 147     -34.007  20.124  14.824  1.00 80.85           H  
ATOM   2413  C   SER A 147     -33.597  18.137  15.426  1.00 80.85           C  
ATOM   2414  CB  SER A 147     -35.114  18.811  13.559  1.00 80.85           C  
ATOM   2415  HB2 SER A 147     -35.373  19.638  12.898  1.00 80.85           H  
ATOM   2416  HB3 SER A 147     -35.934  18.663  14.262  1.00 80.85           H  
ATOM   2417  O   SER A 147     -32.931  17.134  15.186  1.00 80.85           O  
ATOM   2418  OG  SER A 147     -34.944  17.645  12.786  1.00 80.85           O  
ATOM   2419  HG  SER A 147     -34.477  16.983  13.301  1.00 80.85           H  
ATOM   2420  N   GLU A 148     -34.180  18.377  16.599  1.00 81.81           N  
ATOM   2421  H   GLU A 148     -34.727  19.218  16.715  1.00 81.81           H  
ATOM   2422  CA  GLU A 148     -34.028  17.539  17.793  1.00 81.81           C  
ATOM   2423  HA  GLU A 148     -32.974  17.503  18.069  1.00 81.81           H  
ATOM   2424  C   GLU A 148     -34.476  16.089  17.557  1.00 81.81           C  
ATOM   2425  CB  GLU A 148     -34.793  18.227  18.932  1.00 81.81           C  
ATOM   2426  HB2 GLU A 148     -35.862  18.190  18.721  1.00 81.81           H  
ATOM   2427  HB3 GLU A 148     -34.484  19.273  18.943  1.00 81.81           H  
ATOM   2428  O   GLU A 148     -33.698  15.181  17.819  1.00 81.81           O  
ATOM   2429  CG  GLU A 148     -34.520  17.635  20.321  1.00 81.81           C  
ATOM   2430  HG2 GLU A 148     -34.945  16.632  20.367  1.00 81.81           H  
ATOM   2431  HG3 GLU A 148     -33.441  17.558  20.456  1.00 81.81           H  
ATOM   2432  CD  GLU A 148     -35.108  18.502  21.452  1.00 81.81           C  
ATOM   2433  OE1 GLU A 148     -34.787  18.216  22.626  1.00 81.81           O  
ATOM   2434  OE2 GLU A 148     -35.818  19.490  21.142  1.00 81.81           O  
ATOM   2435  N   GLU A 149     -35.644  15.874  16.942  1.00 81.61           N  
ATOM   2436  H   GLU A 149     -36.268  16.659  16.819  1.00 81.61           H  
ATOM   2437  CA  GLU A 149     -36.181  14.536  16.624  1.00 81.61           C  
ATOM   2438  HA  GLU A 149     -36.275  13.959  17.543  1.00 81.61           H  
ATOM   2439  C   GLU A 149     -35.273  13.737  15.663  1.00 81.61           C  
ATOM   2440  CB  GLU A 149     -37.583  14.737  16.018  1.00 81.61           C  
ATOM   2441  HB2 GLU A 149     -38.164  15.364  16.695  1.00 81.61           H  
ATOM   2442  HB3 GLU A 149     -37.478  15.266  15.071  1.00 81.61           H  
ATOM   2443  O   GLU A 149     -34.967  12.570  15.894  1.00 81.61           O  
ATOM   2444  CG  GLU A 149     -38.354  13.428  15.787  1.00 81.61           C  
ATOM   2445  HG2 GLU A 149     -37.762  12.780  15.140  1.00 81.61           H  
ATOM   2446  HG3 GLU A 149     -38.481  12.924  16.745  1.00 81.61           H  
ATOM   2447  CD  GLU A 149     -39.733  13.638  15.133  1.00 81.61           C  
ATOM   2448  OE1 GLU A 149     -40.405  12.613  14.876  1.00 81.61           O  
ATOM   2449  OE2 GLU A 149     -40.098  14.803  14.842  1.00 81.61           O  
ATOM   2450  N   ASP A 150     -34.776  14.379  14.600  1.00 86.33           N  
ATOM   2451  H   ASP A 150     -35.076  15.334  14.465  1.00 86.33           H  
ATOM   2452  CA  ASP A 150     -33.823  13.775  13.648  1.00 86.33           C  
ATOM   2453  HA  ASP A 150     -34.242  12.847  13.258  1.00 86.33           H  
ATOM   2454  C   ASP A 150     -32.484  13.433  14.326  1.00 86.33           C  
ATOM   2455  CB  ASP A 150     -33.625  14.762  12.484  1.00 86.33           C  
ATOM   2456  HB2 ASP A 150     -34.592  14.950  12.017  1.00 86.33           H  
ATOM   2457  HB3 ASP A 150     -33.261  15.700  12.902  1.00 86.33           H  
ATOM   2458  O   ASP A 150     -31.840  12.438  13.994  1.00 86.33           O  
ATOM   2459  CG  ASP A 150     -32.642  14.328  11.390  1.00 86.33           C  
ATOM   2460  OD1 ASP A 150     -32.645  13.169  10.934  1.00 86.33           O  
ATOM   2461  OD2 ASP A 150     -31.824  15.184  10.962  1.00 86.33           O  
ATOM   2462  N   ASN A 151     -32.057  14.240  15.298  1.00 89.64           N  
ATOM   2463  H   ASN A 151     -32.640  15.017  15.575  1.00 89.64           H  
ATOM   2464  CA  ASN A 151     -30.866  13.945  16.084  1.00 89.64           C  
ATOM   2465  HA  ASN A 151     -30.076  13.607  15.412  1.00 89.64           H  
ATOM   2466  C   ASN A 151     -31.113  12.788  17.058  1.00 89.64           C  
ATOM   2467  CB  ASN A 151     -30.378  15.219  16.784  1.00 89.64           C  
ATOM   2468  HB2 ASN A 151     -29.589  14.947  17.486  1.00 89.64           H  
ATOM   2469  HB3 ASN A 151     -31.198  15.667  17.345  1.00 89.64           H  
ATOM   2470  O   ASN A 151     -30.262  11.910  17.142  1.00 89.64           O  
ATOM   2471  CG  ASN A 151     -29.795  16.244  15.829  1.00 89.64           C  
ATOM   2472  ND2 ASN A 151     -29.575  17.442  16.312  1.00 89.64           N  
ATOM   2473 HD21 ASN A 151     -29.172  18.121  15.682  1.00 89.64           H  
ATOM   2474 HD22 ASN A 151     -29.850  17.672  17.257  1.00 89.64           H  
ATOM   2475  OD1 ASN A 151     -29.479  15.982  14.673  1.00 89.64           O  
ATOM   2476  N   GLU A 152     -32.266  12.737  17.728  1.00 90.22           N  
ATOM   2477  H   GLU A 152     -32.928  13.491  17.617  1.00 90.22           H  
ATOM   2478  CA  GLU A 152     -32.651  11.645  18.631  1.00 90.22           C  
ATOM   2479  HA  GLU A 152     -31.928  11.582  19.444  1.00 90.22           H  
ATOM   2480  C   GLU A 152     -32.634  10.290  17.914  1.00 90.22           C  
ATOM   2481  CB  GLU A 152     -34.021  11.955  19.254  1.00 90.22           C  
ATOM   2482  HB2 GLU A 152     -33.981  12.956  19.682  1.00 90.22           H  
ATOM   2483  HB3 GLU A 152     -34.788  11.936  18.479  1.00 90.22           H  
ATOM   2484  O   GLU A 152     -31.970   9.366  18.379  1.00 90.22           O  
ATOM   2485  CG  GLU A 152     -34.390  10.961  20.366  1.00 90.22           C  
ATOM   2486  HG2 GLU A 152     -33.567  10.924  21.081  1.00 90.22           H  
ATOM   2487  HG3 GLU A 152     -34.502   9.968  19.931  1.00 90.22           H  
ATOM   2488  CD  GLU A 152     -35.686  11.332  21.109  1.00 90.22           C  
ATOM   2489  OE1 GLU A 152     -35.931  10.716  22.172  1.00 90.22           O  
ATOM   2490  OE2 GLU A 152     -36.415  12.231  20.631  1.00 90.22           O  
ATOM   2491  N   GLN A 153     -33.228  10.200  16.719  1.00 91.12           N  
ATOM   2492  H   GLN A 153     -33.776  10.987  16.403  1.00 91.12           H  
ATOM   2493  CA  GLN A 153     -33.204   8.974  15.908  1.00 91.12           C  
ATOM   2494  HA  GLN A 153     -33.640   8.158  16.484  1.00 91.12           H  
ATOM   2495  C   GLN A 153     -31.780   8.553  15.515  1.00 91.12           C  
ATOM   2496  CB  GLN A 153     -34.032   9.193  14.635  1.00 91.12           C  
ATOM   2497  HB2 GLN A 153     -33.877   8.349  13.963  1.00 91.12           H  
ATOM   2498  HB3 GLN A 153     -33.691  10.099  14.134  1.00 91.12           H  
ATOM   2499  O   GLN A 153     -31.442   7.367  15.499  1.00 91.12           O  
ATOM   2500  CG  GLN A 153     -35.534   9.306  14.927  1.00 91.12           C  
ATOM   2501  HG2 GLN A 153     -35.887   8.372  15.364  1.00 91.12           H  
ATOM   2502  HG3 GLN A 153     -35.711  10.100  15.653  1.00 91.12           H  
ATOM   2503  CD  GLN A 153     -36.363   9.606  13.682  1.00 91.12           C  
ATOM   2504  NE2 GLN A 153     -37.630   9.915  13.849  1.00 91.12           N  
ATOM   2505 HE21 GLN A 153     -37.991  10.070  14.779  1.00 91.12           H  
ATOM   2506 HE22 GLN A 153     -38.142  10.225  13.035  1.00 91.12           H  
ATOM   2507  OE1 GLN A 153     -35.909   9.561  12.545  1.00 91.12           O  
ATOM   2508  N   LYS A 154     -30.909   9.516  15.196  1.00 93.15           N  
ATOM   2509  H   LYS A 154     -31.235  10.471  15.233  1.00 93.15           H  
ATOM   2510  CA  LYS A 154     -29.503   9.240  14.861  1.00 93.15           C  
ATOM   2511  HA  LYS A 154     -29.457   8.409  14.157  1.00 93.15           H  
ATOM   2512  C   LYS A 154     -28.693   8.814  16.082  1.00 93.15           C  
ATOM   2513  CB  LYS A 154     -28.882  10.480  14.229  1.00 93.15           C  
ATOM   2514  HB2 LYS A 154     -27.799  10.359  14.191  1.00 93.15           H  
ATOM   2515  HB3 LYS A 154     -29.131  11.336  14.855  1.00 93.15           H  
ATOM   2516  O   LYS A 154     -27.847   7.928  15.951  1.00 93.15           O  
ATOM   2517  CG  LYS A 154     -29.390  10.725  12.812  1.00 93.15           C  
ATOM   2518  HG2 LYS A 154     -30.478  10.651  12.788  1.00 93.15           H  
ATOM   2519  HG3 LYS A 154     -28.976   9.975  12.138  1.00 93.15           H  
ATOM   2520  CD  LYS A 154     -28.961  12.121  12.370  1.00 93.15           C  
ATOM   2521  HD2 LYS A 154     -27.879  12.161  12.245  1.00 93.15           H  
ATOM   2522  HD3 LYS A 154     -29.281  12.846  13.119  1.00 93.15           H  
ATOM   2523  CE  LYS A 154     -29.656  12.419  11.053  1.00 93.15           C  
ATOM   2524  HE2 LYS A 154     -29.220  11.824  10.250  1.00 93.15           H  
ATOM   2525  HE3 LYS A 154     -30.700  12.124  11.161  1.00 93.15           H  
ATOM   2526  NZ  LYS A 154     -29.610  13.858  10.759  1.00 93.15           N  
ATOM   2527  HZ1 LYS A 154     -30.328  14.078  10.084  1.00 93.15           H  
ATOM   2528  HZ2 LYS A 154     -28.693  14.209  10.523  1.00 93.15           H  
ATOM   2529  HZ3 LYS A 154     -30.015  14.354  11.540  1.00 93.15           H  
ATOM   2530  N   TYR A 155     -28.945   9.418  17.242  1.00 94.20           N  
ATOM   2531  H   TYR A 155     -29.638  10.154  17.260  1.00 94.20           H  
ATOM   2532  CA  TYR A 155     -28.348   9.015  18.511  1.00 94.20           C  
ATOM   2533  HA  TYR A 155     -27.264   9.004  18.407  1.00 94.20           H  
ATOM   2534  C   TYR A 155     -28.768   7.594  18.872  1.00 94.20           C  
ATOM   2535  CB  TYR A 155     -28.742   9.994  19.631  1.00 94.20           C  
ATOM   2536  HB2 TYR A 155     -29.827  10.100  19.654  1.00 94.20           H  
ATOM   2537  HB3 TYR A 155     -28.441   9.558  20.583  1.00 94.20           H  
ATOM   2538  O   TYR A 155     -27.905   6.749  19.096  1.00 94.20           O  
ATOM   2539  CG  TYR A 155     -28.102  11.365  19.547  1.00 94.20           C  
ATOM   2540  CD1 TYR A 155     -26.709  11.459  19.438  1.00 94.20           C  
ATOM   2541  HD1 TYR A 155     -26.115  10.558  19.402  1.00 94.20           H  
ATOM   2542  CD2 TYR A 155     -28.864  12.542  19.667  1.00 94.20           C  
ATOM   2543  HD2 TYR A 155     -29.934  12.476  19.799  1.00 94.20           H  
ATOM   2544  CE1 TYR A 155     -26.077  12.707  19.432  1.00 94.20           C  
ATOM   2545  HE1 TYR A 155     -24.998  12.752  19.436  1.00 94.20           H  
ATOM   2546  CE2 TYR A 155     -28.242  13.803  19.600  1.00 94.20           C  
ATOM   2547  HE2 TYR A 155     -28.839  14.699  19.685  1.00 94.20           H  
ATOM   2548  OH  TYR A 155     -26.236  15.104  19.377  1.00 94.20           O  
ATOM   2549  HH  TYR A 155     -26.873  15.819  19.442  1.00 94.20           H  
ATOM   2550  CZ  TYR A 155     -26.841  13.890  19.458  1.00 94.20           C  
ATOM   2551  N   GLU A 156     -30.070   7.306  18.829  1.00 95.51           N  
ATOM   2552  H   GLU A 156     -30.728   8.051  18.648  1.00 95.51           H  
ATOM   2553  CA  GLU A 156     -30.620   5.975  19.073  1.00 95.51           C  
ATOM   2554  HA  GLU A 156     -30.386   5.679  20.095  1.00 95.51           H  
ATOM   2555  C   GLU A 156     -29.994   4.936  18.134  1.00 95.51           C  
ATOM   2556  CB  GLU A 156     -32.149   6.029  18.921  1.00 95.51           C  
ATOM   2557  HB2 GLU A 156     -32.401   6.294  17.894  1.00 95.51           H  
ATOM   2558  HB3 GLU A 156     -32.547   6.790  19.592  1.00 95.51           H  
ATOM   2559  O   GLU A 156     -29.535   3.887  18.590  1.00 95.51           O  
ATOM   2560  CG  GLU A 156     -32.779   4.676  19.275  1.00 95.51           C  
ATOM   2561  HG2 GLU A 156     -32.491   4.413  20.294  1.00 95.51           H  
ATOM   2562  HG3 GLU A 156     -32.368   3.921  18.606  1.00 95.51           H  
ATOM   2563  CD  GLU A 156     -34.308   4.628  19.149  1.00 95.51           C  
ATOM   2564  OE1 GLU A 156     -34.863   3.592  19.589  1.00 95.51           O  
ATOM   2565  OE2 GLU A 156     -34.899   5.558  18.562  1.00 95.51           O  
ATOM   2566  N   PHE A 157     -29.878   5.249  16.838  1.00 97.10           N  
ATOM   2567  H   PHE A 157     -30.328   6.091  16.508  1.00 97.10           H  
ATOM   2568  CA  PHE A 157     -29.230   4.361  15.876  1.00 97.10           C  
ATOM   2569  HA  PHE A 157     -29.771   3.415  15.877  1.00 97.10           H  
ATOM   2570  C   PHE A 157     -27.774   4.056  16.252  1.00 97.10           C  
ATOM   2571  CB  PHE A 157     -29.304   4.963  14.466  1.00 97.10           C  
ATOM   2572  HB2 PHE A 157     -30.350   5.117  14.205  1.00 97.10           H  
ATOM   2573  HB3 PHE A 157     -28.817   5.938  14.462  1.00 97.10           H  
ATOM   2574  O   PHE A 157     -27.363   2.897  16.199  1.00 97.10           O  
ATOM   2575  CG  PHE A 157     -28.656   4.082  13.412  1.00 97.10           C  
ATOM   2576  CD1 PHE A 157     -27.295   4.241  13.086  1.00 97.10           C  
ATOM   2577  HD1 PHE A 157     -26.715   5.009  13.575  1.00 97.10           H  
ATOM   2578  CD2 PHE A 157     -29.402   3.059  12.801  1.00 97.10           C  
ATOM   2579  HD2 PHE A 157     -30.440   2.922  13.066  1.00 97.10           H  
ATOM   2580  CE1 PHE A 157     -26.685   3.380  12.155  1.00 97.10           C  
ATOM   2581  HE1 PHE A 157     -25.635   3.493  11.929  1.00 97.10           H  
ATOM   2582  CE2 PHE A 157     -28.793   2.197  11.871  1.00 97.10           C  
ATOM   2583  HE2 PHE A 157     -29.368   1.397  11.430  1.00 97.10           H  
ATOM   2584  CZ  PHE A 157     -27.432   2.355  11.550  1.00 97.10           C  
ATOM   2585  HZ  PHE A 157     -26.957   1.671  10.862  1.00 97.10           H  
ATOM   2586  N   VAL A 158     -26.977   5.062  16.620  1.00 97.40           N  
ATOM   2587  H   VAL A 158     -27.374   5.987  16.698  1.00 97.40           H  
ATOM   2588  CA  VAL A 158     -25.574   4.847  17.010  1.00 97.40           C  
ATOM   2589  HA  VAL A 158     -25.082   4.258  16.236  1.00 97.40           H  
ATOM   2590  C   VAL A 158     -25.485   4.029  18.300  1.00 97.40           C  
ATOM   2591  CB  VAL A 158     -24.828   6.188  17.135  1.00 97.40           C  
ATOM   2592  HB  VAL A 158     -25.418   6.868  17.750  1.00 97.40           H  
ATOM   2593  O   VAL A 158     -24.701   3.084  18.364  1.00 97.40           O  
ATOM   2594  CG1 VAL A 158     -23.437   6.027  17.762  1.00 97.40           C  
ATOM   2595 HG11 VAL A 158     -22.870   5.262  17.232  1.00 97.40           H  
ATOM   2596 HG12 VAL A 158     -23.539   5.746  18.810  1.00 97.40           H  
ATOM   2597 HG13 VAL A 158     -22.894   6.971  17.721  1.00 97.40           H  
ATOM   2598  CG2 VAL A 158     -24.626   6.828  15.755  1.00 97.40           C  
ATOM   2599 HG21 VAL A 158     -23.979   6.200  15.143  1.00 97.40           H  
ATOM   2600 HG22 VAL A 158     -25.587   6.947  15.255  1.00 97.40           H  
ATOM   2601 HG23 VAL A 158     -24.176   7.814  15.871  1.00 97.40           H  
ATOM   2602  N   GLU A 159     -26.306   4.343  19.299  1.00 96.65           N  
ATOM   2603  H   GLU A 159     -26.944   5.117  19.178  1.00 96.65           H  
ATOM   2604  CA  GLU A 159     -26.322   3.651  20.590  1.00 96.65           C  
ATOM   2605  HA  GLU A 159     -25.316   3.658  21.010  1.00 96.65           H  
ATOM   2606  C   GLU A 159     -26.715   2.171  20.452  1.00 96.65           C  
ATOM   2607  CB  GLU A 159     -27.256   4.407  21.552  1.00 96.65           C  
ATOM   2608  HB2 GLU A 159     -28.206   4.601  21.053  1.00 96.65           H  
ATOM   2609  HB3 GLU A 159     -27.466   3.777  22.417  1.00 96.65           H  
ATOM   2610  O   GLU A 159     -26.032   1.301  20.996  1.00 96.65           O  
ATOM   2611  CG  GLU A 159     -26.655   5.743  22.035  1.00 96.65           C  
ATOM   2612  HG2 GLU A 159     -27.400   6.265  22.635  1.00 96.65           H  
ATOM   2613  HG3 GLU A 159     -26.414   6.369  21.175  1.00 96.65           H  
ATOM   2614  CD  GLU A 159     -25.391   5.533  22.880  1.00 96.65           C  
ATOM   2615  OE1 GLU A 159     -24.348   6.196  22.670  1.00 96.65           O  
ATOM   2616  OE2 GLU A 159     -25.381   4.613  23.730  1.00 96.65           O  
ATOM   2617  N   GLN A 160     -27.738   1.858  19.650  1.00 97.91           N  
ATOM   2618  H   GLN A 160     -28.267   2.613  19.236  1.00 97.91           H  
ATOM   2619  CA  GLN A 160     -28.175   0.479  19.385  1.00 97.91           C  
ATOM   2620  HA  GLN A 160     -28.336  -0.029  20.336  1.00 97.91           H  
ATOM   2621  C   GLN A 160     -27.142  -0.352  18.605  1.00 97.91           C  
ATOM   2622  CB  GLN A 160     -29.501   0.511  18.610  1.00 97.91           C  
ATOM   2623  HB2 GLN A 160     -29.712  -0.487  18.226  1.00 97.91           H  
ATOM   2624  HB3 GLN A 160     -29.405   1.188  17.761  1.00 97.91           H  
ATOM   2625  O   GLN A 160     -27.127  -1.581  18.701  1.00 97.91           O  
ATOM   2626  CG  GLN A 160     -30.688   0.944  19.487  1.00 97.91           C  
ATOM   2627  HG2 GLN A 160     -30.821   0.217  20.289  1.00 97.91           H  
ATOM   2628  HG3 GLN A 160     -30.481   1.912  19.945  1.00 97.91           H  
ATOM   2629  CD  GLN A 160     -31.997   1.053  18.709  1.00 97.91           C  
ATOM   2630  NE2 GLN A 160     -33.075   1.379  19.387  1.00 97.91           N  
ATOM   2631 HE21 GLN A 160     -32.996   1.721  20.334  1.00 97.91           H  
ATOM   2632 HE22 GLN A 160     -33.869   1.734  18.874  1.00 97.91           H  
ATOM   2633  OE1 GLN A 160     -32.069   0.833  17.507  1.00 97.91           O  
ATOM   2634  N   HIS A 161     -26.259   0.296  17.841  1.00 98.25           N  
ATOM   2635  H   HIS A 161     -26.316   1.304  17.809  1.00 98.25           H  
ATOM   2636  CA  HIS A 161     -25.330  -0.374  16.929  1.00 98.25           C  
ATOM   2637  HA  HIS A 161     -25.517  -1.447  16.969  1.00 98.25           H  
ATOM   2638  C   HIS A 161     -23.854  -0.225  17.318  1.00 98.25           C  
ATOM   2639  CB  HIS A 161     -25.617   0.044  15.483  1.00 98.25           C  
ATOM   2640  HB2 HIS A 161     -24.905  -0.450  14.822  1.00 98.25           H  
ATOM   2641  HB3 HIS A 161     -25.474   1.120  15.384  1.00 98.25           H  
ATOM   2642  O   HIS A 161     -22.987  -0.451  16.480  1.00 98.25           O  
ATOM   2643  CG  HIS A 161     -27.002  -0.321  15.017  1.00 98.25           C  
ATOM   2644  CD2 HIS A 161     -27.418  -1.525  14.520  1.00 98.25           C  
ATOM   2645  HD2 HIS A 161     -26.804  -2.407  14.412  1.00 98.25           H  
ATOM   2646  ND1 HIS A 161     -28.098   0.500  15.042  1.00 98.25           N  
ATOM   2647  HD1 HIS A 161     -28.109   1.431  15.434  1.00 98.25           H  
ATOM   2648  CE1 HIS A 161     -29.152  -0.180  14.570  1.00 98.25           C  
ATOM   2649  HE1 HIS A 161     -30.161   0.202  14.519  1.00 98.25           H  
ATOM   2650  NE2 HIS A 161     -28.775  -1.416  14.194  1.00 98.25           N  
ATOM   2651  N   LYS A 162     -23.528   0.090  18.581  1.00 97.65           N  
ATOM   2652  H   LYS A 162     -24.276   0.351  19.207  1.00 97.65           H  
ATOM   2653  CA  LYS A 162     -22.130   0.204  19.054  1.00 97.65           C  
ATOM   2654  HA  LYS A 162     -21.661   1.048  18.547  1.00 97.65           H  
ATOM   2655  C   LYS A 162     -21.250  -1.008  18.716  1.00 97.65           C  
ATOM   2656  CB  LYS A 162     -22.109   0.469  20.567  1.00 97.65           C  
ATOM   2657  HB2 LYS A 162     -22.829  -0.176  21.070  1.00 97.65           H  
ATOM   2658  HB3 LYS A 162     -21.115   0.247  20.955  1.00 97.65           H  
ATOM   2659  O   LYS A 162     -20.098  -0.823  18.333  1.00 97.65           O  
ATOM   2660  CG  LYS A 162     -22.419   1.940  20.861  1.00 97.65           C  
ATOM   2661  HG2 LYS A 162     -21.656   2.556  20.386  1.00 97.65           H  
ATOM   2662  HG3 LYS A 162     -23.391   2.202  20.444  1.00 97.65           H  
ATOM   2663  CD  LYS A 162     -22.437   2.227  22.366  1.00 97.65           C  
ATOM   2664  HD2 LYS A 162     -21.547   1.816  22.843  1.00 97.65           H  
ATOM   2665  HD3 LYS A 162     -23.330   1.778  22.800  1.00 97.65           H  
ATOM   2666  CE  LYS A 162     -22.465   3.744  22.545  1.00 97.65           C  
ATOM   2667  HE2 LYS A 162     -21.498   4.157  22.258  1.00 97.65           H  
ATOM   2668  HE3 LYS A 162     -23.214   4.158  21.871  1.00 97.65           H  
ATOM   2669  NZ  LYS A 162     -22.815   4.159  23.918  1.00 97.65           N  
ATOM   2670  HZ1 LYS A 162     -22.950   5.160  23.912  1.00 97.65           H  
ATOM   2671  HZ2 LYS A 162     -23.769   3.885  24.104  1.00 97.65           H  
ATOM   2672  HZ3 LYS A 162     -22.178   3.843  24.635  1.00 97.65           H  
ATOM   2673  N   HIS A 163     -21.813  -2.218  18.761  1.00 97.58           N  
ATOM   2674  H   HIS A 163     -22.768  -2.277  19.084  1.00 97.58           H  
ATOM   2675  CA  HIS A 163     -21.131  -3.466  18.383  1.00 97.58           C  
ATOM   2676  HA  HIS A 163     -20.267  -3.600  19.034  1.00 97.58           H  
ATOM   2677  C   HIS A 163     -20.606  -3.476  16.935  1.00 97.58           C  
ATOM   2678  CB  HIS A 163     -22.087  -4.649  18.609  1.00 97.58           C  
ATOM   2679  HB2 HIS A 163     -21.516  -5.571  18.501  1.00 97.58           H  
ATOM   2680  HB3 HIS A 163     -22.461  -4.619  19.632  1.00 97.58           H  
ATOM   2681  O   HIS A 163     -19.695  -4.231  16.613  1.00 97.58           O  
ATOM   2682  CG  HIS A 163     -23.255  -4.696  17.649  1.00 97.58           C  
ATOM   2683  CD2 HIS A 163     -23.326  -5.433  16.494  1.00 97.58           C  
ATOM   2684  HD2 HIS A 163     -22.550  -6.074  16.103  1.00 97.58           H  
ATOM   2685  ND1 HIS A 163     -24.450  -4.017  17.771  1.00 97.58           N  
ATOM   2686  HD1 HIS A 163     -24.764  -3.474  18.563  1.00 97.58           H  
ATOM   2687  CE1 HIS A 163     -25.218  -4.334  16.718  1.00 97.58           C  
ATOM   2688  HE1 HIS A 163     -26.227  -3.982  16.564  1.00 97.58           H  
ATOM   2689  NE2 HIS A 163     -24.581  -5.197  15.913  1.00 97.58           N  
ATOM   2690  N   TYR A 164     -21.115  -2.608  16.049  1.00 98.66           N  
ATOM   2691  H   TYR A 164     -21.852  -1.980  16.335  1.00 98.66           H  
ATOM   2692  CA  TYR A 164     -20.565  -2.460  14.701  1.00 98.66           C  
ATOM   2693  HA  TYR A 164     -20.567  -3.436  14.214  1.00 98.66           H  
ATOM   2694  C   TYR A 164     -19.106  -2.001  14.700  1.00 98.66           C  
ATOM   2695  CB  TYR A 164     -21.413  -1.485  13.871  1.00 98.66           C  
ATOM   2696  HB2 TYR A 164     -20.825  -1.197  12.999  1.00 98.66           H  
ATOM   2697  HB3 TYR A 164     -21.572  -0.571  14.442  1.00 98.66           H  
ATOM   2698  O   TYR A 164     -18.417  -2.245  13.713  1.00 98.66           O  
ATOM   2699  CG  TYR A 164     -22.749  -1.991  13.346  1.00 98.66           C  
ATOM   2700  CD1 TYR A 164     -23.208  -3.302  13.594  1.00 98.66           C  
ATOM   2701  HD1 TYR A 164     -22.643  -3.990  14.206  1.00 98.66           H  
ATOM   2702  CD2 TYR A 164     -23.529  -1.130  12.552  1.00 98.66           C  
ATOM   2703  HD2 TYR A 164     -23.187  -0.119  12.388  1.00 98.66           H  
ATOM   2704  CE1 TYR A 164     -24.423  -3.745  13.046  1.00 98.66           C  
ATOM   2705  HE1 TYR A 164     -24.780  -4.736  13.283  1.00 98.66           H  
ATOM   2706  CE2 TYR A 164     -24.766  -1.556  12.029  1.00 98.66           C  
ATOM   2707  HE2 TYR A 164     -25.380  -0.867  11.467  1.00 98.66           H  
ATOM   2708  OH  TYR A 164     -26.407  -3.299  11.798  1.00 98.66           O  
ATOM   2709  HH  TYR A 164     -27.032  -2.574  11.725  1.00 98.66           H  
ATOM   2710  CZ  TYR A 164     -25.212  -2.871  12.280  1.00 98.66           C  
ATOM   2711  N   LEU A 165     -18.608  -1.359  15.762  1.00 98.32           N  
ATOM   2712  H   LEU A 165     -19.197  -1.219  16.571  1.00 98.32           H  
ATOM   2713  CA  LEU A 165     -17.177  -1.075  15.889  1.00 98.32           C  
ATOM   2714  HA  LEU A 165     -16.848  -0.480  15.037  1.00 98.32           H  
ATOM   2715  C   LEU A 165     -16.356  -2.375  15.875  1.00 98.32           C  
ATOM   2716  CB  LEU A 165     -16.910  -0.301  17.186  1.00 98.32           C  
ATOM   2717  HB2 LEU A 165     -15.831  -0.203  17.302  1.00 98.32           H  
ATOM   2718  HB3 LEU A 165     -17.279  -0.898  18.021  1.00 98.32           H  
ATOM   2719  O   LEU A 165     -15.396  -2.474  15.108  1.00 98.32           O  
ATOM   2720  CG  LEU A 165     -17.513   1.106  17.277  1.00 98.32           C  
ATOM   2721  HG  LEU A 165     -18.575   1.078  17.036  1.00 98.32           H  
ATOM   2722  CD1 LEU A 165     -17.350   1.599  18.708  1.00 98.32           C  
ATOM   2723 HD11 LEU A 165     -17.645   2.644  18.798  1.00 98.32           H  
ATOM   2724 HD12 LEU A 165     -17.968   0.994  19.371  1.00 98.32           H  
ATOM   2725 HD13 LEU A 165     -16.309   1.488  19.013  1.00 98.32           H  
ATOM   2726  CD2 LEU A 165     -16.803   2.104  16.356  1.00 98.32           C  
ATOM   2727 HD21 LEU A 165     -17.274   3.083  16.453  1.00 98.32           H  
ATOM   2728 HD22 LEU A 165     -16.881   1.771  15.321  1.00 98.32           H  
ATOM   2729 HD23 LEU A 165     -15.754   2.181  16.642  1.00 98.32           H  
ATOM   2730  N   ASP A 166     -16.779  -3.377  16.649  1.00 98.20           N  
ATOM   2731  H   ASP A 166     -17.602  -3.242  17.219  1.00 98.20           H  
ATOM   2732  CA  ASP A 166     -16.107  -4.675  16.753  1.00 98.20           C  
ATOM   2733  HA  ASP A 166     -15.055  -4.507  16.984  1.00 98.20           H  
ATOM   2734  C   ASP A 166     -16.178  -5.437  15.429  1.00 98.20           C  
ATOM   2735  CB  ASP A 166     -16.718  -5.507  17.892  1.00 98.20           C  
ATOM   2736  HB2 ASP A 166     -16.186  -6.457  17.955  1.00 98.20           H  
ATOM   2737  HB3 ASP A 166     -17.762  -5.724  17.665  1.00 98.20           H  
ATOM   2738  O   ASP A 166     -15.147  -5.893  14.928  1.00 98.20           O  
ATOM   2739  CG  ASP A 166     -16.618  -4.804  19.244  1.00 98.20           C  
ATOM   2740  OD1 ASP A 166     -15.547  -4.205  19.498  1.00 98.20           O  
ATOM   2741  OD2 ASP A 166     -17.619  -4.835  19.990  1.00 98.20           O  
ATOM   2742  N   ASP A 167     -17.359  -5.466  14.799  1.00 98.40           N  
ATOM   2743  H   ASP A 167     -18.174  -5.171  15.319  1.00 98.40           H  
ATOM   2744  CA  ASP A 167     -17.543  -6.039  13.463  1.00 98.40           C  
ATOM   2745  HA  ASP A 167     -17.374  -7.116  13.498  1.00 98.40           H  
ATOM   2746  C   ASP A 167     -16.564  -5.410  12.453  1.00 98.40           C  
ATOM   2747  CB  ASP A 167     -18.957  -5.757  12.930  1.00 98.40           C  
ATOM   2748  HB2 ASP A 167     -18.949  -6.017  11.871  1.00 98.40           H  
ATOM   2749  HB3 ASP A 167     -19.152  -4.686  12.987  1.00 98.40           H  
ATOM   2750  O   ASP A 167     -15.913  -6.101  11.670  1.00 98.40           O  
ATOM   2751  CG  ASP A 167     -20.138  -6.500  13.556  1.00 98.40           C  
ATOM   2752  OD1 ASP A 167     -19.964  -7.279  14.510  1.00 98.40           O  
ATOM   2753  OD2 ASP A 167     -21.244  -6.286  12.987  1.00 98.40           O  
ATOM   2754  N   ILE A 168     -16.433  -4.078  12.448  1.00 98.55           N  
ATOM   2755  H   ILE A 168     -16.962  -3.549  13.126  1.00 98.55           H  
ATOM   2756  CA  ILE A 168     -15.550  -3.376  11.507  1.00 98.55           C  
ATOM   2757  HA  ILE A 168     -15.784  -3.721  10.500  1.00 98.55           H  
ATOM   2758  C   ILE A 168     -14.082  -3.728  11.769  1.00 98.55           C  
ATOM   2759  CB  ILE A 168     -15.793  -1.854  11.562  1.00 98.55           C  
ATOM   2760  HB  ILE A 168     -15.727  -1.528  12.600  1.00 98.55           H  
ATOM   2761  O   ILE A 168     -13.319  -3.927  10.816  1.00 98.55           O  
ATOM   2762  CG1 ILE A 168     -17.190  -1.507  11.005  1.00 98.55           C  
ATOM   2763 HG12 ILE A 168     -17.155  -1.526   9.916  1.00 98.55           H  
ATOM   2764 HG13 ILE A 168     -17.921  -2.257  11.308  1.00 98.55           H  
ATOM   2765  CG2 ILE A 168     -14.730  -1.101  10.736  1.00 98.55           C  
ATOM   2766 HG21 ILE A 168     -15.002  -0.051  10.629  1.00 98.55           H  
ATOM   2767 HG22 ILE A 168     -14.641  -1.548   9.746  1.00 98.55           H  
ATOM   2768 HG23 ILE A 168     -13.767  -1.149  11.245  1.00 98.55           H  
ATOM   2769  CD1 ILE A 168     -17.685  -0.135  11.484  1.00 98.55           C  
ATOM   2770 HD11 ILE A 168     -18.735  -0.006  11.221  1.00 98.55           H  
ATOM   2771 HD12 ILE A 168     -17.098   0.651  11.008  1.00 98.55           H  
ATOM   2772 HD13 ILE A 168     -17.585  -0.048  12.566  1.00 98.55           H  
ATOM   2773  N   ILE A 169     -13.670  -3.824  13.035  1.00 98.42           N  
ATOM   2774  H   ILE A 169     -14.346  -3.680  13.771  1.00 98.42           H  
ATOM   2775  CA  ILE A 169     -12.318  -4.256  13.402  1.00 98.42           C  
ATOM   2776  HA  ILE A 169     -11.600  -3.639  12.860  1.00 98.42           H  
ATOM   2777  C   ILE A 169     -12.057  -5.695  12.950  1.00 98.42           C  
ATOM   2778  CB  ILE A 169     -12.090  -4.066  14.917  1.00 98.42           C  
ATOM   2779  HB  ILE A 169     -12.939  -4.491  15.451  1.00 98.42           H  
ATOM   2780  O   ILE A 169     -10.973  -5.974  12.426  1.00 98.42           O  
ATOM   2781  CG1 ILE A 169     -12.008  -2.571  15.294  1.00 98.42           C  
ATOM   2782 HG12 ILE A 169     -11.930  -2.511  16.379  1.00 98.42           H  
ATOM   2783 HG13 ILE A 169     -12.935  -2.072  15.013  1.00 98.42           H  
ATOM   2784  CG2 ILE A 169     -10.829  -4.798  15.414  1.00 98.42           C  
ATOM   2785 HG21 ILE A 169      -9.973  -4.552  14.785  1.00 98.42           H  
ATOM   2786 HG22 ILE A 169     -10.627  -4.513  16.446  1.00 98.42           H  
ATOM   2787 HG23 ILE A 169     -11.001  -5.874  15.396  1.00 98.42           H  
ATOM   2788  CD1 ILE A 169     -10.843  -1.770  14.694  1.00 98.42           C  
ATOM   2789 HD11 ILE A 169     -10.888  -0.752  15.081  1.00 98.42           H  
ATOM   2790 HD12 ILE A 169      -9.887  -2.205  14.983  1.00 98.42           H  
ATOM   2791 HD13 ILE A 169     -10.922  -1.729  13.608  1.00 98.42           H  
ATOM   2792  N   GLU A 170     -13.037  -6.588  13.069  1.00 98.36           N  
ATOM   2793  H   GLU A 170     -13.889  -6.319  13.541  1.00 98.36           H  
ATOM   2794  CA  GLU A 170     -12.947  -7.956  12.558  1.00 98.36           C  
ATOM   2795  HA  GLU A 170     -12.059  -8.420  12.987  1.00 98.36           H  
ATOM   2796  C   GLU A 170     -12.774  -7.972  11.030  1.00 98.36           C  
ATOM   2797  CB  GLU A 170     -14.157  -8.772  13.033  1.00 98.36           C  
ATOM   2798  HB2 GLU A 170     -14.215  -8.699  14.119  1.00 98.36           H  
ATOM   2799  HB3 GLU A 170     -15.073  -8.370  12.601  1.00 98.36           H  
ATOM   2800  O   GLU A 170     -11.803  -8.551  10.535  1.00 98.36           O  
ATOM   2801  CG  GLU A 170     -14.009 -10.249  12.642  1.00 98.36           C  
ATOM   2802  HG2 GLU A 170     -14.091 -10.341  11.559  1.00 98.36           H  
ATOM   2803  HG3 GLU A 170     -13.012 -10.582  12.930  1.00 98.36           H  
ATOM   2804  CD  GLU A 170     -15.056 -11.152  13.309  1.00 98.36           C  
ATOM   2805  OE1 GLU A 170     -14.709 -12.331  13.552  1.00 98.36           O  
ATOM   2806  OE2 GLU A 170     -16.175 -10.668  13.578  1.00 98.36           O  
ATOM   2807  N   TYR A 171     -13.597  -7.221  10.286  1.00 98.06           N  
ATOM   2808  H   TYR A 171     -14.377  -6.787  10.757  1.00 98.06           H  
ATOM   2809  CA  TYR A 171     -13.456  -7.052   8.830  1.00 98.06           C  
ATOM   2810  HA  TYR A 171     -13.613  -8.017   8.350  1.00 98.06           H  
ATOM   2811  C   TYR A 171     -12.054  -6.560   8.432  1.00 98.06           C  
ATOM   2812  CB  TYR A 171     -14.513  -6.057   8.310  1.00 98.06           C  
ATOM   2813  HB2 TYR A 171     -14.784  -5.358   9.102  1.00 98.06           H  
ATOM   2814  HB3 TYR A 171     -14.076  -5.462   7.509  1.00 98.06           H  
ATOM   2815  O   TYR A 171     -11.443  -7.064   7.482  1.00 98.06           O  
ATOM   2816  CG  TYR A 171     -15.774  -6.698   7.767  1.00 98.06           C  
ATOM   2817  CD1 TYR A 171     -15.947  -6.857   6.378  1.00 98.06           C  
ATOM   2818  HD1 TYR A 171     -15.175  -6.531   5.697  1.00 98.06           H  
ATOM   2819  CD2 TYR A 171     -16.778  -7.142   8.647  1.00 98.06           C  
ATOM   2820  HD2 TYR A 171     -16.640  -7.069   9.715  1.00 98.06           H  
ATOM   2821  CE1 TYR A 171     -17.123  -7.451   5.878  1.00 98.06           C  
ATOM   2822  HE1 TYR A 171     -17.262  -7.589   4.816  1.00 98.06           H  
ATOM   2823  CE2 TYR A 171     -17.949  -7.738   8.157  1.00 98.06           C  
ATOM   2824  HE2 TYR A 171     -18.692  -8.094   8.856  1.00 98.06           H  
ATOM   2825  OH  TYR A 171     -19.254  -8.476   6.295  1.00 98.06           O  
ATOM   2826  HH  TYR A 171     -19.748  -8.863   7.021  1.00 98.06           H  
ATOM   2827  CZ  TYR A 171     -18.122  -7.897   6.769  1.00 98.06           C  
ATOM   2828  N   ILE A 172     -11.512  -5.576   9.157  1.00 98.32           N  
ATOM   2829  H   ILE A 172     -12.064  -5.197   9.913  1.00 98.32           H  
ATOM   2830  CA  ILE A 172     -10.162  -5.047   8.917  1.00 98.32           C  
ATOM   2831  HA  ILE A 172     -10.066  -4.817   7.856  1.00 98.32           H  
ATOM   2832  C   ILE A 172      -9.095  -6.101   9.242  1.00 98.32           C  
ATOM   2833  CB  ILE A 172      -9.950  -3.739   9.715  1.00 98.32           C  
ATOM   2834  HB  ILE A 172     -10.249  -3.911  10.749  1.00 98.32           H  
ATOM   2835  O   ILE A 172      -8.110  -6.224   8.506  1.00 98.32           O  
ATOM   2836  CG1 ILE A 172     -10.828  -2.611   9.124  1.00 98.32           C  
ATOM   2837 HG12 ILE A 172     -11.844  -2.975   8.974  1.00 98.32           H  
ATOM   2838 HG13 ILE A 172     -10.439  -2.319   8.148  1.00 98.32           H  
ATOM   2839  CG2 ILE A 172      -8.465  -3.316   9.706  1.00 98.32           C  
ATOM   2840 HG21 ILE A 172      -8.091  -3.283   8.683  1.00 98.32           H  
ATOM   2841 HG22 ILE A 172      -8.345  -2.336  10.168  1.00 98.32           H  
ATOM   2842 HG23 ILE A 172      -7.874  -4.022  10.289  1.00 98.32           H  
ATOM   2843  CD1 ILE A 172     -10.914  -1.368  10.018  1.00 98.32           C  
ATOM   2844 HD11 ILE A 172     -11.712  -0.718   9.658  1.00 98.32           H  
ATOM   2845 HD12 ILE A 172      -9.977  -0.811   9.985  1.00 98.32           H  
ATOM   2846 HD13 ILE A 172     -11.141  -1.659  11.043  1.00 98.32           H  
ATOM   2847  N   SER A 173      -9.277  -6.868  10.317  1.00 98.42           N  
ATOM   2848  H   SER A 173     -10.114  -6.718  10.861  1.00 98.42           H  
ATOM   2849  CA  SER A 173      -8.367  -7.932  10.750  1.00 98.42           C  
ATOM   2850  HA  SER A 173      -7.368  -7.514  10.868  1.00 98.42           H  
ATOM   2851  C   SER A 173      -8.283  -9.053   9.717  1.00 98.42           C  
ATOM   2852  CB  SER A 173      -8.837  -8.467  12.107  1.00 98.42           C  
ATOM   2853  HB2 SER A 173      -8.941  -7.628  12.794  1.00 98.42           H  
ATOM   2854  HB3 SER A 173      -9.813  -8.939  11.999  1.00 98.42           H  
ATOM   2855  O   SER A 173      -7.182  -9.417   9.290  1.00 98.42           O  
ATOM   2856  OG  SER A 173      -7.932  -9.404  12.674  1.00 98.42           O  
ATOM   2857  HG  SER A 173      -8.287  -9.559  13.552  1.00 98.42           H  
ATOM   2858  N   GLU A 174      -9.424  -9.544   9.235  1.00 97.83           N  
ATOM   2859  H   GLU A 174     -10.297  -9.215   9.623  1.00 97.83           H  
ATOM   2860  CA  GLU A 174      -9.490 -10.561   8.185  1.00 97.83           C  
ATOM   2861  HA  GLU A 174      -8.940 -11.449   8.497  1.00 97.83           H  
ATOM   2862  C   GLU A 174      -8.880 -10.069   6.871  1.00 97.83           C  
ATOM   2863  CB  GLU A 174     -10.941 -10.958   7.924  1.00 97.83           C  
ATOM   2864  HB2 GLU A 174     -10.945 -11.600   7.043  1.00 97.83           H  
ATOM   2865  HB3 GLU A 174     -11.528 -10.066   7.705  1.00 97.83           H  
ATOM   2866  O   GLU A 174      -8.043 -10.748   6.268  1.00 97.83           O  
ATOM   2867  CG  GLU A 174     -11.579 -11.726   9.086  1.00 97.83           C  
ATOM   2868  HG2 GLU A 174     -10.883 -12.503   9.403  1.00 97.83           H  
ATOM   2869  HG3 GLU A 174     -11.747 -11.058   9.930  1.00 97.83           H  
ATOM   2870  CD  GLU A 174     -12.901 -12.373   8.650  1.00 97.83           C  
ATOM   2871  OE1 GLU A 174     -13.239 -13.406   9.261  1.00 97.83           O  
ATOM   2872  OE2 GLU A 174     -13.465 -11.924   7.623  1.00 97.83           O  
ATOM   2873  N   PHE A 175      -9.233  -8.853   6.441  1.00 97.71           N  
ATOM   2874  H   PHE A 175      -9.944  -8.351   6.954  1.00 97.71           H  
ATOM   2875  CA  PHE A 175      -8.654  -8.243   5.246  1.00 97.71           C  
ATOM   2876  HA  PHE A 175      -8.857  -8.891   4.393  1.00 97.71           H  
ATOM   2877  C   PHE A 175      -7.132  -8.102   5.372  1.00 97.71           C  
ATOM   2878  CB  PHE A 175      -9.324  -6.887   5.004  1.00 97.71           C  
ATOM   2879  HB2 PHE A 175      -9.136  -6.234   5.856  1.00 97.71           H  
ATOM   2880  HB3 PHE A 175     -10.402  -7.036   4.942  1.00 97.71           H  
ATOM   2881  O   PHE A 175      -6.383  -8.444   4.452  1.00 97.71           O  
ATOM   2882  CG  PHE A 175      -8.862  -6.202   3.735  1.00 97.71           C  
ATOM   2883  CD1 PHE A 175      -7.848  -5.228   3.783  1.00 97.71           C  
ATOM   2884  HD1 PHE A 175      -7.406  -4.967   4.733  1.00 97.71           H  
ATOM   2885  CD2 PHE A 175      -9.461  -6.529   2.506  1.00 97.71           C  
ATOM   2886  HD2 PHE A 175     -10.262  -7.253   2.474  1.00 97.71           H  
ATOM   2887  CE1 PHE A 175      -7.438  -4.579   2.604  1.00 97.71           C  
ATOM   2888  HE1 PHE A 175      -6.685  -3.805   2.636  1.00 97.71           H  
ATOM   2889  CE2 PHE A 175      -9.051  -5.882   1.328  1.00 97.71           C  
ATOM   2890  HE2 PHE A 175      -9.542  -6.101   0.391  1.00 97.71           H  
ATOM   2891  CZ  PHE A 175      -8.042  -4.905   1.378  1.00 97.71           C  
ATOM   2892  HZ  PHE A 175      -7.753  -4.376   0.482  1.00 97.71           H  
ATOM   2893  N   SER A 176      -6.649  -7.659   6.533  1.00 97.77           N  
ATOM   2894  H   SER A 176      -7.309  -7.409   7.256  1.00 97.77           H  
ATOM   2895  CA  SER A 176      -5.223  -7.514   6.805  1.00 97.77           C  
ATOM   2896  HA  SER A 176      -4.812  -6.831   6.062  1.00 97.77           H  
ATOM   2897  C   SER A 176      -4.477  -8.841   6.699  1.00 97.77           C  
ATOM   2898  CB  SER A 176      -5.020  -6.903   8.186  1.00 97.77           C  
ATOM   2899  HB2 SER A 176      -5.475  -7.546   8.940  1.00 97.77           H  
ATOM   2900  HB3 SER A 176      -5.508  -5.929   8.219  1.00 97.77           H  
ATOM   2901  O   SER A 176      -3.486  -8.927   5.966  1.00 97.77           O  
ATOM   2902  OG  SER A 176      -3.636  -6.765   8.455  1.00 97.77           O  
ATOM   2903  HG  SER A 176      -3.539  -6.778   9.410  1.00 97.77           H  
ATOM   2904  N   LYS A 177      -4.985  -9.886   7.363  1.00 97.51           N  
ATOM   2905  H   LYS A 177      -5.816  -9.734   7.917  1.00 97.51           H  
ATOM   2906  CA  LYS A 177      -4.408 -11.238   7.344  1.00 97.51           C  
ATOM   2907  HA  LYS A 177      -3.359 -11.201   7.639  1.00 97.51           H  
ATOM   2908  C   LYS A 177      -4.450 -11.875   5.959  1.00 97.51           C  
ATOM   2909  CB  LYS A 177      -5.174 -12.128   8.332  1.00 97.51           C  
ATOM   2910  HB2 LYS A 177      -6.243 -12.036   8.136  1.00 97.51           H  
ATOM   2911  HB3 LYS A 177      -4.889 -13.168   8.172  1.00 97.51           H  
ATOM   2912  O   LYS A 177      -3.559 -12.645   5.622  1.00 97.51           O  
ATOM   2913  CG  LYS A 177      -4.882 -11.771   9.795  1.00 97.51           C  
ATOM   2914  HG2 LYS A 177      -5.037 -10.704   9.953  1.00 97.51           H  
ATOM   2915  HG3 LYS A 177      -3.846 -12.014  10.030  1.00 97.51           H  
ATOM   2916  CD  LYS A 177      -5.821 -12.555  10.719  1.00 97.51           C  
ATOM   2917  HD2 LYS A 177      -6.851 -12.333  10.436  1.00 97.51           H  
ATOM   2918  HD3 LYS A 177      -5.642 -13.624  10.598  1.00 97.51           H  
ATOM   2919  CE  LYS A 177      -5.608 -12.153  12.180  1.00 97.51           C  
ATOM   2920  HE2 LYS A 177      -5.686 -11.068  12.249  1.00 97.51           H  
ATOM   2921  HE3 LYS A 177      -4.604 -12.442  12.489  1.00 97.51           H  
ATOM   2922  NZ  LYS A 177      -6.631 -12.771  13.060  1.00 97.51           N  
ATOM   2923  HZ1 LYS A 177      -7.552 -12.456  12.790  1.00 97.51           H  
ATOM   2924  HZ2 LYS A 177      -6.615 -13.779  12.998  1.00 97.51           H  
ATOM   2925  HZ3 LYS A 177      -6.490 -12.499  14.023  1.00 97.51           H  
ATOM   2926  N   ARG A 178      -5.458 -11.553   5.144  1.00 96.73           N  
ATOM   2927  H   ARG A 178      -6.212 -11.005   5.533  1.00 96.73           H  
ATOM   2928  CA  ARG A 178      -5.612 -12.128   3.803  1.00 96.73           C  
ATOM   2929  HA  ARG A 178      -5.286 -13.167   3.841  1.00 96.73           H  
ATOM   2930  C   ARG A 178      -4.730 -11.454   2.758  1.00 96.73           C  
ATOM   2931  CB  ARG A 178      -7.098 -12.109   3.425  1.00 96.73           C  
ATOM   2932  HB2 ARG A 178      -7.665 -12.573   4.232  1.00 96.73           H  
ATOM   2933  HB3 ARG A 178      -7.432 -11.077   3.319  1.00 96.73           H  
ATOM   2934  O   ARG A 178      -4.114 -12.149   1.955  1.00 96.73           O  
ATOM   2935  CG  ARG A 178      -7.373 -12.889   2.129  1.00 96.73           C  
ATOM   2936  HG2 ARG A 178      -6.932 -13.882   2.212  1.00 96.73           H  
ATOM   2937  HG3 ARG A 178      -6.918 -12.387   1.275  1.00 96.73           H  
ATOM   2938  CD  ARG A 178      -8.876 -13.056   1.879  1.00 96.73           C  
ATOM   2939  HD2 ARG A 178      -9.017 -13.661   0.983  1.00 96.73           H  
ATOM   2940  HD3 ARG A 178      -9.302 -13.616   2.711  1.00 96.73           H  
ATOM   2941  NE  ARG A 178      -9.587 -11.766   1.766  1.00 96.73           N  
ATOM   2942  HE  ARG A 178      -9.826 -11.322   2.641  1.00 96.73           H  
ATOM   2943  NH1 ARG A 178      -9.895 -11.737  -0.517  1.00 96.73           N  
ATOM   2944 HH11 ARG A 178      -9.305 -12.550  -0.615  1.00 96.73           H  
ATOM   2945 HH12 ARG A 178     -10.331 -11.338  -1.336  1.00 96.73           H  
ATOM   2946  NH2 ARG A 178     -10.821 -10.149   0.756  1.00 96.73           N  
ATOM   2947 HH21 ARG A 178     -11.278  -9.777  -0.064  1.00 96.73           H  
ATOM   2948 HH22 ARG A 178     -11.089  -9.805   1.667  1.00 96.73           H  
ATOM   2949  CZ  ARG A 178     -10.092 -11.227   0.670  1.00 96.73           C  
ATOM   2950  N   VAL A 179      -4.686 -10.117   2.721  1.00 96.70           N  
ATOM   2951  H   VAL A 179      -5.248  -9.612   3.391  1.00 96.70           H  
ATOM   2952  CA  VAL A 179      -4.086  -9.396   1.579  1.00 96.70           C  
ATOM   2953  HA  VAL A 179      -3.566 -10.124   0.956  1.00 96.70           H  
ATOM   2954  C   VAL A 179      -3.010  -8.371   1.932  1.00 96.70           C  
ATOM   2955  CB  VAL A 179      -5.155  -8.774   0.663  1.00 96.70           C  
ATOM   2956  HB  VAL A 179      -4.625  -8.352  -0.191  1.00 96.70           H  
ATOM   2957  O   VAL A 179      -2.108  -8.131   1.125  1.00 96.70           O  
ATOM   2958  CG1 VAL A 179      -6.145  -9.817   0.130  1.00 96.70           C  
ATOM   2959 HG11 VAL A 179      -6.822 -10.131   0.924  1.00 96.70           H  
ATOM   2960 HG12 VAL A 179      -6.734  -9.385  -0.680  1.00 96.70           H  
ATOM   2961 HG13 VAL A 179      -5.607 -10.684  -0.253  1.00 96.70           H  
ATOM   2962  CG2 VAL A 179      -5.970  -7.651   1.306  1.00 96.70           C  
ATOM   2963 HG21 VAL A 179      -6.620  -7.207   0.553  1.00 96.70           H  
ATOM   2964 HG22 VAL A 179      -6.612  -8.045   2.094  1.00 96.70           H  
ATOM   2965 HG23 VAL A 179      -5.323  -6.872   1.708  1.00 96.70           H  
ATOM   2966  N   ILE A 180      -3.043  -7.774   3.126  1.00 96.85           N  
ATOM   2967  H   ILE A 180      -3.762  -8.043   3.783  1.00 96.85           H  
ATOM   2968  CA  ILE A 180      -2.031  -6.784   3.532  1.00 96.85           C  
ATOM   2969  HA  ILE A 180      -1.769  -6.180   2.664  1.00 96.85           H  
ATOM   2970  C   ILE A 180      -0.757  -7.508   3.978  1.00 96.85           C  
ATOM   2971  CB  ILE A 180      -2.580  -5.825   4.612  1.00 96.85           C  
ATOM   2972  HB  ILE A 180      -2.836  -6.410   5.496  1.00 96.85           H  
ATOM   2973  O   ILE A 180       0.330  -7.205   3.473  1.00 96.85           O  
ATOM   2974  CG1 ILE A 180      -3.845  -5.105   4.088  1.00 96.85           C  
ATOM   2975 HG12 ILE A 180      -4.612  -5.845   3.861  1.00 96.85           H  
ATOM   2976 HG13 ILE A 180      -3.609  -4.570   3.168  1.00 96.85           H  
ATOM   2977  CG2 ILE A 180      -1.520  -4.800   5.045  1.00 96.85           C  
ATOM   2978 HG21 ILE A 180      -1.873  -4.247   5.915  1.00 96.85           H  
ATOM   2979 HG22 ILE A 180      -0.599  -5.306   5.334  1.00 96.85           H  
ATOM   2980 HG23 ILE A 180      -1.320  -4.107   4.228  1.00 96.85           H  
ATOM   2981  CD1 ILE A 180      -4.455  -4.119   5.086  1.00 96.85           C  
ATOM   2982 HD11 ILE A 180      -5.423  -3.789   4.707  1.00 96.85           H  
ATOM   2983 HD12 ILE A 180      -3.807  -3.251   5.208  1.00 96.85           H  
ATOM   2984 HD13 ILE A 180      -4.602  -4.596   6.055  1.00 96.85           H  
ATOM   2985  N   LEU A 181      -0.915  -8.504   4.854  1.00 95.77           N  
ATOM   2986  H   LEU A 181      -1.859  -8.705   5.152  1.00 95.77           H  
ATOM   2987  CA  LEU A 181       0.141  -9.258   5.524  1.00 95.77           C  
ATOM   2988  HA  LEU A 181      -0.338  -9.929   6.237  1.00 95.77           H  
ATOM   2989  C   LEU A 181       1.041  -8.340   6.343  1.00 95.77           C  
ATOM   2990  CB  LEU A 181       0.932 -10.132   4.529  1.00 95.77           C  
ATOM   2991  HB2 LEU A 181       1.568  -9.496   3.913  1.00 95.77           H  
ATOM   2992  HB3 LEU A 181       1.583 -10.782   5.114  1.00 95.77           H  
ATOM   2993  O   LEU A 181       2.220  -8.191   6.033  1.00 95.77           O  
ATOM   2994  CG  LEU A 181       0.099 -11.007   3.584  1.00 95.77           C  
ATOM   2995  HG  LEU A 181      -0.413 -10.377   2.856  1.00 95.77           H  
ATOM   2996  CD1 LEU A 181       1.041 -11.948   2.842  1.00 95.77           C  
ATOM   2997 HD11 LEU A 181       1.832 -11.385   2.345  1.00 95.77           H  
ATOM   2998 HD12 LEU A 181       0.475 -12.529   2.114  1.00 95.77           H  
ATOM   2999 HD13 LEU A 181       1.496 -12.646   3.545  1.00 95.77           H  
ATOM   3000  CD2 LEU A 181      -0.921 -11.851   4.329  1.00 95.77           C  
ATOM   3001 HD21 LEU A 181      -1.449 -12.506   3.635  1.00 95.77           H  
ATOM   3002 HD22 LEU A 181      -0.440 -12.459   5.095  1.00 95.77           H  
ATOM   3003 HD23 LEU A 181      -1.661 -11.205   4.801  1.00 95.77           H  
ATOM   3004  N   ALA A 182       0.500  -7.670   7.358  1.00 97.24           N  
ATOM   3005  H   ALA A 182      -0.468  -7.856   7.579  1.00 97.24           H  
ATOM   3006  CA  ALA A 182       1.239  -6.753   8.228  1.00 97.24           C  
ATOM   3007  HA  ALA A 182       2.306  -6.904   8.067  1.00 97.24           H  
ATOM   3008  C   ALA A 182       1.017  -7.064   9.714  1.00 97.24           C  
ATOM   3009  CB  ALA A 182       0.911  -5.305   7.841  1.00 97.24           C  
ATOM   3010  HB1 ALA A 182      -0.149  -5.123   8.020  1.00 97.24           H  
ATOM   3011  HB2 ALA A 182       1.505  -4.614   8.440  1.00 97.24           H  
ATOM   3012  HB3 ALA A 182       1.119  -5.137   6.784  1.00 97.24           H  
ATOM   3013  O   ALA A 182       0.628  -6.184  10.473  1.00 97.24           O  
ATOM   3014  N   ASP A 183       1.297  -8.302  10.120  1.00 97.84           N  
ATOM   3015  H   ASP A 183       1.405  -9.014   9.412  1.00 97.84           H  
ATOM   3016  CA  ASP A 183       0.923  -8.851  11.435  1.00 97.84           C  
ATOM   3017  HA  ASP A 183      -0.164  -8.921  11.477  1.00 97.84           H  
ATOM   3018  C   ASP A 183       1.362  -7.976  12.614  1.00 97.84           C  
ATOM   3019  CB  ASP A 183       1.468 -10.284  11.567  1.00 97.84           C  
ATOM   3020  HB2 ASP A 183       2.553 -10.238  11.661  1.00 97.84           H  
ATOM   3021  HB3 ASP A 183       1.064 -10.736  12.473  1.00 97.84           H  
ATOM   3022  O   ASP A 183       0.529  -7.574  13.411  1.00 97.84           O  
ATOM   3023  CG  ASP A 183       1.107 -11.164  10.364  1.00 97.84           C  
ATOM   3024  OD1 ASP A 183       0.107 -10.843   9.680  1.00 97.84           O  
ATOM   3025  OD2 ASP A 183       1.947 -12.018  10.015  1.00 97.84           O  
ATOM   3026  N   SER A 184       2.619  -7.517  12.648  1.00 97.92           N  
ATOM   3027  H   SER A 184       3.280  -7.923  12.001  1.00 97.92           H  
ATOM   3028  CA  SER A 184       3.086  -6.619  13.721  1.00 97.92           C  
ATOM   3029  HA  SER A 184       2.944  -7.137  14.669  1.00 97.92           H  
ATOM   3030  C   SER A 184       2.316  -5.291  13.802  1.00 97.92           C  
ATOM   3031  CB  SER A 184       4.577  -6.321  13.536  1.00 97.92           C  
ATOM   3032  HB2 SER A 184       5.129  -7.261  13.527  1.00 97.92           H  
ATOM   3033  HB3 SER A 184       4.733  -5.810  12.586  1.00 97.92           H  
ATOM   3034  O   SER A 184       2.189  -4.715  14.883  1.00 97.92           O  
ATOM   3035  OG  SER A 184       5.062  -5.508  14.590  1.00 97.92           O  
ATOM   3036  HG  SER A 184       4.748  -5.911  15.403  1.00 97.92           H  
ATOM   3037  N   ASN A 185       1.815  -4.775  12.676  1.00 98.08           N  
ATOM   3038  H   ASN A 185       1.826  -5.352  11.847  1.00 98.08           H  
ATOM   3039  CA  ASN A 185       0.949  -3.599  12.676  1.00 98.08           C  
ATOM   3040  HA  ASN A 185       1.342  -2.856  13.369  1.00 98.08           H  
ATOM   3041  C   ASN A 185      -0.447  -3.971  13.174  1.00 98.08           C  
ATOM   3042  CB  ASN A 185       0.861  -2.973  11.275  1.00 98.08           C  
ATOM   3043  HB2 ASN A 185       0.037  -2.260  11.289  1.00 98.08           H  
ATOM   3044  HB3 ASN A 185       0.611  -3.729  10.531  1.00 98.08           H  
ATOM   3045  O   ASN A 185      -0.995  -3.240  13.993  1.00 98.08           O  
ATOM   3046  CG  ASN A 185       2.119  -2.251  10.838  1.00 98.08           C  
ATOM   3047  ND2 ASN A 185       1.952  -1.045  10.354  1.00 98.08           N  
ATOM   3048 HD21 ASN A 185       2.764  -0.450  10.273  1.00 98.08           H  
ATOM   3049 HD22 ASN A 185       1.036  -0.620  10.395  1.00 98.08           H  
ATOM   3050  OD1 ASN A 185       3.234  -2.744  10.905  1.00 98.08           O  
ATOM   3051  N   LEU A 186      -0.996  -5.094  12.703  1.00 98.50           N  
ATOM   3052  H   LEU A 186      -0.444  -5.685  12.098  1.00 98.50           H  
ATOM   3053  CA  LEU A 186      -2.309  -5.583  13.113  1.00 98.50           C  
ATOM   3054  HA  LEU A 186      -3.040  -4.801  12.904  1.00 98.50           H  
ATOM   3055  C   LEU A 186      -2.365  -5.855  14.621  1.00 98.50           C  
ATOM   3056  CB  LEU A 186      -2.667  -6.825  12.280  1.00 98.50           C  
ATOM   3057  HB2 LEU A 186      -1.924  -7.600  12.467  1.00 98.50           H  
ATOM   3058  HB3 LEU A 186      -2.629  -6.562  11.223  1.00 98.50           H  
ATOM   3059  O   LEU A 186      -3.283  -5.380  15.276  1.00 98.50           O  
ATOM   3060  CG  LEU A 186      -4.054  -7.406  12.609  1.00 98.50           C  
ATOM   3061  HG  LEU A 186      -4.087  -7.705  13.656  1.00 98.50           H  
ATOM   3062  CD1 LEU A 186      -5.185  -6.409  12.344  1.00 98.50           C  
ATOM   3063 HD11 LEU A 186      -5.198  -6.097  11.300  1.00 98.50           H  
ATOM   3064 HD12 LEU A 186      -5.086  -5.538  12.992  1.00 98.50           H  
ATOM   3065 HD13 LEU A 186      -6.136  -6.877  12.598  1.00 98.50           H  
ATOM   3066  CD2 LEU A 186      -4.293  -8.647  11.752  1.00 98.50           C  
ATOM   3067 HD21 LEU A 186      -3.558  -9.410  12.006  1.00 98.50           H  
ATOM   3068 HD22 LEU A 186      -5.292  -9.034  11.955  1.00 98.50           H  
ATOM   3069 HD23 LEU A 186      -4.216  -8.409  10.691  1.00 98.50           H  
ATOM   3070  N   ASP A 187      -1.351  -6.504  15.192  1.00 98.35           N  
ATOM   3071  H   ASP A 187      -0.680  -6.965  14.595  1.00 98.35           H  
ATOM   3072  CA  ASP A 187      -1.262  -6.766  16.633  1.00 98.35           C  
ATOM   3073  HA  ASP A 187      -2.102  -7.388  16.942  1.00 98.35           H  
ATOM   3074  C   ASP A 187      -1.300  -5.465  17.448  1.00 98.35           C  
ATOM   3075  CB  ASP A 187       0.048  -7.507  16.948  1.00 98.35           C  
ATOM   3076  HB2 ASP A 187       0.885  -6.900  16.605  1.00 98.35           H  
ATOM   3077  HB3 ASP A 187       0.135  -7.610  18.030  1.00 98.35           H  
ATOM   3078  O   ASP A 187      -1.966  -5.378  18.480  1.00 98.35           O  
ATOM   3079  CG  ASP A 187       0.156  -8.904  16.331  1.00 98.35           C  
ATOM   3080  OD1 ASP A 187      -0.899  -9.514  16.055  1.00 98.35           O  
ATOM   3081  OD2 ASP A 187       1.320  -9.332  16.152  1.00 98.35           O  
ATOM   3082  N   LYS A 188      -0.616  -4.415  16.968  1.00 98.28           N  
ATOM   3083  H   LYS A 188      -0.128  -4.546  16.094  1.00 98.28           H  
ATOM   3084  CA  LYS A 188      -0.651  -3.084  17.595  1.00 98.28           C  
ATOM   3085  HA  LYS A 188      -0.470  -3.192  18.664  1.00 98.28           H  
ATOM   3086  C   LYS A 188      -2.026  -2.433  17.473  1.00 98.28           C  
ATOM   3087  CB  LYS A 188       0.414  -2.165  16.986  1.00 98.28           C  
ATOM   3088  HB2 LYS A 188       0.242  -1.146  17.333  1.00 98.28           H  
ATOM   3089  HB3 LYS A 188       0.314  -2.172  15.900  1.00 98.28           H  
ATOM   3090  O   LYS A 188      -2.472  -1.825  18.438  1.00 98.28           O  
ATOM   3091  CG  LYS A 188       1.837  -2.574  17.379  1.00 98.28           C  
ATOM   3092  HG2 LYS A 188       1.990  -3.634  17.177  1.00 98.28           H  
ATOM   3093  HG3 LYS A 188       1.984  -2.399  18.444  1.00 98.28           H  
ATOM   3094  CD  LYS A 188       2.845  -1.748  16.574  1.00 98.28           C  
ATOM   3095  HD2 LYS A 188       2.634  -1.877  15.512  1.00 98.28           H  
ATOM   3096  HD3 LYS A 188       2.744  -0.695  16.837  1.00 98.28           H  
ATOM   3097  CE  LYS A 188       4.263  -2.236  16.867  1.00 98.28           C  
ATOM   3098  HE2 LYS A 188       4.295  -3.308  16.671  1.00 98.28           H  
ATOM   3099  HE3 LYS A 188       4.477  -2.079  17.924  1.00 98.28           H  
ATOM   3100  NZ  LYS A 188       5.253  -1.538  16.016  1.00 98.28           N  
ATOM   3101  HZ1 LYS A 188       5.053  -1.733  15.046  1.00 98.28           H  
ATOM   3102  HZ2 LYS A 188       6.185  -1.872  16.218  1.00 98.28           H  
ATOM   3103  HZ3 LYS A 188       5.213  -0.540  16.168  1.00 98.28           H  
ATOM   3104  N   ILE A 189      -2.677  -2.553  16.314  1.00 98.49           N  
ATOM   3105  H   ILE A 189      -2.241  -3.096  15.583  1.00 98.49           H  
ATOM   3106  CA  ILE A 189      -4.028  -2.025  16.070  1.00 98.49           C  
ATOM   3107  HA  ILE A 189      -4.040  -0.955  16.279  1.00 98.49           H  
ATOM   3108  C   ILE A 189      -5.023  -2.678  17.031  1.00 98.49           C  
ATOM   3109  CB  ILE A 189      -4.440  -2.239  14.592  1.00 98.49           C  
ATOM   3110  HB  ILE A 189      -4.254  -3.279  14.324  1.00 98.49           H  
ATOM   3111  O   ILE A 189      -5.713  -1.969  17.756  1.00 98.49           O  
ATOM   3112  CG1 ILE A 189      -3.611  -1.336  13.654  1.00 98.49           C  
ATOM   3113 HG12 ILE A 189      -4.023  -0.327  13.669  1.00 98.49           H  
ATOM   3114 HG13 ILE A 189      -2.585  -1.283  14.019  1.00 98.49           H  
ATOM   3115  CG2 ILE A 189      -5.937  -1.960  14.369  1.00 98.49           C  
ATOM   3116 HG21 ILE A 189      -6.185  -0.944  14.676  1.00 98.49           H  
ATOM   3117 HG22 ILE A 189      -6.199  -2.085  13.318  1.00 98.49           H  
ATOM   3118 HG23 ILE A 189      -6.555  -2.658  14.933  1.00 98.49           H  
ATOM   3119  CD1 ILE A 189      -3.535  -1.838  12.206  1.00 98.49           C  
ATOM   3120 HD11 ILE A 189      -3.138  -1.051  11.565  1.00 98.49           H  
ATOM   3121 HD12 ILE A 189      -2.869  -2.700  12.147  1.00 98.49           H  
ATOM   3122 HD13 ILE A 189      -4.515  -2.146  11.842  1.00 98.49           H  
ATOM   3123  N   LEU A 190      -5.053  -4.011  17.086  1.00 98.53           N  
ATOM   3124  H   LEU A 190      -4.444  -4.534  16.473  1.00 98.53           H  
ATOM   3125  CA  LEU A 190      -5.977  -4.759  17.942  1.00 98.53           C  
ATOM   3126  HA  LEU A 190      -6.999  -4.442  17.736  1.00 98.53           H  
ATOM   3127  C   LEU A 190      -5.730  -4.464  19.425  1.00 98.53           C  
ATOM   3128  CB  LEU A 190      -5.841  -6.264  17.648  1.00 98.53           C  
ATOM   3129  HB2 LEU A 190      -4.806  -6.560  17.817  1.00 98.53           H  
ATOM   3130  HB3 LEU A 190      -6.463  -6.808  18.358  1.00 98.53           H  
ATOM   3131  O   LEU A 190      -6.668  -4.217  20.173  1.00 98.53           O  
ATOM   3132  CG  LEU A 190      -6.251  -6.687  16.224  1.00 98.53           C  
ATOM   3133  HG  LEU A 190      -5.650  -6.152  15.489  1.00 98.53           H  
ATOM   3134  CD1 LEU A 190      -6.001  -8.184  16.040  1.00 98.53           C  
ATOM   3135 HD11 LEU A 190      -4.948  -8.402  16.217  1.00 98.53           H  
ATOM   3136 HD12 LEU A 190      -6.613  -8.749  16.744  1.00 98.53           H  
ATOM   3137 HD13 LEU A 190      -6.255  -8.473  15.020  1.00 98.53           H  
ATOM   3138  CD2 LEU A 190      -7.719  -6.396  15.921  1.00 98.53           C  
ATOM   3139 HD21 LEU A 190      -7.900  -5.321  15.932  1.00 98.53           H  
ATOM   3140 HD22 LEU A 190      -8.361  -6.867  16.665  1.00 98.53           H  
ATOM   3141 HD23 LEU A 190      -7.984  -6.771  14.932  1.00 98.53           H  
ATOM   3142  N   LYS A 191      -4.460  -4.398  19.846  1.00 98.34           N  
ATOM   3143  H   LYS A 191      -3.725  -4.651  19.201  1.00 98.34           H  
ATOM   3144  CA  LYS A 191      -4.113  -4.019  21.220  1.00 98.34           C  
ATOM   3145  HA  LYS A 191      -4.631  -4.697  21.899  1.00 98.34           H  
ATOM   3146  C   LYS A 191      -4.605  -2.614  21.575  1.00 98.34           C  
ATOM   3147  CB  LYS A 191      -2.601  -4.160  21.421  1.00 98.34           C  
ATOM   3148  HB2 LYS A 191      -2.078  -3.497  20.731  1.00 98.34           H  
ATOM   3149  HB3 LYS A 191      -2.312  -5.189  21.208  1.00 98.34           H  
ATOM   3150  O   LYS A 191      -5.153  -2.434  22.655  1.00 98.34           O  
ATOM   3151  CG  LYS A 191      -2.207  -3.814  22.861  1.00 98.34           C  
ATOM   3152  HG2 LYS A 191      -2.452  -2.772  23.070  1.00 98.34           H  
ATOM   3153  HG3 LYS A 191      -2.762  -4.452  23.549  1.00 98.34           H  
ATOM   3154  CD  LYS A 191      -0.709  -4.006  23.088  1.00 98.34           C  
ATOM   3155  HD2 LYS A 191      -0.154  -3.375  22.393  1.00 98.34           H  
ATOM   3156  HD3 LYS A 191      -0.453  -5.053  22.927  1.00 98.34           H  
ATOM   3157  CE  LYS A 191      -0.411  -3.597  24.530  1.00 98.34           C  
ATOM   3158  HE2 LYS A 191      -1.049  -4.185  25.191  1.00 98.34           H  
ATOM   3159  HE3 LYS A 191      -0.695  -2.553  24.656  1.00 98.34           H  
ATOM   3160  NZ  LYS A 191       1.014  -3.802  24.875  1.00 98.34           N  
ATOM   3161  HZ1 LYS A 191       1.601  -3.236  24.279  1.00 98.34           H  
ATOM   3162  HZ2 LYS A 191       1.169  -3.545  25.839  1.00 98.34           H  
ATOM   3163  HZ3 LYS A 191       1.253  -4.777  24.762  1.00 98.34           H  
ATOM   3164  N   LEU A 192      -4.382  -1.628  20.704  1.00 98.41           N  
ATOM   3165  H   LEU A 192      -3.944  -1.849  19.822  1.00 98.41           H  
ATOM   3166  CA  LEU A 192      -4.806  -0.247  20.956  1.00 98.41           C  
ATOM   3167  HA  LEU A 192      -4.481   0.047  21.955  1.00 98.41           H  
ATOM   3168  C   LEU A 192      -6.325  -0.105  20.957  1.00 98.41           C  
ATOM   3169  CB  LEU A 192      -4.191   0.697  19.911  1.00 98.41           C  
ATOM   3170  HB2 LEU A 192      -4.720   1.650  19.944  1.00 98.41           H  
ATOM   3171  HB3 LEU A 192      -4.345   0.265  18.922  1.00 98.41           H  
ATOM   3172  O   LEU A 192      -6.841   0.666  21.752  1.00 98.41           O  
ATOM   3173  CG  LEU A 192      -2.696   0.973  20.126  1.00 98.41           C  
ATOM   3174  HG  LEU A 192      -2.157   0.032  20.243  1.00 98.41           H  
ATOM   3175  CD1 LEU A 192      -2.130   1.706  18.907  1.00 98.41           C  
ATOM   3176 HD11 LEU A 192      -2.254   1.079  18.024  1.00 98.41           H  
ATOM   3177 HD12 LEU A 192      -1.069   1.907  19.057  1.00 98.41           H  
ATOM   3178 HD13 LEU A 192      -2.664   2.645  18.765  1.00 98.41           H  
ATOM   3179  CD2 LEU A 192      -2.433   1.832  21.363  1.00 98.41           C  
ATOM   3180 HD21 LEU A 192      -2.922   2.801  21.259  1.00 98.41           H  
ATOM   3181 HD22 LEU A 192      -2.823   1.345  22.257  1.00 98.41           H  
ATOM   3182 HD23 LEU A 192      -1.360   1.968  21.501  1.00 98.41           H  
ATOM   3183  N   TYR A 193      -7.024  -0.857  20.108  1.00 98.32           N  
ATOM   3184  H   TYR A 193      -6.535  -1.474  19.475  1.00 98.32           H  
ATOM   3185  CA  TYR A 193      -8.482  -0.895  20.108  1.00 98.32           C  
ATOM   3186  HA  TYR A 193      -8.865   0.116  19.973  1.00 98.32           H  
ATOM   3187  C   TYR A 193      -9.023  -1.389  21.456  1.00 98.32           C  
ATOM   3188  CB  TYR A 193      -8.948  -1.758  18.933  1.00 98.32           C  
ATOM   3189  HB2 TYR A 193      -8.545  -1.355  18.004  1.00 98.32           H  
ATOM   3190  HB3 TYR A 193      -8.558  -2.769  19.046  1.00 98.32           H  
ATOM   3191  O   TYR A 193      -9.735  -0.650  22.124  1.00 98.32           O  
ATOM   3192  CG  TYR A 193     -10.450  -1.820  18.817  1.00 98.32           C  
ATOM   3193  CD1 TYR A 193     -11.127  -2.997  19.188  1.00 98.32           C  
ATOM   3194  HD1 TYR A 193     -10.590  -3.859  19.552  1.00 98.32           H  
ATOM   3195  CD2 TYR A 193     -11.172  -0.682  18.402  1.00 98.32           C  
ATOM   3196  HD2 TYR A 193     -10.662   0.235  18.145  1.00 98.32           H  
ATOM   3197  CE1 TYR A 193     -12.531  -3.040  19.140  1.00 98.32           C  
ATOM   3198  HE1 TYR A 193     -13.065  -3.925  19.455  1.00 98.32           H  
ATOM   3199  CE2 TYR A 193     -12.579  -0.728  18.357  1.00 98.32           C  
ATOM   3200  HE2 TYR A 193     -13.159   0.137  18.071  1.00 98.32           H  
ATOM   3201  OH  TYR A 193     -14.611  -1.936  18.693  1.00 98.32           O  
ATOM   3202  HH  TYR A 193     -14.958  -2.758  19.048  1.00 98.32           H  
ATOM   3203  CZ  TYR A 193     -13.259  -1.907  18.729  1.00 98.32           C  
ATOM   3204  N   ASN A 194      -8.562  -2.554  21.926  1.00 97.77           N  
ATOM   3205  H   ASN A 194      -8.027  -3.144  21.305  1.00 97.77           H  
ATOM   3206  CA  ASN A 194      -8.995  -3.118  23.212  1.00 97.77           C  
ATOM   3207  HA  ASN A 194     -10.080  -3.223  23.211  1.00 97.77           H  
ATOM   3208  C   ASN A 194      -8.631  -2.223  24.411  1.00 97.77           C  
ATOM   3209  CB  ASN A 194      -8.354  -4.505  23.390  1.00 97.77           C  
ATOM   3210  HB2 ASN A 194      -8.645  -4.886  24.369  1.00 97.77           H  
ATOM   3211  HB3 ASN A 194      -7.269  -4.407  23.362  1.00 97.77           H  
ATOM   3212  O   ASN A 194      -9.337  -2.190  25.406  1.00 97.77           O  
ATOM   3213  CG  ASN A 194      -8.778  -5.537  22.360  1.00 97.77           C  
ATOM   3214  ND2 ASN A 194      -8.179  -6.703  22.382  1.00 97.77           N  
ATOM   3215 HD21 ASN A 194      -8.613  -7.373  21.763  1.00 97.77           H  
ATOM   3216 HD22 ASN A 194      -7.632  -6.959  23.192  1.00 97.77           H  
ATOM   3217  OD1 ASN A 194      -9.615  -5.342  21.504  1.00 97.77           O  
ATOM   3218  N   GLN A 195      -7.517  -1.486  24.344  1.00 97.92           N  
ATOM   3219  H   GLN A 195      -6.960  -1.542  23.503  1.00 97.92           H  
ATOM   3220  CA  GLN A 195      -7.115  -0.555  25.409  1.00 97.92           C  
ATOM   3221  HA  GLN A 195      -7.216  -1.055  26.372  1.00 97.92           H  
ATOM   3222  C   GLN A 195      -7.987   0.703  25.500  1.00 97.92           C  
ATOM   3223  CB  GLN A 195      -5.649  -0.146  25.200  1.00 97.92           C  
ATOM   3224  HB2 GLN A 195      -5.485   0.108  24.153  1.00 97.92           H  
ATOM   3225  HB3 GLN A 195      -5.428   0.734  25.803  1.00 97.92           H  
ATOM   3226  O   GLN A 195      -7.894   1.415  26.496  1.00 97.92           O  
ATOM   3227  CG  GLN A 195      -4.698  -1.263  25.633  1.00 97.92           C  
ATOM   3228  HG2 GLN A 195      -4.866  -1.454  26.693  1.00 97.92           H  
ATOM   3229  HG3 GLN A 195      -4.920  -2.188  25.100  1.00 97.92           H  
ATOM   3230  CD  GLN A 195      -3.229  -0.913  25.427  1.00 97.92           C  
ATOM   3231  NE2 GLN A 195      -2.355  -1.453  26.249  1.00 97.92           N  
ATOM   3232 HE21 GLN A 195      -1.511  -0.901  26.318  1.00 97.92           H  
ATOM   3233 HE22 GLN A 195      -2.747  -1.932  27.047  1.00 97.92           H  
ATOM   3234  OE1 GLN A 195      -2.791  -0.159  24.572  1.00 97.92           O  
ATOM   3235  N   ASN A 196      -8.774   0.999  24.466  1.00 97.77           N  
ATOM   3236  H   ASN A 196      -8.858   0.334  23.711  1.00 97.77           H  
ATOM   3237  CA  ASN A 196      -9.617   2.187  24.380  1.00 97.77           C  
ATOM   3238  HA  ASN A 196      -9.569   2.739  25.319  1.00 97.77           H  
ATOM   3239  C   ASN A 196     -11.098   1.809  24.203  1.00 97.77           C  
ATOM   3240  CB  ASN A 196      -9.095   3.111  23.261  1.00 97.77           C  
ATOM   3241  HB2 ASN A 196      -9.786   3.944  23.130  1.00 97.77           H  
ATOM   3242  HB3 ASN A 196      -9.055   2.557  22.323  1.00 97.77           H  
ATOM   3243  O   ASN A 196     -11.864   2.633  23.719  1.00 97.77           O  
ATOM   3244  CG  ASN A 196      -7.737   3.715  23.561  1.00 97.77           C  
ATOM   3245  ND2 ASN A 196      -6.667   3.092  23.132  1.00 97.77           N  
ATOM   3246 HD21 ASN A 196      -5.785   3.525  23.366  1.00 97.77           H  
ATOM   3247 HD22 ASN A 196      -6.788   2.221  22.635  1.00 97.77           H  
ATOM   3248  OD1 ASN A 196      -7.592   4.753  24.179  1.00 97.77           O  
ATOM   3249  N   GLU A 197     -11.509   0.589  24.569  1.00 94.78           N  
ATOM   3250  H   GLU A 197     -10.853  -0.059  24.979  1.00 94.78           H  
ATOM   3251  CA  GLU A 197     -12.885   0.101  24.360  1.00 94.78           C  
ATOM   3252  HA  GLU A 197     -13.091   0.114  23.290  1.00 94.78           H  
ATOM   3253  C   GLU A 197     -13.953   1.003  25.007  1.00 94.78           C  
ATOM   3254  CB  GLU A 197     -12.993  -1.365  24.824  1.00 94.78           C  
ATOM   3255  HB2 GLU A 197     -13.971  -1.745  24.531  1.00 94.78           H  
ATOM   3256  HB3 GLU A 197     -12.236  -1.937  24.287  1.00 94.78           H  
ATOM   3257  O   GLU A 197     -15.010   1.224  24.422  1.00 94.78           O  
ATOM   3258  CG  GLU A 197     -12.810  -1.592  26.340  1.00 94.78           C  
ATOM   3259  HG2 GLU A 197     -11.874  -1.129  26.653  1.00 94.78           H  
ATOM   3260  HG3 GLU A 197     -13.624  -1.097  26.869  1.00 94.78           H  
ATOM   3261  CD  GLU A 197     -12.785  -3.082  26.746  1.00 94.78           C  
ATOM   3262  OE1 GLU A 197     -12.580  -3.364  27.951  1.00 94.78           O  
ATOM   3263  OE2 GLU A 197     -12.895  -3.959  25.856  1.00 94.78           O  
ATOM   3264  N   ASP A 198     -13.627   1.616  26.150  1.00 95.25           N  
ATOM   3265  H   ASP A 198     -12.785   1.303  26.612  1.00 95.25           H  
ATOM   3266  CA  ASP A 198     -14.501   2.536  26.889  1.00 95.25           C  
ATOM   3267  HA  ASP A 198     -15.535   2.224  26.743  1.00 95.25           H  
ATOM   3268  C   ASP A 198     -14.402   4.007  26.428  1.00 95.25           C  
ATOM   3269  CB  ASP A 198     -14.184   2.432  28.387  1.00 95.25           C  
ATOM   3270  HB2 ASP A 198     -13.138   2.695  28.544  1.00 95.25           H  
ATOM   3271  HB3 ASP A 198     -14.792   3.153  28.934  1.00 95.25           H  
ATOM   3272  O   ASP A 198     -14.975   4.905  27.055  1.00 95.25           O  
ATOM   3273  CG  ASP A 198     -14.466   1.055  28.987  1.00 95.25           C  
ATOM   3274  OD1 ASP A 198     -15.550   0.502  28.697  1.00 95.25           O  
ATOM   3275  OD2 ASP A 198     -13.620   0.626  29.804  1.00 95.25           O  
ATOM   3276  N   ALA A 199     -13.642   4.302  25.368  1.00 97.11           N  
ATOM   3277  H   ALA A 199     -13.235   3.543  24.841  1.00 97.11           H  
ATOM   3278  CA  ALA A 199     -13.499   5.668  24.873  1.00 97.11           C  
ATOM   3279  HA  ALA A 199     -13.223   6.285  25.728  1.00 97.11           H  
ATOM   3280  C   ALA A 199     -14.828   6.207  24.299  1.00 97.11           C  
ATOM   3281  CB  ALA A 199     -12.349   5.740  23.859  1.00 97.11           C  
ATOM   3282  HB1 ALA A 199     -12.577   5.110  22.999  1.00 97.11           H  
ATOM   3283  HB2 ALA A 199     -11.429   5.390  24.326  1.00 97.11           H  
ATOM   3284  HB3 ALA A 199     -12.202   6.767  23.524  1.00 97.11           H  
ATOM   3285  O   ALA A 199     -15.691   5.438  23.864  1.00 97.11           O  
ATOM   3286  N   PRO A 200     -15.017   7.541  24.236  1.00 96.98           N  
ATOM   3287  CA  PRO A 200     -16.209   8.122  23.630  1.00 96.98           C  
ATOM   3288  HA  PRO A 200     -17.065   7.863  24.254  1.00 96.98           H  
ATOM   3289  C   PRO A 200     -16.439   7.611  22.200  1.00 96.98           C  
ATOM   3290  CB  PRO A 200     -15.991   9.639  23.670  1.00 96.98           C  
ATOM   3291  HB2 PRO A 200     -16.927  10.179  23.812  1.00 96.98           H  
ATOM   3292  HB3 PRO A 200     -15.492   9.972  22.760  1.00 96.98           H  
ATOM   3293  O   PRO A 200     -15.507   7.526  21.399  1.00 96.98           O  
ATOM   3294  CG  PRO A 200     -15.043   9.826  24.854  1.00 96.98           C  
ATOM   3295  HG2 PRO A 200     -15.611   9.818  25.785  1.00 96.98           H  
ATOM   3296  HG3 PRO A 200     -14.458  10.741  24.766  1.00 96.98           H  
ATOM   3297  CD  PRO A 200     -14.160   8.584  24.783  1.00 96.98           C  
ATOM   3298  HD2 PRO A 200     -13.324   8.763  24.108  1.00 96.98           H  
ATOM   3299  HD3 PRO A 200     -13.797   8.332  25.780  1.00 96.98           H  
ATOM   3300  N   ILE A 201     -17.698   7.343  21.838  1.00 96.96           N  
ATOM   3301  H   ILE A 201     -18.405   7.383  22.557  1.00 96.96           H  
ATOM   3302  CA  ILE A 201     -18.079   6.775  20.529  1.00 96.96           C  
ATOM   3303  HA  ILE A 201     -17.658   5.771  20.482  1.00 96.96           H  
ATOM   3304  C   ILE A 201     -17.508   7.560  19.338  1.00 96.96           C  
ATOM   3305  CB  ILE A 201     -19.620   6.664  20.458  1.00 96.96           C  
ATOM   3306  HB  ILE A 201     -19.940   6.070  21.314  1.00 96.96           H  
ATOM   3307  O   ILE A 201     -17.052   6.983  18.348  1.00 96.96           O  
ATOM   3308  CG1 ILE A 201     -20.139   5.955  19.195  1.00 96.96           C  
ATOM   3309 HG12 ILE A 201     -19.973   6.590  18.325  1.00 96.96           H  
ATOM   3310 HG13 ILE A 201     -21.214   5.814  19.314  1.00 96.96           H  
ATOM   3311  CG2 ILE A 201     -20.335   8.027  20.549  1.00 96.96           C  
ATOM   3312 HG21 ILE A 201     -20.024   8.577  21.438  1.00 96.96           H  
ATOM   3313 HG22 ILE A 201     -21.410   7.866  20.625  1.00 96.96           H  
ATOM   3314 HG23 ILE A 201     -20.149   8.629  19.660  1.00 96.96           H  
ATOM   3315  CD1 ILE A 201     -19.523   4.580  18.939  1.00 96.96           C  
ATOM   3316 HD11 ILE A 201     -19.593   3.963  19.834  1.00 96.96           H  
ATOM   3317 HD12 ILE A 201     -20.063   4.097  18.125  1.00 96.96           H  
ATOM   3318 HD13 ILE A 201     -18.480   4.695  18.644  1.00 96.96           H  
ATOM   3319  N   ARG A 202     -17.452   8.889  19.470  1.00 97.04           N  
ATOM   3320  H   ARG A 202     -17.848   9.280  20.313  1.00 97.04           H  
ATOM   3321  CA  ARG A 202     -16.845   9.790  18.489  1.00 97.04           C  
ATOM   3322  HA  ARG A 202     -17.308   9.605  17.520  1.00 97.04           H  
ATOM   3323  C   ARG A 202     -15.351   9.529  18.307  1.00 97.04           C  
ATOM   3324  CB  ARG A 202     -17.137  11.236  18.925  1.00 97.04           C  
ATOM   3325  HB2 ARG A 202     -18.214  11.366  19.026  1.00 97.04           H  
ATOM   3326  HB3 ARG A 202     -16.673  11.431  19.891  1.00 97.04           H  
ATOM   3327  O   ARG A 202     -14.851   9.577  17.184  1.00 97.04           O  
ATOM   3328  CG  ARG A 202     -16.613  12.241  17.898  1.00 97.04           C  
ATOM   3329  HG2 ARG A 202     -15.529  12.151  17.825  1.00 97.04           H  
ATOM   3330  HG3 ARG A 202     -17.060  12.016  16.930  1.00 97.04           H  
ATOM   3331  CD  ARG A 202     -16.939  13.683  18.285  1.00 97.04           C  
ATOM   3332  HD2 ARG A 202     -16.492  13.902  19.254  1.00 97.04           H  
ATOM   3333  HD3 ARG A 202     -18.020  13.800  18.370  1.00 97.04           H  
ATOM   3334  NE  ARG A 202     -16.419  14.600  17.256  1.00 97.04           N  
ATOM   3335  HE  ARG A 202     -16.333  14.216  16.326  1.00 97.04           H  
ATOM   3336  NH1 ARG A 202     -16.380  16.534  18.515  1.00 97.04           N  
ATOM   3337 HH11 ARG A 202     -16.857  16.094  19.289  1.00 97.04           H  
ATOM   3338 HH12 ARG A 202     -16.215  17.523  18.635  1.00 97.04           H  
ATOM   3339  NH2 ARG A 202     -15.576  16.544  16.451  1.00 97.04           N  
ATOM   3340 HH21 ARG A 202     -15.353  17.518  16.601  1.00 97.04           H  
ATOM   3341 HH22 ARG A 202     -15.356  16.069  15.587  1.00 97.04           H  
ATOM   3342  CZ  ARG A 202     -16.134  15.878  17.422  1.00 97.04           C  
ATOM   3343  N   GLU A 203     -14.625   9.276  19.388  1.00 97.80           N  
ATOM   3344  H   GLU A 203     -15.107   9.107  20.260  1.00 97.80           H  
ATOM   3345  CA  GLU A 203     -13.192   8.985  19.358  1.00 97.80           C  
ATOM   3346  HA  GLU A 203     -12.690   9.728  18.739  1.00 97.80           H  
ATOM   3347  C   GLU A 203     -12.910   7.611  18.741  1.00 97.80           C  
ATOM   3348  CB  GLU A 203     -12.625   9.100  20.779  1.00 97.80           C  
ATOM   3349  HB2 GLU A 203     -13.069   8.343  21.426  1.00 97.80           H  
ATOM   3350  HB3 GLU A 203     -12.877  10.089  21.163  1.00 97.80           H  
ATOM   3351  O   GLU A 203     -12.031   7.496  17.880  1.00 97.80           O  
ATOM   3352  CG  GLU A 203     -11.102   8.925  20.773  1.00 97.80           C  
ATOM   3353  HG2 GLU A 203     -10.675   9.616  20.047  1.00 97.80           H  
ATOM   3354  HG3 GLU A 203     -10.863   7.911  20.450  1.00 97.80           H  
ATOM   3355  CD  GLU A 203     -10.450   9.178  22.137  1.00 97.80           C  
ATOM   3356  OE1 GLU A 203      -9.258   8.815  22.245  1.00 97.80           O  
ATOM   3357  OE2 GLU A 203     -11.104   9.794  23.009  1.00 97.80           O  
ATOM   3358  N   LEU A 204     -13.705   6.598  19.102  1.00 98.25           N  
ATOM   3359  H   LEU A 204     -14.372   6.761  19.842  1.00 98.25           H  
ATOM   3360  CA  LEU A 204     -13.625   5.254  18.522  1.00 98.25           C  
ATOM   3361  HA  LEU A 204     -12.618   4.869  18.682  1.00 98.25           H  
ATOM   3362  C   LEU A 204     -13.851   5.286  17.007  1.00 98.25           C  
ATOM   3363  CB  LEU A 204     -14.651   4.332  19.218  1.00 98.25           C  
ATOM   3364  HB2 LEU A 204     -14.761   3.414  18.642  1.00 98.25           H  
ATOM   3365  HB3 LEU A 204     -15.620   4.830  19.240  1.00 98.25           H  
ATOM   3366  O   LEU A 204     -13.014   4.806  16.237  1.00 98.25           O  
ATOM   3367  CG  LEU A 204     -14.241   3.958  20.652  1.00 98.25           C  
ATOM   3368  HG  LEU A 204     -13.936   4.868  21.170  1.00 98.25           H  
ATOM   3369  CD1 LEU A 204     -15.409   3.345  21.418  1.00 98.25           C  
ATOM   3370 HD11 LEU A 204     -16.241   4.047  21.468  1.00 98.25           H  
ATOM   3371 HD12 LEU A 204     -15.733   2.408  20.966  1.00 98.25           H  
ATOM   3372 HD13 LEU A 204     -15.091   3.133  22.439  1.00 98.25           H  
ATOM   3373  CD2 LEU A 204     -13.069   2.971  20.638  1.00 98.25           C  
ATOM   3374 HD21 LEU A 204     -13.422   1.952  20.800  1.00 98.25           H  
ATOM   3375 HD22 LEU A 204     -12.522   2.996  19.696  1.00 98.25           H  
ATOM   3376 HD23 LEU A 204     -12.385   3.227  21.448  1.00 98.25           H  
ATOM   3377  N   ALA A 205     -14.931   5.935  16.563  1.00 98.18           N  
ATOM   3378  H   ALA A 205     -15.586   6.295  17.241  1.00 98.18           H  
ATOM   3379  CA  ALA A 205     -15.252   6.060  15.145  1.00 98.18           C  
ATOM   3380  HA  ALA A 205     -15.332   5.060  14.719  1.00 98.18           H  
ATOM   3381  C   ALA A 205     -14.162   6.813  14.364  1.00 98.18           C  
ATOM   3382  CB  ALA A 205     -16.613   6.747  15.018  1.00 98.18           C  
ATOM   3383  HB1 ALA A 205     -16.579   7.739  15.468  1.00 98.18           H  
ATOM   3384  HB2 ALA A 205     -17.360   6.147  15.538  1.00 98.18           H  
ATOM   3385  HB3 ALA A 205     -16.891   6.830  13.967  1.00 98.18           H  
ATOM   3386  O   ALA A 205     -13.733   6.356  13.304  1.00 98.18           O  
ATOM   3387  N   ASN A 206     -13.658   7.935  14.892  1.00 98.06           N  
ATOM   3388  H   ASN A 206     -14.030   8.263  15.772  1.00 98.06           H  
ATOM   3389  CA  ASN A 206     -12.577   8.689  14.247  1.00 98.06           C  
ATOM   3390  HA  ASN A 206     -12.860   8.893  13.215  1.00 98.06           H  
ATOM   3391  C   ASN A 206     -11.265   7.895  14.181  1.00 98.06           C  
ATOM   3392  CB  ASN A 206     -12.382  10.026  14.976  1.00 98.06           C  
ATOM   3393  HB2 ASN A 206     -11.419  10.455  14.696  1.00 98.06           H  
ATOM   3394  HB3 ASN A 206     -12.381   9.867  16.055  1.00 98.06           H  
ATOM   3395  O   ASN A 206     -10.537   7.982  13.188  1.00 98.06           O  
ATOM   3396  CG  ASN A 206     -13.443  11.036  14.585  1.00 98.06           C  
ATOM   3397  ND2 ASN A 206     -14.056  11.707  15.523  1.00 98.06           N  
ATOM   3398 HD21 ASN A 206     -14.863  12.215  15.190  1.00 98.06           H  
ATOM   3399 HD22 ASN A 206     -14.041  11.301  16.447  1.00 98.06           H  
ATOM   3400  OD1 ASN A 206     -13.742  11.240  13.424  1.00 98.06           O  
ATOM   3401  N   SER A 207     -10.968   7.086  15.199  1.00 98.31           N  
ATOM   3402  H   SER A 207     -11.567   7.076  16.012  1.00 98.31           H  
ATOM   3403  CA  SER A 207      -9.805   6.199  15.184  1.00 98.31           C  
ATOM   3404  HA  SER A 207      -8.924   6.793  14.942  1.00 98.31           H  
ATOM   3405  C   SER A 207      -9.928   5.132  14.094  1.00 98.31           C  
ATOM   3406  CB  SER A 207      -9.574   5.592  16.570  1.00 98.31           C  
ATOM   3407  HB2 SER A 207     -10.479   5.112  16.942  1.00 98.31           H  
ATOM   3408  HB3 SER A 207      -8.772   4.855  16.521  1.00 98.31           H  
ATOM   3409  O   SER A 207      -8.976   4.941  13.335  1.00 98.31           O  
ATOM   3410  OG  SER A 207      -9.185   6.644  17.429  1.00 98.31           O  
ATOM   3411  HG  SER A 207      -9.958   6.891  17.942  1.00 98.31           H  
ATOM   3412  N   ILE A 208     -11.101   4.512  13.924  1.00 98.18           N  
ATOM   3413  H   ILE A 208     -11.841   4.694  14.586  1.00 98.18           H  
ATOM   3414  CA  ILE A 208     -11.358   3.564  12.824  1.00 98.18           C  
ATOM   3415  HA  ILE A 208     -10.570   2.811  12.835  1.00 98.18           H  
ATOM   3416  C   ILE A 208     -11.292   4.250  11.448  1.00 98.18           C  
ATOM   3417  CB  ILE A 208     -12.699   2.824  13.035  1.00 98.18           C  
ATOM   3418  HB  ILE A 208     -13.485   3.559  13.205  1.00 98.18           H  
ATOM   3419  O   ILE A 208     -10.702   3.704  10.517  1.00 98.18           O  
ATOM   3420  CG1 ILE A 208     -12.594   1.909  14.276  1.00 98.18           C  
ATOM   3421 HG12 ILE A 208     -11.784   1.194  14.133  1.00 98.18           H  
ATOM   3422 HG13 ILE A 208     -12.351   2.513  15.151  1.00 98.18           H  
ATOM   3423  CG2 ILE A 208     -13.077   1.995  11.791  1.00 98.18           C  
ATOM   3424 HG21 ILE A 208     -13.217   2.633  10.918  1.00 98.18           H  
ATOM   3425 HG22 ILE A 208     -14.027   1.488  11.963  1.00 98.18           H  
ATOM   3426 HG23 ILE A 208     -12.307   1.253  11.582  1.00 98.18           H  
ATOM   3427  CD1 ILE A 208     -13.879   1.137  14.593  1.00 98.18           C  
ATOM   3428 HD11 ILE A 208     -14.005   0.305  13.900  1.00 98.18           H  
ATOM   3429 HD12 ILE A 208     -14.733   1.810  14.514  1.00 98.18           H  
ATOM   3430 HD13 ILE A 208     -13.823   0.734  15.604  1.00 98.18           H  
ATOM   3431  N   ILE A 209     -11.818   5.470  11.303  1.00 98.17           N  
ATOM   3432  H   ILE A 209     -12.343   5.862  12.071  1.00 98.17           H  
ATOM   3433  CA  ILE A 209     -11.709   6.225  10.042  1.00 98.17           C  
ATOM   3434  HA  ILE A 209     -12.136   5.619   9.243  1.00 98.17           H  
ATOM   3435  C   ILE A 209     -10.235   6.457   9.677  1.00 98.17           C  
ATOM   3436  CB  ILE A 209     -12.516   7.539  10.125  1.00 98.17           C  
ATOM   3437  HB  ILE A 209     -12.266   8.042  11.059  1.00 98.17           H  
ATOM   3438  O   ILE A 209      -9.829   6.216   8.538  1.00 98.17           O  
ATOM   3439  CG1 ILE A 209     -14.029   7.220  10.112  1.00 98.17           C  
ATOM   3440 HG12 ILE A 209     -14.242   6.403  10.802  1.00 98.17           H  
ATOM   3441 HG13 ILE A 209     -14.324   6.887   9.117  1.00 98.17           H  
ATOM   3442  CG2 ILE A 209     -12.171   8.489   8.960  1.00 98.17           C  
ATOM   3443 HG21 ILE A 209     -12.348   7.993   8.005  1.00 98.17           H  
ATOM   3444 HG22 ILE A 209     -11.129   8.804   9.018  1.00 98.17           H  
ATOM   3445 HG23 ILE A 209     -12.779   9.392   9.012  1.00 98.17           H  
ATOM   3446  CD1 ILE A 209     -14.908   8.407  10.522  1.00 98.17           C  
ATOM   3447 HD11 ILE A 209     -14.868   9.198   9.774  1.00 98.17           H  
ATOM   3448 HD12 ILE A 209     -15.941   8.069  10.610  1.00 98.17           H  
ATOM   3449 HD13 ILE A 209     -14.577   8.796  11.484  1.00 98.17           H  
ATOM   3450  N   ASN A 210      -9.402   6.852  10.644  1.00 98.10           N  
ATOM   3451  H   ASN A 210      -9.787   7.057  11.554  1.00 98.10           H  
ATOM   3452  CA  ASN A 210      -7.963   7.015  10.423  1.00 98.10           C  
ATOM   3453  HA  ASN A 210      -7.816   7.671   9.565  1.00 98.10           H  
ATOM   3454  C   ASN A 210      -7.264   5.684  10.095  1.00 98.10           C  
ATOM   3455  CB  ASN A 210      -7.340   7.674  11.661  1.00 98.10           C  
ATOM   3456  HB2 ASN A 210      -7.621   7.122  12.558  1.00 98.10           H  
ATOM   3457  HB3 ASN A 210      -6.255   7.644  11.565  1.00 98.10           H  
ATOM   3458  O   ASN A 210      -6.332   5.656   9.278  1.00 98.10           O  
ATOM   3459  CG  ASN A 210      -7.723   9.132  11.815  1.00 98.10           C  
ATOM   3460  ND2 ASN A 210      -7.757   9.632  13.026  1.00 98.10           N  
ATOM   3461 HD21 ASN A 210      -7.719   9.000  13.813  1.00 98.10           H  
ATOM   3462 HD22 ASN A 210      -8.153  10.558  13.098  1.00 98.10           H  
ATOM   3463  OD1 ASN A 210      -7.934   9.858  10.858  1.00 98.10           O  
ATOM   3464  N   LEU A 211      -7.735   4.578  10.684  1.00 98.16           N  
ATOM   3465  H   LEU A 211      -8.489   4.683  11.348  1.00 98.16           H  
ATOM   3466  CA  LEU A 211      -7.247   3.224  10.429  1.00 98.16           C  
ATOM   3467  HA  LEU A 211      -6.176   3.222  10.628  1.00 98.16           H  
ATOM   3468  C   LEU A 211      -7.427   2.795   8.970  1.00 98.16           C  
ATOM   3469  CB  LEU A 211      -7.921   2.245  11.410  1.00 98.16           C  
ATOM   3470  HB2 LEU A 211      -7.677   2.564  12.423  1.00 98.16           H  
ATOM   3471  HB3 LEU A 211      -9.003   2.306  11.293  1.00 98.16           H  
ATOM   3472  O   LEU A 211      -6.628   1.992   8.496  1.00 98.16           O  
ATOM   3473  CG  LEU A 211      -7.561   0.761  11.257  1.00 98.16           C  
ATOM   3474  HG  LEU A 211      -7.847   0.414  10.264  1.00 98.16           H  
ATOM   3475  CD1 LEU A 211      -6.071   0.512  11.459  1.00 98.16           C  
ATOM   3476 HD11 LEU A 211      -5.884  -0.551  11.305  1.00 98.16           H  
ATOM   3477 HD12 LEU A 211      -5.491   1.079  10.730  1.00 98.16           H  
ATOM   3478 HD13 LEU A 211      -5.784   0.803  12.469  1.00 98.16           H  
ATOM   3479  CD2 LEU A 211      -8.327  -0.065  12.289  1.00 98.16           C  
ATOM   3480 HD21 LEU A 211      -8.039   0.225  13.300  1.00 98.16           H  
ATOM   3481 HD22 LEU A 211      -9.399   0.103  12.181  1.00 98.16           H  
ATOM   3482 HD23 LEU A 211      -8.128  -1.128  12.155  1.00 98.16           H  
ATOM   3483  N   PHE A 212      -8.351   3.367   8.192  1.00 97.78           N  
ATOM   3484  H   PHE A 212      -9.031   3.990   8.604  1.00 97.78           H  
ATOM   3485  CA  PHE A 212      -8.436   3.056   6.758  1.00 97.78           C  
ATOM   3486  HA  PHE A 212      -8.519   1.973   6.662  1.00 97.78           H  
ATOM   3487  C   PHE A 212      -7.164   3.408   5.974  1.00 97.78           C  
ATOM   3488  CB  PHE A 212      -9.690   3.680   6.137  1.00 97.78           C  
ATOM   3489  HB2 PHE A 212      -9.686   3.472   5.067  1.00 97.78           H  
ATOM   3490  HB3 PHE A 212      -9.643   4.762   6.262  1.00 97.78           H  
ATOM   3491  O   PHE A 212      -6.873   2.785   4.955  1.00 97.78           O  
ATOM   3492  CG  PHE A 212     -10.997   3.155   6.702  1.00 97.78           C  
ATOM   3493  CD1 PHE A 212     -11.171   1.777   6.952  1.00 97.78           C  
ATOM   3494  HD1 PHE A 212     -10.383   1.069   6.741  1.00 97.78           H  
ATOM   3495  CD2 PHE A 212     -12.053   4.045   6.970  1.00 97.78           C  
ATOM   3496  HD2 PHE A 212     -11.931   5.102   6.781  1.00 97.78           H  
ATOM   3497  CE1 PHE A 212     -12.371   1.303   7.498  1.00 97.78           C  
ATOM   3498  HE1 PHE A 212     -12.489   0.251   7.714  1.00 97.78           H  
ATOM   3499  CE2 PHE A 212     -13.263   3.567   7.501  1.00 97.78           C  
ATOM   3500  HE2 PHE A 212     -14.067   4.254   7.718  1.00 97.78           H  
ATOM   3501  CZ  PHE A 212     -13.415   2.199   7.777  1.00 97.78           C  
ATOM   3502  HZ  PHE A 212     -14.333   1.836   8.215  1.00 97.78           H  
ATOM   3503  N   THR A 213      -6.286   4.267   6.503  1.00 97.56           N  
ATOM   3504  H   THR A 213      -6.546   4.746   7.354  1.00 97.56           H  
ATOM   3505  CA  THR A 213      -4.930   4.453   5.952  1.00 97.56           C  
ATOM   3506  HA  THR A 213      -5.026   4.834   4.935  1.00 97.56           H  
ATOM   3507  C   THR A 213      -4.132   3.136   5.893  1.00 97.56           C  
ATOM   3508  CB  THR A 213      -4.145   5.479   6.782  1.00 97.56           C  
ATOM   3509  HB  THR A 213      -3.909   5.055   7.758  1.00 97.56           H  
ATOM   3510  O   THR A 213      -3.363   2.888   4.954  1.00 97.56           O  
ATOM   3511  CG2 THR A 213      -2.851   5.886   6.074  1.00 97.56           C  
ATOM   3512 HG21 THR A 213      -2.419   6.757   6.567  1.00 97.56           H  
ATOM   3513 HG22 THR A 213      -2.132   5.067   6.114  1.00 97.56           H  
ATOM   3514 HG23 THR A 213      -3.062   6.145   5.037  1.00 97.56           H  
ATOM   3515  OG1 THR A 213      -4.893   6.654   6.972  1.00 97.56           O  
ATOM   3516  HG1 THR A 213      -5.475   6.507   7.722  1.00 97.56           H  
ATOM   3517  N   PHE A 214      -4.342   2.244   6.866  1.00 97.83           N  
ATOM   3518  H   PHE A 214      -5.038   2.460   7.566  1.00 97.83           H  
ATOM   3519  CA  PHE A 214      -3.755   0.907   6.907  1.00 97.83           C  
ATOM   3520  HA  PHE A 214      -2.674   0.997   6.804  1.00 97.83           H  
ATOM   3521  C   PHE A 214      -4.268   0.004   5.784  1.00 97.83           C  
ATOM   3522  CB  PHE A 214      -4.070   0.261   8.259  1.00 97.83           C  
ATOM   3523  HB2 PHE A 214      -3.694   0.899   9.059  1.00 97.83           H  
ATOM   3524  HB3 PHE A 214      -5.152   0.188   8.365  1.00 97.83           H  
ATOM   3525  O   PHE A 214      -3.472  -0.750   5.217  1.00 97.83           O  
ATOM   3526  CG  PHE A 214      -3.531  -1.134   8.453  1.00 97.83           C  
ATOM   3527  CD1 PHE A 214      -4.422  -2.183   8.739  1.00 97.83           C  
ATOM   3528  HD1 PHE A 214      -5.482  -1.996   8.826  1.00 97.83           H  
ATOM   3529  CD2 PHE A 214      -2.149  -1.383   8.371  1.00 97.83           C  
ATOM   3530  HD2 PHE A 214      -1.467  -0.572   8.164  1.00 97.83           H  
ATOM   3531  CE1 PHE A 214      -3.930  -3.476   8.959  1.00 97.83           C  
ATOM   3532  HE1 PHE A 214      -4.617  -4.265   9.228  1.00 97.83           H  
ATOM   3533  CE2 PHE A 214      -1.660  -2.683   8.574  1.00 97.83           C  
ATOM   3534  HE2 PHE A 214      -0.599  -2.875   8.522  1.00 97.83           H  
ATOM   3535  CZ  PHE A 214      -2.551  -3.729   8.875  1.00 97.83           C  
ATOM   3536  HZ  PHE A 214      -2.175  -4.722   9.069  1.00 97.83           H  
ATOM   3537  N   THR A 215      -5.544   0.112   5.403  1.00 97.15           N  
ATOM   3538  H   THR A 215      -6.138   0.784   5.866  1.00 97.15           H  
ATOM   3539  CA  THR A 215      -6.195  -0.773   4.421  1.00 97.15           C  
ATOM   3540  HA  THR A 215      -5.610  -1.689   4.345  1.00 97.15           H  
ATOM   3541  C   THR A 215      -6.246  -0.210   3.001  1.00 97.15           C  
ATOM   3542  CB  THR A 215      -7.596  -1.196   4.887  1.00 97.15           C  
ATOM   3543  HB  THR A 215      -8.023  -1.882   4.156  1.00 97.15           H  
ATOM   3544  O   THR A 215      -6.354  -0.995   2.065  1.00 97.15           O  
ATOM   3545  CG2 THR A 215      -7.563  -1.878   6.255  1.00 97.15           C  
ATOM   3546 HG21 THR A 215      -7.300  -1.161   7.032  1.00 97.15           H  
ATOM   3547 HG22 THR A 215      -8.545  -2.292   6.483  1.00 97.15           H  
ATOM   3548 HG23 THR A 215      -6.841  -2.695   6.255  1.00 97.15           H  
ATOM   3549  OG1 THR A 215      -8.414  -0.066   5.016  1.00 97.15           O  
ATOM   3550  HG1 THR A 215      -9.299  -0.360   5.243  1.00 97.15           H  
ATOM   3551  N   ASN A 216      -6.040   1.099   2.817  1.00 95.78           N  
ATOM   3552  H   ASN A 216      -6.154   1.684   3.633  1.00 95.78           H  
ATOM   3553  CA  ASN A 216      -6.070   1.783   1.517  1.00 95.78           C  
ATOM   3554  HA  ASN A 216      -7.099   1.778   1.158  1.00 95.78           H  
ATOM   3555  C   ASN A 216      -5.218   1.105   0.433  1.00 95.78           C  
ATOM   3556  CB  ASN A 216      -5.612   3.247   1.703  1.00 95.78           C  
ATOM   3557  HB2 ASN A 216      -4.755   3.290   2.375  1.00 95.78           H  
ATOM   3558  HB3 ASN A 216      -5.308   3.653   0.738  1.00 95.78           H  
ATOM   3559  O   ASN A 216      -4.097   0.660   0.697  1.00 95.78           O  
ATOM   3560  CG  ASN A 216      -6.707   4.159   2.229  1.00 95.78           C  
ATOM   3561  ND2 ASN A 216      -6.385   5.385   2.571  1.00 95.78           N  
ATOM   3562 HD21 ASN A 216      -5.443   5.737   2.475  1.00 95.78           H  
ATOM   3563 HD22 ASN A 216      -7.156   5.944   2.909  1.00 95.78           H  
ATOM   3564  OD1 ASN A 216      -7.865   3.805   2.307  1.00 95.78           O  
ATOM   3565  N   LEU A 217      -5.702   1.098  -0.807  1.00 95.44           N  
ATOM   3566  H   LEU A 217      -6.624   1.474  -0.978  1.00 95.44           H  
ATOM   3567  CA  LEU A 217      -4.912   0.682  -1.963  1.00 95.44           C  
ATOM   3568  HA  LEU A 217      -4.519  -0.313  -1.755  1.00 95.44           H  
ATOM   3569  C   LEU A 217      -3.709   1.619  -2.173  1.00 95.44           C  
ATOM   3570  CB  LEU A 217      -5.855   0.549  -3.172  1.00 95.44           C  
ATOM   3571  HB2 LEU A 217      -6.458   1.450  -3.282  1.00 95.44           H  
ATOM   3572  HB3 LEU A 217      -6.531  -0.270  -2.926  1.00 95.44           H  
ATOM   3573  O   LEU A 217      -3.746   2.810  -1.867  1.00 95.44           O  
ATOM   3574  CG  LEU A 217      -5.188   0.219  -4.522  1.00 95.44           C  
ATOM   3575  HG  LEU A 217      -4.284  -0.364  -4.347  1.00 95.44           H  
ATOM   3576  CD1 LEU A 217      -6.107  -0.626  -5.400  1.00 95.44           C  
ATOM   3577 HD11 LEU A 217      -5.621  -0.855  -6.349  1.00 95.44           H  
ATOM   3578 HD12 LEU A 217      -6.355  -1.560  -4.896  1.00 95.44           H  
ATOM   3579 HD13 LEU A 217      -7.028  -0.079  -5.600  1.00 95.44           H  
ATOM   3580  CD2 LEU A 217      -4.829   1.484  -5.306  1.00 95.44           C  
ATOM   3581 HD21 LEU A 217      -4.141   2.118  -4.746  1.00 95.44           H  
ATOM   3582 HD22 LEU A 217      -5.740   2.050  -5.504  1.00 95.44           H  
ATOM   3583 HD23 LEU A 217      -4.379   1.220  -6.262  1.00 95.44           H  
ATOM   3584  N   GLY A 218      -2.614   1.066  -2.693  1.00 95.46           N  
ATOM   3585  H   GLY A 218      -2.658   0.098  -2.975  1.00 95.46           H  
ATOM   3586  CA  GLY A 218      -1.407   1.814  -3.024  1.00 95.46           C  
ATOM   3587  HA2 GLY A 218      -0.947   1.372  -3.908  1.00 95.46           H  
ATOM   3588  HA3 GLY A 218      -1.683   2.836  -3.285  1.00 95.46           H  
ATOM   3589  C   GLY A 218      -0.364   1.848  -1.908  1.00 95.46           C  
ATOM   3590  O   GLY A 218      -0.107   0.854  -1.212  1.00 95.46           O  
ATOM   3591  N   ALA A 219       0.332   2.983  -1.818  1.00 94.96           N  
ATOM   3592  H   ALA A 219       0.038   3.760  -2.393  1.00 94.96           H  
ATOM   3593  CA  ALA A 219       1.500   3.156  -0.968  1.00 94.96           C  
ATOM   3594  HA  ALA A 219       2.199   2.353  -1.201  1.00 94.96           H  
ATOM   3595  C   ALA A 219       1.123   3.109   0.523  1.00 94.96           C  
ATOM   3596  CB  ALA A 219       2.197   4.475  -1.319  1.00 94.96           C  
ATOM   3597  HB1 ALA A 219       2.386   4.531  -2.391  1.00 94.96           H  
ATOM   3598  HB2 ALA A 219       1.559   5.312  -1.035  1.00 94.96           H  
ATOM   3599  HB3 ALA A 219       3.140   4.548  -0.776  1.00 94.96           H  
ATOM   3600  O   ALA A 219       0.288   3.894   0.969  1.00 94.96           O  
ATOM   3601  N   PRO A 220       1.772   2.254   1.330  1.00 96.24           N  
ATOM   3602  CA  PRO A 220       1.627   2.297   2.779  1.00 96.24           C  
ATOM   3603  HA  PRO A 220       0.583   2.112   3.031  1.00 96.24           H  
ATOM   3604  C   PRO A 220       2.060   3.658   3.343  1.00 96.24           C  
ATOM   3605  CB  PRO A 220       2.490   1.143   3.301  1.00 96.24           C  
ATOM   3606  HB2 PRO A 220       2.072   0.690   4.200  1.00 96.24           H  
ATOM   3607  HB3 PRO A 220       3.513   1.479   3.466  1.00 96.24           H  
ATOM   3608  O   PRO A 220       3.134   4.170   2.996  1.00 96.24           O  
ATOM   3609  CG  PRO A 220       2.500   0.175   2.123  1.00 96.24           C  
ATOM   3610  HG2 PRO A 220       1.554  -0.366   2.097  1.00 96.24           H  
ATOM   3611  HG3 PRO A 220       3.353  -0.504   2.136  1.00 96.24           H  
ATOM   3612  CD  PRO A 220       2.577   1.113   0.932  1.00 96.24           C  
ATOM   3613  HD2 PRO A 220       2.176   0.615   0.049  1.00 96.24           H  
ATOM   3614  HD3 PRO A 220       3.607   1.428   0.764  1.00 96.24           H  
ATOM   3615  N   ALA A 221       1.256   4.213   4.247  1.00 96.87           N  
ATOM   3616  H   ALA A 221       0.388   3.755   4.486  1.00 96.87           H  
ATOM   3617  CA  ALA A 221       1.528   5.464   4.949  1.00 96.87           C  
ATOM   3618  HA  ALA A 221       2.543   5.792   4.726  1.00 96.87           H  
ATOM   3619  C   ALA A 221       1.430   5.254   6.465  1.00 96.87           C  
ATOM   3620  CB  ALA A 221       0.574   6.549   4.440  1.00 96.87           C  
ATOM   3621  HB1 ALA A 221       0.603   6.595   3.351  1.00 96.87           H  
ATOM   3622  HB2 ALA A 221       0.864   7.518   4.846  1.00 96.87           H  
ATOM   3623  HB3 ALA A 221      -0.445   6.328   4.758  1.00 96.87           H  
ATOM   3624  O   ALA A 221       0.716   4.363   6.926  1.00 96.87           O  
ATOM   3625  N   ALA A 222       2.200   6.037   7.222  1.00 97.74           N  
ATOM   3626  H   ALA A 222       2.675   6.816   6.789  1.00 97.74           H  
ATOM   3627  CA  ALA A 222       2.044   6.092   8.669  1.00 97.74           C  
ATOM   3628  HA  ALA A 222       1.928   5.077   9.050  1.00 97.74           H  
ATOM   3629  C   ALA A 222       0.773   6.883   9.001  1.00 97.74           C  
ATOM   3630  CB  ALA A 222       3.296   6.712   9.302  1.00 97.74           C  
ATOM   3631  HB1 ALA A 222       3.420   7.740   8.961  1.00 97.74           H  
ATOM   3632  HB2 ALA A 222       3.191   6.709  10.387  1.00 97.74           H  
ATOM   3633  HB3 ALA A 222       4.177   6.127   9.036  1.00 97.74           H  
ATOM   3634  O   ALA A 222       0.416   7.806   8.268  1.00 97.74           O  
ATOM   3635  N   PHE A 223       0.103   6.530  10.091  1.00 98.10           N  
ATOM   3636  H   PHE A 223       0.447   5.769  10.659  1.00 98.10           H  
ATOM   3637  CA  PHE A 223      -1.147   7.168  10.502  1.00 98.10           C  
ATOM   3638  HA  PHE A 223      -1.155   8.197  10.142  1.00 98.10           H  
ATOM   3639  C   PHE A 223      -1.259   7.220  12.022  1.00 98.10           C  
ATOM   3640  CB  PHE A 223      -2.344   6.447   9.865  1.00 98.10           C  
ATOM   3641  HB2 PHE A 223      -2.226   6.487   8.782  1.00 98.10           H  
ATOM   3642  HB3 PHE A 223      -3.256   6.995  10.103  1.00 98.10           H  
ATOM   3643  O   PHE A 223      -0.584   6.471  12.733  1.00 98.10           O  
ATOM   3644  CG  PHE A 223      -2.519   4.998  10.275  1.00 98.10           C  
ATOM   3645  CD1 PHE A 223      -1.719   3.995   9.695  1.00 98.10           C  
ATOM   3646  HD1 PHE A 223      -0.989   4.253   8.942  1.00 98.10           H  
ATOM   3647  CD2 PHE A 223      -3.488   4.648  11.233  1.00 98.10           C  
ATOM   3648  HD2 PHE A 223      -4.137   5.401  11.656  1.00 98.10           H  
ATOM   3649  CE1 PHE A 223      -1.857   2.657  10.101  1.00 98.10           C  
ATOM   3650  HE1 PHE A 223      -1.231   1.892   9.666  1.00 98.10           H  
ATOM   3651  CE2 PHE A 223      -3.635   3.309  11.629  1.00 98.10           C  
ATOM   3652  HE2 PHE A 223      -4.394   3.039  12.349  1.00 98.10           H  
ATOM   3653  CZ  PHE A 223      -2.811   2.317  11.076  1.00 98.10           C  
ATOM   3654  HZ  PHE A 223      -2.932   1.290  11.388  1.00 98.10           H  
ATOM   3655  N   LYS A 224      -2.103   8.127  12.517  1.00 98.05           N  
ATOM   3656  H   LYS A 224      -2.683   8.642  11.870  1.00 98.05           H  
ATOM   3657  CA  LYS A 224      -2.478   8.168  13.930  1.00 98.05           C  
ATOM   3658  HA  LYS A 224      -1.641   7.824  14.537  1.00 98.05           H  
ATOM   3659  C   LYS A 224      -3.638   7.210  14.181  1.00 98.05           C  
ATOM   3660  CB  LYS A 224      -2.840   9.588  14.374  1.00 98.05           C  
ATOM   3661  HB2 LYS A 224      -3.265   9.523  15.376  1.00 98.05           H  
ATOM   3662  HB3 LYS A 224      -3.599  10.002  13.711  1.00 98.05           H  
ATOM   3663  O   LYS A 224      -4.584   7.186  13.402  1.00 98.05           O  
ATOM   3664  CG  LYS A 224      -1.617  10.515  14.419  1.00 98.05           C  
ATOM   3665  HG2 LYS A 224      -1.266  10.720  13.408  1.00 98.05           H  
ATOM   3666  HG3 LYS A 224      -0.820  10.034  14.987  1.00 98.05           H  
ATOM   3667  CD  LYS A 224      -2.005  11.826  15.113  1.00 98.05           C  
ATOM   3668  HD2 LYS A 224      -2.408  11.590  16.098  1.00 98.05           H  
ATOM   3669  HD3 LYS A 224      -2.779  12.326  14.531  1.00 98.05           H  
ATOM   3670  CE  LYS A 224      -0.796  12.749  15.275  1.00 98.05           C  
ATOM   3671  HE2 LYS A 224       0.001  12.190  15.766  1.00 98.05           H  
ATOM   3672  HE3 LYS A 224      -0.445  13.047  14.287  1.00 98.05           H  
ATOM   3673  NZ  LYS A 224      -1.159  13.938  16.087  1.00 98.05           N  
ATOM   3674  HZ1 LYS A 224      -0.368  14.553  16.217  1.00 98.05           H  
ATOM   3675  HZ2 LYS A 224      -1.486  13.646  16.997  1.00 98.05           H  
ATOM   3676  HZ3 LYS A 224      -1.910  14.452  15.650  1.00 98.05           H  
ATOM   3677  N   TYR A 225      -3.555   6.450  15.260  1.00 98.05           N  
ATOM   3678  H   TYR A 225      -2.755   6.563  15.866  1.00 98.05           H  
ATOM   3679  CA  TYR A 225      -4.604   5.560  15.736  1.00 98.05           C  
ATOM   3680  HA  TYR A 225      -5.559   5.844  15.294  1.00 98.05           H  
ATOM   3681  C   TYR A 225      -4.688   5.736  17.248  1.00 98.05           C  
ATOM   3682  CB  TYR A 225      -4.264   4.122  15.328  1.00 98.05           C  
ATOM   3683  HB2 TYR A 225      -4.004   4.118  14.270  1.00 98.05           H  
ATOM   3684  HB3 TYR A 225      -3.387   3.786  15.881  1.00 98.05           H  
ATOM   3685  O   TYR A 225      -3.720   5.420  17.947  1.00 98.05           O  
ATOM   3686  CG  TYR A 225      -5.407   3.152  15.535  1.00 98.05           C  
ATOM   3687  CD1 TYR A 225      -5.271   2.057  16.409  1.00 98.05           C  
ATOM   3688  HD1 TYR A 225      -4.353   1.910  16.958  1.00 98.05           H  
ATOM   3689  CD2 TYR A 225      -6.624   3.363  14.861  1.00 98.05           C  
ATOM   3690  HD2 TYR A 225      -6.740   4.201  14.189  1.00 98.05           H  
ATOM   3691  CE1 TYR A 225      -6.350   1.174  16.606  1.00 98.05           C  
ATOM   3692  HE1 TYR A 225      -6.265   0.351  17.300  1.00 98.05           H  
ATOM   3693  CE2 TYR A 225      -7.705   2.488  15.068  1.00 98.05           C  
ATOM   3694  HE2 TYR A 225      -8.651   2.640  14.570  1.00 98.05           H  
ATOM   3695  OH  TYR A 225      -8.622   0.552  16.101  1.00 98.05           O  
ATOM   3696  HH  TYR A 225      -8.467  -0.148  16.740  1.00 98.05           H  
ATOM   3697  CZ  TYR A 225      -7.571   1.390  15.933  1.00 98.05           C  
ATOM   3698  N   PHE A 226      -5.784   6.338  17.718  1.00 96.92           N  
ATOM   3699  H   PHE A 226      -6.587   6.470  17.121  1.00 96.92           H  
ATOM   3700  CA  PHE A 226      -5.855   6.958  19.044  1.00 96.92           C  
ATOM   3701  HA  PHE A 226      -6.766   7.554  19.092  1.00 96.92           H  
ATOM   3702  C   PHE A 226      -4.682   7.939  19.265  1.00 96.92           C  
ATOM   3703  CB  PHE A 226      -6.000   5.858  20.112  1.00 96.92           C  
ATOM   3704  HB2 PHE A 226      -6.125   6.329  21.088  1.00 96.92           H  
ATOM   3705  HB3 PHE A 226      -5.095   5.253  20.158  1.00 96.92           H  
ATOM   3706  O   PHE A 226      -4.343   8.735  18.380  1.00 96.92           O  
ATOM   3707  CG  PHE A 226      -7.192   4.953  19.885  1.00 96.92           C  
ATOM   3708  CD1 PHE A 226      -8.460   5.348  20.349  1.00 96.92           C  
ATOM   3709  HD1 PHE A 226      -8.584   6.279  20.881  1.00 96.92           H  
ATOM   3710  CD2 PHE A 226      -7.040   3.722  19.219  1.00 96.92           C  
ATOM   3711  HD2 PHE A 226      -6.065   3.413  18.869  1.00 96.92           H  
ATOM   3712  CE1 PHE A 226      -9.572   4.514  20.149  1.00 96.92           C  
ATOM   3713  HE1 PHE A 226     -10.538   4.806  20.534  1.00 96.92           H  
ATOM   3714  CE2 PHE A 226      -8.152   2.882  19.037  1.00 96.92           C  
ATOM   3715  HE2 PHE A 226      -8.040   1.914  18.572  1.00 96.92           H  
ATOM   3716  CZ  PHE A 226      -9.417   3.278  19.500  1.00 96.92           C  
ATOM   3717  HZ  PHE A 226     -10.265   2.618  19.389  1.00 96.92           H  
ATOM   3718  N   ASP A 227      -4.017   7.871  20.417  1.00 94.98           N  
ATOM   3719  H   ASP A 227      -4.315   7.193  21.103  1.00 94.98           H  
ATOM   3720  CA  ASP A 227      -2.882   8.718  20.789  1.00 94.98           C  
ATOM   3721  HA  ASP A 227      -3.059   9.709  20.372  1.00 94.98           H  
ATOM   3722  C   ASP A 227      -1.528   8.231  20.225  1.00 94.98           C  
ATOM   3723  CB  ASP A 227      -2.863   8.871  22.321  1.00 94.98           C  
ATOM   3724  HB2 ASP A 227      -2.248   9.737  22.568  1.00 94.98           H  
ATOM   3725  HB3 ASP A 227      -3.872   9.069  22.682  1.00 94.98           H  
ATOM   3726  O   ASP A 227      -0.483   8.839  20.487  1.00 94.98           O  
ATOM   3727  CG  ASP A 227      -2.296   7.643  23.043  1.00 94.98           C  
ATOM   3728  OD1 ASP A 227      -2.512   6.505  22.576  1.00 94.98           O  
ATOM   3729  OD2 ASP A 227      -1.483   7.819  23.982  1.00 94.98           O  
ATOM   3730  N   LYS A 228      -1.505   7.145  19.435  1.00 97.67           N  
ATOM   3731  H   LYS A 228      -2.390   6.696  19.245  1.00 97.67           H  
ATOM   3732  CA  LYS A 228      -0.273   6.540  18.901  1.00 97.67           C  
ATOM   3733  HA  LYS A 228       0.578   7.044  19.358  1.00 97.67           H  
ATOM   3734  C   LYS A 228      -0.127   6.726  17.396  1.00 97.67           C  
ATOM   3735  CB  LYS A 228      -0.188   5.050  19.270  1.00 97.67           C  
ATOM   3736  HB2 LYS A 228      -0.989   4.520  18.754  1.00 97.67           H  
ATOM   3737  HB3 LYS A 228       0.759   4.655  18.902  1.00 97.67           H  
ATOM   3738  O   LYS A 228      -1.092   6.822  16.648  1.00 97.67           O  
ATOM   3739  CG  LYS A 228      -0.288   4.721  20.766  1.00 97.67           C  
ATOM   3740  HG2 LYS A 228      -1.328   4.833  21.072  1.00 97.67           H  
ATOM   3741  HG3 LYS A 228      -0.017   3.672  20.889  1.00 97.67           H  
ATOM   3742  CD  LYS A 228       0.606   5.557  21.692  1.00 97.67           C  
ATOM   3743  HD2 LYS A 228       0.301   6.601  21.625  1.00 97.67           H  
ATOM   3744  HD3 LYS A 228       1.654   5.461  21.409  1.00 97.67           H  
ATOM   3745  CE  LYS A 228       0.392   5.076  23.129  1.00 97.67           C  
ATOM   3746  HE2 LYS A 228      -0.657   4.793  23.224  1.00 97.67           H  
ATOM   3747  HE3 LYS A 228       1.006   4.197  23.324  1.00 97.67           H  
ATOM   3748  NZ  LYS A 228       0.647   6.153  24.108  1.00 97.67           N  
ATOM   3749  HZ1 LYS A 228      -0.085   6.838  23.988  1.00 97.67           H  
ATOM   3750  HZ2 LYS A 228       1.531   6.625  23.985  1.00 97.67           H  
ATOM   3751  HZ3 LYS A 228       0.500   5.841  25.057  1.00 97.67           H  
ATOM   3752  N   THR A 229       1.122   6.723  16.931  1.00 98.03           N  
ATOM   3753  H   THR A 229       1.866   6.568  17.596  1.00 98.03           H  
ATOM   3754  CA  THR A 229       1.442   6.636  15.498  1.00 98.03           C  
ATOM   3755  HA  THR A 229       0.568   6.918  14.911  1.00 98.03           H  
ATOM   3756  C   THR A 229       1.806   5.202  15.136  1.00 98.03           C  
ATOM   3757  CB  THR A 229       2.569   7.598  15.107  1.00 98.03           C  
ATOM   3758  HB  THR A 229       3.466   7.361  15.679  1.00 98.03           H  
ATOM   3759  O   THR A 229       2.701   4.612  15.745  1.00 98.03           O  
ATOM   3760  CG2 THR A 229       2.895   7.555  13.613  1.00 98.03           C  
ATOM   3761 HG21 THR A 229       3.346   6.597  13.353  1.00 98.03           H  
ATOM   3762 HG22 THR A 229       3.601   8.350  13.374  1.00 98.03           H  
ATOM   3763 HG23 THR A 229       1.984   7.698  13.031  1.00 98.03           H  
ATOM   3764  OG1 THR A 229       2.168   8.915  15.409  1.00 98.03           O  
ATOM   3765  HG1 THR A 229       1.817   8.906  16.302  1.00 98.03           H  
ATOM   3766  N   ILE A 230       1.148   4.657  14.118  1.00 98.04           N  
ATOM   3767  H   ILE A 230       0.430   5.203  13.662  1.00 98.04           H  
ATOM   3768  CA  ILE A 230       1.471   3.355  13.539  1.00 98.04           C  
ATOM   3769  HA  ILE A 230       2.089   2.795  14.241  1.00 98.04           H  
ATOM   3770  C   ILE A 230       2.293   3.594  12.275  1.00 98.04           C  
ATOM   3771  CB  ILE A 230       0.191   2.525  13.302  1.00 98.04           C  
ATOM   3772  HB  ILE A 230      -0.455   3.065  12.610  1.00 98.04           H  
ATOM   3773  O   ILE A 230       1.811   4.180  11.305  1.00 98.04           O  
ATOM   3774  CG1 ILE A 230      -0.557   2.366  14.648  1.00 98.04           C  
ATOM   3775 HG12 ILE A 230       0.142   2.026  15.413  1.00 98.04           H  
ATOM   3776 HG13 ILE A 230      -0.944   3.337  14.956  1.00 98.04           H  
ATOM   3777  CG2 ILE A 230       0.554   1.165  12.671  1.00 98.04           C  
ATOM   3778 HG21 ILE A 230       1.159   0.577  13.362  1.00 98.04           H  
ATOM   3779 HG22 ILE A 230       1.100   1.318  11.740  1.00 98.04           H  
ATOM   3780 HG23 ILE A 230      -0.356   0.615  12.430  1.00 98.04           H  
ATOM   3781  CD1 ILE A 230      -1.736   1.397  14.626  1.00 98.04           C  
ATOM   3782 HD11 ILE A 230      -1.354   0.381  14.519  1.00 98.04           H  
ATOM   3783 HD12 ILE A 230      -2.416   1.643  13.810  1.00 98.04           H  
ATOM   3784 HD13 ILE A 230      -2.277   1.462  15.570  1.00 98.04           H  
ATOM   3785  N   ASP A 231       3.555   3.160  12.294  1.00 97.61           N  
ATOM   3786  H   ASP A 231       3.909   2.725  13.134  1.00 97.61           H  
ATOM   3787  CA  ASP A 231       4.443   3.283  11.137  1.00 97.61           C  
ATOM   3788  HA  ASP A 231       4.319   4.293  10.745  1.00 97.61           H  
ATOM   3789  C   ASP A 231       4.047   2.306  10.021  1.00 97.61           C  
ATOM   3790  CB  ASP A 231       5.918   3.132  11.550  1.00 97.61           C  
ATOM   3791  HB2 ASP A 231       6.120   2.084  11.770  1.00 97.61           H  
ATOM   3792  HB3 ASP A 231       6.087   3.708  12.460  1.00 97.61           H  
ATOM   3793  O   ASP A 231       3.455   1.250  10.250  1.00 97.61           O  
ATOM   3794  CG  ASP A 231       6.908   3.636  10.483  1.00 97.61           C  
ATOM   3795  OD1 ASP A 231       6.471   4.301   9.510  1.00 97.61           O  
ATOM   3796  OD2 ASP A 231       8.111   3.334  10.622  1.00 97.61           O  
ATOM   3797  N   ARG A 232       4.387   2.648   8.783  1.00 95.51           N  
ATOM   3798  H   ARG A 232       5.006   3.442   8.704  1.00 95.51           H  
ATOM   3799  CA  ARG A 232       4.025   1.876   7.595  1.00 95.51           C  
ATOM   3800  HA  ARG A 232       2.980   1.586   7.704  1.00 95.51           H  
ATOM   3801  C   ARG A 232       4.849   0.596   7.447  1.00 95.51           C  
ATOM   3802  CB  ARG A 232       4.139   2.767   6.356  1.00 95.51           C  
ATOM   3803  HB2 ARG A 232       3.856   2.172   5.487  1.00 95.51           H  
ATOM   3804  HB3 ARG A 232       3.424   3.583   6.457  1.00 95.51           H  
ATOM   3805  O   ARG A 232       6.078   0.624   7.486  1.00 95.51           O  
ATOM   3806  CG  ARG A 232       5.536   3.366   6.127  1.00 95.51           C  
ATOM   3807  HG2 ARG A 232       6.288   2.583   6.033  1.00 95.51           H  
ATOM   3808  HG3 ARG A 232       5.796   4.025   6.956  1.00 95.51           H  
ATOM   3809  CD  ARG A 232       5.517   4.166   4.835  1.00 95.51           C  
ATOM   3810  HD2 ARG A 232       5.325   3.479   4.011  1.00 95.51           H  
ATOM   3811  HD3 ARG A 232       4.706   4.892   4.891  1.00 95.51           H  
ATOM   3812  NE  ARG A 232       6.782   4.877   4.605  1.00 95.51           N  
ATOM   3813  HE  ARG A 232       7.386   4.983   5.408  1.00 95.51           H  
ATOM   3814  NH1 ARG A 232       6.142   5.714   2.572  1.00 95.51           N  
ATOM   3815 HH11 ARG A 232       5.241   5.273   2.693  1.00 95.51           H  
ATOM   3816 HH12 ARG A 232       6.315   6.253   1.736  1.00 95.51           H  
ATOM   3817  NH2 ARG A 232       8.158   6.220   3.367  1.00 95.51           N  
ATOM   3818 HH21 ARG A 232       8.832   6.232   4.119  1.00 95.51           H  
ATOM   3819 HH22 ARG A 232       8.266   6.832   2.570  1.00 95.51           H  
ATOM   3820  CZ  ARG A 232       7.027   5.592   3.521  1.00 95.51           C  
ATOM   3821  N   LYS A 233       4.197  -0.516   7.093  1.00 96.14           N  
ATOM   3822  H   LYS A 233       3.187  -0.508   7.121  1.00 96.14           H  
ATOM   3823  CA  LYS A 233       4.891  -1.689   6.540  1.00 96.14           C  
ATOM   3824  HA  LYS A 233       5.822  -1.827   7.091  1.00 96.14           H  
ATOM   3825  C   LYS A 233       5.238  -1.441   5.073  1.00 96.14           C  
ATOM   3826  CB  LYS A 233       4.052  -2.963   6.732  1.00 96.14           C  
ATOM   3827  HB2 LYS A 233       3.085  -2.858   6.241  1.00 96.14           H  
ATOM   3828  HB3 LYS A 233       3.889  -3.113   7.799  1.00 96.14           H  
ATOM   3829  O   LYS A 233       4.342  -1.312   4.246  1.00 96.14           O  
ATOM   3830  CG  LYS A 233       4.795  -4.181   6.151  1.00 96.14           C  
ATOM   3831  HG2 LYS A 233       4.816  -4.116   5.063  1.00 96.14           H  
ATOM   3832  HG3 LYS A 233       5.820  -4.171   6.520  1.00 96.14           H  
ATOM   3833  CD  LYS A 233       4.149  -5.509   6.554  1.00 96.14           C  
ATOM   3834  HD2 LYS A 233       3.165  -5.590   6.092  1.00 96.14           H  
ATOM   3835  HD3 LYS A 233       4.059  -5.534   7.640  1.00 96.14           H  
ATOM   3836  CE  LYS A 233       5.023  -6.677   6.080  1.00 96.14           C  
ATOM   3837  HE2 LYS A 233       4.870  -6.811   5.009  1.00 96.14           H  
ATOM   3838  HE3 LYS A 233       6.068  -6.410   6.239  1.00 96.14           H  
ATOM   3839  NZ  LYS A 233       4.726  -7.942   6.799  1.00 96.14           N  
ATOM   3840  HZ1 LYS A 233       5.364  -8.684   6.548  1.00 96.14           H  
ATOM   3841  HZ2 LYS A 233       3.803  -8.265   6.547  1.00 96.14           H  
ATOM   3842  HZ3 LYS A 233       4.734  -7.823   7.802  1.00 96.14           H  
ATOM   3843  N   ARG A 234       6.529  -1.391   4.737  1.00 95.12           N  
ATOM   3844  H   ARG A 234       7.209  -1.516   5.473  1.00 95.12           H  
ATOM   3845  CA  ARG A 234       6.991  -1.311   3.339  1.00 95.12           C  
ATOM   3846  HA  ARG A 234       6.231  -0.795   2.752  1.00 95.12           H  
ATOM   3847  C   ARG A 234       7.152  -2.704   2.732  1.00 95.12           C  
ATOM   3848  CB  ARG A 234       8.300  -0.522   3.215  1.00 95.12           C  
ATOM   3849  HB2 ARG A 234       9.095  -1.052   3.740  1.00 95.12           H  
ATOM   3850  HB3 ARG A 234       8.560  -0.474   2.158  1.00 95.12           H  
ATOM   3851  O   ARG A 234       7.618  -3.618   3.407  1.00 95.12           O  
ATOM   3852  CG  ARG A 234       8.203   0.907   3.761  1.00 95.12           C  
ATOM   3853  HG2 ARG A 234       7.313   1.399   3.368  1.00 95.12           H  
ATOM   3854  HG3 ARG A 234       8.148   0.874   4.849  1.00 95.12           H  
ATOM   3855  CD  ARG A 234       9.448   1.683   3.323  1.00 95.12           C  
ATOM   3856  HD2 ARG A 234       9.383   1.851   2.248  1.00 95.12           H  
ATOM   3857  HD3 ARG A 234      10.329   1.076   3.531  1.00 95.12           H  
ATOM   3858  NE  ARG A 234       9.574   2.965   4.037  1.00 95.12           N  
ATOM   3859  HE  ARG A 234       9.027   3.055   4.881  1.00 95.12           H  
ATOM   3860  NH1 ARG A 234      11.236   3.847   2.724  1.00 95.12           N  
ATOM   3861 HH11 ARG A 234      11.103   3.086   2.074  1.00 95.12           H  
ATOM   3862 HH12 ARG A 234      11.931   4.555   2.536  1.00 95.12           H  
ATOM   3863  NH2 ARG A 234      10.592   4.938   4.562  1.00 95.12           N  
ATOM   3864 HH21 ARG A 234      10.242   4.854   5.506  1.00 95.12           H  
ATOM   3865 HH22 ARG A 234      11.362   5.572   4.409  1.00 95.12           H  
ATOM   3866  CZ  ARG A 234      10.458   3.910   3.767  1.00 95.12           C  
ATOM   3867  N   TYR A 235       6.848  -2.838   1.443  1.00 96.28           N  
ATOM   3868  H   TYR A 235       6.467  -2.045   0.946  1.00 96.28           H  
ATOM   3869  CA  TYR A 235       7.014  -4.083   0.688  1.00 96.28           C  
ATOM   3870  HA  TYR A 235       7.229  -4.899   1.378  1.00 96.28           H  
ATOM   3871  C   TYR A 235       8.214  -3.962  -0.259  1.00 96.28           C  
ATOM   3872  CB  TYR A 235       5.707  -4.446  -0.027  1.00 96.28           C  
ATOM   3873  HB2 TYR A 235       5.816  -5.432  -0.480  1.00 96.28           H  
ATOM   3874  HB3 TYR A 235       5.535  -3.730  -0.830  1.00 96.28           H  
ATOM   3875  O   TYR A 235       8.070  -3.806  -1.467  1.00 96.28           O  
ATOM   3876  CG  TYR A 235       4.490  -4.456   0.873  1.00 96.28           C  
ATOM   3877  CD1 TYR A 235       4.228  -5.568   1.695  1.00 96.28           C  
ATOM   3878  HD1 TYR A 235       4.870  -6.436   1.651  1.00 96.28           H  
ATOM   3879  CD2 TYR A 235       3.637  -3.337   0.900  1.00 96.28           C  
ATOM   3880  HD2 TYR A 235       3.828  -2.497   0.248  1.00 96.28           H  
ATOM   3881  CE1 TYR A 235       3.131  -5.547   2.577  1.00 96.28           C  
ATOM   3882  HE1 TYR A 235       2.913  -6.386   3.221  1.00 96.28           H  
ATOM   3883  CE2 TYR A 235       2.531  -3.323   1.768  1.00 96.28           C  
ATOM   3884  HE2 TYR A 235       1.858  -2.479   1.784  1.00 96.28           H  
ATOM   3885  OH  TYR A 235       1.244  -4.384   3.475  1.00 96.28           O  
ATOM   3886  HH  TYR A 235       0.776  -3.545   3.471  1.00 96.28           H  
ATOM   3887  CZ  TYR A 235       2.290  -4.418   2.618  1.00 96.28           C  
ATOM   3888  N   THR A 236       9.422  -3.989   0.304  1.00 94.70           N  
ATOM   3889  H   THR A 236       9.492  -4.114   1.304  1.00 94.70           H  
ATOM   3890  CA  THR A 236      10.690  -3.765  -0.423  1.00 94.70           C  
ATOM   3891  HA  THR A 236      10.515  -3.032  -1.210  1.00 94.70           H  
ATOM   3892  C   THR A 236      11.248  -5.013  -1.119  1.00 94.70           C  
ATOM   3893  CB  THR A 236      11.755  -3.192   0.518  1.00 94.70           C  
ATOM   3894  HB  THR A 236      12.713  -3.128   0.001  1.00 94.70           H  
ATOM   3895  O   THR A 236      12.344  -4.990  -1.674  1.00 94.70           O  
ATOM   3896  CG2 THR A 236      11.381  -1.801   1.030  1.00 94.70           C  
ATOM   3897 HG21 THR A 236      11.200  -1.140   0.182  1.00 94.70           H  
ATOM   3898 HG22 THR A 236      12.202  -1.399   1.624  1.00 94.70           H  
ATOM   3899 HG23 THR A 236      10.483  -1.856   1.644  1.00 94.70           H  
ATOM   3900  OG1 THR A 236      11.877  -4.027   1.649  1.00 94.70           O  
ATOM   3901  HG1 THR A 236      12.712  -3.823   2.076  1.00 94.70           H  
ATOM   3902  N   SER A 237      10.517  -6.129  -1.080  1.00 94.59           N  
ATOM   3903  H   SER A 237       9.598  -6.070  -0.666  1.00 94.59           H  
ATOM   3904  CA  SER A 237      10.850  -7.350  -1.811  1.00 94.59           C  
ATOM   3905  HA  SER A 237      11.837  -7.262  -2.265  1.00 94.59           H  
ATOM   3906  C   SER A 237       9.825  -7.566  -2.911  1.00 94.59           C  
ATOM   3907  CB  SER A 237      10.882  -8.552  -0.865  1.00 94.59           C  
ATOM   3908  HB2 SER A 237      11.672  -8.411  -0.127  1.00 94.59           H  
ATOM   3909  HB3 SER A 237       9.926  -8.624  -0.347  1.00 94.59           H  
ATOM   3910  O   SER A 237       8.650  -7.779  -2.631  1.00 94.59           O  
ATOM   3911  OG  SER A 237      11.112  -9.752  -1.587  1.00 94.59           O  
ATOM   3912  HG  SER A 237      10.447 -10.377  -1.289  1.00 94.59           H  
ATOM   3913  N   THR A 238      10.281  -7.571  -4.160  1.00 95.96           N  
ATOM   3914  H   THR A 238      11.242  -7.315  -4.338  1.00 95.96           H  
ATOM   3915  CA  THR A 238       9.457  -7.865  -5.340  1.00 95.96           C  
ATOM   3916  HA  THR A 238       8.419  -7.612  -5.121  1.00 95.96           H  
ATOM   3917  C   THR A 238       9.466  -9.346  -5.721  1.00 95.96           C  
ATOM   3918  CB  THR A 238       9.895  -7.000  -6.524  1.00 95.96           C  
ATOM   3919  HB  THR A 238       9.341  -7.308  -7.411  1.00 95.96           H  
ATOM   3920  O   THR A 238       8.913  -9.728  -6.746  1.00 95.96           O  
ATOM   3921  CG2 THR A 238       9.608  -5.522  -6.283  1.00 95.96           C  
ATOM   3922 HG21 THR A 238      10.178  -5.153  -5.430  1.00 95.96           H  
ATOM   3923 HG22 THR A 238       9.855  -4.950  -7.178  1.00 95.96           H  
ATOM   3924 HG23 THR A 238       8.543  -5.377  -6.102  1.00 95.96           H  
ATOM   3925  OG1 THR A 238      11.287  -7.140  -6.720  1.00 95.96           O  
ATOM   3926  HG1 THR A 238      11.588  -6.380  -7.224  1.00 95.96           H  
ATOM   3927  N   LYS A 239      10.073 -10.213  -4.899  1.00 95.38           N  
ATOM   3928  H   LYS A 239      10.495  -9.846  -4.058  1.00 95.38           H  
ATOM   3929  CA  LYS A 239      10.170 -11.652  -5.190  1.00 95.38           C  
ATOM   3930  HA  LYS A 239      10.668 -11.788  -6.150  1.00 95.38           H  
ATOM   3931  C   LYS A 239       8.803 -12.318  -5.342  1.00 95.38           C  
ATOM   3932  CB  LYS A 239      10.967 -12.373  -4.100  1.00 95.38           C  
ATOM   3933  HB2 LYS A 239      10.900 -13.445  -4.284  1.00 95.38           H  
ATOM   3934  HB3 LYS A 239      10.518 -12.167  -3.129  1.00 95.38           H  
ATOM   3935  O   LYS A 239       8.662 -13.179  -6.198  1.00 95.38           O  
ATOM   3936  CG  LYS A 239      12.447 -11.974  -4.087  1.00 95.38           C  
ATOM   3937  HG2 LYS A 239      12.544 -10.908  -3.879  1.00 95.38           H  
ATOM   3938  HG3 LYS A 239      12.892 -12.193  -5.058  1.00 95.38           H  
ATOM   3939  CD  LYS A 239      13.164 -12.776  -2.999  1.00 95.38           C  
ATOM   3940  HD2 LYS A 239      12.700 -12.558  -2.037  1.00 95.38           H  
ATOM   3941  HD3 LYS A 239      13.055 -13.840  -3.211  1.00 95.38           H  
ATOM   3942  CE  LYS A 239      14.648 -12.412  -2.945  1.00 95.38           C  
ATOM   3943  HE2 LYS A 239      14.734 -11.339  -2.778  1.00 95.38           H  
ATOM   3944  HE3 LYS A 239      15.097 -12.643  -3.911  1.00 95.38           H  
ATOM   3945  NZ  LYS A 239      15.323 -13.162  -1.857  1.00 95.38           N  
ATOM   3946  HZ1 LYS A 239      16.303 -12.924  -1.806  1.00 95.38           H  
ATOM   3947  HZ2 LYS A 239      15.228 -14.156  -2.008  1.00 95.38           H  
ATOM   3948  HZ3 LYS A 239      14.892 -12.944  -0.970  1.00 95.38           H  
ATOM   3949  N   GLU A 240       7.818 -11.904  -4.542  1.00 94.76           N  
ATOM   3950  H   GLU A 240       7.991 -11.148  -3.895  1.00 94.76           H  
ATOM   3951  CA  GLU A 240       6.488 -12.529  -4.536  1.00 94.76           C  
ATOM   3952  HA  GLU A 240       6.614 -13.604  -4.406  1.00 94.76           H  
ATOM   3953  C   GLU A 240       5.742 -12.367  -5.866  1.00 94.76           C  
ATOM   3954  CB  GLU A 240       5.654 -12.027  -3.337  1.00 94.76           C  
ATOM   3955  HB2 GLU A 240       6.214 -12.239  -2.425  1.00 94.76           H  
ATOM   3956  HB3 GLU A 240       4.737 -12.616  -3.302  1.00 94.76           H  
ATOM   3957  O   GLU A 240       4.964 -13.236  -6.233  1.00 94.76           O  
ATOM   3958  CG  GLU A 240       5.282 -10.528  -3.340  1.00 94.76           C  
ATOM   3959  HG2 GLU A 240       4.770 -10.289  -4.272  1.00 94.76           H  
ATOM   3960  HG3 GLU A 240       6.204  -9.948  -3.300  1.00 94.76           H  
ATOM   3961  CD  GLU A 240       4.370 -10.113  -2.159  1.00 94.76           C  
ATOM   3962  OE1 GLU A 240       4.031  -8.912  -2.026  1.00 94.76           O  
ATOM   3963  OE2 GLU A 240       3.990 -10.973  -1.332  1.00 94.76           O  
ATOM   3964  N   VAL A 241       6.017 -11.302  -6.628  1.00 96.19           N  
ATOM   3965  H   VAL A 241       6.718 -10.642  -6.324  1.00 96.19           H  
ATOM   3966  CA  VAL A 241       5.339 -11.069  -7.912  1.00 96.19           C  
ATOM   3967  HA  VAL A 241       4.350 -11.523  -7.850  1.00 96.19           H  
ATOM   3968  C   VAL A 241       6.024 -11.743  -9.097  1.00 96.19           C  
ATOM   3969  CB  VAL A 241       5.100  -9.580  -8.201  1.00 96.19           C  
ATOM   3970  HB  VAL A 241       4.580  -9.503  -9.156  1.00 96.19           H  
ATOM   3971  O   VAL A 241       5.487 -11.719 -10.199  1.00 96.19           O  
ATOM   3972  CG1 VAL A 241       4.194  -8.953  -7.137  1.00 96.19           C  
ATOM   3973 HG11 VAL A 241       3.251  -9.499  -7.103  1.00 96.19           H  
ATOM   3974 HG12 VAL A 241       4.664  -9.001  -6.155  1.00 96.19           H  
ATOM   3975 HG13 VAL A 241       3.987  -7.915  -7.397  1.00 96.19           H  
ATOM   3976  CG2 VAL A 241       6.385  -8.756  -8.316  1.00 96.19           C  
ATOM   3977 HG21 VAL A 241       6.823  -8.616  -7.327  1.00 96.19           H  
ATOM   3978 HG22 VAL A 241       6.141  -7.782  -8.739  1.00 96.19           H  
ATOM   3979 HG23 VAL A 241       7.097  -9.251  -8.976  1.00 96.19           H  
ATOM   3980  N   LEU A 242       7.208 -12.340  -8.911  1.00 95.26           N  
ATOM   3981  H   LEU A 242       7.579 -12.412  -7.974  1.00 95.26           H  
ATOM   3982  CA  LEU A 242       7.922 -12.974 -10.020  1.00 95.26           C  
ATOM   3983  HA  LEU A 242       7.986 -12.262 -10.842  1.00 95.26           H  
ATOM   3984  C   LEU A 242       7.133 -14.167 -10.561  1.00 95.26           C  
ATOM   3985  CB  LEU A 242       9.340 -13.385  -9.591  1.00 95.26           C  
ATOM   3986  HB2 LEU A 242       9.796 -13.951 -10.404  1.00 95.26           H  
ATOM   3987  HB3 LEU A 242       9.263 -14.052  -8.732  1.00 95.26           H  
ATOM   3988  O   LEU A 242       7.051 -14.325 -11.774  1.00 95.26           O  
ATOM   3989  CG  LEU A 242      10.264 -12.208  -9.234  1.00 95.26           C  
ATOM   3990  HG  LEU A 242       9.826 -11.633  -8.419  1.00 95.26           H  
ATOM   3991  CD1 LEU A 242      11.612 -12.755  -8.763  1.00 95.26           C  
ATOM   3992 HD11 LEU A 242      12.051 -13.375  -9.544  1.00 95.26           H  
ATOM   3993 HD12 LEU A 242      11.456 -13.369  -7.876  1.00 95.26           H  
ATOM   3994 HD13 LEU A 242      12.286 -11.934  -8.521  1.00 95.26           H  
ATOM   3995  CD2 LEU A 242      10.524 -11.265 -10.414  1.00 95.26           C  
ATOM   3996 HD21 LEU A 242       9.593 -10.787 -10.719  1.00 95.26           H  
ATOM   3997 HD22 LEU A 242      10.947 -11.819 -11.252  1.00 95.26           H  
ATOM   3998 HD23 LEU A 242      11.218 -10.483 -10.106  1.00 95.26           H  
ATOM   3999  N   ASP A 243       6.534 -14.972  -9.689  1.00 92.83           N  
ATOM   4000  H   ASP A 243       6.627 -14.774  -8.703  1.00 92.83           H  
ATOM   4001  CA  ASP A 243       5.744 -16.154 -10.061  1.00 92.83           C  
ATOM   4002  HA  ASP A 243       5.957 -16.413 -11.098  1.00 92.83           H  
ATOM   4003  C   ASP A 243       4.226 -15.896 -10.029  1.00 92.83           C  
ATOM   4004  CB  ASP A 243       6.200 -17.350  -9.209  1.00 92.83           C  
ATOM   4005  HB2 ASP A 243       5.642 -18.238  -9.506  1.00 92.83           H  
ATOM   4006  HB3 ASP A 243       5.988 -17.143  -8.160  1.00 92.83           H  
ATOM   4007  O   ASP A 243       3.435 -16.827 -10.141  1.00 92.83           O  
ATOM   4008  CG  ASP A 243       7.698 -17.636  -9.393  1.00 92.83           C  
ATOM   4009  OD1 ASP A 243       8.177 -17.588 -10.559  1.00 92.83           O  
ATOM   4010  OD2 ASP A 243       8.397 -17.834  -8.377  1.00 92.83           O  
ATOM   4011  N   ALA A 244       3.824 -14.629  -9.899  1.00 95.45           N  
ATOM   4012  H   ALA A 244       4.528 -13.905  -9.908  1.00 95.45           H  
ATOM   4013  CA  ALA A 244       2.431 -14.202  -9.871  1.00 95.45           C  
ATOM   4014  HA  ALA A 244       1.839 -14.961  -9.360  1.00 95.45           H  
ATOM   4015  C   ALA A 244       1.842 -14.026 -11.281  1.00 95.45           C  
ATOM   4016  CB  ALA A 244       2.358 -12.909  -9.054  1.00 95.45           C  
ATOM   4017  HB1 ALA A 244       1.325 -12.572  -8.969  1.00 95.45           H  
ATOM   4018  HB2 ALA A 244       2.749 -13.094  -8.054  1.00 95.45           H  
ATOM   4019  HB3 ALA A 244       2.939 -12.130  -9.547  1.00 95.45           H  
ATOM   4020  O   ALA A 244       2.561 -13.956 -12.282  1.00 95.45           O  
ATOM   4021  N   THR A 245       0.519 -13.882 -11.348  1.00 95.77           N  
ATOM   4022  H   THR A 245      -0.015 -13.888 -10.491  1.00 95.77           H  
ATOM   4023  CA  THR A 245      -0.189 -13.581 -12.597  1.00 95.77           C  
ATOM   4024  HA  THR A 245       0.320 -14.081 -13.421  1.00 95.77           H  
ATOM   4025  C   THR A 245      -0.172 -12.077 -12.847  1.00 95.77           C  
ATOM   4026  CB  THR A 245      -1.625 -14.118 -12.561  1.00 95.77           C  
ATOM   4027  HB  THR A 245      -2.181 -13.647 -11.751  1.00 95.77           H  
ATOM   4028  O   THR A 245      -0.678 -11.304 -12.034  1.00 95.77           O  
ATOM   4029  CG2 THR A 245      -2.360 -13.894 -13.882  1.00 95.77           C  
ATOM   4030 HG21 THR A 245      -2.499 -12.828 -14.062  1.00 95.77           H  
ATOM   4031 HG22 THR A 245      -1.797 -14.334 -14.705  1.00 95.77           H  
ATOM   4032 HG23 THR A 245      -3.342 -14.364 -13.831  1.00 95.77           H  
ATOM   4033  OG1 THR A 245      -1.585 -15.510 -12.353  1.00 95.77           O  
ATOM   4034  HG1 THR A 245      -1.880 -15.674 -11.454  1.00 95.77           H  
ATOM   4035  N   LEU A 246       0.398 -11.643 -13.973  1.00 94.17           N  
ATOM   4036  H   LEU A 246       0.788 -12.325 -14.608  1.00 94.17           H  
ATOM   4037  CA  LEU A 246       0.307 -10.252 -14.419  1.00 94.17           C  
ATOM   4038  HA  LEU A 246       0.497  -9.597 -13.569  1.00 94.17           H  
ATOM   4039  C   LEU A 246      -1.109  -9.980 -14.937  1.00 94.17           C  
ATOM   4040  CB  LEU A 246       1.378  -9.989 -15.494  1.00 94.17           C  
ATOM   4041  HB2 LEU A 246       2.361 -10.162 -15.054  1.00 94.17           H  
ATOM   4042  HB3 LEU A 246       1.237 -10.709 -16.300  1.00 94.17           H  
ATOM   4043  O   LEU A 246      -1.529 -10.568 -15.933  1.00 94.17           O  
ATOM   4044  CG  LEU A 246       1.342  -8.574 -16.106  1.00 94.17           C  
ATOM   4045  HG  LEU A 246       0.368  -8.385 -16.557  1.00 94.17           H  
ATOM   4046  CD1 LEU A 246       1.629  -7.480 -15.075  1.00 94.17           C  
ATOM   4047 HD11 LEU A 246       0.824  -7.451 -14.340  1.00 94.17           H  
ATOM   4048 HD12 LEU A 246       1.665  -6.511 -15.572  1.00 94.17           H  
ATOM   4049 HD13 LEU A 246       2.574  -7.678 -14.569  1.00 94.17           H  
ATOM   4050  CD2 LEU A 246       2.406  -8.473 -17.199  1.00 94.17           C  
ATOM   4051 HD21 LEU A 246       2.180  -9.198 -17.980  1.00 94.17           H  
ATOM   4052 HD22 LEU A 246       2.390  -7.475 -17.638  1.00 94.17           H  
ATOM   4053 HD23 LEU A 246       3.391  -8.688 -16.785  1.00 94.17           H  
ATOM   4054  N   ILE A 247      -1.829  -9.069 -14.286  1.00 91.30           N  
ATOM   4055  H   ILE A 247      -1.415  -8.592 -13.498  1.00 91.30           H  
ATOM   4056  CA  ILE A 247      -3.128  -8.603 -14.764  1.00 91.30           C  
ATOM   4057  HA  ILE A 247      -3.601  -9.407 -15.328  1.00 91.30           H  
ATOM   4058  C   ILE A 247      -2.894  -7.430 -15.711  1.00 91.30           C  
ATOM   4059  CB  ILE A 247      -4.093  -8.241 -13.615  1.00 91.30           C  
ATOM   4060  HB  ILE A 247      -3.666  -7.420 -13.040  1.00 91.30           H  
ATOM   4061  O   ILE A 247      -2.498  -6.336 -15.303  1.00 91.30           O  
ATOM   4062  CG1 ILE A 247      -4.307  -9.452 -12.679  1.00 91.30           C  
ATOM   4063 HG12 ILE A 247      -4.660 -10.294 -13.275  1.00 91.30           H  
ATOM   4064 HG13 ILE A 247      -3.359  -9.740 -12.226  1.00 91.30           H  
ATOM   4065  CG2 ILE A 247      -5.444  -7.791 -14.218  1.00 91.30           C  
ATOM   4066 HG21 ILE A 247      -6.073  -7.331 -13.456  1.00 91.30           H  
ATOM   4067 HG22 ILE A 247      -5.967  -8.646 -14.647  1.00 91.30           H  
ATOM   4068 HG23 ILE A 247      -5.309  -7.045 -15.001  1.00 91.30           H  
ATOM   4069  CD1 ILE A 247      -5.316  -9.216 -11.546  1.00 91.30           C  
ATOM   4070 HD11 ILE A 247      -6.256  -8.805 -11.913  1.00 91.30           H  
ATOM   4071 HD12 ILE A 247      -4.891  -8.553 -10.792  1.00 91.30           H  
ATOM   4072 HD13 ILE A 247      -5.570 -10.178 -11.102  1.00 91.30           H  
ATOM   4073  N   HIS A 248      -3.200  -7.651 -16.985  1.00 81.58           N  
ATOM   4074  H   HIS A 248      -3.494  -8.578 -17.258  1.00 81.58           H  
ATOM   4075  CA  HIS A 248      -3.306  -6.583 -17.966  1.00 81.58           C  
ATOM   4076  HA  HIS A 248      -2.502  -5.864 -17.809  1.00 81.58           H  
ATOM   4077  C   HIS A 248      -4.635  -5.849 -17.761  1.00 81.58           C  
ATOM   4078  CB  HIS A 248      -3.142  -7.169 -19.373  1.00 81.58           C  
ATOM   4079  HB2 HIS A 248      -3.840  -7.994 -19.515  1.00 81.58           H  
ATOM   4080  HB3 HIS A 248      -3.382  -6.400 -20.107  1.00 81.58           H  
ATOM   4081  O   HIS A 248      -5.651  -6.200 -18.350  1.00 81.58           O  
ATOM   4082  CG  HIS A 248      -1.735  -7.647 -19.626  1.00 81.58           C  
ATOM   4083  CD2 HIS A 248      -1.248  -8.918 -19.473  1.00 81.58           C  
ATOM   4084  HD2 HIS A 248      -1.812  -9.781 -19.149  1.00 81.58           H  
ATOM   4085  ND1 HIS A 248      -0.686  -6.856 -20.032  1.00 81.58           N  
ATOM   4086  HD1 HIS A 248      -0.753  -5.881 -20.284  1.00 81.58           H  
ATOM   4087  CE1 HIS A 248       0.404  -7.633 -20.134  1.00 81.58           C  
ATOM   4088  HE1 HIS A 248       1.377  -7.297 -20.460  1.00 81.58           H  
ATOM   4089  NE2 HIS A 248       0.114  -8.898 -19.799  1.00 81.58           N  
ATOM   4090  N   GLN A 249      -4.641  -4.846 -16.882  1.00 65.13           N  
ATOM   4091  H   GLN A 249      -3.795  -4.641 -16.369  1.00 65.13           H  
ATOM   4092  CA  GLN A 249      -5.751  -3.900 -16.817  1.00 65.13           C  
ATOM   4093  HA  GLN A 249      -6.692  -4.432 -16.959  1.00 65.13           H  
ATOM   4094  C   GLN A 249      -5.591  -2.905 -17.962  1.00 65.13           C  
ATOM   4095  CB  GLN A 249      -5.807  -3.195 -15.454  1.00 65.13           C  
ATOM   4096  HB2 GLN A 249      -6.603  -2.451 -15.482  1.00 65.13           H  
ATOM   4097  HB3 GLN A 249      -4.862  -2.685 -15.263  1.00 65.13           H  
ATOM   4098  O   GLN A 249      -4.530  -2.289 -18.103  1.00 65.13           O  
ATOM   4099  CG  GLN A 249      -6.097  -4.188 -14.321  1.00 65.13           C  
ATOM   4100  HG2 GLN A 249      -6.974  -4.781 -14.583  1.00 65.13           H  
ATOM   4101  HG3 GLN A 249      -5.246  -4.858 -14.197  1.00 65.13           H  
ATOM   4102  CD  GLN A 249      -6.340  -3.492 -12.990  1.00 65.13           C  
ATOM   4103  NE2 GLN A 249      -7.344  -3.894 -12.241  1.00 65.13           N  
ATOM   4104 HE21 GLN A 249      -8.000  -4.577 -12.593  1.00 65.13           H  
ATOM   4105 HE22 GLN A 249      -7.515  -3.338 -11.416  1.00 65.13           H  
ATOM   4106  OE1 GLN A 249      -5.624  -2.596 -12.579  1.00 65.13           O  
ATOM   4107  N   SER A 250      -6.622  -2.745 -18.788  1.00 56.50           N  
ATOM   4108  H   SER A 250      -7.476  -3.266 -18.648  1.00 56.50           H  
ATOM   4109  CA  SER A 250      -6.643  -1.624 -19.721  1.00 56.50           C  
ATOM   4110  HA  SER A 250      -5.736  -1.658 -20.325  1.00 56.50           H  
ATOM   4111  C   SER A 250      -6.662  -0.312 -18.936  1.00 56.50           C  
ATOM   4112  CB  SER A 250      -7.835  -1.703 -20.667  1.00 56.50           C  
ATOM   4113  HB2 SER A 250      -7.706  -1.000 -21.490  1.00 56.50           H  
ATOM   4114  HB3 SER A 250      -7.917  -2.710 -21.075  1.00 56.50           H  
ATOM   4115  O   SER A 250      -7.119  -0.243 -17.792  1.00 56.50           O  
ATOM   4116  OG  SER A 250      -8.993  -1.366 -19.950  1.00 56.50           O  
ATOM   4117  HG  SER A 250      -9.666  -1.950 -20.306  1.00 56.50           H  
ATOM   4118  N   ILE A 251      -6.199   0.757 -19.579  1.00 52.07           N  
ATOM   4119  H   ILE A 251      -5.861   0.632 -20.522  1.00 52.07           H  
ATOM   4120  CA  ILE A 251      -6.236   2.114 -19.017  1.00 52.07           C  
ATOM   4121  HA  ILE A 251      -5.695   2.117 -18.071  1.00 52.07           H  
ATOM   4122  C   ILE A 251      -7.688   2.536 -18.705  1.00 52.07           C  
ATOM   4123  CB  ILE A 251      -5.532   3.082 -20.001  1.00 52.07           C  
ATOM   4124  HB  ILE A 251      -6.054   3.030 -20.956  1.00 52.07           H  
ATOM   4125  O   ILE A 251      -7.912   3.378 -17.841  1.00 52.07           O  
ATOM   4126  CG1 ILE A 251      -4.056   2.661 -20.224  1.00 52.07           C  
ATOM   4127 HG12 ILE A 251      -3.486   2.839 -19.312  1.00 52.07           H  
ATOM   4128 HG13 ILE A 251      -3.999   1.595 -20.445  1.00 52.07           H  
ATOM   4129  CG2 ILE A 251      -5.590   4.539 -19.505  1.00 52.07           C  
ATOM   4130 HG21 ILE A 251      -5.061   5.205 -20.187  1.00 52.07           H  
ATOM   4131 HG22 ILE A 251      -5.156   4.615 -18.508  1.00 52.07           H  
ATOM   4132 HG23 ILE A 251      -6.624   4.884 -19.465  1.00 52.07           H  
ATOM   4133  CD1 ILE A 251      -3.370   3.376 -21.395  1.00 52.07           C  
ATOM   4134 HD11 ILE A 251      -3.225   4.433 -21.172  1.00 52.07           H  
ATOM   4135 HD12 ILE A 251      -3.971   3.271 -22.298  1.00 52.07           H  
ATOM   4136 HD13 ILE A 251      -2.393   2.924 -21.567  1.00 52.07           H  
ATOM   4137  N   THR A 252      -8.673   1.934 -19.380  1.00 62.16           N  
ATOM   4138  H   THR A 252      -8.439   1.198 -20.031  1.00 62.16           H  
ATOM   4139  CA  THR A 252     -10.105   2.209 -19.214  1.00 62.16           C  
ATOM   4140  HA  THR A 252     -10.232   3.227 -18.846  1.00 62.16           H  
ATOM   4141  C   THR A 252     -10.797   1.296 -18.195  1.00 62.16           C  
ATOM   4142  CB  THR A 252     -10.822   2.107 -20.571  1.00 62.16           C  
ATOM   4143  HB  THR A 252     -11.885   2.307 -20.438  1.00 62.16           H  
ATOM   4144  O   THR A 252     -11.971   1.506 -17.907  1.00 62.16           O  
ATOM   4145  CG2 THR A 252     -10.260   3.092 -21.598  1.00 62.16           C  
ATOM   4146 HG21 THR A 252      -9.234   2.832 -21.860  1.00 62.16           H  
ATOM   4147 HG22 THR A 252     -10.283   4.101 -21.186  1.00 62.16           H  
ATOM   4148 HG23 THR A 252     -10.874   3.067 -22.498  1.00 62.16           H  
ATOM   4149  OG1 THR A 252     -10.652   0.818 -21.107  1.00 62.16           O  
ATOM   4150  HG1 THR A 252     -10.943   0.823 -22.022  1.00 62.16           H  
ATOM   4151  N   GLY A 253     -10.114   0.280 -17.652  1.00 53.28           N  
ATOM   4152  H   GLY A 253      -9.151   0.149 -17.927  1.00 53.28           H  
ATOM   4153  CA  GLY A 253     -10.717  -0.733 -16.776  1.00 53.28           C  
ATOM   4154  HA2 GLY A 253     -11.325  -0.235 -16.021  1.00 53.28           H  
ATOM   4155  HA3 GLY A 253      -9.918  -1.278 -16.274  1.00 53.28           H  
ATOM   4156  C   GLY A 253     -11.610  -1.757 -17.496  1.00 53.28           C  
ATOM   4157  O   GLY A 253     -12.149  -2.652 -16.851  1.00 53.28           O  
ATOM   4158  N   LEU A 254     -11.749  -1.661 -18.820  1.00 47.55           N  
ATOM   4159  H   LEU A 254     -11.258  -0.909 -19.283  1.00 47.55           H  
ATOM   4160  CA  LEU A 254     -12.469  -2.620 -19.660  1.00 47.55           C  
ATOM   4161  HA  LEU A 254     -13.220  -3.140 -19.065  1.00 47.55           H  
ATOM   4162  C   LEU A 254     -11.487  -3.667 -20.197  1.00 47.55           C  
ATOM   4163  CB  LEU A 254     -13.172  -1.857 -20.799  1.00 47.55           C  
ATOM   4164  HB2 LEU A 254     -12.416  -1.320 -21.371  1.00 47.55           H  
ATOM   4165  HB3 LEU A 254     -13.637  -2.578 -21.472  1.00 47.55           H  
ATOM   4166  O   LEU A 254     -10.459  -3.292 -20.751  1.00 47.55           O  
ATOM   4167  CG  LEU A 254     -14.243  -0.856 -20.323  1.00 47.55           C  
ATOM   4168  HG  LEU A 254     -13.825  -0.192 -19.566  1.00 47.55           H  
ATOM   4169  CD1 LEU A 254     -14.710   0.010 -21.493  1.00 47.55           C  
ATOM   4170 HD11 LEU A 254     -15.453   0.728 -21.147  1.00 47.55           H  
ATOM   4171 HD12 LEU A 254     -15.147  -0.618 -22.270  1.00 47.55           H  
ATOM   4172 HD13 LEU A 254     -13.861   0.554 -21.906  1.00 47.55           H  
ATOM   4173  CD2 LEU A 254     -15.462  -1.572 -19.735  1.00 47.55           C  
ATOM   4174 HD21 LEU A 254     -15.176  -2.114 -18.833  1.00 47.55           H  
ATOM   4175 HD22 LEU A 254     -16.222  -0.840 -19.464  1.00 47.55           H  
ATOM   4176 HD23 LEU A 254     -15.877  -2.268 -20.464  1.00 47.55           H  
ATOM   4177  N   TYR A 255     -11.767  -4.964 -20.045  1.00 43.92           N  
ATOM   4178  H   TYR A 255     -12.637  -5.227 -19.604  1.00 43.92           H  
ATOM   4179  CA  TYR A 255     -10.999  -6.005 -20.742  1.00 43.92           C  
ATOM   4180  HA  TYR A 255      -9.973  -6.019 -20.375  1.00 43.92           H  
ATOM   4181  C   TYR A 255     -10.973  -5.675 -22.243  1.00 43.92           C  
ATOM   4182  CB  TYR A 255     -11.639  -7.388 -20.507  1.00 43.92           C  
ATOM   4183  HB2 TYR A 255     -12.705  -7.275 -20.309  1.00 43.92           H  
ATOM   4184  HB3 TYR A 255     -11.563  -7.963 -21.429  1.00 43.92           H  
ATOM   4185  O   TYR A 255     -12.028  -5.622 -22.870  1.00 43.92           O  
ATOM   4186  CG  TYR A 255     -11.006  -8.219 -19.404  1.00 43.92           C  
ATOM   4187  CD1 TYR A 255     -10.052  -9.200 -19.741  1.00 43.92           C  
ATOM   4188  HD1 TYR A 255      -9.763  -9.334 -20.773  1.00 43.92           H  
ATOM   4189  CD2 TYR A 255     -11.380  -8.040 -18.058  1.00 43.92           C  
ATOM   4190  HD2 TYR A 255     -12.112  -7.289 -17.798  1.00 43.92           H  
ATOM   4191  CE1 TYR A 255      -9.480 -10.010 -18.741  1.00 43.92           C  
ATOM   4192  HE1 TYR A 255      -8.752 -10.760 -19.012  1.00 43.92           H  
ATOM   4193  CE2 TYR A 255     -10.806  -8.845 -17.053  1.00 43.92           C  
ATOM   4194  HE2 TYR A 255     -11.091  -8.719 -16.019  1.00 43.92           H  
ATOM   4195  OH  TYR A 255      -9.308 -10.610 -16.423  1.00 43.92           O  
ATOM   4196  HH  TYR A 255      -8.714 -11.266 -16.795  1.00 43.92           H  
ATOM   4197  CZ  TYR A 255      -9.859  -9.833 -17.393  1.00 43.92           C  
ATOM   4198  N   GLU A 256      -9.792  -5.432 -22.812  1.00 41.10           N  
ATOM   4199  H   GLU A 256      -8.949  -5.471 -22.257  1.00 41.10           H  
ATOM   4200  CA  GLU A 256      -9.646  -5.469 -24.267  1.00 41.10           C  
ATOM   4201  HA  GLU A 256     -10.508  -4.996 -24.738  1.00 41.10           H  
ATOM   4202  C   GLU A 256      -9.652  -6.949 -24.663  1.00 41.10           C  
ATOM   4203  CB  GLU A 256      -8.390  -4.712 -24.744  1.00 41.10           C  
ATOM   4204  HB2 GLU A 256      -7.525  -5.029 -24.161  1.00 41.10           H  
ATOM   4205  HB3 GLU A 256      -8.219  -4.966 -25.790  1.00 41.10           H  
ATOM   4206  O   GLU A 256      -8.758  -7.704 -24.274  1.00 41.10           O  
ATOM   4207  CG  GLU A 256      -8.563  -3.183 -24.637  1.00 41.10           C  
ATOM   4208  HG2 GLU A 256      -9.474  -2.902 -25.165  1.00 41.10           H  
ATOM   4209  HG3 GLU A 256      -8.695  -2.922 -23.587  1.00 41.10           H  
ATOM   4210  CD  GLU A 256      -7.390  -2.360 -25.210  1.00 41.10           C  
ATOM   4211  OE1 GLU A 256      -7.451  -1.114 -25.074  1.00 41.10           O  
ATOM   4212  OE2 GLU A 256      -6.412  -2.949 -25.725  1.00 41.10           O  
ATOM   4213  N   THR A 257     -10.730  -7.368 -25.328  1.00 40.04           N  
ATOM   4214  H   THR A 257     -11.446  -6.690 -25.548  1.00 40.04           H  
ATOM   4215  CA  THR A 257     -10.852  -8.661 -26.016  1.00 40.04           C  
ATOM   4216  HA  THR A 257     -10.420  -9.455 -25.407  1.00 40.04           H  
ATOM   4217  C   THR A 257     -10.090  -8.647 -27.327  1.00 40.04           C  
ATOM   4218  CB  THR A 257     -12.309  -8.989 -26.338  1.00 40.04           C  
ATOM   4219  HB  THR A 257     -12.342  -9.873 -26.976  1.00 40.04           H  
ATOM   4220  O   THR A 257     -10.247  -7.634 -28.049  1.00 40.04           O  
ATOM   4221  CG2 THR A 257     -13.141  -9.259 -25.086  1.00 40.04           C  
ATOM   4222 HG21 THR A 257     -13.161  -8.372 -24.453  1.00 40.04           H  
ATOM   4223 HG22 THR A 257     -12.705 -10.090 -24.532  1.00 40.04           H  
ATOM   4224 HG23 THR A 257     -14.159  -9.515 -25.380  1.00 40.04           H  
ATOM   4225  OG1 THR A 257     -12.852  -7.893 -27.035  1.00 40.04           O  
ATOM   4226  HG1 THR A 257     -12.126  -7.607 -27.595  1.00 40.04           H  
ATOM   4227  OXT THR A 257      -9.461  -9.684 -27.614  1.00 40.04           O  
TER    4228      THR A 257                                                       
END   
