# Supplementary material for: Computational design of novel Cas9 PAM-interacting domains using evolution-based modelling and structural quality assessment
Source: PLoS Comput Biol. 2023 Nov 17;19(11):e1011621. doi: 10.1371/journal.pcbi.1011621 (PMC10729993; doi:10.1371/journal.pcbi.1011621)
Supplement: S1 File — This file contains the experimentally tested sequences in a zip format. It includes Fasta files, AlphaFold Prediction with PDB file, pLDDT, and more. (ZIP) [file pcbi.1011621.s001.zip › pdb/dgfx_14_relaxed_rank_1_model_3.pdb]

ATOM      1  N   THR A   1      -7.183   2.100 -23.115  1.00 42.01           N  
ATOM      2  H   THR A   1      -6.956   1.667 -22.231  1.00 42.01           H  
ATOM      3  H2  THR A   1      -7.737   2.928 -22.949  1.00 42.01           H  
ATOM      4  H3  THR A   1      -7.737   1.474 -23.682  1.00 42.01           H  
ATOM      5  CA  THR A   1      -5.968   2.520 -23.847  1.00 42.01           C  
ATOM      6  HA  THR A   1      -5.364   1.655 -24.120  1.00 42.01           H  
ATOM      7  C   THR A   1      -5.145   3.423 -22.941  1.00 42.01           C  
ATOM      8  CB  THR A   1      -6.377   3.258 -25.129  1.00 42.01           C  
ATOM      9  HB  THR A   1      -5.553   3.871 -25.496  1.00 42.01           H  
ATOM     10  O   THR A   1      -5.559   4.534 -22.660  1.00 42.01           O  
ATOM     11  CG2 THR A   1      -6.812   2.270 -26.209  1.00 42.01           C  
ATOM     12 HG21 THR A   1      -7.690   1.705 -25.897  1.00 42.01           H  
ATOM     13 HG22 THR A   1      -5.997   1.583 -26.436  1.00 42.01           H  
ATOM     14 HG23 THR A   1      -7.058   2.817 -27.119  1.00 42.01           H  
ATOM     15  OG1 THR A   1      -7.502   4.052 -24.849  1.00 42.01           O  
ATOM     16  HG1 THR A   1      -7.572   4.737 -25.518  1.00 42.01           H  
ATOM     17  N   GLY A   2      -4.045   2.926 -22.365  1.00 58.47           N  
ATOM     18  H   GLY A   2      -3.689   2.026 -22.653  1.00 58.47           H  
ATOM     19  CA  GLY A   2      -3.133   3.755 -21.562  1.00 58.47           C  
ATOM     20  HA2 GLY A   2      -2.644   3.145 -20.802  1.00 58.47           H  
ATOM     21  HA3 GLY A   2      -3.680   4.554 -21.061  1.00 58.47           H  
ATOM     22  C   GLY A   2      -2.053   4.366 -22.454  1.00 58.47           C  
ATOM     23  O   GLY A   2      -1.578   3.683 -23.360  1.00 58.47           O  
ATOM     24  N   GLY A   3      -1.676   5.626 -22.225  1.00 74.59           N  
ATOM     25  H   GLY A   3      -2.142   6.166 -21.510  1.00 74.59           H  
ATOM     26  CA  GLY A   3      -0.607   6.276 -22.987  1.00 74.59           C  
ATOM     27  HA2 GLY A   3      -0.910   6.346 -24.032  1.00 74.59           H  
ATOM     28  HA3 GLY A   3      -0.449   7.288 -22.613  1.00 74.59           H  
ATOM     29  C   GLY A   3       0.718   5.508 -22.894  1.00 74.59           C  
ATOM     30  O   GLY A   3       1.062   4.972 -21.837  1.00 74.59           O  
ATOM     31  N   PHE A   4       1.477   5.461 -23.995  1.00 80.94           N  
ATOM     32  H   PHE A   4       1.104   5.860 -24.845  1.00 80.94           H  
ATOM     33  CA  PHE A   4       2.791   4.797 -24.069  1.00 80.94           C  
ATOM     34  HA  PHE A   4       2.668   3.738 -23.843  1.00 80.94           H  
ATOM     35  C   PHE A   4       3.817   5.366 -23.079  1.00 80.94           C  
ATOM     36  CB  PHE A   4       3.345   4.942 -25.493  1.00 80.94           C  
ATOM     37  HB2 PHE A   4       4.357   4.537 -25.516  1.00 80.94           H  
ATOM     38  HB3 PHE A   4       3.417   6.000 -25.746  1.00 80.94           H  
ATOM     39  O   PHE A   4       4.744   4.671 -22.662  1.00 80.94           O  
ATOM     40  CG  PHE A   4       2.531   4.220 -26.545  1.00 80.94           C  
ATOM     41  CD1 PHE A   4       2.592   2.819 -26.623  1.00 80.94           C  
ATOM     42  HD1 PHE A   4       3.248   2.276 -25.959  1.00 80.94           H  
ATOM     43  CD2 PHE A   4       1.719   4.936 -27.445  1.00 80.94           C  
ATOM     44  HD2 PHE A   4       1.677   6.014 -27.405  1.00 80.94           H  
ATOM     45  CE1 PHE A   4       1.824   2.128 -27.577  1.00 80.94           C  
ATOM     46  HE1 PHE A   4       1.878   1.051 -27.646  1.00 80.94           H  
ATOM     47  CE2 PHE A   4       0.958   4.245 -28.406  1.00 80.94           C  
ATOM     48  HE2 PHE A   4       0.336   4.793 -29.098  1.00 80.94           H  
ATOM     49  CZ  PHE A   4       1.004   2.841 -28.466  1.00 80.94           C  
ATOM     50  HZ  PHE A   4       0.421   2.313 -29.206  1.00 80.94           H  
ATOM     51  N   SER A   5       3.633   6.622 -22.690  1.00 81.54           N  
ATOM     52  H   SER A   5       2.838   7.121 -23.065  1.00 81.54           H  
ATOM     53  CA  SER A   5       4.445   7.360 -21.734  1.00 81.54           C  
ATOM     54  HA  SER A   5       4.936   6.665 -21.052  1.00 81.54           H  
ATOM     55  C   SER A   5       3.564   8.281 -20.906  1.00 81.54           C  
ATOM     56  CB  SER A   5       5.513   8.172 -22.477  1.00 81.54           C  
ATOM     57  HB2 SER A   5       6.183   7.472 -22.976  1.00 81.54           H  
ATOM     58  HB3 SER A   5       6.091   8.764 -21.768  1.00 81.54           H  
ATOM     59  O   SER A   5       2.439   8.594 -21.297  1.00 81.54           O  
ATOM     60  OG  SER A   5       4.951   9.025 -23.457  1.00 81.54           O  
ATOM     61  HG  SER A   5       4.421   9.707 -23.038  1.00 81.54           H  
ATOM     62  N   LYS A   6       4.096   8.780 -19.791  1.00 79.25           N  
ATOM     63  H   LYS A   6       5.024   8.481 -19.528  1.00 79.25           H  
ATOM     64  CA  LYS A   6       3.476   9.911 -19.100  1.00 79.25           C  
ATOM     65  HA  LYS A   6       2.441   9.661 -18.866  1.00 79.25           H  
ATOM     66  C   LYS A   6       3.477  11.125 -20.026  1.00 79.25           C  
ATOM     67  CB  LYS A   6       4.225  10.230 -17.811  1.00 79.25           C  
ATOM     68  HB2 LYS A   6       3.785  11.124 -17.368  1.00 79.25           H  
ATOM     69  HB3 LYS A   6       5.265  10.441 -18.056  1.00 79.25           H  
ATOM     70  O   LYS A   6       4.532  11.533 -20.504  1.00 79.25           O  
ATOM     71  CG  LYS A   6       4.161   9.083 -16.797  1.00 79.25           C  
ATOM     72  HG2 LYS A   6       4.670   8.206 -17.198  1.00 79.25           H  
ATOM     73  HG3 LYS A   6       3.126   8.836 -16.563  1.00 79.25           H  
ATOM     74  CD  LYS A   6       4.878   9.565 -15.543  1.00 79.25           C  
ATOM     75  HD2 LYS A   6       4.288  10.338 -15.051  1.00 79.25           H  
ATOM     76  HD3 LYS A   6       5.824  10.004 -15.859  1.00 79.25           H  
ATOM     77  CE  LYS A   6       5.174   8.430 -14.573  1.00 79.25           C  
ATOM     78  HE2 LYS A   6       4.256   8.126 -14.069  1.00 79.25           H  
ATOM     79  HE3 LYS A   6       5.563   7.588 -15.145  1.00 79.25           H  
ATOM     80  NZ  LYS A   6       6.201   8.900 -13.620  1.00 79.25           N  
ATOM     81  HZ1 LYS A   6       5.855   9.678 -13.076  1.00 79.25           H  
ATOM     82  HZ2 LYS A   6       6.523   8.151 -13.024  1.00 79.25           H  
ATOM     83  HZ3 LYS A   6       6.983   9.253 -14.155  1.00 79.25           H  
ATOM     84  N   GLU A   7       2.301  11.694 -20.266  1.00 78.86           N  
ATOM     85  H   GLU A   7       1.469  11.241 -19.916  1.00 78.86           H  
ATOM     86  CA  GLU A   7       2.102  12.761 -21.257  1.00 78.86           C  
ATOM     87  HA  GLU A   7       2.575  12.469 -22.195  1.00 78.86           H  
ATOM     88  C   GLU A   7       2.731  14.102 -20.856  1.00 78.86           C  
ATOM     89  CB  GLU A   7       0.603  12.933 -21.525  1.00 78.86           C  
ATOM     90  HB2 GLU A   7       0.461  13.779 -22.197  1.00 78.86           H  
ATOM     91  HB3 GLU A   7       0.096  13.140 -20.582  1.00 78.86           H  
ATOM     92  O   GLU A   7       2.885  14.987 -21.695  1.00 78.86           O  
ATOM     93  CG  GLU A   7       0.004  11.679 -22.181  1.00 78.86           C  
ATOM     94  HG2 GLU A   7       0.140  10.827 -21.515  1.00 78.86           H  
ATOM     95  HG3 GLU A   7       0.550  11.476 -23.103  1.00 78.86           H  
ATOM     96  CD  GLU A   7      -1.490  11.817 -22.496  1.00 78.86           C  
ATOM     97  OE1 GLU A   7      -2.005  10.879 -23.144  1.00 78.86           O  
ATOM     98  OE2 GLU A   7      -2.095  12.821 -22.062  1.00 78.86           O  
ATOM     99  N   SER A   8       3.153  14.250 -19.596  1.00 82.57           N  
ATOM    100  H   SER A   8       2.982  13.505 -18.937  1.00 82.57           H  
ATOM    101  CA  SER A   8       3.895  15.422 -19.138  1.00 82.57           C  
ATOM    102  HA  SER A   8       3.262  16.300 -19.271  1.00 82.57           H  
ATOM    103  C   SER A   8       5.174  15.611 -19.959  1.00 82.57           C  
ATOM    104  CB  SER A   8       4.245  15.305 -17.652  1.00 82.57           C  
ATOM    105  HB2 SER A   8       4.964  14.498 -17.512  1.00 82.57           H  
ATOM    106  HB3 SER A   8       4.695  16.238 -17.312  1.00 82.57           H  
ATOM    107  O   SER A   8       6.096  14.790 -19.914  1.00 82.57           O  
ATOM    108  OG  SER A   8       3.090  15.028 -16.881  1.00 82.57           O  
ATOM    109  HG  SER A   8       2.451  15.735 -17.001  1.00 82.57           H  
ATOM    110  N   ILE A   9       5.230  16.723 -20.692  1.00 82.09           N  
ATOM    111  H   ILE A   9       4.410  17.312 -20.727  1.00 82.09           H  
ATOM    112  CA  ILE A   9       6.410  17.139 -21.445  1.00 82.09           C  
ATOM    113  HA  ILE A   9       6.881  16.253 -21.871  1.00 82.09           H  
ATOM    114  C   ILE A   9       7.384  17.784 -20.466  1.00 82.09           C  
ATOM    115  CB  ILE A   9       6.043  18.089 -22.605  1.00 82.09           C  
ATOM    116  HB  ILE A   9       5.556  18.972 -22.192  1.00 82.09           H  
ATOM    117  O   ILE A   9       7.080  18.802 -19.846  1.00 82.09           O  
ATOM    118  CG1 ILE A   9       5.066  17.396 -23.584  1.00 82.09           C  
ATOM    119 HG12 ILE A   9       5.572  16.569 -24.082  1.00 82.09           H  
ATOM    120 HG13 ILE A   9       4.222  16.985 -23.031  1.00 82.09           H  
ATOM    121  CG2 ILE A   9       7.324  18.532 -23.344  1.00 82.09           C  
ATOM    122 HG21 ILE A   9       7.081  19.212 -24.161  1.00 82.09           H  
ATOM    123 HG22 ILE A   9       7.985  19.072 -22.666  1.00 82.09           H  
ATOM    124 HG23 ILE A   9       7.853  17.661 -23.730  1.00 82.09           H  
ATOM    125  CD1 ILE A   9       4.476  18.337 -24.642  1.00 82.09           C  
ATOM    126 HD11 ILE A   9       3.726  17.797 -25.221  1.00 82.09           H  
ATOM    127 HD12 ILE A   9       5.253  18.690 -25.320  1.00 82.09           H  
ATOM    128 HD13 ILE A   9       4.000  19.188 -24.156  1.00 82.09           H  
ATOM    129  N   LEU A  10       8.566  17.194 -20.346  1.00 85.59           N  
ATOM    130  H   LEU A  10       8.755  16.376 -20.908  1.00 85.59           H  
ATOM    131  CA  LEU A  10       9.651  17.749 -19.558  1.00 85.59           C  
ATOM    132  HA  LEU A  10       9.221  18.428 -18.822  1.00 85.59           H  
ATOM    133  C   LEU A  10      10.596  18.571 -20.441  1.00 85.59           C  
ATOM    134  CB  LEU A  10      10.381  16.629 -18.812  1.00 85.59           C  
ATOM    135  HB2 LEU A  10      10.735  15.907 -19.548  1.00 85.59           H  
ATOM    136  HB3 LEU A  10      11.250  17.057 -18.312  1.00 85.59           H  
ATOM    137  O   LEU A  10      10.820  18.219 -21.606  1.00 85.59           O  
ATOM    138  CG  LEU A  10       9.519  15.890 -17.774  1.00 85.59           C  
ATOM    139  HG  LEU A  10       8.758  15.299 -18.283  1.00 85.59           H  
ATOM    140  CD1 LEU A  10      10.434  14.962 -16.981  1.00 85.59           C  
ATOM    141 HD11 LEU A  10       9.843  14.432 -16.234  1.00 85.59           H  
ATOM    142 HD12 LEU A  10      10.890  14.235 -17.652  1.00 85.59           H  
ATOM    143 HD13 LEU A  10      11.204  15.545 -16.475  1.00 85.59           H  
ATOM    144  CD2 LEU A  10       8.841  16.819 -16.762  1.00 85.59           C  
ATOM    145 HD21 LEU A  10       8.343  16.227 -15.994  1.00 85.59           H  
ATOM    146 HD22 LEU A  10       9.573  17.479 -16.297  1.00 85.59           H  
ATOM    147 HD23 LEU A  10       8.077  17.414 -17.261  1.00 85.59           H  
ATOM    148  N   PRO A  11      11.179  19.652 -19.892  1.00 85.94           N  
ATOM    149  CA  PRO A  11      12.146  20.466 -20.613  1.00 85.94           C  
ATOM    150  HA  PRO A  11      11.699  20.837 -21.535  1.00 85.94           H  
ATOM    151  C   PRO A  11      13.400  19.657 -20.964  1.00 85.94           C  
ATOM    152  CB  PRO A  11      12.456  21.647 -19.687  1.00 85.94           C  
ATOM    153  HB2 PRO A  11      13.475  22.015 -19.804  1.00 85.94           H  
ATOM    154  HB3 PRO A  11      11.740  22.448 -19.870  1.00 85.94           H  
ATOM    155  O   PRO A  11      13.687  18.613 -20.367  1.00 85.94           O  
ATOM    156  CG  PRO A  11      12.222  21.071 -18.291  1.00 85.94           C  
ATOM    157  HG2 PRO A  11      13.098  20.504 -17.975  1.00 85.94           H  
ATOM    158  HG3 PRO A  11      11.981  21.847 -17.566  1.00 85.94           H  
ATOM    159  CD  PRO A  11      11.049  20.121 -18.516  1.00 85.94           C  
ATOM    160  HD2 PRO A  11      11.095  19.302 -17.798  1.00 85.94           H  
ATOM    161  HD3 PRO A  11      10.110  20.663 -18.407  1.00 85.94           H  
ATOM    162  N   LYS A  12      14.172  20.165 -21.931  1.00 84.98           N  
ATOM    163  H   LYS A  12      13.878  21.026 -22.371  1.00 84.98           H  
ATOM    164  CA  LYS A  12      15.456  19.578 -22.324  1.00 84.98           C  
ATOM    165  HA  LYS A  12      15.262  18.582 -22.724  1.00 84.98           H  
ATOM    166  C   LYS A  12      16.359  19.404 -21.099  1.00 84.98           C  
ATOM    167  CB  LYS A  12      16.117  20.403 -23.445  1.00 84.98           C  
ATOM    168  HB2 LYS A  12      16.956  19.825 -23.830  1.00 84.98           H  
ATOM    169  HB3 LYS A  12      15.403  20.534 -24.258  1.00 84.98           H  
ATOM    170  O   LYS A  12      16.571  20.336 -20.326  1.00 84.98           O  
ATOM    171  CG  LYS A  12      16.641  21.782 -23.008  1.00 84.98           C  
ATOM    172  HG2 LYS A  12      15.820  22.372 -22.600  1.00 84.98           H  
ATOM    173  HG3 LYS A  12      17.406  21.657 -22.242  1.00 84.98           H  
ATOM    174  CD  LYS A  12      17.284  22.545 -24.170  1.00 84.98           C  
ATOM    175  HD2 LYS A  12      16.534  22.735 -24.937  1.00 84.98           H  
ATOM    176  HD3 LYS A  12      18.087  21.943 -24.595  1.00 84.98           H  
ATOM    177  CE  LYS A  12      17.845  23.873 -23.642  1.00 84.98           C  
ATOM    178  HE2 LYS A  12      17.027  24.448 -23.209  1.00 84.98           H  
ATOM    179  HE3 LYS A  12      18.556  23.657 -22.844  1.00 84.98           H  
ATOM    180  NZ  LYS A  12      18.507  24.659 -24.713  1.00 84.98           N  
ATOM    181  HZ1 LYS A  12      18.854  25.535 -24.348  1.00 84.98           H  
ATOM    182  HZ2 LYS A  12      19.286  24.147 -25.102  1.00 84.98           H  
ATOM    183  HZ3 LYS A  12      17.856  24.864 -25.457  1.00 84.98           H  
ATOM    184  N   ARG A  13      16.894  18.202 -20.922  1.00 81.19           N  
ATOM    185  H   ARG A  13      16.659  17.480 -21.588  1.00 81.19           H  
ATOM    186  CA  ARG A  13      17.911  17.893 -19.913  1.00 81.19           C  
ATOM    187  HA  ARG A  13      18.557  18.765 -19.802  1.00 81.19           H  
ATOM    188  C   ARG A  13      18.775  16.752 -20.418  1.00 81.19           C  
ATOM    189  CB  ARG A  13      17.272  17.602 -18.536  1.00 81.19           C  
ATOM    190  HB2 ARG A  13      16.767  18.504 -18.190  1.00 81.19           H  
ATOM    191  HB3 ARG A  13      18.069  17.380 -17.827  1.00 81.19           H  
ATOM    192  O   ARG A  13      18.320  15.952 -21.233  1.00 81.19           O  
ATOM    193  CG  ARG A  13      16.260  16.444 -18.525  1.00 81.19           C  
ATOM    194  HG2 ARG A  13      15.407  16.707 -19.150  1.00 81.19           H  
ATOM    195  HG3 ARG A  13      16.737  15.550 -18.926  1.00 81.19           H  
ATOM    196  CD  ARG A  13      15.749  16.151 -17.107  1.00 81.19           C  
ATOM    197  HD2 ARG A  13      16.603  15.982 -16.451  1.00 81.19           H  
ATOM    198  HD3 ARG A  13      15.201  17.025 -16.754  1.00 81.19           H  
ATOM    199  NE  ARG A  13      14.872  14.959 -17.078  1.00 81.19           N  
ATOM    200  HE  ARG A  13      14.843  14.395 -17.915  1.00 81.19           H  
ATOM    201  NH1 ARG A  13      13.979  15.262 -14.981  1.00 81.19           N  
ATOM    202 HH11 ARG A  13      13.313  14.984 -14.274  1.00 81.19           H  
ATOM    203 HH12 ARG A  13      14.528  16.101 -14.870  1.00 81.19           H  
ATOM    204  NH2 ARG A  13      13.305  13.533 -16.230  1.00 81.19           N  
ATOM    205 HH21 ARG A  13      13.283  13.023 -17.102  1.00 81.19           H  
ATOM    206 HH22 ARG A  13      12.545  13.344 -15.593  1.00 81.19           H  
ATOM    207  CZ  ARG A  13      14.062  14.590 -16.097  1.00 81.19           C  
ATOM    208  N   ASN A  14      20.000  16.655 -19.911  1.00 78.68           N  
ATOM    209  H   ASN A  14      20.314  17.347 -19.246  1.00 78.68           H  
ATOM    210  CA  ASN A  14      20.879  15.529 -20.211  1.00 78.68           C  
ATOM    211  HA  ASN A  14      20.817  15.323 -21.279  1.00 78.68           H  
ATOM    212  C   ASN A  14      20.385  14.276 -19.466  1.00 78.68           C  
ATOM    213  CB  ASN A  14      22.334  15.915 -19.891  1.00 78.68           C  
ATOM    214  HB2 ASN A  14      22.478  15.966 -18.812  1.00 78.68           H  
ATOM    215  HB3 ASN A  14      22.559  16.893 -20.318  1.00 78.68           H  
ATOM    216  O   ASN A  14      20.884  13.926 -18.402  1.00 78.68           O  
ATOM    217  CG  ASN A  14      23.327  14.928 -20.484  1.00 78.68           C  
ATOM    218  ND2 ASN A  14      24.554  14.949 -20.022  1.00 78.68           N  
ATOM    219 HD21 ASN A  14      25.211  14.295 -20.424  1.00 78.68           H  
ATOM    220 HD22 ASN A  14      24.820  15.576 -19.275  1.00 78.68           H  
ATOM    221  OD1 ASN A  14      23.027  14.161 -21.391  1.00 78.68           O  
ATOM    222  N   SER A  15      19.317  13.662 -19.975  1.00 77.46           N  
ATOM    223  H   SER A  15      18.903  14.045 -20.813  1.00 77.46           H  
ATOM    224  CA  SER A  15      18.705  12.468 -19.406  1.00 77.46           C  
ATOM    225  HA  SER A  15      19.421  11.970 -18.753  1.00 77.46           H  
ATOM    226  C   SER A  15      18.314  11.515 -20.519  1.00 77.46           C  
ATOM    227  CB  SER A  15      17.464  12.838 -18.590  1.00 77.46           C  
ATOM    228  HB2 SER A  15      17.742  13.568 -17.829  1.00 77.46           H  
ATOM    229  HB3 SER A  15      16.716  13.278 -19.249  1.00 77.46           H  
ATOM    230  O   SER A  15      17.473  11.844 -21.350  1.00 77.46           O  
ATOM    231  OG  SER A  15      16.918  11.696 -17.958  1.00 77.46           O  
ATOM    232  HG  SER A  15      17.587  11.354 -17.360  1.00 77.46           H  
ATOM    233  N   ASP A  16      18.858  10.304 -20.468  1.00 74.21           N  
ATOM    234  H   ASP A  16      19.643  10.137 -19.855  1.00 74.21           H  
ATOM    235  CA  ASP A  16      18.514   9.230 -21.406  1.00 74.21           C  
ATOM    236  HA  ASP A  16      18.473   9.648 -22.412  1.00 74.21           H  
ATOM    237  C   ASP A  16      17.125   8.619 -21.117  1.00 74.21           C  
ATOM    238  CB  ASP A  16      19.630   8.174 -21.393  1.00 74.21           C  
ATOM    239  HB2 ASP A  16      19.441   7.447 -22.183  1.00 74.21           H  
ATOM    240  HB3 ASP A  16      19.602   7.651 -20.437  1.00 74.21           H  
ATOM    241  O   ASP A  16      16.696   7.691 -21.791  1.00 74.21           O  
ATOM    242  CG  ASP A  16      21.028   8.776 -21.603  1.00 74.21           C  
ATOM    243  OD1 ASP A  16      21.188   9.704 -22.438  1.00 74.21           O  
ATOM    244  OD2 ASP A  16      21.929   8.385 -20.837  1.00 74.21           O  
ATOM    245  N   LYS A  17      16.405   9.134 -20.106  1.00 75.13           N  
ATOM    246  H   LYS A  17      16.801   9.923 -19.616  1.00 75.13           H  
ATOM    247  CA  LYS A  17      15.046   8.691 -19.752  1.00 75.13           C  
ATOM    248  HA  LYS A  17      14.945   7.633 -19.996  1.00 75.13           H  
ATOM    249  C   LYS A  17      13.952   9.394 -20.552  1.00 75.13           C  
ATOM    250  CB  LYS A  17      14.783   8.885 -18.252  1.00 75.13           C  
ATOM    251  HB2 LYS A  17      13.757   8.580 -18.044  1.00 75.13           H  
ATOM    252  HB3 LYS A  17      14.878   9.941 -17.999  1.00 75.13           H  
ATOM    253  O   LYS A  17      12.840   8.878 -20.611  1.00 75.13           O  
ATOM    254  CG  LYS A  17      15.728   8.051 -17.378  1.00 75.13           C  
ATOM    255  HG2 LYS A  17      15.663   7.006 -17.681  1.00 75.13           H  
ATOM    256  HG3 LYS A  17      16.753   8.396 -17.512  1.00 75.13           H  
ATOM    257  CD  LYS A  17      15.341   8.173 -15.901  1.00 75.13           C  
ATOM    258  HD2 LYS A  17      14.313   7.835 -15.773  1.00 75.13           H  
ATOM    259  HD3 LYS A  17      15.419   9.216 -15.594  1.00 75.13           H  
ATOM    260  CE  LYS A  17      16.283   7.304 -15.063  1.00 75.13           C  
ATOM    261  HE2 LYS A  17      16.221   6.279 -15.429  1.00 75.13           H  
ATOM    262  HE3 LYS A  17      17.306   7.646 -15.222  1.00 75.13           H  
ATOM    263  NZ  LYS A  17      15.940   7.354 -13.621  1.00 75.13           N  
ATOM    264  HZ1 LYS A  17      16.012   8.299 -13.273  1.00 75.13           H  
ATOM    265  HZ2 LYS A  17      14.998   7.019 -13.478  1.00 75.13           H  
ATOM    266  HZ3 LYS A  17      16.572   6.766 -13.096  1.00 75.13           H  
ATOM    267  N   LEU A  18      14.247  10.571 -21.112  1.00 83.90           N  
ATOM    268  H   LEU A  18      15.214  10.858 -21.145  1.00 83.90           H  
ATOM    269  CA  LEU A  18      13.262  11.332 -21.874  1.00 83.90           C  
ATOM    270  HA  LEU A  18      12.338  11.384 -21.299  1.00 83.90           H  
ATOM    271  C   LEU A  18      12.949  10.620 -23.187  1.00 83.90           C  
ATOM    272  CB  LEU A  18      13.764  12.752 -22.174  1.00 83.90           C  
ATOM    273  HB2 LEU A  18      14.738  12.666 -22.655  1.00 83.90           H  
ATOM    274  HB3 LEU A  18      13.067  13.203 -22.880  1.00 83.90           H  
ATOM    275  O   LEU A  18      13.852  10.238 -23.928  1.00 83.90           O  
ATOM    276  CG  LEU A  18      13.895  13.709 -20.985  1.00 83.90           C  
ATOM    277  HG  LEU A  18      14.614  13.298 -20.277  1.00 83.90           H  
ATOM    278  CD1 LEU A  18      14.420  15.068 -21.474  1.00 83.90           C  
ATOM    279 HD11 LEU A  18      15.358  15.298 -20.968  1.00 83.90           H  
ATOM    280 HD12 LEU A  18      14.629  15.045 -22.544  1.00 83.90           H  
ATOM    281 HD13 LEU A  18      13.699  15.865 -21.289  1.00 83.90           H  
ATOM    282  CD2 LEU A  18      12.568  13.913 -20.252  1.00 83.90           C  
ATOM    283 HD21 LEU A  18      12.235  12.977 -19.803  1.00 83.90           H  
ATOM    284 HD22 LEU A  18      11.806  14.251 -20.954  1.00 83.90           H  
ATOM    285 HD23 LEU A  18      12.694  14.658 -19.467  1.00 83.90           H  
ATOM    286  N   ILE A  19      11.665  10.513 -23.506  1.00 84.98           N  
ATOM    287  H   ILE A  19      10.978  10.844 -22.844  1.00 84.98           H  
ATOM    288  CA  ILE A  19      11.215   9.928 -24.768  1.00 84.98           C  
ATOM    289  HA  ILE A  19      11.990   9.262 -25.146  1.00 84.98           H  
ATOM    290  C   ILE A  19      11.011  11.045 -25.782  1.00 84.98           C  
ATOM    291  CB  ILE A  19       9.953   9.079 -24.565  1.00 84.98           C  
ATOM    292  HB  ILE A  19       9.178   9.727 -24.155  1.00 84.98           H  
ATOM    293  O   ILE A  19      10.360  12.055 -25.502  1.00 84.98           O  
ATOM    294  CG1 ILE A  19      10.224   7.941 -23.562  1.00 84.98           C  
ATOM    295 HG12 ILE A  19      10.803   8.296 -22.709  1.00 84.98           H  
ATOM    296 HG13 ILE A  19      10.796   7.151 -24.048  1.00 84.98           H  
ATOM    297  CG2 ILE A  19       9.448   8.502 -25.902  1.00 84.98           C  
ATOM    298 HG21 ILE A  19       8.547   7.907 -25.754  1.00 84.98           H  
ATOM    299 HG22 ILE A  19       9.182   9.302 -26.592  1.00 84.98           H  
ATOM    300 HG23 ILE A  19      10.213   7.872 -26.357  1.00 84.98           H  
ATOM    301  CD1 ILE A  19       8.929   7.368 -23.002  1.00 84.98           C  
ATOM    302 HD11 ILE A  19       8.415   8.126 -22.411  1.00 84.98           H  
ATOM    303 HD12 ILE A  19       8.278   6.998 -23.794  1.00 84.98           H  
ATOM    304 HD13 ILE A  19       9.201   6.527 -22.364  1.00 84.98           H  
ATOM    305  N   ALA A  20      11.558  10.853 -26.979  1.00 86.58           N  
ATOM    306  H   ALA A  20      12.071  10.000 -27.146  1.00 86.58           H  
ATOM    307  CA  ALA A  20      11.407  11.793 -28.076  1.00 86.58           C  
ATOM    308  HA  ALA A  20      11.840  12.750 -27.784  1.00 86.58           H  
ATOM    309  C   ALA A  20       9.930  12.022 -28.408  1.00 86.58           C  
ATOM    310  CB  ALA A  20      12.177  11.260 -29.284  1.00 86.58           C  
ATOM    311  HB1 ALA A  20      12.124  11.982 -30.098  1.00 86.58           H  
ATOM    312  HB2 ALA A  20      11.746  10.316 -29.618  1.00 86.58           H  
ATOM    313  HB3 ALA A  20      13.224  11.103 -29.021  1.00 86.58           H  
ATOM    314  O   ALA A  20       9.162  11.082 -28.598  1.00 86.58           O  
ATOM    315  N   ARG A  21       9.540  13.294 -28.532  1.00 84.62           N  
ATOM    316  H   ARG A  21      10.213  14.014 -28.308  1.00 84.62           H  
ATOM    317  CA  ARG A  21       8.169  13.676 -28.909  1.00 84.62           C  
ATOM    318  HA  ARG A  21       7.466  13.153 -28.260  1.00 84.62           H  
ATOM    319  C   ARG A  21       7.817  13.257 -30.337  1.00 84.62           C  
ATOM    320  CB  ARG A  21       7.985  15.190 -28.742  1.00 84.62           C  
ATOM    321  HB2 ARG A  21       6.999  15.465 -29.119  1.00 84.62           H  
ATOM    322  HB3 ARG A  21       8.736  15.708 -29.338  1.00 84.62           H  
ATOM    323  O   ARG A  21       6.646  13.083 -30.655  1.00 84.62           O  
ATOM    324  CG  ARG A  21       8.095  15.632 -27.275  1.00 84.62           C  
ATOM    325  HG2 ARG A  21       7.265  15.221 -26.701  1.00 84.62           H  
ATOM    326  HG3 ARG A  21       9.028  15.255 -26.855  1.00 84.62           H  
ATOM    327  CD  ARG A  21       8.114  17.159 -27.143  1.00 84.62           C  
ATOM    328  HD2 ARG A  21       8.258  17.410 -26.093  1.00 84.62           H  
ATOM    329  HD3 ARG A  21       8.965  17.546 -27.704  1.00 84.62           H  
ATOM    330  NE  ARG A  21       6.862  17.773 -27.627  1.00 84.62           N  
ATOM    331  HE  ARG A  21       6.071  17.156 -27.741  1.00 84.62           H  
ATOM    332  NH1 ARG A  21       7.597  19.948 -27.643  1.00 84.62           N  
ATOM    333 HH11 ARG A  21       8.486  19.647 -27.270  1.00 84.62           H  
ATOM    334 HH12 ARG A  21       7.413  20.933 -27.767  1.00 84.62           H  
ATOM    335  NH2 ARG A  21       5.497  19.485 -28.251  1.00 84.62           N  
ATOM    336 HH21 ARG A  21       5.326  20.475 -28.354  1.00 84.62           H  
ATOM    337 HH22 ARG A  21       4.721  18.844 -28.335  1.00 84.62           H  
ATOM    338  CZ  ARG A  21       6.660  19.061 -27.841  1.00 84.62           C  
ATOM    339  N   LYS A  22       8.829  13.154 -31.203  1.00 82.65           N  
ATOM    340  H   LYS A  22       9.760  13.264 -30.828  1.00 82.65           H  
ATOM    341  CA  LYS A  22       8.729  12.767 -32.613  1.00 82.65           C  
ATOM    342  HA  LYS A  22       7.831  12.165 -32.754  1.00 82.65           H  
ATOM    343  C   LYS A  22       9.932  11.910 -32.995  1.00 82.65           C  
ATOM    344  CB  LYS A  22       8.652  14.014 -33.514  1.00 82.65           C  
ATOM    345  HB2 LYS A  22       9.513  14.653 -33.321  1.00 82.65           H  
ATOM    346  HB3 LYS A  22       8.696  13.693 -34.555  1.00 82.65           H  
ATOM    347  O   LYS A  22      11.015  12.065 -32.431  1.00 82.65           O  
ATOM    348  CG  LYS A  22       7.363  14.826 -33.308  1.00 82.65           C  
ATOM    349  HG2 LYS A  22       6.503  14.165 -33.419  1.00 82.65           H  
ATOM    350  HG3 LYS A  22       7.355  15.253 -32.305  1.00 82.65           H  
ATOM    351  CD  LYS A  22       7.251  15.967 -34.328  1.00 82.65           C  
ATOM    352  HD2 LYS A  22       7.276  15.547 -35.334  1.00 82.65           H  
ATOM    353  HD3 LYS A  22       8.096  16.644 -34.203  1.00 82.65           H  
ATOM    354  CE  LYS A  22       5.935  16.730 -34.123  1.00 82.65           C  
ATOM    355  HE2 LYS A  22       5.112  16.018 -34.171  1.00 82.65           H  
ATOM    356  HE3 LYS A  22       5.939  17.166 -33.124  1.00 82.65           H  
ATOM    357  NZ  LYS A  22       5.745  17.792 -35.146  1.00 82.65           N  
ATOM    358  HZ1 LYS A  22       4.871  18.277 -35.001  1.00 82.65           H  
ATOM    359  HZ2 LYS A  22       5.718  17.392 -36.073  1.00 82.65           H  
ATOM    360  HZ3 LYS A  22       6.495  18.468 -35.113  1.00 82.65           H  
ATOM    361  N   LYS A  23       9.760  11.030 -33.983  1.00 83.53           N  
ATOM    362  H   LYS A  23       8.850  10.974 -34.417  1.00 83.53           H  
ATOM    363  CA  LYS A  23      10.857  10.224 -34.535  1.00 83.53           C  
ATOM    364  HA  LYS A  23      11.245   9.589 -33.738  1.00 83.53           H  
ATOM    365  C   LYS A  23      11.991  11.142 -35.017  1.00 83.53           C  
ATOM    366  CB  LYS A  23      10.305   9.332 -35.660  1.00 83.53           C  
ATOM    367  HB2 LYS A  23       9.427   8.804 -35.288  1.00 83.53           H  
ATOM    368  HB3 LYS A  23       9.999   9.959 -36.497  1.00 83.53           H  
ATOM    369  O   LYS A  23      11.737  12.121 -35.710  1.00 83.53           O  
ATOM    370  CG  LYS A  23      11.325   8.291 -36.148  1.00 83.53           C  
ATOM    371  HG2 LYS A  23      11.633   7.670 -35.307  1.00 83.53           H  
ATOM    372  HG3 LYS A  23      12.201   8.799 -36.552  1.00 83.53           H  
ATOM    373  CD  LYS A  23      10.717   7.399 -37.241  1.00 83.53           C  
ATOM    374  HD2 LYS A  23      10.425   8.022 -38.086  1.00 83.53           H  
ATOM    375  HD3 LYS A  23       9.832   6.900 -36.846  1.00 83.53           H  
ATOM    376  CE  LYS A  23      11.733   6.346 -37.707  1.00 83.53           C  
ATOM    377  HE2 LYS A  23      12.629   6.858 -38.058  1.00 83.53           H  
ATOM    378  HE3 LYS A  23      12.018   5.733 -36.852  1.00 83.53           H  
ATOM    379  NZ  LYS A  23      11.189   5.484 -38.789  1.00 83.53           N  
ATOM    380  HZ1 LYS A  23      11.874   4.800 -39.078  1.00 83.53           H  
ATOM    381  HZ2 LYS A  23      10.946   6.033 -39.602  1.00 83.53           H  
ATOM    382  HZ3 LYS A  23      10.365   4.987 -38.482  1.00 83.53           H  
ATOM    383  N   GLY A  24      13.228  10.830 -34.630  1.00 84.83           N  
ATOM    384  H   GLY A  24      13.355  10.034 -34.021  1.00 84.83           H  
ATOM    385  CA  GLY A  24      14.422  11.602 -34.997  1.00 84.83           C  
ATOM    386  HA2 GLY A  24      14.353  11.894 -36.045  1.00 84.83           H  
ATOM    387  HA3 GLY A  24      15.302  10.968 -34.884  1.00 84.83           H  
ATOM    388  C   GLY A  24      14.663  12.876 -34.178  1.00 84.83           C  
ATOM    389  O   GLY A  24      15.674  13.540 -34.385  1.00 84.83           O  
ATOM    390  N   TRP A  25      13.778  13.231 -33.241  1.00 87.46           N  
ATOM    391  H   TRP A  25      12.964  12.657 -33.070  1.00 87.46           H  
ATOM    392  CA  TRP A  25      14.019  14.361 -32.345  1.00 87.46           C  
ATOM    393  HA  TRP A  25      14.580  15.130 -32.876  1.00 87.46           H  
ATOM    394  C   TRP A  25      14.854  13.921 -31.152  1.00 87.46           C  
ATOM    395  CB  TRP A  25      12.705  14.994 -31.887  1.00 87.46           C  
ATOM    396  HB2 TRP A  25      12.921  15.612 -31.016  1.00 87.46           H  
ATOM    397  HB3 TRP A  25      12.010  14.219 -31.562  1.00 87.46           H  
ATOM    398  O   TRP A  25      14.466  13.014 -30.425  1.00 87.46           O  
ATOM    399  CG  TRP A  25      12.037  15.875 -32.893  1.00 87.46           C  
ATOM    400  CD1 TRP A  25      12.069  15.737 -34.240  1.00 87.46           C  
ATOM    401  HD1 TRP A  25      12.579  14.951 -34.777  1.00 87.46           H  
ATOM    402  CD2 TRP A  25      11.268  17.085 -32.636  1.00 87.46           C  
ATOM    403  CE2 TRP A  25      10.880  17.648 -33.889  1.00 87.46           C  
ATOM    404  CE3 TRP A  25      10.877  17.775 -31.468  1.00 87.46           C  
ATOM    405  HE3 TRP A  25      11.182  17.391 -30.506  1.00 87.46           H  
ATOM    406  NE1 TRP A  25      11.396  16.785 -34.832  1.00 87.46           N  
ATOM    407  HE1 TRP A  25      11.380  16.930 -35.831  1.00 87.46           H  
ATOM    408  CH2 TRP A  25       9.779  19.505 -32.800  1.00 87.46           C  
ATOM    409  HH2 TRP A  25       9.252  20.446 -32.853  1.00 87.46           H  
ATOM    410  CZ2 TRP A  25      10.148  18.839 -33.982  1.00 87.46           C  
ATOM    411  HZ2 TRP A  25       9.915  19.261 -34.948  1.00 87.46           H  
ATOM    412  CZ3 TRP A  25      10.140  18.971 -31.549  1.00 87.46           C  
ATOM    413  HZ3 TRP A  25       9.882  19.506 -30.646  1.00 87.46           H  
ATOM    414  N   ASP A  26      15.968  14.606 -30.923  1.00 86.50           N  
ATOM    415  H   ASP A  26      16.263  15.302 -31.594  1.00 86.50           H  
ATOM    416  CA  ASP A  26      16.800  14.389 -29.745  1.00 86.50           C  
ATOM    417  HA  ASP A  26      16.916  13.317 -29.589  1.00 86.50           H  
ATOM    418  C   ASP A  26      16.152  15.041 -28.503  1.00 86.50           C  
ATOM    419  CB  ASP A  26      18.205  14.932 -30.025  1.00 86.50           C  
ATOM    420  HB2 ASP A  26      18.612  14.420 -30.897  1.00 86.50           H  
ATOM    421  HB3 ASP A  26      18.135  15.994 -30.261  1.00 86.50           H  
ATOM    422  O   ASP A  26      16.049  16.276 -28.440  1.00 86.50           O  
ATOM    423  CG  ASP A  26      19.174  14.749 -28.855  1.00 86.50           C  
ATOM    424  OD1 ASP A  26      18.769  14.181 -27.814  1.00 86.50           O  
ATOM    425  OD2 ASP A  26      20.301  15.270 -28.990  1.00 86.50           O  
ATOM    426  N   PRO A  27      15.735  14.262 -27.487  1.00 87.20           N  
ATOM    427  CA  PRO A  27      15.156  14.808 -26.264  1.00 87.20           C  
ATOM    428  HA  PRO A  27      14.263  15.373 -26.533  1.00 87.20           H  
ATOM    429  C   PRO A  27      16.113  15.722 -25.489  1.00 87.20           C  
ATOM    430  CB  PRO A  27      14.764  13.600 -25.412  1.00 87.20           C  
ATOM    431  HB2 PRO A  27      15.535  13.403 -24.667  1.00 87.20           H  
ATOM    432  HB3 PRO A  27      13.794  13.756 -24.941  1.00 87.20           H  
ATOM    433  O   PRO A  27      15.667  16.606 -24.754  1.00 87.20           O  
ATOM    434  CG  PRO A  27      14.720  12.434 -26.390  1.00 87.20           C  
ATOM    435  HG2 PRO A  27      13.740  12.404 -26.867  1.00 87.20           H  
ATOM    436  HG3 PRO A  27      14.954  11.483 -25.912  1.00 87.20           H  
ATOM    437  CD  PRO A  27      15.765  12.808 -27.426  1.00 87.20           C  
ATOM    438  HD2 PRO A  27      15.518  12.333 -28.375  1.00 87.20           H  
ATOM    439  HD3 PRO A  27      16.749  12.481 -27.092  1.00 87.20           H  
ATOM    440  N   LYS A  28      17.432  15.569 -25.674  1.00 89.03           N  
ATOM    441  H   LYS A  28      17.756  14.865 -26.321  1.00 89.03           H  
ATOM    442  CA  LYS A  28      18.438  16.457 -25.071  1.00 89.03           C  
ATOM    443  HA  LYS A  28      18.209  16.579 -24.012  1.00 89.03           H  
ATOM    444  C   LYS A  28      18.412  17.857 -25.684  1.00 89.03           C  
ATOM    445  CB  LYS A  28      19.843  15.838 -25.192  1.00 89.03           C  
ATOM    446  HB2 LYS A  28      20.564  16.520 -24.740  1.00 89.03           H  
ATOM    447  HB3 LYS A  28      20.109  15.716 -26.242  1.00 89.03           H  
ATOM    448  O   LYS A  28      18.825  18.810 -25.027  1.00 89.03           O  
ATOM    449  CG  LYS A  28      19.933  14.485 -24.473  1.00 89.03           C  
ATOM    450  HG2 LYS A  28      19.246  13.781 -24.943  1.00 89.03           H  
ATOM    451  HG3 LYS A  28      19.629  14.620 -23.435  1.00 89.03           H  
ATOM    452  CD  LYS A  28      21.344  13.880 -24.503  1.00 89.03           C  
ATOM    453  HD2 LYS A  28      21.655  13.721 -25.535  1.00 89.03           H  
ATOM    454  HD3 LYS A  28      22.043  14.548 -24.000  1.00 89.03           H  
ATOM    455  CE  LYS A  28      21.255  12.540 -23.762  1.00 89.03           C  
ATOM    456  HE2 LYS A  28      20.778  12.706 -22.796  1.00 89.03           H  
ATOM    457  HE3 LYS A  28      20.604  11.871 -24.325  1.00 89.03           H  
ATOM    458  NZ  LYS A  28      22.553  11.871 -23.528  1.00 89.03           N  
ATOM    459  HZ1 LYS A  28      22.344  10.988 -23.083  1.00 89.03           H  
ATOM    460  HZ2 LYS A  28      23.038  11.673 -24.391  1.00 89.03           H  
ATOM    461  HZ3 LYS A  28      23.121  12.413 -22.892  1.00 89.03           H  
ATOM    462  N   LYS A  29      17.885  18.007 -26.905  1.00 88.29           N  
ATOM    463  H   LYS A  29      17.579  17.169 -27.378  1.00 88.29           H  
ATOM    464  CA  LYS A  29      17.703  19.303 -27.581  1.00 88.29           C  
ATOM    465  HA  LYS A  29      18.406  20.025 -27.165  1.00 88.29           H  
ATOM    466  C   LYS A  29      16.314  19.895 -27.350  1.00 88.29           C  
ATOM    467  CB  LYS A  29      18.001  19.162 -29.082  1.00 88.29           C  
ATOM    468  HB2 LYS A  29      17.748  20.098 -29.580  1.00 88.29           H  
ATOM    469  HB3 LYS A  29      17.384  18.370 -29.507  1.00 88.29           H  
ATOM    470  O   LYS A  29      16.208  21.093 -27.099  1.00 88.29           O  
ATOM    471  CG  LYS A  29      19.483  18.851 -29.340  1.00 88.29           C  
ATOM    472  HG2 LYS A  29      19.738  17.894 -28.883  1.00 88.29           H  
ATOM    473  HG3 LYS A  29      20.097  19.629 -28.886  1.00 88.29           H  
ATOM    474  CD  LYS A  29      19.784  18.786 -30.842  1.00 88.29           C  
ATOM    475  HD2 LYS A  29      19.581  19.756 -31.294  1.00 88.29           H  
ATOM    476  HD3 LYS A  29      19.145  18.033 -31.303  1.00 88.29           H  
ATOM    477  CE  LYS A  29      21.254  18.405 -31.046  1.00 88.29           C  
ATOM    478  HE2 LYS A  29      21.422  17.439 -30.570  1.00 88.29           H  
ATOM    479  HE3 LYS A  29      21.881  19.137 -30.537  1.00 88.29           H  
ATOM    480  NZ  LYS A  29      21.614  18.333 -32.485  1.00 88.29           N  
ATOM    481  HZ1 LYS A  29      22.585  18.076 -32.590  1.00 88.29           H  
ATOM    482  HZ2 LYS A  29      21.058  17.628 -32.948  1.00 88.29           H  
ATOM    483  HZ3 LYS A  29      21.465  19.221 -32.944  1.00 88.29           H  
ATOM    484  N   TYR A  30      15.269  19.069 -27.398  1.00 89.64           N  
ATOM    485  H   TYR A  30      15.453  18.107 -27.643  1.00 89.64           H  
ATOM    486  CA  TYR A  30      13.875  19.540 -27.460  1.00 89.64           C  
ATOM    487  HA  TYR A  30      13.870  20.627 -27.540  1.00 89.64           H  
ATOM    488  C   TYR A  30      13.023  19.214 -26.229  1.00 89.64           C  
ATOM    489  CB  TYR A  30      13.231  18.993 -28.739  1.00 89.64           C  
ATOM    490  HB2 TYR A  30      12.209  19.364 -28.814  1.00 89.64           H  
ATOM    491  HB3 TYR A  30      13.184  17.906 -28.674  1.00 89.64           H  
ATOM    492  O   TYR A  30      11.838  19.554 -26.195  1.00 89.64           O  
ATOM    493  CG  TYR A  30      13.972  19.396 -29.997  1.00 89.64           C  
ATOM    494  CD1 TYR A  30      13.926  20.734 -30.437  1.00 89.64           C  
ATOM    495  HD1 TYR A  30      13.343  21.463 -29.894  1.00 89.64           H  
ATOM    496  CD2 TYR A  30      14.736  18.447 -30.701  1.00 89.64           C  
ATOM    497  HD2 TYR A  30      14.777  17.423 -30.360  1.00 89.64           H  
ATOM    498  CE1 TYR A  30      14.640  21.124 -31.585  1.00 89.64           C  
ATOM    499  HE1 TYR A  30      14.603  22.149 -31.924  1.00 89.64           H  
ATOM    500  CE2 TYR A  30      15.454  18.835 -31.847  1.00 89.64           C  
ATOM    501  HE2 TYR A  30      16.039  18.116 -32.402  1.00 89.64           H  
ATOM    502  OH  TYR A  30      16.112  20.534 -33.393  1.00 89.64           O  
ATOM    503  HH  TYR A  30      15.955  21.447 -33.644  1.00 89.64           H  
ATOM    504  CZ  TYR A  30      15.406  20.172 -32.291  1.00 89.64           C  
ATOM    505  N   GLY A  31      13.597  18.549 -25.226  1.00 86.87           N  
ATOM    506  H   GLY A  31      14.548  18.229 -25.334  1.00 86.87           H  
ATOM    507  CA  GLY A  31      12.804  17.915 -24.181  1.00 86.87           C  
ATOM    508  HA2 GLY A  31      13.452  17.585 -23.369  1.00 86.87           H  
ATOM    509  HA3 GLY A  31      12.082  18.626 -23.780  1.00 86.87           H  
ATOM    510  C   GLY A  31      12.052  16.696 -24.710  1.00 86.87           C  
ATOM    511  O   GLY A  31      12.147  16.318 -25.881  1.00 86.87           O  
ATOM    512  N   GLY A  32      11.295  16.059 -23.830  1.00 88.51           N  
ATOM    513  H   GLY A  32      11.159  16.457 -22.912  1.00 88.51           H  
ATOM    514  CA  GLY A  32      10.637  14.798 -24.142  1.00 88.51           C  
ATOM    515  HA2 GLY A  32      10.198  14.838 -25.139  1.00 88.51           H  
ATOM    516  HA3 GLY A  32      11.373  13.994 -24.134  1.00 88.51           H  
ATOM    517  C   GLY A  32       9.544  14.453 -23.150  1.00 88.51           C  
ATOM    518  O   GLY A  32       9.352  15.153 -22.157  1.00 88.51           O  
ATOM    519  N   PHE A  33       8.834  13.365 -23.418  1.00 87.48           N  
ATOM    520  H   PHE A  33       9.086  12.808 -24.222  1.00 87.48           H  
ATOM    521  CA  PHE A  33       7.941  12.781 -22.422  1.00 87.48           C  
ATOM    522  HA  PHE A  33       7.302  13.566 -22.018  1.00 87.48           H  
ATOM    523  C   PHE A  33       8.765  12.207 -21.264  1.00 87.48           C  
ATOM    524  CB  PHE A  33       7.041  11.731 -23.075  1.00 87.48           C  
ATOM    525  HB2 PHE A  33       7.647  10.898 -23.432  1.00 87.48           H  
ATOM    526  HB3 PHE A  33       6.372  11.329 -22.314  1.00 87.48           H  
ATOM    527  O   PHE A  33       9.876  11.719 -21.484  1.00 87.48           O  
ATOM    528  CG  PHE A  33       6.197  12.263 -24.214  1.00 87.48           C  
ATOM    529  CD1 PHE A  33       5.153  13.162 -23.929  1.00 87.48           C  
ATOM    530  HD1 PHE A  33       4.966  13.471 -22.912  1.00 87.48           H  
ATOM    531  CD2 PHE A  33       6.426  11.849 -25.541  1.00 87.48           C  
ATOM    532  HD2 PHE A  33       7.212  11.143 -25.763  1.00 87.48           H  
ATOM    533  CE1 PHE A  33       4.331  13.638 -24.963  1.00 87.48           C  
ATOM    534  HE1 PHE A  33       3.513  14.303 -24.730  1.00 87.48           H  
ATOM    535  CE2 PHE A  33       5.591  12.315 -26.574  1.00 87.48           C  
ATOM    536  HE2 PHE A  33       5.724  11.947 -27.580  1.00 87.48           H  
ATOM    537  CZ  PHE A  33       4.547  13.211 -26.285  1.00 87.48           C  
ATOM    538  HZ  PHE A  33       3.885  13.542 -27.073  1.00 87.48           H  
ATOM    539  N   ASP A  34       8.239  12.290 -20.038  1.00 81.01           N  
ATOM    540  H   ASP A  34       7.344  12.748 -19.941  1.00 81.01           H  
ATOM    541  CA  ASP A  34       8.990  11.971 -18.813  1.00 81.01           C  
ATOM    542  HA  ASP A  34       9.851  12.636 -18.752  1.00 81.01           H  
ATOM    543  C   ASP A  34       9.540  10.542 -18.789  1.00 81.01           C  
ATOM    544  CB  ASP A  34       8.102  12.210 -17.573  1.00 81.01           C  
ATOM    545  HB2 ASP A  34       7.902  13.276 -17.470  1.00 81.01           H  
ATOM    546  HB3 ASP A  34       7.145  11.711 -17.724  1.00 81.01           H  
ATOM    547  O   ASP A  34      10.747  10.328 -18.673  1.00 81.01           O  
ATOM    548  CG  ASP A  34       8.734  11.683 -16.269  1.00 81.01           C  
ATOM    549  OD1 ASP A  34       9.934  11.945 -16.026  1.00 81.01           O  
ATOM    550  OD2 ASP A  34       8.028  10.952 -15.527  1.00 81.01           O  
ATOM    551  N   SER A  35       8.638   9.564 -18.836  1.00 80.61           N  
ATOM    552  H   SER A  35       7.668   9.806 -18.979  1.00 80.61           H  
ATOM    553  CA  SER A  35       8.978   8.157 -18.669  1.00 80.61           C  
ATOM    554  HA  SER A  35       9.955   8.005 -19.127  1.00 80.61           H  
ATOM    555  C   SER A  35       7.970   7.258 -19.380  1.00 80.61           C  
ATOM    556  CB  SER A  35       9.095   7.793 -17.178  1.00 80.61           C  
ATOM    557  HB2 SER A  35      10.023   8.217 -16.795  1.00 80.61           H  
ATOM    558  HB3 SER A  35       9.153   6.709 -17.079  1.00 80.61           H  
ATOM    559  O   SER A  35       6.785   7.606 -19.467  1.00 80.61           O  
ATOM    560  OG  SER A  35       8.024   8.278 -16.373  1.00 80.61           O  
ATOM    561  HG  SER A  35       8.143   9.226 -16.277  1.00 80.61           H  
ATOM    562  N   PRO A  36       8.419   6.105 -19.903  1.00 85.88           N  
ATOM    563  CA  PRO A  36       7.529   5.146 -20.533  1.00 85.88           C  
ATOM    564  HA  PRO A  36       6.930   5.632 -21.303  1.00 85.88           H  
ATOM    565  C   PRO A  36       6.607   4.517 -19.493  1.00 85.88           C  
ATOM    566  CB  PRO A  36       8.437   4.110 -21.187  1.00 85.88           C  
ATOM    567  HB2 PRO A  36       7.969   3.125 -21.209  1.00 85.88           H  
ATOM    568  HB3 PRO A  36       8.687   4.427 -22.199  1.00 85.88           H  
ATOM    569  O   PRO A  36       6.994   4.276 -18.346  1.00 85.88           O  
ATOM    570  CG  PRO A  36       9.701   4.140 -20.330  1.00 85.88           C  
ATOM    571  HG2 PRO A  36       9.568   3.497 -19.460  1.00 85.88           H  
ATOM    572  HG3 PRO A  36      10.582   3.842 -20.897  1.00 85.88           H  
ATOM    573  CD  PRO A  36       9.787   5.593 -19.871  1.00 85.88           C  
ATOM    574  HD2 PRO A  36      10.416   6.163 -20.554  1.00 85.88           H  
ATOM    575  HD3 PRO A  36      10.204   5.633 -18.865  1.00 85.88           H  
ATOM    576  N   THR A  37       5.386   4.208 -19.907  1.00 87.35           N  
ATOM    577  H   THR A  37       5.124   4.416 -20.861  1.00 87.35           H  
ATOM    578  CA  THR A  37       4.439   3.470 -19.080  1.00 87.35           C  
ATOM    579  HA  THR A  37       4.483   3.859 -18.063  1.00 87.35           H  
ATOM    580  C   THR A  37       4.841   1.999 -19.072  1.00 87.35           C  
ATOM    581  CB  THR A  37       3.007   3.659 -19.590  1.00 87.35           C  
ATOM    582  HB  THR A  37       2.929   3.254 -20.598  1.00 87.35           H  
ATOM    583  O   THR A  37       4.981   1.374 -20.126  1.00 87.35           O  
ATOM    584  CG2 THR A  37       1.974   2.994 -18.682  1.00 87.35           C  
ATOM    585 HG21 THR A  37       2.063   3.382 -17.667  1.00 87.35           H  
ATOM    586 HG22 THR A  37       2.116   1.914 -18.679  1.00 87.35           H  
ATOM    587 HG23 THR A  37       0.975   3.210 -19.061  1.00 87.35           H  
ATOM    588  OG1 THR A  37       2.693   5.031 -19.616  1.00 87.35           O  
ATOM    589  HG1 THR A  37       2.028   5.137 -20.300  1.00 87.35           H  
ATOM    590  N   VAL A  38       5.030   1.433 -17.879  1.00 88.93           N  
ATOM    591  H   VAL A  38       4.928   2.006 -17.054  1.00 88.93           H  
ATOM    592  CA  VAL A  38       5.252  -0.009 -17.701  1.00 88.93           C  
ATOM    593  HA  VAL A  38       5.980  -0.351 -18.436  1.00 88.93           H  
ATOM    594  C   VAL A  38       3.934  -0.742 -17.949  1.00 88.93           C  
ATOM    595  CB  VAL A  38       5.854  -0.327 -16.322  1.00 88.93           C  
ATOM    596  HB  VAL A  38       5.196   0.055 -15.541  1.00 88.93           H  
ATOM    597  O   VAL A  38       2.930  -0.431 -17.311  1.00 88.93           O  
ATOM    598  CG1 VAL A  38       6.038  -1.835 -16.119  1.00 88.93           C  
ATOM    599 HG11 VAL A  38       5.069  -2.335 -16.114  1.00 88.93           H  
ATOM    600 HG12 VAL A  38       6.651  -2.253 -16.918  1.00 88.93           H  
ATOM    601 HG13 VAL A  38       6.520  -2.028 -15.160  1.00 88.93           H  
ATOM    602  CG2 VAL A  38       7.232   0.335 -16.175  1.00 88.93           C  
ATOM    603 HG21 VAL A  38       7.142   1.420 -16.241  1.00 88.93           H  
ATOM    604 HG22 VAL A  38       7.902  -0.013 -16.961  1.00 88.93           H  
ATOM    605 HG23 VAL A  38       7.661   0.086 -15.205  1.00 88.93           H  
ATOM    606  N   ALA A  39       3.937  -1.700 -18.876  1.00 90.71           N  
ATOM    607  H   ALA A  39       4.814  -1.954 -19.308  1.00 90.71           H  
ATOM    608  CA  ALA A  39       2.783  -2.538 -19.185  1.00 90.71           C  
ATOM    609  HA  ALA A  39       1.881  -1.926 -19.187  1.00 90.71           H  
ATOM    610  C   ALA A  39       2.607  -3.638 -18.131  1.00 90.71           C  
ATOM    611  CB  ALA A  39       2.982  -3.135 -20.586  1.00 90.71           C  
ATOM    612  HB1 ALA A  39       2.097  -3.704 -20.870  1.00 90.71           H  
ATOM    613  HB2 ALA A  39       3.142  -2.337 -21.311  1.00 90.71           H  
ATOM    614  HB3 ALA A  39       3.849  -3.795 -20.600  1.00 90.71           H  
ATOM    615  O   ALA A  39       1.523  -3.827 -17.587  1.00 90.71           O  
ATOM    616  N   TYR A  40       3.692  -4.350 -17.838  1.00 93.91           N  
ATOM    617  H   TYR A  40       4.551  -4.133 -18.323  1.00 93.91           H  
ATOM    618  CA  TYR A  40       3.762  -5.407 -16.835  1.00 93.91           C  
ATOM    619  HA  TYR A  40       3.197  -5.110 -15.951  1.00 93.91           H  
ATOM    620  C   TYR A  40       5.217  -5.611 -16.411  1.00 93.91           C  
ATOM    621  CB  TYR A  40       3.139  -6.699 -17.390  1.00 93.91           C  
ATOM    622  HB2 TYR A  40       2.065  -6.545 -17.492  1.00 93.91           H  
ATOM    623  HB3 TYR A  40       3.265  -7.505 -16.667  1.00 93.91           H  
ATOM    624  O   TYR A  40       6.130  -4.968 -16.932  1.00 93.91           O  
ATOM    625  CG  TYR A  40       3.690  -7.174 -18.717  1.00 93.91           C  
ATOM    626  CD1 TYR A  40       3.006  -6.856 -19.907  1.00 93.91           C  
ATOM    627  HD1 TYR A  40       2.113  -6.250 -19.865  1.00 93.91           H  
ATOM    628  CD2 TYR A  40       4.854  -7.966 -18.760  1.00 93.91           C  
ATOM    629  HD2 TYR A  40       5.374  -8.224 -17.849  1.00 93.91           H  
ATOM    630  CE1 TYR A  40       3.471  -7.349 -21.140  1.00 93.91           C  
ATOM    631  HE1 TYR A  40       2.939  -7.136 -22.055  1.00 93.91           H  
ATOM    632  CE2 TYR A  40       5.325  -8.451 -19.993  1.00 93.91           C  
ATOM    633  HE2 TYR A  40       6.203  -9.079 -20.045  1.00 93.91           H  
ATOM    634  OH  TYR A  40       5.019  -8.726 -22.340  1.00 93.91           O  
ATOM    635  HH  TYR A  40       4.372  -8.662 -23.046  1.00 93.91           H  
ATOM    636  CZ  TYR A  40       4.628  -8.154 -21.179  1.00 93.91           C  
ATOM    637  N   SER A  41       5.444  -6.475 -15.429  1.00 96.54           N  
ATOM    638  H   SER A  41       4.680  -7.040 -15.088  1.00 96.54           H  
ATOM    639  CA  SER A  41       6.793  -6.889 -15.040  1.00 96.54           C  
ATOM    640  HA  SER A  41       7.531  -6.350 -15.635  1.00 96.54           H  
ATOM    641  C   SER A  41       6.991  -8.367 -15.348  1.00 96.54           C  
ATOM    642  CB  SER A  41       7.049  -6.541 -13.573  1.00 96.54           C  
ATOM    643  HB2 SER A  41       8.057  -6.838 -13.283  1.00 96.54           H  
ATOM    644  HB3 SER A  41       6.318  -7.054 -12.948  1.00 96.54           H  
ATOM    645  O   SER A  41       6.025  -9.111 -15.489  1.00 96.54           O  
ATOM    646  OG  SER A  41       6.899  -5.137 -13.432  1.00 96.54           O  
ATOM    647  HG  SER A  41       6.182  -4.903 -14.026  1.00 96.54           H  
ATOM    648  N   VAL A  42       8.239  -8.790 -15.484  1.00 96.84           N  
ATOM    649  H   VAL A  42       8.993  -8.119 -15.460  1.00 96.84           H  
ATOM    650  CA  VAL A  42       8.599 -10.196 -15.659  1.00 96.84           C  
ATOM    651  HA  VAL A  42       7.720 -10.808 -15.459  1.00 96.84           H  
ATOM    652  C   VAL A  42       9.640 -10.585 -14.625  1.00 96.84           C  
ATOM    653  CB  VAL A  42       9.049 -10.514 -17.099  1.00 96.84           C  
ATOM    654  HB  VAL A  42       9.305 -11.572 -17.149  1.00 96.84           H  
ATOM    655  O   VAL A  42      10.554  -9.810 -14.350  1.00 96.84           O  
ATOM    656  CG1 VAL A  42       7.905 -10.250 -18.082  1.00 96.84           C  
ATOM    657 HG11 VAL A  42       6.978 -10.684 -17.708  1.00 96.84           H  
ATOM    658 HG12 VAL A  42       7.764  -9.178 -18.220  1.00 96.84           H  
ATOM    659 HG13 VAL A  42       8.137 -10.713 -19.041  1.00 96.84           H  
ATOM    660  CG2 VAL A  42      10.246  -9.693 -17.587  1.00 96.84           C  
ATOM    661 HG21 VAL A  42      10.531 -10.018 -18.588  1.00 96.84           H  
ATOM    662 HG22 VAL A  42      11.093  -9.852 -16.919  1.00 96.84           H  
ATOM    663 HG23 VAL A  42      10.004  -8.631 -17.612  1.00 96.84           H  
ATOM    664  N   LEU A  43       9.493 -11.765 -14.030  1.00 97.22           N  
ATOM    665  H   LEU A  43       8.717 -12.348 -14.310  1.00 97.22           H  
ATOM    666  CA  LEU A  43      10.565 -12.382 -13.260  1.00 97.22           C  
ATOM    667  HA  LEU A  43      11.058 -11.621 -12.655  1.00 97.22           H  
ATOM    668  C   LEU A  43      11.577 -12.969 -14.243  1.00 97.22           C  
ATOM    669  CB  LEU A  43       9.977 -13.461 -12.339  1.00 97.22           C  
ATOM    670  HB2 LEU A  43       9.488 -14.206 -12.967  1.00 97.22           H  
ATOM    671  HB3 LEU A  43       9.226 -13.013 -11.689  1.00 97.22           H  
ATOM    672  O   LEU A  43      11.192 -13.722 -15.133  1.00 97.22           O  
ATOM    673  CG  LEU A  43      11.028 -14.184 -11.480  1.00 97.22           C  
ATOM    674  HG  LEU A  43      11.808 -14.603 -12.116  1.00 97.22           H  
ATOM    675  CD1 LEU A  43      11.675 -13.243 -10.466  1.00 97.22           C  
ATOM    676 HD11 LEU A  43      12.265 -12.483 -10.978  1.00 97.22           H  
ATOM    677 HD12 LEU A  43      10.902 -12.765  -9.863  1.00 97.22           H  
ATOM    678 HD13 LEU A  43      12.339 -13.817  -9.820  1.00 97.22           H  
ATOM    679  CD2 LEU A  43      10.373 -15.332 -10.717  1.00 97.22           C  
ATOM    680 HD21 LEU A  43       9.957 -16.043 -11.431  1.00 97.22           H  
ATOM    681 HD22 LEU A  43      11.116 -15.855 -10.114  1.00 97.22           H  
ATOM    682 HD23 LEU A  43       9.577 -14.959 -10.073  1.00 97.22           H  
ATOM    683  N   VAL A  44      12.852 -12.629 -14.080  1.00 97.38           N  
ATOM    684  H   VAL A  44      13.082 -11.954 -13.364  1.00 97.38           H  
ATOM    685  CA  VAL A  44      13.946 -13.106 -14.932  1.00 97.38           C  
ATOM    686  HA  VAL A  44      13.560 -13.846 -15.632  1.00 97.38           H  
ATOM    687  C   VAL A  44      15.002 -13.778 -14.070  1.00 97.38           C  
ATOM    688  CB  VAL A  44      14.559 -11.959 -15.759  1.00 97.38           C  
ATOM    689  HB  VAL A  44      14.951 -11.196 -15.086  1.00 97.38           H  
ATOM    690  O   VAL A  44      15.481 -13.194 -13.095  1.00 97.38           O  
ATOM    691  CG1 VAL A  44      15.703 -12.443 -16.660  1.00 97.38           C  
ATOM    692 HG11 VAL A  44      16.078 -11.612 -17.257  1.00 97.38           H  
ATOM    693 HG12 VAL A  44      15.351 -13.232 -17.324  1.00 97.38           H  
ATOM    694 HG13 VAL A  44      16.529 -12.816 -16.054  1.00 97.38           H  
ATOM    695  CG2 VAL A  44      13.497 -11.317 -16.654  1.00 97.38           C  
ATOM    696 HG21 VAL A  44      12.753 -10.840 -16.016  1.00 97.38           H  
ATOM    697 HG22 VAL A  44      13.018 -12.072 -17.278  1.00 97.38           H  
ATOM    698 HG23 VAL A  44      13.950 -10.554 -17.287  1.00 97.38           H  
ATOM    699  N   VAL A  45      15.390 -14.991 -14.468  1.00 97.25           N  
ATOM    700  H   VAL A  45      14.920 -15.403 -15.261  1.00 97.25           H  
ATOM    701  CA  VAL A  45      16.564 -15.699 -13.951  1.00 97.25           C  
ATOM    702  HA  VAL A  45      16.975 -15.132 -13.115  1.00 97.25           H  
ATOM    703  C   VAL A  45      17.611 -15.754 -15.060  1.00 97.25           C  
ATOM    704  CB  VAL A  45      16.207 -17.097 -13.417  1.00 97.25           C  
ATOM    705  HB  VAL A  45      15.810 -17.709 -14.227  1.00 97.25           H  
ATOM    706  O   VAL A  45      17.375 -16.333 -16.119  1.00 97.25           O  
ATOM    707  CG1 VAL A  45      17.447 -17.787 -12.832  1.00 97.25           C  
ATOM    708 HG11 VAL A  45      17.167 -18.757 -12.421  1.00 97.25           H  
ATOM    709 HG12 VAL A  45      17.881 -17.172 -12.043  1.00 97.25           H  
ATOM    710 HG13 VAL A  45      18.189 -17.951 -13.614  1.00 97.25           H  
ATOM    711  CG2 VAL A  45      15.146 -17.016 -12.311  1.00 97.25           C  
ATOM    712 HG21 VAL A  45      15.500 -16.377 -11.502  1.00 97.25           H  
ATOM    713 HG22 VAL A  45      14.217 -16.612 -12.712  1.00 97.25           H  
ATOM    714 HG23 VAL A  45      14.937 -18.014 -11.925  1.00 97.25           H  
ATOM    715  N   ALA A  46      18.752 -15.109 -14.842  1.00 97.55           N  
ATOM    716  H   ALA A  46      18.900 -14.691 -13.934  1.00 97.55           H  
ATOM    717  CA  ALA A  46      19.806 -14.952 -15.846  1.00 97.55           C  
ATOM    718  HA  ALA A  46      19.906 -15.865 -16.433  1.00 97.55           H  
ATOM    719  C   ALA A  46      21.156 -14.665 -15.174  1.00 97.55           C  
ATOM    720  CB  ALA A  46      19.392 -13.802 -16.778  1.00 97.55           C  
ATOM    721  HB1 ALA A  46      18.431 -14.025 -17.240  1.00 97.55           H  
ATOM    722  HB2 ALA A  46      19.302 -12.879 -16.204  1.00 97.55           H  
ATOM    723  HB3 ALA A  46      20.128 -13.670 -17.571  1.00 97.55           H  
ATOM    724  O   ALA A  46      21.263 -14.643 -13.947  1.00 97.55           O  
ATOM    725  N   LYS A  47      22.191 -14.393 -15.966  1.00 97.48           N  
ATOM    726  H   LYS A  47      22.055 -14.493 -16.962  1.00 97.48           H  
ATOM    727  CA  LYS A  47      23.441 -13.776 -15.520  1.00 97.48           C  
ATOM    728  HA  LYS A  47      23.425 -13.711 -14.432  1.00 97.48           H  
ATOM    729  C   LYS A  47      23.555 -12.352 -16.055  1.00 97.48           C  
ATOM    730  CB  LYS A  47      24.646 -14.629 -15.934  1.00 97.48           C  
ATOM    731  HB2 LYS A  47      24.650 -14.744 -17.018  1.00 97.48           H  
ATOM    732  HB3 LYS A  47      25.554 -14.103 -15.639  1.00 97.48           H  
ATOM    733  O   LYS A  47      23.072 -12.043 -17.137  1.00 97.48           O  
ATOM    734  CG  LYS A  47      24.642 -16.016 -15.272  1.00 97.48           C  
ATOM    735  HG2 LYS A  47      23.781 -16.585 -15.623  1.00 97.48           H  
ATOM    736  HG3 LYS A  47      24.587 -15.910 -14.189  1.00 97.48           H  
ATOM    737  CD  LYS A  47      25.925 -16.763 -15.643  1.00 97.48           C  
ATOM    738  HD2 LYS A  47      26.788 -16.255 -15.213  1.00 97.48           H  
ATOM    739  HD3 LYS A  47      26.017 -16.747 -16.729  1.00 97.48           H  
ATOM    740  CE  LYS A  47      25.904 -18.214 -15.155  1.00 97.48           C  
ATOM    741  HE2 LYS A  47      24.931 -18.637 -15.404  1.00 97.48           H  
ATOM    742  HE3 LYS A  47      26.037 -18.247 -14.074  1.00 97.48           H  
ATOM    743  NZ  LYS A  47      26.939 -19.007 -15.858  1.00 97.48           N  
ATOM    744  HZ1 LYS A  47      26.897 -19.989 -15.627  1.00 97.48           H  
ATOM    745  HZ2 LYS A  47      27.872 -18.626 -15.795  1.00 97.48           H  
ATOM    746  HZ3 LYS A  47      26.699 -18.991 -16.839  1.00 97.48           H  
ATOM    747  N   VAL A  48      24.223 -11.486 -15.302  1.00 96.04           N  
ATOM    748  H   VAL A  48      24.540 -11.799 -14.395  1.00 96.04           H  
ATOM    749  CA  VAL A  48      24.570 -10.121 -15.729  1.00 96.04           C  
ATOM    750  HA  VAL A  48      24.509 -10.061 -16.816  1.00 96.04           H  
ATOM    751  C   VAL A  48      26.008  -9.803 -15.347  1.00 96.04           C  
ATOM    752  CB  VAL A  48      23.613  -9.054 -15.159  1.00 96.04           C  
ATOM    753  HB  VAL A  48      24.006  -8.068 -15.405  1.00 96.04           H  
ATOM    754  O   VAL A  48      26.505 -10.265 -14.314  1.00 96.04           O  
ATOM    755  CG1 VAL A  48      22.213  -9.164 -15.761  1.00 96.04           C  
ATOM    756 HG11 VAL A  48      21.572  -8.370 -15.377  1.00 96.04           H  
ATOM    757 HG12 VAL A  48      22.275  -9.052 -16.843  1.00 96.04           H  
ATOM    758 HG13 VAL A  48      21.766 -10.129 -15.525  1.00 96.04           H  
ATOM    759  CG2 VAL A  48      23.471  -9.146 -13.638  1.00 96.04           C  
ATOM    760 HG21 VAL A  48      24.450  -9.065 -13.167  1.00 96.04           H  
ATOM    761 HG22 VAL A  48      23.031 -10.111 -13.386  1.00 96.04           H  
ATOM    762 HG23 VAL A  48      22.812  -8.348 -13.297  1.00 96.04           H  
ATOM    763  N   GLU A  49      26.683  -9.002 -16.166  1.00 94.74           N  
ATOM    764  H   GLU A  49      26.235  -8.661 -17.005  1.00 94.74           H  
ATOM    765  CA  GLU A  49      28.016  -8.493 -15.848  1.00 94.74           C  
ATOM    766  HA  GLU A  49      28.657  -9.327 -15.562  1.00 94.74           H  
ATOM    767  C   GLU A  49      27.934  -7.507 -14.673  1.00 94.74           C  
ATOM    768  CB  GLU A  49      28.649  -7.811 -17.068  1.00 94.74           C  
ATOM    769  HB2 GLU A  49      27.997  -7.007 -17.408  1.00 94.74           H  
ATOM    770  HB3 GLU A  49      29.596  -7.375 -16.749  1.00 94.74           H  
ATOM    771  O   GLU A  49      27.209  -6.512 -14.723  1.00 94.74           O  
ATOM    772  CG  GLU A  49      28.920  -8.776 -18.233  1.00 94.74           C  
ATOM    773  HG2 GLU A  49      29.499  -9.619 -17.858  1.00 94.74           H  
ATOM    774  HG3 GLU A  49      27.969  -9.158 -18.604  1.00 94.74           H  
ATOM    775  CD  GLU A  49      29.682  -8.107 -19.393  1.00 94.74           C  
ATOM    776  OE1 GLU A  49      30.123  -8.852 -20.290  1.00 94.74           O  
ATOM    777  OE2 GLU A  49      29.845  -6.859 -19.381  1.00 94.74           O  
ATOM    778  N   LYS A  50      28.680  -7.766 -13.590  1.00 89.73           N  
ATOM    779  H   LYS A  50      29.197  -8.633 -13.570  1.00 89.73           H  
ATOM    780  CA  LYS A  50      28.743  -6.868 -12.424  1.00 89.73           C  
ATOM    781  HA  LYS A  50      28.313  -5.911 -12.719  1.00 89.73           H  
ATOM    782  C   LYS A  50      30.177  -6.561 -11.996  1.00 89.73           C  
ATOM    783  CB  LYS A  50      27.900  -7.420 -11.256  1.00 89.73           C  
ATOM    784  HB2 LYS A  50      28.115  -8.480 -11.121  1.00 89.73           H  
ATOM    785  HB3 LYS A  50      28.173  -6.890 -10.343  1.00 89.73           H  
ATOM    786  O   LYS A  50      31.046  -7.433 -11.956  1.00 89.73           O  
ATOM    787  CG  LYS A  50      26.394  -7.217 -11.494  1.00 89.73           C  
ATOM    788  HG2 LYS A  50      26.098  -7.803 -12.364  1.00 89.73           H  
ATOM    789  HG3 LYS A  50      26.215  -6.165 -11.716  1.00 89.73           H  
ATOM    790  CD  LYS A  50      25.520  -7.619 -10.292  1.00 89.73           C  
ATOM    791  HD2 LYS A  50      25.632  -8.689 -10.113  1.00 89.73           H  
ATOM    792  HD3 LYS A  50      25.826  -7.059  -9.409  1.00 89.73           H  
ATOM    793  CE  LYS A  50      24.058  -7.293 -10.636  1.00 89.73           C  
ATOM    794  HE2 LYS A  50      23.958  -6.217 -10.776  1.00 89.73           H  
ATOM    795  HE3 LYS A  50      23.832  -7.753 -11.598  1.00 89.73           H  
ATOM    796  NZ  LYS A  50      23.076  -7.776  -9.632  1.00 89.73           N  
ATOM    797  HZ1 LYS A  50      23.131  -8.781  -9.544  1.00 89.73           H  
ATOM    798  HZ2 LYS A  50      23.204  -7.329  -8.736  1.00 89.73           H  
ATOM    799  HZ3 LYS A  50      22.144  -7.579  -9.967  1.00 89.73           H  
ATOM    800  N   GLY A  51      30.381  -5.318 -11.559  1.00 87.56           N  
ATOM    801  H   GLY A  51      29.631  -4.656 -11.697  1.00 87.56           H  
ATOM    802  CA  GLY A  51      31.655  -4.812 -11.041  1.00 87.56           C  
ATOM    803  HA2 GLY A  51      32.117  -5.571 -10.409  1.00 87.56           H  
ATOM    804  HA3 GLY A  51      31.461  -3.932 -10.427  1.00 87.56           H  
ATOM    805  C   GLY A  51      32.653  -4.424 -12.135  1.00 87.56           C  
ATOM    806  O   GLY A  51      32.407  -4.625 -13.320  1.00 87.56           O  
ATOM    807  N   LYS A  52      33.805  -3.875 -11.727  1.00 87.82           N  
ATOM    808  H   LYS A  52      33.940  -3.720 -10.738  1.00 87.82           H  
ATOM    809  CA  LYS A  52      34.839  -3.378 -12.658  1.00 87.82           C  
ATOM    810  HA  LYS A  52      34.400  -2.620 -13.307  1.00 87.82           H  
ATOM    811  C   LYS A  52      35.367  -4.461 -13.606  1.00 87.82           C  
ATOM    812  CB  LYS A  52      36.013  -2.750 -11.886  1.00 87.82           C  
ATOM    813  HB2 LYS A  52      36.786  -2.495 -12.610  1.00 87.82           H  
ATOM    814  HB3 LYS A  52      36.431  -3.481 -11.194  1.00 87.82           H  
ATOM    815  O   LYS A  52      35.620  -4.180 -14.767  1.00 87.82           O  
ATOM    816  CG  LYS A  52      35.636  -1.471 -11.117  1.00 87.82           C  
ATOM    817  HG2 LYS A  52      34.970  -1.723 -10.292  1.00 87.82           H  
ATOM    818  HG3 LYS A  52      35.123  -0.785 -11.791  1.00 87.82           H  
ATOM    819  CD  LYS A  52      36.898  -0.784 -10.566  1.00 87.82           C  
ATOM    820  HD2 LYS A  52      37.565  -0.558 -11.398  1.00 87.82           H  
ATOM    821  HD3 LYS A  52      37.408  -1.464  -9.884  1.00 87.82           H  
ATOM    822  CE  LYS A  52      36.555   0.520  -9.830  1.00 87.82           C  
ATOM    823  HE2 LYS A  52      35.910   0.286  -8.983  1.00 87.82           H  
ATOM    824  HE3 LYS A  52      35.996   1.165 -10.507  1.00 87.82           H  
ATOM    825  NZ  LYS A  52      37.777   1.227  -9.358  1.00 87.82           N  
ATOM    826  HZ1 LYS A  52      38.331   0.642  -8.749  1.00 87.82           H  
ATOM    827  HZ2 LYS A  52      38.358   1.503 -10.137  1.00 87.82           H  
ATOM    828  HZ3 LYS A  52      37.537   2.066  -8.849  1.00 87.82           H  
ATOM    829  N   ALA A  53      35.484  -5.696 -13.118  1.00 90.25           N  
ATOM    830  H   ALA A  53      35.260  -5.843 -12.144  1.00 90.25           H  
ATOM    831  CA  ALA A  53      35.950  -6.843 -13.897  1.00 90.25           C  
ATOM    832  HA  ALA A  53      36.722  -6.504 -14.587  1.00 90.25           H  
ATOM    833  C   ALA A  53      34.855  -7.498 -14.764  1.00 90.25           C  
ATOM    834  CB  ALA A  53      36.593  -7.843 -12.925  1.00 90.25           C  
ATOM    835  HB1 ALA A  53      35.849  -8.215 -12.221  1.00 90.25           H  
ATOM    836  HB2 ALA A  53      37.405  -7.360 -12.381  1.00 90.25           H  
ATOM    837  HB3 ALA A  53      37.007  -8.680 -13.487  1.00 90.25           H  
ATOM    838  O   ALA A  53      35.112  -8.552 -15.333  1.00 90.25           O  
ATOM    839  N   LYS A  54      33.634  -6.934 -14.812  1.00 89.70           N  
ATOM    840  H   LYS A  54      33.502  -6.040 -14.360  1.00 89.70           H  
ATOM    841  CA  LYS A  54      32.502  -7.440 -15.613  1.00 89.70           C  
ATOM    842  HA  LYS A  54      31.593  -6.944 -15.272  1.00 89.70           H  
ATOM    843  C   LYS A  54      32.224  -8.941 -15.445  1.00 89.70           C  
ATOM    844  CB  LYS A  54      32.701  -7.054 -17.086  1.00 89.70           C  
ATOM    845  HB2 LYS A  54      31.913  -7.517 -17.681  1.00 89.70           H  
ATOM    846  HB3 LYS A  54      33.655  -7.443 -17.442  1.00 89.70           H  
ATOM    847  O   LYS A  54      31.816  -9.627 -16.373  1.00 89.70           O  
ATOM    848  CG  LYS A  54      32.635  -5.541 -17.322  1.00 89.70           C  
ATOM    849  HG2 LYS A  54      33.425  -5.028 -16.775  1.00 89.70           H  
ATOM    850  HG3 LYS A  54      31.663  -5.174 -16.992  1.00 89.70           H  
ATOM    851  CD  LYS A  54      32.799  -5.290 -18.822  1.00 89.70           C  
ATOM    852  HD2 LYS A  54      32.163  -5.990 -19.364  1.00 89.70           H  
ATOM    853  HD3 LYS A  54      33.831  -5.482 -19.115  1.00 89.70           H  
ATOM    854  CE  LYS A  54      32.402  -3.867 -19.204  1.00 89.70           C  
ATOM    855  HE2 LYS A  54      31.498  -3.607 -18.653  1.00 89.70           H  
ATOM    856  HE3 LYS A  54      33.199  -3.178 -18.926  1.00 89.70           H  
ATOM    857  NZ  LYS A  54      32.120  -3.817 -20.657  1.00 89.70           N  
ATOM    858  HZ1 LYS A  54      31.801  -2.904 -20.950  1.00 89.70           H  
ATOM    859  HZ2 LYS A  54      32.932  -4.088 -21.193  1.00 89.70           H  
ATOM    860  HZ3 LYS A  54      31.395  -4.490 -20.861  1.00 89.70           H  
ATOM    861  N   LYS A  55      32.424  -9.478 -14.238  1.00 92.46           N  
ATOM    862  H   LYS A  55      32.678  -8.858 -13.483  1.00 92.46           H  
ATOM    863  CA  LYS A  55      32.184 -10.904 -13.981  1.00 92.46           C  
ATOM    864  HA  LYS A  55      32.670 -11.473 -14.774  1.00 92.46           H  
ATOM    865  C   LYS A  55      30.688 -11.197 -14.074  1.00 92.46           C  
ATOM    866  CB  LYS A  55      32.771 -11.347 -12.633  1.00 92.46           C  
ATOM    867  HB2 LYS A  55      32.450 -12.371 -12.441  1.00 92.46           H  
ATOM    868  HB3 LYS A  55      32.383 -10.709 -11.838  1.00 92.46           H  
ATOM    869  O   LYS A  55      29.888 -10.485 -13.460  1.00 92.46           O  
ATOM    870  CG  LYS A  55      34.308 -11.306 -12.635  1.00 92.46           C  
ATOM    871  HG2 LYS A  55      34.676 -11.875 -13.489  1.00 92.46           H  
ATOM    872  HG3 LYS A  55      34.643 -10.273 -12.735  1.00 92.46           H  
ATOM    873  CD  LYS A  55      34.893 -11.909 -11.349  1.00 92.46           C  
ATOM    874  HD2 LYS A  55      34.551 -11.334 -10.488  1.00 92.46           H  
ATOM    875  HD3 LYS A  55      34.546 -12.938 -11.254  1.00 92.46           H  
ATOM    876  CE  LYS A  55      36.428 -11.892 -11.413  1.00 92.46           C  
ATOM    877  HE2 LYS A  55      36.769 -10.858 -11.465  1.00 92.46           H  
ATOM    878  HE3 LYS A  55      36.733 -12.379 -12.340  1.00 92.46           H  
ATOM    879  NZ  LYS A  55      37.057 -12.588 -10.259  1.00 92.46           N  
ATOM    880  HZ1 LYS A  55      36.774 -13.557 -10.231  1.00 92.46           H  
ATOM    881  HZ2 LYS A  55      38.063 -12.583 -10.355  1.00 92.46           H  
ATOM    882  HZ3 LYS A  55      36.822 -12.152  -9.379  1.00 92.46           H  
ATOM    883  N   LEU A  56      30.331 -12.257 -14.796  1.00 95.22           N  
ATOM    884  H   LEU A  56      31.041 -12.749 -15.321  1.00 95.22           H  
ATOM    885  CA  LEU A  56      28.959 -12.748 -14.872  1.00 95.22           C  
ATOM    886  HA  LEU A  56      28.305 -11.921 -15.149  1.00 95.22           H  
ATOM    887  C   LEU A  56      28.509 -13.256 -13.499  1.00 95.22           C  
ATOM    888  CB  LEU A  56      28.847 -13.856 -15.936  1.00 95.22           C  
ATOM    889  HB2 LEU A  56      29.610 -14.609 -15.740  1.00 95.22           H  
ATOM    890  HB3 LEU A  56      27.876 -14.338 -15.829  1.00 95.22           H  
ATOM    891  O   LEU A  56      29.147 -14.124 -12.903  1.00 95.22           O  
ATOM    892  CG  LEU A  56      28.974 -13.378 -17.394  1.00 95.22           C  
ATOM    893  HG  LEU A  56      29.925 -12.861 -17.525  1.00 95.22           H  
ATOM    894  CD1 LEU A  56      28.943 -14.590 -18.325  1.00 95.22           C  
ATOM    895 HD11 LEU A  56      29.058 -14.262 -19.358  1.00 95.22           H  
ATOM    896 HD12 LEU A  56      29.764 -15.267 -18.091  1.00 95.22           H  
ATOM    897 HD13 LEU A  56      27.999 -15.128 -18.232  1.00 95.22           H  
ATOM    898  CD2 LEU A  56      27.831 -12.441 -17.790  1.00 95.22           C  
ATOM    899 HD21 LEU A  56      27.936 -12.178 -18.843  1.00 95.22           H  
ATOM    900 HD22 LEU A  56      26.867 -12.925 -17.640  1.00 95.22           H  
ATOM    901 HD23 LEU A  56      27.880 -11.513 -17.220  1.00 95.22           H  
ATOM    902  N   LYS A  57      27.402 -12.712 -12.994  1.00 96.07           N  
ATOM    903  H   LYS A  57      26.969 -11.961 -13.512  1.00 96.07           H  
ATOM    904  CA  LYS A  57      26.766 -13.148 -11.747  1.00 96.07           C  
ATOM    905  HA  LYS A  57      27.269 -14.040 -11.373  1.00 96.07           H  
ATOM    906  C   LYS A  57      25.317 -13.518 -11.997  1.00 96.07           C  
ATOM    907  CB  LYS A  57      26.846 -12.049 -10.680  1.00 96.07           C  
ATOM    908  HB2 LYS A  57      26.425 -11.124 -11.075  1.00 96.07           H  
ATOM    909  HB3 LYS A  57      26.245 -12.364  -9.827  1.00 96.07           H  
ATOM    910  O   LYS A  57      24.607 -12.756 -12.651  1.00 96.07           O  
ATOM    911  CG  LYS A  57      28.284 -11.800 -10.207  1.00 96.07           C  
ATOM    912  HG2 LYS A  57      28.848 -11.298 -10.994  1.00 96.07           H  
ATOM    913  HG3 LYS A  57      28.758 -12.756  -9.987  1.00 96.07           H  
ATOM    914  CD  LYS A  57      28.286 -10.940  -8.938  1.00 96.07           C  
ATOM    915  HD2 LYS A  57      27.694 -11.444  -8.174  1.00 96.07           H  
ATOM    916  HD3 LYS A  57      27.844  -9.968  -9.155  1.00 96.07           H  
ATOM    917  CE  LYS A  57      29.722 -10.765  -8.436  1.00 96.07           C  
ATOM    918  HE2 LYS A  57      30.277 -10.176  -9.166  1.00 96.07           H  
ATOM    919  HE3 LYS A  57      30.185 -11.751  -8.387  1.00 96.07           H  
ATOM    920  NZ  LYS A  57      29.762 -10.127  -7.096  1.00 96.07           N  
ATOM    921  HZ1 LYS A  57      29.257 -10.692  -6.428  1.00 96.07           H  
ATOM    922  HZ2 LYS A  57      30.714 -10.052  -6.766  1.00 96.07           H  
ATOM    923  HZ3 LYS A  57      29.351  -9.204  -7.117  1.00 96.07           H  
ATOM    924  N   SER A  58      24.884 -14.636 -11.423  1.00 96.06           N  
ATOM    925  H   SER A  58      25.538 -15.251 -10.960  1.00 96.06           H  
ATOM    926  CA  SER A  58      23.482 -15.049 -11.443  1.00 96.06           C  
ATOM    927  HA  SER A  58      23.164 -15.130 -12.482  1.00 96.06           H  
ATOM    928  C   SER A  58      22.600 -14.017 -10.741  1.00 96.06           C  
ATOM    929  CB  SER A  58      23.299 -16.425 -10.799  1.00 96.06           C  
ATOM    930  HB2 SER A  58      23.505 -16.362  -9.730  1.00 96.06           H  
ATOM    931  HB3 SER A  58      22.270 -16.754 -10.945  1.00 96.06           H  
ATOM    932  O   SER A  58      22.959 -13.476  -9.691  1.00 96.06           O  
ATOM    933  OG  SER A  58      24.183 -17.356 -11.396  1.00 96.06           O  
ATOM    934  HG  SER A  58      23.910 -18.240 -11.142  1.00 96.06           H  
ATOM    935  N   VAL A  59      21.443 -13.747 -11.331  1.00 95.47           N  
ATOM    936  H   VAL A  59      21.236 -14.208 -12.206  1.00 95.47           H  
ATOM    937  CA  VAL A  59      20.417 -12.843 -10.823  1.00 95.47           C  
ATOM    938  HA  VAL A  59      20.585 -12.692  -9.757  1.00 95.47           H  
ATOM    939  C   VAL A  59      19.039 -13.476 -10.968  1.00 95.47           C  
ATOM    940  CB  VAL A  59      20.455 -11.459 -11.506  1.00 95.47           C  
ATOM    941  HB  VAL A  59      19.596 -10.891 -11.150  1.00 95.47           H  
ATOM    942  O   VAL A  59      18.775 -14.207 -11.919  1.00 95.47           O  
ATOM    943  CG1 VAL A  59      21.711 -10.692 -11.073  1.00 95.47           C  
ATOM    944 HG11 VAL A  59      21.651  -9.680 -11.474  1.00 95.47           H  
ATOM    945 HG12 VAL A  59      21.749 -10.656  -9.984  1.00 95.47           H  
ATOM    946 HG13 VAL A  59      22.602 -11.196 -11.448  1.00 95.47           H  
ATOM    947  CG2 VAL A  59      20.385 -11.504 -13.038  1.00 95.47           C  
ATOM    948 HG21 VAL A  59      21.268 -11.993 -13.450  1.00 95.47           H  
ATOM    949 HG22 VAL A  59      20.323 -10.489 -13.431  1.00 95.47           H  
ATOM    950 HG23 VAL A  59      19.495 -12.044 -13.359  1.00 95.47           H  
ATOM    951  N   LYS A  60      18.176 -13.163 -10.002  1.00 95.86           N  
ATOM    952  H   LYS A  60      18.516 -12.579  -9.252  1.00 95.86           H  
ATOM    953  CA  LYS A  60      16.732 -13.398  -9.999  1.00 95.86           C  
ATOM    954  HA  LYS A  60      16.398 -13.743 -10.977  1.00 95.86           H  
ATOM    955  C   LYS A  60      16.110 -12.040  -9.701  1.00 95.86           C  
ATOM    956  CB  LYS A  60      16.399 -14.471  -8.943  1.00 95.86           C  
ATOM    957  HB2 LYS A  60      16.898 -15.398  -9.227  1.00 95.86           H  
ATOM    958  HB3 LYS A  60      16.802 -14.154  -7.981  1.00 95.86           H  
ATOM    959  O   LYS A  60      16.289 -11.525  -8.598  1.00 95.86           O  
ATOM    960  CG  LYS A  60      14.895 -14.758  -8.774  1.00 95.86           C  
ATOM    961  HG2 LYS A  60      14.382 -13.836  -8.501  1.00 95.86           H  
ATOM    962  HG3 LYS A  60      14.483 -15.131  -9.712  1.00 95.86           H  
ATOM    963  CD  LYS A  60      14.670 -15.798  -7.658  1.00 95.86           C  
ATOM    964  HD2 LYS A  60      15.132 -15.426  -6.743  1.00 95.86           H  
ATOM    965  HD3 LYS A  60      15.155 -16.735  -7.933  1.00 95.86           H  
ATOM    966  CE  LYS A  60      13.184 -16.064  -7.373  1.00 95.86           C  
ATOM    967  HE2 LYS A  60      12.677 -15.106  -7.254  1.00 95.86           H  
ATOM    968  HE3 LYS A  60      12.734 -16.571  -8.226  1.00 95.86           H  
ATOM    969  NZ  LYS A  60      12.973 -16.862  -6.128  1.00 95.86           N  
ATOM    970  HZ1 LYS A  60      12.000 -16.821  -5.860  1.00 95.86           H  
ATOM    971  HZ2 LYS A  60      13.401 -16.471  -5.301  1.00 95.86           H  
ATOM    972  HZ3 LYS A  60      13.254 -17.830  -6.196  1.00 95.86           H  
ATOM    973  N   GLU A  61      15.496 -11.402 -10.690  1.00 95.69           N  
ATOM    974  H   GLU A  61      15.395 -11.857 -11.586  1.00 95.69           H  
ATOM    975  CA  GLU A  61      15.002 -10.030 -10.540  1.00 95.69           C  
ATOM    976  HA  GLU A  61      14.688  -9.901  -9.504  1.00 95.69           H  
ATOM    977  C   GLU A  61      13.764  -9.742 -11.382  1.00 95.69           C  
ATOM    978  CB  GLU A  61      16.125  -9.004 -10.790  1.00 95.69           C  
ATOM    979  HB2 GLU A  61      15.743  -8.007 -10.572  1.00 95.69           H  
ATOM    980  HB3 GLU A  61      16.920  -9.210 -10.074  1.00 95.69           H  
ATOM    981  O   GLU A  61      13.429 -10.473 -12.310  1.00 95.69           O  
ATOM    982  CG  GLU A  61      16.719  -9.001 -12.207  1.00 95.69           C  
ATOM    983  HG2 GLU A  61      15.934  -8.746 -12.919  1.00 95.69           H  
ATOM    984  HG3 GLU A  61      17.086 -10.000 -12.444  1.00 95.69           H  
ATOM    985  CD  GLU A  61      17.884  -8.003 -12.331  1.00 95.69           C  
ATOM    986  OE1 GLU A  61      18.043  -7.431 -13.428  1.00 95.69           O  
ATOM    987  OE2 GLU A  61      18.650  -7.818 -11.350  1.00 95.69           O  
ATOM    988  N   LEU A  62      13.068  -8.668 -11.018  1.00 97.10           N  
ATOM    989  H   LEU A  62      13.442  -8.073 -10.293  1.00 97.10           H  
ATOM    990  CA  LEU A  62      11.899  -8.184 -11.735  1.00 97.10           C  
ATOM    991  HA  LEU A  62      11.429  -9.018 -12.256  1.00 97.10           H  
ATOM    992  C   LEU A  62      12.338  -7.158 -12.776  1.00 97.10           C  
ATOM    993  CB  LEU A  62      10.890  -7.594 -10.739  1.00 97.10           C  
ATOM    994  HB2 LEU A  62      11.391  -6.815 -10.163  1.00 97.10           H  
ATOM    995  HB3 LEU A  62      10.074  -7.130 -11.293  1.00 97.10           H  
ATOM    996  O   LEU A  62      13.000  -6.175 -12.445  1.00 97.10           O  
ATOM    997  CG  LEU A  62      10.308  -8.646  -9.779  1.00 97.10           C  
ATOM    998  HG  LEU A  62      11.109  -9.255  -9.360  1.00 97.10           H  
ATOM    999  CD1 LEU A  62       9.611  -7.941  -8.625  1.00 97.10           C  
ATOM   1000 HD11 LEU A  62       9.176  -8.678  -7.949  1.00 97.10           H  
ATOM   1001 HD12 LEU A  62       8.827  -7.292  -9.014  1.00 97.10           H  
ATOM   1002 HD13 LEU A  62      10.347  -7.357  -8.072  1.00 97.10           H  
ATOM   1003  CD2 LEU A  62       9.305  -9.560 -10.478  1.00 97.10           C  
ATOM   1004 HD21 LEU A  62       8.879 -10.257  -9.756  1.00 97.10           H  
ATOM   1005 HD22 LEU A  62       8.504  -8.969 -10.924  1.00 97.10           H  
ATOM   1006 HD23 LEU A  62       9.802 -10.140 -11.254  1.00 97.10           H  
ATOM   1007  N   VAL A  63      11.919  -7.359 -14.020  1.00 96.54           N  
ATOM   1008  H   VAL A  63      11.432  -8.222 -14.218  1.00 96.54           H  
ATOM   1009  CA  VAL A  63      12.180  -6.448 -15.135  1.00 96.54           C  
ATOM   1010  HA  VAL A  63      12.829  -5.641 -14.794  1.00 96.54           H  
ATOM   1011  C   VAL A  63      10.862  -5.844 -15.592  1.00 96.54           C  
ATOM   1012  CB  VAL A  63      12.918  -7.161 -16.284  1.00 96.54           C  
ATOM   1013  HB  VAL A  63      12.279  -7.940 -16.701  1.00 96.54           H  
ATOM   1014  O   VAL A  63       9.914  -6.557 -15.907  1.00 96.54           O  
ATOM   1015  CG1 VAL A  63      13.273  -6.175 -17.405  1.00 96.54           C  
ATOM   1016 HG11 VAL A  63      12.366  -5.771 -17.855  1.00 96.54           H  
ATOM   1017 HG12 VAL A  63      13.833  -6.700 -18.179  1.00 96.54           H  
ATOM   1018 HG13 VAL A  63      13.888  -5.367 -17.010  1.00 96.54           H  
ATOM   1019  CG2 VAL A  63      14.210  -7.812 -15.779  1.00 96.54           C  
ATOM   1020 HG21 VAL A  63      14.821  -7.078 -15.253  1.00 96.54           H  
ATOM   1021 HG22 VAL A  63      13.980  -8.632 -15.099  1.00 96.54           H  
ATOM   1022 HG23 VAL A  63      14.779  -8.220 -16.615  1.00 96.54           H  
ATOM   1023  N   GLY A  64      10.780  -4.516 -15.616  1.00 96.19           N  
ATOM   1024  H   GLY A  64      11.601  -3.981 -15.370  1.00 96.19           H  
ATOM   1025  CA  GLY A  64       9.625  -3.817 -16.171  1.00 96.19           C  
ATOM   1026  HA2 GLY A  64       8.704  -4.280 -15.816  1.00 96.19           H  
ATOM   1027  HA3 GLY A  64       9.633  -2.774 -15.854  1.00 96.19           H  
ATOM   1028  C   GLY A  64       9.660  -3.855 -17.697  1.00 96.19           C  
ATOM   1029  O   GLY A  64      10.657  -3.450 -18.293  1.00 96.19           O  
ATOM   1030  N   ILE A  65       8.568  -4.303 -18.313  1.00 95.62           N  
ATOM   1031  H   ILE A  65       7.793  -4.632 -17.754  1.00 95.62           H  
ATOM   1032  CA  ILE A  65       8.359  -4.240 -19.760  1.00 95.62           C  
ATOM   1033  HA  ILE A  65       9.307  -4.037 -20.259  1.00 95.62           H  
ATOM   1034  C   ILE A  65       7.426  -3.072 -20.040  1.00 95.62           C  
ATOM   1035  CB  ILE A  65       7.809  -5.574 -20.309  1.00 95.62           C  
ATOM   1036  HB  ILE A  65       6.824  -5.744 -19.876  1.00 95.62           H  
ATOM   1037  O   ILE A  65       6.284  -3.038 -19.573  1.00 95.62           O  
ATOM   1038  CG1 ILE A  65       8.690  -6.786 -19.925  1.00 95.62           C  
ATOM   1039 HG12 ILE A  65       8.649  -6.923 -18.845  1.00 95.62           H  
ATOM   1040 HG13 ILE A  65       8.267  -7.683 -20.378  1.00 95.62           H  
ATOM   1041  CG2 ILE A  65       7.639  -5.498 -21.837  1.00 95.62           C  
ATOM   1042 HG21 ILE A  65       6.886  -4.755 -22.102  1.00 95.62           H  
ATOM   1043 HG22 ILE A  65       8.581  -5.236 -22.319  1.00 95.62           H  
ATOM   1044 HG23 ILE A  65       7.309  -6.465 -22.217  1.00 95.62           H  
ATOM   1045  CD1 ILE A  65      10.165  -6.693 -20.342  1.00 95.62           C  
ATOM   1046 HD11 ILE A  65      10.247  -6.578 -21.423  1.00 95.62           H  
ATOM   1047 HD12 ILE A  65      10.652  -5.855 -19.843  1.00 95.62           H  
ATOM   1048 HD13 ILE A  65      10.676  -7.612 -20.055  1.00 95.62           H  
ATOM   1049  N   THR A  66       7.916  -2.075 -20.766  1.00 92.70           N  
ATOM   1050  H   THR A  66       8.864  -2.139 -21.106  1.00 92.70           H  
ATOM   1051  CA  THR A  66       7.108  -0.909 -21.139  1.00 92.70           C  
ATOM   1052  HA  THR A  66       6.503  -0.613 -20.282  1.00 92.70           H  
ATOM   1053  C   THR A  66       6.126  -1.237 -22.257  1.00 92.70           C  
ATOM   1054  CB  THR A  66       7.973   0.294 -21.502  1.00 92.70           C  
ATOM   1055  HB  THR A  66       7.314   1.139 -21.704  1.00 92.70           H  
ATOM   1056  O   THR A  66       6.301  -2.213 -22.983  1.00 92.70           O  
ATOM   1057  CG2 THR A  66       8.957   0.678 -20.396  1.00 92.70           C  
ATOM   1058 HG21 THR A  66       9.531  -0.185 -20.057  1.00 92.70           H  
ATOM   1059 HG22 THR A  66       9.663   1.414 -20.782  1.00 92.70           H  
ATOM   1060 HG23 THR A  66       8.412   1.099 -19.551  1.00 92.70           H  
ATOM   1061  OG1 THR A  66       8.706   0.028 -22.658  1.00 92.70           O  
ATOM   1062  HG1 THR A  66       9.416  -0.557 -22.385  1.00 92.70           H  
ATOM   1063  N   ILE A  67       5.090  -0.412 -22.436  1.00 89.93           N  
ATOM   1064  H   ILE A  67       4.952   0.349 -21.786  1.00 89.93           H  
ATOM   1065  CA  ILE A  67       4.137  -0.601 -23.543  1.00 89.93           C  
ATOM   1066  HA  ILE A  67       3.696  -1.594 -23.449  1.00 89.93           H  
ATOM   1067  C   ILE A  67       4.869  -0.582 -24.899  1.00 89.93           C  
ATOM   1068  CB  ILE A  67       2.990   0.438 -23.482  1.00 89.93           C  
ATOM   1069  HB  ILE A  67       3.420   1.433 -23.597  1.00 89.93           H  
ATOM   1070  O   ILE A  67       4.535  -1.371 -25.776  1.00 89.93           O  
ATOM   1071  CG1 ILE A  67       2.226   0.374 -22.137  1.00 89.93           C  
ATOM   1072 HG12 ILE A  67       1.772  -0.610 -22.023  1.00 89.93           H  
ATOM   1073 HG13 ILE A  67       2.924   0.515 -21.312  1.00 89.93           H  
ATOM   1074  CG2 ILE A  67       1.984   0.193 -24.623  1.00 89.93           C  
ATOM   1075 HG21 ILE A  67       1.264   1.009 -24.682  1.00 89.93           H  
ATOM   1076 HG22 ILE A  67       1.452  -0.744 -24.462  1.00 89.93           H  
ATOM   1077 HG23 ILE A  67       2.484   0.132 -25.590  1.00 89.93           H  
ATOM   1078  CD1 ILE A  67       1.126   1.431 -21.986  1.00 89.93           C  
ATOM   1079 HD11 ILE A  67       0.288   1.212 -22.647  1.00 89.93           H  
ATOM   1080 HD12 ILE A  67       0.760   1.428 -20.959  1.00 89.93           H  
ATOM   1081 HD13 ILE A  67       1.525   2.418 -22.222  1.00 89.93           H  
ATOM   1082  N   MET A  68       5.903   0.256 -25.054  1.00 88.06           N  
ATOM   1083  H   MET A  68       6.174   0.834 -24.271  1.00 88.06           H  
ATOM   1084  CA  MET A  68       6.708   0.329 -26.284  1.00 88.06           C  
ATOM   1085  HA  MET A  68       6.040   0.389 -27.143  1.00 88.06           H  
ATOM   1086  C   MET A  68       7.603  -0.901 -26.501  1.00 88.06           C  
ATOM   1087  CB  MET A  68       7.590   1.585 -26.263  1.00 88.06           C  
ATOM   1088  HB2 MET A  68       8.186   1.606 -27.175  1.00 88.06           H  
ATOM   1089  HB3 MET A  68       8.268   1.527 -25.411  1.00 88.06           H  
ATOM   1090  O   MET A  68       7.892  -1.253 -27.638  1.00 88.06           O  
ATOM   1091  CG  MET A  68       6.778   2.884 -26.189  1.00 88.06           C  
ATOM   1092  HG2 MET A  68       6.028   2.870 -26.979  1.00 88.06           H  
ATOM   1093  HG3 MET A  68       6.260   2.923 -25.231  1.00 88.06           H  
ATOM   1094  SD  MET A  68       7.748   4.410 -26.370  1.00 88.06           S  
ATOM   1095  CE  MET A  68       8.962   4.181 -25.050  1.00 88.06           C  
ATOM   1096  HE1 MET A  68       9.454   5.129 -24.833  1.00 88.06           H  
ATOM   1097  HE2 MET A  68       8.451   3.806 -24.163  1.00 88.06           H  
ATOM   1098  HE3 MET A  68       9.712   3.455 -25.364  1.00 88.06           H  
ATOM   1099  N   GLU A  69       8.039  -1.554 -25.425  1.00 94.04           N  
ATOM   1100  H   GLU A  69       7.781  -1.207 -24.512  1.00 94.04           H  
ATOM   1101  CA  GLU A  69       8.887  -2.754 -25.468  1.00 94.04           C  
ATOM   1102  HA  GLU A  69       9.545  -2.728 -26.337  1.00 94.04           H  
ATOM   1103  C   GLU A  69       8.082  -4.054 -25.548  1.00 94.04           C  
ATOM   1104  CB  GLU A  69       9.732  -2.790 -24.197  1.00 94.04           C  
ATOM   1105  HB2 GLU A  69      10.201  -3.770 -24.103  1.00 94.04           H  
ATOM   1106  HB3 GLU A  69       9.050  -2.675 -23.354  1.00 94.04           H  
ATOM   1107  O   GLU A  69       8.638  -5.109 -25.836  1.00 94.04           O  
ATOM   1108  CG  GLU A  69      10.831  -1.713 -24.155  1.00 94.04           C  
ATOM   1109  HG2 GLU A  69      10.424  -0.746 -24.452  1.00 94.04           H  
ATOM   1110  HG3 GLU A  69      11.610  -1.974 -24.871  1.00 94.04           H  
ATOM   1111  CD  GLU A  69      11.427  -1.591 -22.748  1.00 94.04           C  
ATOM   1112  OE1 GLU A  69      12.634  -1.311 -22.602  1.00 94.04           O  
ATOM   1113  OE2 GLU A  69      10.687  -1.812 -21.761  1.00 94.04           O  
ATOM   1114  N   ARG A  70       6.774  -3.999 -25.282  1.00 94.01           N  
ATOM   1115  H   ARG A  70       6.394  -3.108 -24.996  1.00 94.01           H  
ATOM   1116  CA  ARG A  70       5.920  -5.185 -25.202  1.00 94.01           C  
ATOM   1117  HA  ARG A  70       6.269  -5.813 -24.383  1.00 94.01           H  
ATOM   1118  C   ARG A  70       6.019  -6.049 -26.457  1.00 94.01           C  
ATOM   1119  CB  ARG A  70       4.479  -4.743 -24.924  1.00 94.01           C  
ATOM   1120  HB2 ARG A  70       4.442  -4.219 -23.969  1.00 94.01           H  
ATOM   1121  HB3 ARG A  70       4.146  -4.068 -25.713  1.00 94.01           H  
ATOM   1122  O   ARG A  70       6.217  -7.249 -26.333  1.00 94.01           O  
ATOM   1123  CG  ARG A  70       3.551  -5.957 -24.878  1.00 94.01           C  
ATOM   1124  HG2 ARG A  70       3.556  -6.461 -25.844  1.00 94.01           H  
ATOM   1125  HG3 ARG A  70       3.904  -6.652 -24.117  1.00 94.01           H  
ATOM   1126  CD  ARG A  70       2.114  -5.552 -24.578  1.00 94.01           C  
ATOM   1127  HD2 ARG A  70       1.802  -4.800 -25.302  1.00 94.01           H  
ATOM   1128  HD3 ARG A  70       2.060  -5.136 -23.572  1.00 94.01           H  
ATOM   1129  NE  ARG A  70       1.251  -6.732 -24.692  1.00 94.01           N  
ATOM   1130  HE  ARG A  70       1.699  -7.579 -25.011  1.00 94.01           H  
ATOM   1131  NH1 ARG A  70      -0.756  -5.744 -24.167  1.00 94.01           N  
ATOM   1132 HH11 ARG A  70      -1.758  -5.827 -24.075  1.00 94.01           H  
ATOM   1133 HH12 ARG A  70      -0.288  -4.853 -24.084  1.00 94.01           H  
ATOM   1134  NH2 ARG A  70      -0.659  -7.919 -24.709  1.00 94.01           N  
ATOM   1135 HH21 ARG A  70      -0.111  -8.668 -25.108  1.00 94.01           H  
ATOM   1136 HH22 ARG A  70      -1.665  -8.001 -24.673  1.00 94.01           H  
ATOM   1137  CZ  ARG A  70      -0.051  -6.787 -24.520  1.00 94.01           C  
ATOM   1138  N   SER A  71       5.899  -5.450 -27.641  1.00 94.83           N  
ATOM   1139  H   SER A  71       5.698  -4.461 -27.670  1.00 94.83           H  
ATOM   1140  CA  SER A  71       5.893  -6.207 -28.897  1.00 94.83           C  
ATOM   1141  HA  SER A  71       5.153  -7.003 -28.822  1.00 94.83           H  
ATOM   1142  C   SER A  71       7.241  -6.864 -29.198  1.00 94.83           C  
ATOM   1143  CB  SER A  71       5.505  -5.308 -30.073  1.00 94.83           C  
ATOM   1144  HB2 SER A  71       6.278  -4.557 -30.234  1.00 94.83           H  
ATOM   1145  HB3 SER A  71       5.414  -5.921 -30.970  1.00 94.83           H  
ATOM   1146  O   SER A  71       7.263  -7.965 -29.736  1.00 94.83           O  
ATOM   1147  OG  SER A  71       4.272  -4.661 -29.819  1.00 94.83           O  
ATOM   1148  HG  SER A  71       3.893  -4.383 -30.656  1.00 94.83           H  
ATOM   1149  N   SER A  72       8.363  -6.218 -28.858  1.00 96.24           N  
ATOM   1150  H   SER A  72       8.314  -5.364 -28.321  1.00 96.24           H  
ATOM   1151  CA  SER A  72       9.689  -6.814 -29.055  1.00 96.24           C  
ATOM   1152  HA  SER A  72       9.718  -7.289 -30.035  1.00 96.24           H  
ATOM   1153  C   SER A  72       9.962  -7.917 -28.036  1.00 96.24           C  
ATOM   1154  CB  SER A  72      10.796  -5.756 -29.034  1.00 96.24           C  
ATOM   1155  HB2 SER A  72      10.719  -5.148 -29.936  1.00 96.24           H  
ATOM   1156  HB3 SER A  72      11.764  -6.257 -29.039  1.00 96.24           H  
ATOM   1157  O   SER A  72      10.403  -8.993 -28.427  1.00 96.24           O  
ATOM   1158  OG  SER A  72      10.706  -4.907 -27.907  1.00 96.24           O  
ATOM   1159  HG  SER A  72      11.562  -4.493 -27.779  1.00 96.24           H  
ATOM   1160  N   PHE A  73       9.619  -7.696 -26.764  1.00 96.88           N  
ATOM   1161  H   PHE A  73       9.291  -6.777 -26.503  1.00 96.88           H  
ATOM   1162  CA  PHE A  73       9.737  -8.718 -25.726  1.00 96.88           C  
ATOM   1163  HA  PHE A  73      10.765  -9.078 -25.703  1.00 96.88           H  
ATOM   1164  C   PHE A  73       8.851  -9.941 -26.005  1.00 96.88           C  
ATOM   1165  CB  PHE A  73       9.404  -8.102 -24.362  1.00 96.88           C  
ATOM   1166  HB2 PHE A  73      10.120  -7.310 -24.147  1.00 96.88           H  
ATOM   1167  HB3 PHE A  73       8.412  -7.651 -24.405  1.00 96.88           H  
ATOM   1168  O   PHE A  73       9.313 -11.064 -25.866  1.00 96.88           O  
ATOM   1169  CG  PHE A  73       9.439  -9.118 -23.238  1.00 96.88           C  
ATOM   1170  CD1 PHE A  73       8.249  -9.703 -22.771  1.00 96.88           C  
ATOM   1171  HD1 PHE A  73       7.304  -9.414 -23.205  1.00 96.88           H  
ATOM   1172  CD2 PHE A  73      10.672  -9.552 -22.722  1.00 96.88           C  
ATOM   1173  HD2 PHE A  73      11.592  -9.165 -23.134  1.00 96.88           H  
ATOM   1174  CE1 PHE A  73       8.294 -10.704 -21.784  1.00 96.88           C  
ATOM   1175  HE1 PHE A  73       7.380 -11.174 -21.453  1.00 96.88           H  
ATOM   1176  CE2 PHE A  73      10.722 -10.536 -21.723  1.00 96.88           C  
ATOM   1177  HE2 PHE A  73      11.677 -10.881 -21.355  1.00 96.88           H  
ATOM   1178  CZ  PHE A  73       9.531 -11.116 -21.258  1.00 96.88           C  
ATOM   1179  HZ  PHE A  73       9.571 -11.901 -20.516  1.00 96.88           H  
ATOM   1180  N   GLU A  74       7.591  -9.754 -26.414  1.00 95.34           N  
ATOM   1181  H   GLU A  74       7.235  -8.812 -26.487  1.00 95.34           H  
ATOM   1182  CA  GLU A  74       6.672 -10.872 -26.691  1.00 95.34           C  
ATOM   1183  HA  GLU A  74       6.756 -11.595 -25.880  1.00 95.34           H  
ATOM   1184  C   GLU A  74       7.055 -11.650 -27.962  1.00 95.34           C  
ATOM   1185  CB  GLU A  74       5.202 -10.379 -26.732  1.00 95.34           C  
ATOM   1186  HB2 GLU A  74       4.566 -11.176 -27.117  1.00 95.34           H  
ATOM   1187  HB3 GLU A  74       5.122  -9.519 -27.398  1.00 95.34           H  
ATOM   1188  O   GLU A  74       6.748 -12.837 -28.051  1.00 95.34           O  
ATOM   1189  CG  GLU A  74       4.710 -10.007 -25.319  1.00 95.34           C  
ATOM   1190  HG2 GLU A  74       5.400  -9.277 -24.896  1.00 95.34           H  
ATOM   1191  HG3 GLU A  74       4.776 -10.898 -24.695  1.00 95.34           H  
ATOM   1192  CD  GLU A  74       3.283  -9.430 -25.172  1.00 95.34           C  
ATOM   1193  OE1 GLU A  74       2.866  -9.221 -23.996  1.00 95.34           O  
ATOM   1194  OE2 GLU A  74       2.580  -9.073 -26.140  1.00 95.34           O  
ATOM   1195  N   LYS A  75       7.756 -11.018 -28.918  1.00 96.96           N  
ATOM   1196  H   LYS A  75       7.980 -10.044 -28.772  1.00 96.96           H  
ATOM   1197  CA  LYS A  75       8.273 -11.684 -30.123  1.00 96.96           C  
ATOM   1198  HA  LYS A  75       7.483 -12.313 -30.535  1.00 96.96           H  
ATOM   1199  C   LYS A  75       9.435 -12.625 -29.802  1.00 96.96           C  
ATOM   1200  CB  LYS A  75       8.668 -10.626 -31.166  1.00 96.96           C  
ATOM   1201  HB2 LYS A  75       9.459  -9.997 -30.758  1.00 96.96           H  
ATOM   1202  HB3 LYS A  75       7.801 -10.001 -31.380  1.00 96.96           H  
ATOM   1203  O   LYS A  75       9.424 -13.769 -30.249  1.00 96.96           O  
ATOM   1204  CG  LYS A  75       9.151 -11.265 -32.476  1.00 96.96           C  
ATOM   1205  HG2 LYS A  75       8.341 -11.851 -32.909  1.00 96.96           H  
ATOM   1206  HG3 LYS A  75       9.994 -11.926 -32.274  1.00 96.96           H  
ATOM   1207  CD  LYS A  75       9.610 -10.205 -33.481  1.00 96.96           C  
ATOM   1208  HD2 LYS A  75      10.414  -9.621 -33.033  1.00 96.96           H  
ATOM   1209  HD3 LYS A  75       8.775  -9.549 -33.730  1.00 96.96           H  
ATOM   1210  CE  LYS A  75      10.121 -10.919 -34.736  1.00 96.96           C  
ATOM   1211  HE2 LYS A  75       9.293 -11.459 -35.194  1.00 96.96           H  
ATOM   1212  HE3 LYS A  75      10.861 -11.657 -34.426  1.00 96.96           H  
ATOM   1213  NZ  LYS A  75      10.730  -9.974 -35.702  1.00 96.96           N  
ATOM   1214  HZ1 LYS A  75      11.519  -9.512 -35.271  1.00 96.96           H  
ATOM   1215  HZ2 LYS A  75      11.073 -10.481 -36.506  1.00 96.96           H  
ATOM   1216  HZ3 LYS A  75      10.057  -9.285 -36.004  1.00 96.96           H  
ATOM   1217  N   ASP A  76      10.428 -12.141 -29.059  1.00 96.82           N  
ATOM   1218  H   ASP A  76      10.377 -11.183 -28.741  1.00 96.82           H  
ATOM   1219  CA  ASP A  76      11.554 -12.949 -28.587  1.00 96.82           C  
ATOM   1220  HA  ASP A  76      11.218 -13.980 -28.471  1.00 96.82           H  
ATOM   1221  C   ASP A  76      12.053 -12.433 -27.223  1.00 96.82           C  
ATOM   1222  CB  ASP A  76      12.681 -12.992 -29.629  1.00 96.82           C  
ATOM   1223  HB2 ASP A  76      13.171 -12.021 -29.696  1.00 96.82           H  
ATOM   1224  HB3 ASP A  76      12.247 -13.214 -30.604  1.00 96.82           H  
ATOM   1225  O   ASP A  76      12.841 -11.482 -27.156  1.00 96.82           O  
ATOM   1226  CG  ASP A  76      13.707 -14.087 -29.293  1.00 96.82           C  
ATOM   1227  OD1 ASP A  76      13.855 -14.436 -28.091  1.00 96.82           O  
ATOM   1228  OD2 ASP A  76      14.283 -14.632 -30.254  1.00 96.82           O  
ATOM   1229  N   PRO A  77      11.605 -13.052 -26.113  1.00 96.78           N  
ATOM   1230  CA  PRO A  77      12.017 -12.643 -24.776  1.00 96.78           C  
ATOM   1231  HA  PRO A  77      11.698 -11.613 -24.612  1.00 96.78           H  
ATOM   1232  C   PRO A  77      13.525 -12.746 -24.542  1.00 96.78           C  
ATOM   1233  CB  PRO A  77      11.264 -13.574 -23.820  1.00 96.78           C  
ATOM   1234  HB2 PRO A  77      11.859 -14.465 -23.619  1.00 96.78           H  
ATOM   1235  HB3 PRO A  77      11.011 -13.076 -22.884  1.00 96.78           H  
ATOM   1236  O   PRO A  77      14.059 -11.989 -23.733  1.00 96.78           O  
ATOM   1237  CG  PRO A  77      10.016 -13.976 -24.601  1.00 96.78           C  
ATOM   1238  HG2 PRO A  77       9.249 -13.209 -24.491  1.00 96.78           H  
ATOM   1239  HG3 PRO A  77       9.631 -14.944 -24.278  1.00 96.78           H  
ATOM   1240  CD  PRO A  77      10.518 -14.021 -26.042  1.00 96.78           C  
ATOM   1241  HD2 PRO A  77      10.906 -15.013 -26.273  1.00 96.78           H  
ATOM   1242  HD3 PRO A  77       9.707 -13.762 -26.723  1.00 96.78           H  
ATOM   1243  N   ILE A  78      14.208 -13.686 -25.206  1.00 97.33           N  
ATOM   1244  H   ILE A  78      13.785 -14.109 -26.019  1.00 97.33           H  
ATOM   1245  CA  ILE A  78      15.632 -13.941 -24.979  1.00 97.33           C  
ATOM   1246  HA  ILE A  78      15.848 -13.823 -23.918  1.00 97.33           H  
ATOM   1247  C   ILE A  78      16.454 -12.874 -25.677  1.00 97.33           C  
ATOM   1248  CB  ILE A  78      16.032 -15.371 -25.403  1.00 97.33           C  
ATOM   1249  HB  ILE A  78      15.846 -15.480 -26.472  1.00 97.33           H  
ATOM   1250  O   ILE A  78      17.205 -12.186 -24.994  1.00 97.33           O  
ATOM   1251  CG1 ILE A  78      15.189 -16.441 -24.673  1.00 97.33           C  
ATOM   1252 HG12 ILE A  78      15.488 -17.428 -25.027  1.00 97.33           H  
ATOM   1253 HG13 ILE A  78      14.141 -16.309 -24.943  1.00 97.33           H  
ATOM   1254  CG2 ILE A  78      17.533 -15.615 -25.165  1.00 97.33           C  
ATOM   1255 HG21 ILE A  78      18.127 -14.979 -25.822  1.00 97.33           H  
ATOM   1256 HG22 ILE A  78      17.807 -15.393 -24.134  1.00 97.33           H  
ATOM   1257 HG23 ILE A  78      17.789 -16.649 -25.393  1.00 97.33           H  
ATOM   1258  CD1 ILE A  78      15.300 -16.419 -23.142  1.00 97.33           C  
ATOM   1259 HD11 ILE A  78      14.514 -17.040 -22.713  1.00 97.33           H  
ATOM   1260 HD12 ILE A  78      16.271 -16.809 -22.834  1.00 97.33           H  
ATOM   1261 HD13 ILE A  78      15.150 -15.414 -22.750  1.00 97.33           H  
ATOM   1262  N   ASP A  79      16.238 -12.660 -26.976  1.00 97.35           N  
ATOM   1263  H   ASP A  79      15.584 -13.251 -27.469  1.00 97.35           H  
ATOM   1264  CA  ASP A  79      16.934 -11.613 -27.737  1.00 97.35           C  
ATOM   1265  HA  ASP A  79      18.003 -11.822 -27.746  1.00 97.35           H  
ATOM   1266  C   ASP A  79      16.729 -10.227 -27.100  1.00 97.35           C  
ATOM   1267  CB  ASP A  79      16.428 -11.637 -29.184  1.00 97.35           C  
ATOM   1268  HB2 ASP A  79      15.357 -11.434 -29.190  1.00 97.35           H  
ATOM   1269  HB3 ASP A  79      16.590 -12.629 -29.604  1.00 97.35           H  
ATOM   1270  O   ASP A  79      17.681  -9.478 -26.872  1.00 97.35           O  
ATOM   1271  CG  ASP A  79      17.147 -10.607 -30.060  1.00 97.35           C  
ATOM   1272  OD1 ASP A  79      18.383 -10.727 -30.206  1.00 97.35           O  
ATOM   1273  OD2 ASP A  79      16.454  -9.694 -30.571  1.00 97.35           O  
ATOM   1274  N   PHE A  80      15.496  -9.919 -26.676  1.00 97.59           N  
ATOM   1275  H   PHE A  80      14.745 -10.560 -26.889  1.00 97.59           H  
ATOM   1276  CA  PHE A  80      15.200  -8.671 -25.974  1.00 97.59           C  
ATOM   1277  HA  PHE A  80      15.473  -7.839 -26.625  1.00 97.59           H  
ATOM   1278  C   PHE A  80      15.996  -8.511 -24.667  1.00 97.59           C  
ATOM   1279  CB  PHE A  80      13.697  -8.604 -25.688  1.00 97.59           C  
ATOM   1280  HB2 PHE A  80      13.155  -8.640 -26.633  1.00 97.59           H  
ATOM   1281  HB3 PHE A  80      13.402  -9.479 -25.109  1.00 97.59           H  
ATOM   1282  O   PHE A  80      16.528  -7.433 -24.383  1.00 97.59           O  
ATOM   1283  CG  PHE A  80      13.296  -7.354 -24.930  1.00 97.59           C  
ATOM   1284  CD1 PHE A  80      13.319  -7.337 -23.523  1.00 97.59           C  
ATOM   1285  HD1 PHE A  80      13.631  -8.218 -22.982  1.00 97.59           H  
ATOM   1286  CD2 PHE A  80      12.934  -6.197 -25.636  1.00 97.59           C  
ATOM   1287  HD2 PHE A  80      12.942  -6.208 -26.716  1.00 97.59           H  
ATOM   1288  CE1 PHE A  80      12.918  -6.190 -22.822  1.00 97.59           C  
ATOM   1289  HE1 PHE A  80      12.891  -6.211 -21.742  1.00 97.59           H  
ATOM   1290  CE2 PHE A  80      12.559  -5.037 -24.938  1.00 97.59           C  
ATOM   1291  HE2 PHE A  80      12.270  -4.152 -25.485  1.00 97.59           H  
ATOM   1292  CZ  PHE A  80      12.529  -5.043 -23.533  1.00 97.59           C  
ATOM   1293  HZ  PHE A  80      12.194  -4.164 -23.003  1.00 97.59           H  
ATOM   1294  N   LEU A  81      16.057  -9.558 -23.837  1.00 97.40           N  
ATOM   1295  H   LEU A  81      15.661 -10.436 -24.142  1.00 97.40           H  
ATOM   1296  CA  LEU A  81      16.794  -9.519 -22.572  1.00 97.40           C  
ATOM   1297  HA  LEU A  81      16.562  -8.583 -22.065  1.00 97.40           H  
ATOM   1298  C   LEU A  81      18.311  -9.503 -22.817  1.00 97.40           C  
ATOM   1299  CB  LEU A  81      16.352 -10.695 -21.679  1.00 97.40           C  
ATOM   1300  HB2 LEU A  81      17.061 -10.805 -20.859  1.00 97.40           H  
ATOM   1301  HB3 LEU A  81      16.390 -11.608 -22.273  1.00 97.40           H  
ATOM   1302  O   LEU A  81      19.036  -8.783 -22.129  1.00 97.40           O  
ATOM   1303  CG  LEU A  81      14.942 -10.545 -21.071  1.00 97.40           C  
ATOM   1304  HG  LEU A  81      14.220 -10.296 -21.848  1.00 97.40           H  
ATOM   1305  CD1 LEU A  81      14.517 -11.856 -20.407  1.00 97.40           C  
ATOM   1306 HD11 LEU A  81      14.435 -12.626 -21.174  1.00 97.40           H  
ATOM   1307 HD12 LEU A  81      15.255 -12.157 -19.663  1.00 97.40           H  
ATOM   1308 HD13 LEU A  81      13.542 -11.741 -19.932  1.00 97.40           H  
ATOM   1309  CD2 LEU A  81      14.877  -9.447 -20.003  1.00 97.40           C  
ATOM   1310 HD21 LEU A  81      15.115  -8.480 -20.446  1.00 97.40           H  
ATOM   1311 HD22 LEU A  81      15.586  -9.664 -19.204  1.00 97.40           H  
ATOM   1312 HD23 LEU A  81      13.869  -9.400 -19.590  1.00 97.40           H  
ATOM   1313  N   GLU A  82      18.808 -10.207 -23.828  1.00 96.49           N  
ATOM   1314  H   GLU A  82      18.191 -10.783 -24.382  1.00 96.49           H  
ATOM   1315  CA  GLU A  82      20.222 -10.171 -24.198  1.00 96.49           C  
ATOM   1316  HA  GLU A  82      20.809 -10.363 -23.300  1.00 96.49           H  
ATOM   1317  C   GLU A  82      20.665  -8.794 -24.692  1.00 96.49           C  
ATOM   1318  CB  GLU A  82      20.555 -11.257 -25.224  1.00 96.49           C  
ATOM   1319  HB2 GLU A  82      19.865 -11.201 -26.066  1.00 96.49           H  
ATOM   1320  HB3 GLU A  82      21.567 -11.068 -25.582  1.00 96.49           H  
ATOM   1321  O   GLU A  82      21.725  -8.309 -24.281  1.00 96.49           O  
ATOM   1322  CG  GLU A  82      20.517 -12.657 -24.592  1.00 96.49           C  
ATOM   1323  HG2 GLU A  82      19.495 -12.927 -24.324  1.00 96.49           H  
ATOM   1324  HG3 GLU A  82      21.096 -12.633 -23.669  1.00 96.49           H  
ATOM   1325  CD  GLU A  82      21.116 -13.741 -25.494  1.00 96.49           C  
ATOM   1326  OE1 GLU A  82      21.360 -14.838 -24.940  1.00 96.49           O  
ATOM   1327  OE2 GLU A  82      21.456 -13.438 -26.657  1.00 96.49           O  
ATOM   1328  N   ALA A  83      19.817  -8.113 -25.467  1.00 96.15           N  
ATOM   1329  H   ALA A  83      19.015  -8.601 -25.839  1.00 96.15           H  
ATOM   1330  CA  ALA A  83      20.013  -6.721 -25.860  1.00 96.15           C  
ATOM   1331  HA  ALA A  83      20.981  -6.633 -26.353  1.00 96.15           H  
ATOM   1332  C   ALA A  83      20.015  -5.760 -24.654  1.00 96.15           C  
ATOM   1333  CB  ALA A  83      18.922  -6.352 -26.872  1.00 96.15           C  
ATOM   1334  HB1 ALA A  83      17.938  -6.432 -26.411  1.00 96.15           H  
ATOM   1335  HB2 ALA A  83      18.966  -7.031 -27.723  1.00 96.15           H  
ATOM   1336  HB3 ALA A  83      19.075  -5.332 -27.224  1.00 96.15           H  
ATOM   1337  O   ALA A  83      20.684  -4.726 -24.684  1.00 96.15           O  
ATOM   1338  N   LYS A  84      19.323  -6.112 -23.558  1.00 94.04           N  
ATOM   1339  H   LYS A  84      18.772  -6.956 -23.620  1.00 94.04           H  
ATOM   1340  CA  LYS A  84      19.379  -5.393 -22.270  1.00 94.04           C  
ATOM   1341  HA  LYS A  84      19.530  -4.336 -22.486  1.00 94.04           H  
ATOM   1342  C   LYS A  84      20.585  -5.764 -21.394  1.00 94.04           C  
ATOM   1343  CB  LYS A  84      18.048  -5.541 -21.510  1.00 94.04           C  
ATOM   1344  HB2 LYS A  84      18.200  -5.240 -20.473  1.00 94.04           H  
ATOM   1345  HB3 LYS A  84      17.719  -6.580 -21.517  1.00 94.04           H  
ATOM   1346  O   LYS A  84      20.734  -5.199 -20.311  1.00 94.04           O  
ATOM   1347  CG  LYS A  84      16.956  -4.646 -22.109  1.00 94.04           C  
ATOM   1348  HG2 LYS A  84      16.640  -5.044 -23.074  1.00 94.04           H  
ATOM   1349  HG3 LYS A  84      17.369  -3.649 -22.264  1.00 94.04           H  
ATOM   1350  CD  LYS A  84      15.744  -4.527 -21.174  1.00 94.04           C  
ATOM   1351  HD2 LYS A  84      15.235  -5.489 -21.115  1.00 94.04           H  
ATOM   1352  HD3 LYS A  84      16.078  -4.228 -20.181  1.00 94.04           H  
ATOM   1353  CE  LYS A  84      14.808  -3.456 -21.746  1.00 94.04           C  
ATOM   1354  HE2 LYS A  84      15.382  -2.542 -21.904  1.00 94.04           H  
ATOM   1355  HE3 LYS A  84      14.468  -3.783 -22.728  1.00 94.04           H  
ATOM   1356  NZ  LYS A  84      13.642  -3.151 -20.878  1.00 94.04           N  
ATOM   1357  HZ1 LYS A  84      13.117  -2.410 -21.321  1.00 94.04           H  
ATOM   1358  HZ2 LYS A  84      13.919  -2.824 -19.963  1.00 94.04           H  
ATOM   1359  HZ3 LYS A  84      13.014  -3.937 -20.796  1.00 94.04           H  
ATOM   1360  N   GLY A  85      21.461  -6.661 -21.847  1.00 95.53           N  
ATOM   1361  H   GLY A  85      21.284  -7.086 -22.746  1.00 95.53           H  
ATOM   1362  CA  GLY A  85      22.683  -7.052 -21.138  1.00 95.53           C  
ATOM   1363  HA2 GLY A  85      23.444  -7.290 -21.882  1.00 95.53           H  
ATOM   1364  HA3 GLY A  85      23.043  -6.218 -20.536  1.00 95.53           H  
ATOM   1365  C   GLY A  85      22.538  -8.270 -20.224  1.00 95.53           C  
ATOM   1366  O   GLY A  85      23.482  -8.596 -19.500  1.00 95.53           O  
ATOM   1367  N   TYR A  86      21.397  -8.962 -20.258  1.00 97.12           N  
ATOM   1368  H   TYR A  86      20.671  -8.679 -20.901  1.00 97.12           H  
ATOM   1369  CA  TYR A  86      21.275 -10.279 -19.640  1.00 97.12           C  
ATOM   1370  HA  TYR A  86      21.770 -10.254 -18.669  1.00 97.12           H  
ATOM   1371  C   TYR A  86      22.002 -11.329 -20.490  1.00 97.12           C  
ATOM   1372  CB  TYR A  86      19.802 -10.632 -19.392  1.00 97.12           C  
ATOM   1373  HB2 TYR A  86      19.757 -11.633 -18.962  1.00 97.12           H  
ATOM   1374  HB3 TYR A  86      19.277 -10.667 -20.347  1.00 97.12           H  
ATOM   1375  O   TYR A  86      22.146 -11.191 -21.700  1.00 97.12           O  
ATOM   1376  CG  TYR A  86      19.093  -9.680 -18.443  1.00 97.12           C  
ATOM   1377  CD1 TYR A  86      19.196  -9.876 -17.054  1.00 97.12           C  
ATOM   1378  HD1 TYR A  86      19.758 -10.715 -16.672  1.00 97.12           H  
ATOM   1379  CD2 TYR A  86      18.365  -8.579 -18.933  1.00 97.12           C  
ATOM   1380  HD2 TYR A  86      18.264  -8.421 -19.997  1.00 97.12           H  
ATOM   1381  CE1 TYR A  86      18.604  -8.960 -16.164  1.00 97.12           C  
ATOM   1382  HE1 TYR A  86      18.700  -9.100 -15.098  1.00 97.12           H  
ATOM   1383  CE2 TYR A  86      17.777  -7.658 -18.051  1.00 97.12           C  
ATOM   1384  HE2 TYR A  86      17.244  -6.797 -18.428  1.00 97.12           H  
ATOM   1385  OH  TYR A  86      17.383  -6.906 -15.829  1.00 97.12           O  
ATOM   1386  HH  TYR A  86      17.615  -7.096 -14.917  1.00 97.12           H  
ATOM   1387  CZ  TYR A  86      17.908  -7.837 -16.663  1.00 97.12           C  
ATOM   1388  N   LYS A  87      22.512 -12.375 -19.851  1.00 96.24           N  
ATOM   1389  H   LYS A  87      22.429 -12.397 -18.845  1.00 96.24           H  
ATOM   1390  CA  LYS A  87      23.197 -13.506 -20.487  1.00 96.24           C  
ATOM   1391  HA  LYS A  87      22.929 -13.551 -21.542  1.00 96.24           H  
ATOM   1392  C   LYS A  87      22.704 -14.798 -19.863  1.00 96.24           C  
ATOM   1393  CB  LYS A  87      24.726 -13.362 -20.325  1.00 96.24           C  
ATOM   1394  HB2 LYS A  87      25.211 -14.248 -20.735  1.00 96.24           H  
ATOM   1395  HB3 LYS A  87      24.958 -13.321 -19.261  1.00 96.24           H  
ATOM   1396  O   LYS A  87      22.310 -14.791 -18.700  1.00 96.24           O  
ATOM   1397  CG  LYS A  87      25.332 -12.117 -20.999  1.00 96.24           C  
ATOM   1398  HG2 LYS A  87      24.858 -11.218 -20.604  1.00 96.24           H  
ATOM   1399  HG3 LYS A  87      26.394 -12.069 -20.756  1.00 96.24           H  
ATOM   1400  CD  LYS A  87      25.182 -12.153 -22.527  1.00 96.24           C  
ATOM   1401  HD2 LYS A  87      25.773 -12.975 -22.931  1.00 96.24           H  
ATOM   1402  HD3 LYS A  87      24.139 -12.327 -22.789  1.00 96.24           H  
ATOM   1403  CE  LYS A  87      25.621 -10.836 -23.170  1.00 96.24           C  
ATOM   1404  HE2 LYS A  87      25.197 -10.016 -22.590  1.00 96.24           H  
ATOM   1405  HE3 LYS A  87      26.707 -10.760 -23.134  1.00 96.24           H  
ATOM   1406  NZ  LYS A  87      25.122 -10.760 -24.567  1.00 96.24           N  
ATOM   1407  HZ1 LYS A  87      25.387  -9.896 -25.017  1.00 96.24           H  
ATOM   1408  HZ2 LYS A  87      25.445 -11.541 -25.121  1.00 96.24           H  
ATOM   1409  HZ3 LYS A  87      24.113 -10.804 -24.574  1.00 96.24           H  
ATOM   1410  N   GLU A  88      22.743 -15.896 -20.615  1.00 95.97           N  
ATOM   1411  H   GLU A  88      23.047 -15.816 -21.574  1.00 95.97           H  
ATOM   1412  CA  GLU A  88      22.289 -17.212 -20.136  1.00 95.97           C  
ATOM   1413  HA  GLU A  88      22.213 -17.876 -20.996  1.00 95.97           H  
ATOM   1414  C   GLU A  88      20.875 -17.149 -19.520  1.00 95.97           C  
ATOM   1415  CB  GLU A  88      23.319 -17.829 -19.173  1.00 95.97           C  
ATOM   1416  HB2 GLU A  88      23.406 -17.201 -18.286  1.00 95.97           H  
ATOM   1417  HB3 GLU A  88      22.937 -18.801 -18.862  1.00 95.97           H  
ATOM   1418  O   GLU A  88      20.629 -17.611 -18.403  1.00 95.97           O  
ATOM   1419  CG  GLU A  88      24.723 -18.035 -19.766  1.00 95.97           C  
ATOM   1420  HG2 GLU A  88      24.658 -18.705 -20.623  1.00 95.97           H  
ATOM   1421  HG3 GLU A  88      25.119 -17.077 -20.102  1.00 95.97           H  
ATOM   1422  CD  GLU A  88      25.664 -18.633 -18.710  1.00 95.97           C  
ATOM   1423  OE1 GLU A  88      26.841 -18.224 -18.597  1.00 95.97           O  
ATOM   1424  OE2 GLU A  88      25.216 -19.423 -17.850  1.00 95.97           O  
ATOM   1425  N   VAL A  89      19.948 -16.491 -20.223  1.00 96.94           N  
ATOM   1426  H   VAL A  89      20.185 -16.155 -21.145  1.00 96.94           H  
ATOM   1427  CA  VAL A  89      18.576 -16.293 -19.744  1.00 96.94           C  
ATOM   1428  HA  VAL A  89      18.621 -15.895 -18.731  1.00 96.94           H  
ATOM   1429  C   VAL A  89      17.845 -17.636 -19.695  1.00 96.94           C  
ATOM   1430  CB  VAL A  89      17.817 -15.283 -20.621  1.00 96.94           C  
ATOM   1431  HB  VAL A  89      17.784 -15.655 -21.645  1.00 96.94           H  
ATOM   1432  O   VAL A  89      17.738 -18.348 -20.693  1.00 96.94           O  
ATOM   1433  CG1 VAL A  89      16.386 -15.081 -20.109  1.00 96.94           C  
ATOM   1434 HG11 VAL A  89      15.888 -14.338 -20.733  1.00 96.94           H  
ATOM   1435 HG12 VAL A  89      16.394 -14.740 -19.074  1.00 96.94           H  
ATOM   1436 HG13 VAL A  89      15.820 -16.010 -20.182  1.00 96.94           H  
ATOM   1437  CG2 VAL A  89      18.497 -13.908 -20.642  1.00 96.94           C  
ATOM   1438 HG21 VAL A  89      17.964 -13.251 -21.330  1.00 96.94           H  
ATOM   1439 HG22 VAL A  89      18.489 -13.470 -19.644  1.00 96.94           H  
ATOM   1440 HG23 VAL A  89      19.524 -13.992 -21.000  1.00 96.94           H  
ATOM   1441  N   ARG A  90      17.289 -17.975 -18.530  1.00 95.29           N  
ATOM   1442  H   ARG A  90      17.404 -17.346 -17.749  1.00 95.29           H  
ATOM   1443  CA  ARG A  90      16.489 -19.186 -18.322  1.00 95.29           C  
ATOM   1444  HA  ARG A  90      16.890 -20.005 -18.920  1.00 95.29           H  
ATOM   1445  C   ARG A  90      15.060 -18.965 -18.805  1.00 95.29           C  
ATOM   1446  CB  ARG A  90      16.545 -19.573 -16.837  1.00 95.29           C  
ATOM   1447  HB2 ARG A  90      15.825 -20.369 -16.648  1.00 95.29           H  
ATOM   1448  HB3 ARG A  90      16.237 -18.716 -16.238  1.00 95.29           H  
ATOM   1449  O   ARG A  90      14.204 -18.544 -18.031  1.00 95.29           O  
ATOM   1450  CG  ARG A  90      17.946 -20.017 -16.377  1.00 95.29           C  
ATOM   1451  HG2 ARG A  90      17.924 -20.164 -15.298  1.00 95.29           H  
ATOM   1452  HG3 ARG A  90      18.674 -19.235 -16.594  1.00 95.29           H  
ATOM   1453  CD  ARG A  90      18.393 -21.325 -17.045  1.00 95.29           C  
ATOM   1454  HD2 ARG A  90      19.385 -21.592 -16.682  1.00 95.29           H  
ATOM   1455  HD3 ARG A  90      18.478 -21.173 -18.121  1.00 95.29           H  
ATOM   1456  NE  ARG A  90      17.424 -22.409 -16.781  1.00 95.29           N  
ATOM   1457  HE  ARG A  90      16.602 -22.452 -17.366  1.00 95.29           H  
ATOM   1458  NH1 ARG A  90      18.415 -23.307 -14.913  1.00 95.29           N  
ATOM   1459 HH11 ARG A  90      18.392 -23.995 -14.174  1.00 95.29           H  
ATOM   1460 HH12 ARG A  90      19.226 -22.730 -15.083  1.00 95.29           H  
ATOM   1461  NH2 ARG A  90      16.412 -24.047 -15.591  1.00 95.29           N  
ATOM   1462 HH21 ARG A  90      15.586 -23.943 -16.162  1.00 95.29           H  
ATOM   1463 HH22 ARG A  90      16.368 -24.724 -14.843  1.00 95.29           H  
ATOM   1464  CZ  ARG A  90      17.426 -23.251 -15.767  1.00 95.29           C  
ATOM   1465  N   LYS A  91      14.814 -19.222 -20.096  1.00 93.78           N  
ATOM   1466  H   LYS A  91      15.609 -19.485 -20.661  1.00 93.78           H  
ATOM   1467  CA  LYS A  91      13.508 -19.018 -20.756  1.00 93.78           C  
ATOM   1468  HA  LYS A  91      13.292 -17.950 -20.771  1.00 93.78           H  
ATOM   1469  C   LYS A  91      12.351 -19.690 -20.010  1.00 93.78           C  
ATOM   1470  CB  LYS A  91      13.570 -19.548 -22.201  1.00 93.78           C  
ATOM   1471  HB2 LYS A  91      13.590 -20.637 -22.190  1.00 93.78           H  
ATOM   1472  HB3 LYS A  91      14.492 -19.212 -22.676  1.00 93.78           H  
ATOM   1473  O   LYS A  91      11.288 -19.097 -19.875  1.00 93.78           O  
ATOM   1474  CG  LYS A  91      12.361 -19.069 -23.027  1.00 93.78           C  
ATOM   1475  HG2 LYS A  91      11.449 -19.510 -22.626  1.00 93.78           H  
ATOM   1476  HG3 LYS A  91      12.283 -17.984 -22.957  1.00 93.78           H  
ATOM   1477  CD  LYS A  91      12.496 -19.462 -24.504  1.00 93.78           C  
ATOM   1478  HD2 LYS A  91      12.575 -20.547 -24.581  1.00 93.78           H  
ATOM   1479  HD3 LYS A  91      13.403 -19.011 -24.907  1.00 93.78           H  
ATOM   1480  CE  LYS A  91      11.279 -18.974 -25.301  1.00 93.78           C  
ATOM   1481  HE2 LYS A  91      10.389 -19.482 -24.929  1.00 93.78           H  
ATOM   1482  HE3 LYS A  91      11.155 -17.906 -25.119  1.00 93.78           H  
ATOM   1483  NZ  LYS A  91      11.443 -19.216 -26.759  1.00 93.78           N  
ATOM   1484  HZ1 LYS A  91      10.639 -18.882 -27.271  1.00 93.78           H  
ATOM   1485  HZ2 LYS A  91      11.565 -20.199 -26.954  1.00 93.78           H  
ATOM   1486  HZ3 LYS A  91      12.248 -18.719 -27.112  1.00 93.78           H  
ATOM   1487  N   ASP A  92      12.589 -20.901 -19.516  1.00 94.59           N  
ATOM   1488  H   ASP A  92      13.531 -21.260 -19.581  1.00 94.59           H  
ATOM   1489  CA  ASP A  92      11.656 -21.739 -18.755  1.00 94.59           C  
ATOM   1490  HA  ASP A  92      10.745 -21.875 -19.338  1.00 94.59           H  
ATOM   1491  C   ASP A  92      11.233 -21.133 -17.408  1.00 94.59           C  
ATOM   1492  CB  ASP A  92      12.311 -23.125 -18.555  1.00 94.59           C  
ATOM   1493  HB2 ASP A  92      12.442 -23.587 -19.534  1.00 94.59           H  
ATOM   1494  HB3 ASP A  92      11.628 -23.756 -17.988  1.00 94.59           H  
ATOM   1495  O   ASP A  92      10.199 -21.506 -16.863  1.00 94.59           O  
ATOM   1496  CG  ASP A  92      13.687 -23.100 -17.849  1.00 94.59           C  
ATOM   1497  OD1 ASP A  92      14.610 -22.385 -18.316  1.00 94.59           O  
ATOM   1498  OD2 ASP A  92      13.889 -23.807 -16.837  1.00 94.59           O  
ATOM   1499  N   LEU A  93      12.006 -20.177 -16.884  1.00 94.26           N  
ATOM   1500  H   LEU A  93      12.825 -19.895 -17.404  1.00 94.26           H  
ATOM   1501  CA  LEU A  93      11.768 -19.523 -15.595  1.00 94.26           C  
ATOM   1502  HA  LEU A  93      10.965 -20.045 -15.075  1.00 94.26           H  
ATOM   1503  C   LEU A  93      11.284 -18.073 -15.738  1.00 94.26           C  
ATOM   1504  CB  LEU A  93      13.042 -19.620 -14.736  1.00 94.26           C  
ATOM   1505  HB2 LEU A  93      13.830 -19.049 -15.227  1.00 94.26           H  
ATOM   1506  HB3 LEU A  93      12.842 -19.156 -13.770  1.00 94.26           H  
ATOM   1507  O   LEU A  93      11.195 -17.356 -14.739  1.00 94.26           O  
ATOM   1508  CG  LEU A  93      13.549 -21.053 -14.489  1.00 94.26           C  
ATOM   1509  HG  LEU A  93      13.834 -21.506 -15.438  1.00 94.26           H  
ATOM   1510  CD1 LEU A  93      14.797 -20.998 -13.604  1.00 94.26           C  
ATOM   1511 HD11 LEU A  93      15.188 -22.008 -13.475  1.00 94.26           H  
ATOM   1512 HD12 LEU A  93      15.558 -20.380 -14.081  1.00 94.26           H  
ATOM   1513 HD13 LEU A  93      14.543 -20.582 -12.629  1.00 94.26           H  
ATOM   1514  CD2 LEU A  93      12.511 -21.937 -13.797  1.00 94.26           C  
ATOM   1515 HD21 LEU A  93      12.169 -21.476 -12.870  1.00 94.26           H  
ATOM   1516 HD22 LEU A  93      11.660 -22.094 -14.461  1.00 94.26           H  
ATOM   1517 HD23 LEU A  93      12.942 -22.916 -13.588  1.00 94.26           H  
ATOM   1518  N   ILE A  94      10.987 -17.618 -16.961  1.00 95.71           N  
ATOM   1519  H   ILE A  94      11.036 -18.261 -17.739  1.00 95.71           H  
ATOM   1520  CA  ILE A  94      10.407 -16.293 -17.180  1.00 95.71           C  
ATOM   1521  HA  ILE A  94      10.908 -15.595 -16.509  1.00 95.71           H  
ATOM   1522  C   ILE A  94       8.926 -16.338 -16.805  1.00 95.71           C  
ATOM   1523  CB  ILE A  94      10.628 -15.778 -18.619  1.00 95.71           C  
ATOM   1524  HB  ILE A  94      10.185 -16.489 -19.316  1.00 95.71           H  
ATOM   1525  O   ILE A  94       8.128 -17.001 -17.464  1.00 95.71           O  
ATOM   1526  CG1 ILE A  94      12.139 -15.655 -18.924  1.00 95.71           C  
ATOM   1527 HG12 ILE A  94      12.611 -16.625 -18.767  1.00 95.71           H  
ATOM   1528 HG13 ILE A  94      12.596 -14.944 -18.236  1.00 95.71           H  
ATOM   1529  CG2 ILE A  94       9.938 -14.410 -18.805  1.00 95.71           C  
ATOM   1530 HG21 ILE A  94      10.374 -13.677 -18.126  1.00 95.71           H  
ATOM   1531 HG22 ILE A  94      10.055 -14.073 -19.835  1.00 95.71           H  
ATOM   1532 HG23 ILE A  94       8.867 -14.490 -18.617  1.00 95.71           H  
ATOM   1533  CD1 ILE A  94      12.453 -15.228 -20.364  1.00 95.71           C  
ATOM   1534 HD11 ILE A  94      11.907 -15.856 -21.068  1.00 95.71           H  
ATOM   1535 HD12 ILE A  94      12.188 -14.182 -20.523  1.00 95.71           H  
ATOM   1536 HD13 ILE A  94      13.521 -15.340 -20.549  1.00 95.71           H  
ATOM   1537  N   ILE A  95       8.541 -15.575 -15.782  1.00 94.78           N  
ATOM   1538  H   ILE A  95       9.256 -15.061 -15.288  1.00 94.78           H  
ATOM   1539  CA  ILE A  95       7.143 -15.470 -15.343  1.00 94.78           C  
ATOM   1540  HA  ILE A  95       6.537 -16.176 -15.910  1.00 94.78           H  
ATOM   1541  C   ILE A  95       6.635 -14.067 -15.650  1.00 94.78           C  
ATOM   1542  CB  ILE A  95       6.968 -15.843 -13.854  1.00 94.78           C  
ATOM   1543  HB  ILE A  95       7.482 -15.100 -13.244  1.00 94.78           H  
ATOM   1544  O   ILE A  95       7.173 -13.081 -15.142  1.00 94.78           O  
ATOM   1545  CG1 ILE A  95       7.590 -17.228 -13.557  1.00 94.78           C  
ATOM   1546 HG12 ILE A  95       8.656 -17.197 -13.781  1.00 94.78           H  
ATOM   1547 HG13 ILE A  95       7.133 -17.982 -14.199  1.00 94.78           H  
ATOM   1548  CG2 ILE A  95       5.474 -15.805 -13.477  1.00 94.78           C  
ATOM   1549 HG21 ILE A  95       5.350 -15.972 -12.407  1.00 94.78           H  
ATOM   1550 HG22 ILE A  95       5.034 -14.833 -13.702  1.00 94.78           H  
ATOM   1551 HG23 ILE A  95       4.929 -16.579 -14.017  1.00 94.78           H  
ATOM   1552  CD1 ILE A  95       7.459 -17.678 -12.097  1.00 94.78           C  
ATOM   1553 HD11 ILE A  95       6.435 -17.987 -11.890  1.00 94.78           H  
ATOM   1554 HD12 ILE A  95       7.734 -16.865 -11.425  1.00 94.78           H  
ATOM   1555 HD13 ILE A  95       8.119 -18.527 -11.920  1.00 94.78           H  
ATOM   1556  N   LYS A  96       5.579 -13.967 -16.464  1.00 94.62           N  
ATOM   1557  H   LYS A  96       5.177 -14.823 -16.819  1.00 94.62           H  
ATOM   1558  CA  LYS A  96       4.886 -12.702 -16.723  1.00 94.62           C  
ATOM   1559  HA  LYS A  96       5.638 -11.915 -16.782  1.00 94.62           H  
ATOM   1560  C   LYS A  96       3.976 -12.358 -15.551  1.00 94.62           C  
ATOM   1561  CB  LYS A  96       4.150 -12.768 -18.069  1.00 94.62           C  
ATOM   1562  HB2 LYS A  96       4.879 -13.017 -18.841  1.00 94.62           H  
ATOM   1563  HB3 LYS A  96       3.404 -13.561 -18.034  1.00 94.62           H  
ATOM   1564  O   LYS A  96       3.113 -13.142 -15.177  1.00 94.62           O  
ATOM   1565  CG  LYS A  96       3.462 -11.445 -18.446  1.00 94.62           C  
ATOM   1566  HG2 LYS A  96       4.174 -10.625 -18.349  1.00 94.62           H  
ATOM   1567  HG3 LYS A  96       2.622 -11.268 -17.774  1.00 94.62           H  
ATOM   1568  CD  LYS A  96       2.956 -11.509 -19.895  1.00 94.62           C  
ATOM   1569  HD2 LYS A  96       3.815 -11.571 -20.564  1.00 94.62           H  
ATOM   1570  HD3 LYS A  96       2.351 -12.407 -20.021  1.00 94.62           H  
ATOM   1571  CE  LYS A  96       2.112 -10.285 -20.260  1.00 94.62           C  
ATOM   1572  HE2 LYS A  96       2.683  -9.386 -20.026  1.00 94.62           H  
ATOM   1573  HE3 LYS A  96       1.220 -10.291 -19.634  1.00 94.62           H  
ATOM   1574  NZ  LYS A  96       1.727 -10.296 -21.699  1.00 94.62           N  
ATOM   1575  HZ1 LYS A  96       1.026  -9.599 -21.904  1.00 94.62           H  
ATOM   1576  HZ2 LYS A  96       1.370 -11.199 -21.976  1.00 94.62           H  
ATOM   1577  HZ3 LYS A  96       2.496 -10.084 -22.317  1.00 94.62           H  
ATOM   1578  N   LEU A  97       4.165 -11.164 -15.002  1.00 94.64           N  
ATOM   1579  H   LEU A  97       4.912 -10.586 -15.361  1.00 94.64           H  
ATOM   1580  CA  LEU A  97       3.454 -10.656 -13.837  1.00 94.64           C  
ATOM   1581  HA  LEU A  97       2.755 -11.403 -13.459  1.00 94.64           H  
ATOM   1582  C   LEU A  97       2.664  -9.409 -14.252  1.00 94.64           C  
ATOM   1583  CB  LEU A  97       4.467 -10.367 -12.716  1.00 94.64           C  
ATOM   1584  HB2 LEU A  97       3.937  -9.924 -11.873  1.00 94.64           H  
ATOM   1585  HB3 LEU A  97       5.190  -9.635 -13.076  1.00 94.64           H  
ATOM   1586  O   LEU A  97       3.240  -8.312 -14.333  1.00 94.64           O  
ATOM   1587  CG  LEU A  97       5.224 -11.615 -12.228  1.00 94.64           C  
ATOM   1588  HG  LEU A  97       5.626 -12.171 -13.075  1.00 94.64           H  
ATOM   1589  CD1 LEU A  97       6.408 -11.181 -11.370  1.00 94.64           C  
ATOM   1590 HD11 LEU A  97       6.066 -10.566 -10.539  1.00 94.64           H  
ATOM   1591 HD12 LEU A  97       6.922 -12.062 -10.984  1.00 94.64           H  
ATOM   1592 HD13 LEU A  97       7.106 -10.617 -11.989  1.00 94.64           H  
ATOM   1593  CD2 LEU A  97       4.323 -12.545 -11.419  1.00 94.64           C  
ATOM   1594 HD21 LEU A  97       3.835 -12.003 -10.609  1.00 94.64           H  
ATOM   1595 HD22 LEU A  97       4.915 -13.361 -11.004  1.00 94.64           H  
ATOM   1596 HD23 LEU A  97       3.559 -12.979 -12.064  1.00 94.64           H  
ATOM   1597  N   PRO A  98       1.358  -9.552 -14.551  1.00 92.24           N  
ATOM   1598  CA  PRO A  98       0.470  -8.420 -14.773  1.00 92.24           C  
ATOM   1599  HA  PRO A  98       0.744  -7.943 -15.714  1.00 92.24           H  
ATOM   1600  C   PRO A  98       0.552  -7.401 -13.635  1.00 92.24           C  
ATOM   1601  CB  PRO A  98      -0.941  -9.004 -14.893  1.00 92.24           C  
ATOM   1602  HB2 PRO A  98      -1.555  -8.445 -15.600  1.00 92.24           H  
ATOM   1603  HB3 PRO A  98      -1.422  -9.033 -13.915  1.00 92.24           H  
ATOM   1604  O   PRO A  98       0.920  -7.719 -12.497  1.00 92.24           O  
ATOM   1605  CG  PRO A  98      -0.694 -10.433 -15.368  1.00 92.24           C  
ATOM   1606  HG2 PRO A  98      -1.506 -11.103 -15.085  1.00 92.24           H  
ATOM   1607  HG3 PRO A  98      -0.546 -10.443 -16.448  1.00 92.24           H  
ATOM   1608  CD  PRO A  98       0.611 -10.800 -14.667  1.00 92.24           C  
ATOM   1609  HD2 PRO A  98       1.150 -11.539 -15.261  1.00 92.24           H  
ATOM   1610  HD3 PRO A  98       0.397 -11.200 -13.676  1.00 92.24           H  
ATOM   1611  N   LYS A  99       0.191  -6.154 -13.937  1.00 90.41           N  
ATOM   1612  H   LYS A  99      -0.175  -5.964 -14.858  1.00 90.41           H  
ATOM   1613  CA  LYS A  99       0.150  -5.105 -12.921  1.00 90.41           C  
ATOM   1614  HA  LYS A  99       1.156  -4.989 -12.519  1.00 90.41           H  
ATOM   1615  C   LYS A  99      -0.773  -5.532 -11.779  1.00 90.41           C  
ATOM   1616  CB  LYS A  99      -0.305  -3.791 -13.559  1.00 90.41           C  
ATOM   1617  HB2 LYS A  99      -1.382  -3.814 -13.726  1.00 90.41           H  
ATOM   1618  HB3 LYS A  99       0.196  -3.669 -14.519  1.00 90.41           H  
ATOM   1619  O   LYS A  99      -1.873  -6.011 -12.022  1.00 90.41           O  
ATOM   1620  CG  LYS A  99       0.069  -2.608 -12.664  1.00 90.41           C  
ATOM   1621  HG2 LYS A  99      -0.400  -2.711 -11.685  1.00 90.41           H  
ATOM   1622  HG3 LYS A  99       1.151  -2.595 -12.538  1.00 90.41           H  
ATOM   1623  CD  LYS A  99      -0.381  -1.301 -13.311  1.00 90.41           C  
ATOM   1624  HD2 LYS A  99       0.038  -1.228 -14.315  1.00 90.41           H  
ATOM   1625  HD3 LYS A  99      -1.469  -1.294 -13.371  1.00 90.41           H  
ATOM   1626  CE  LYS A  99       0.111  -0.132 -12.462  1.00 90.41           C  
ATOM   1627  HE2 LYS A  99       1.201  -0.131 -12.471  1.00 90.41           H  
ATOM   1628  HE3 LYS A  99      -0.213  -0.294 -11.433  1.00 90.41           H  
ATOM   1629  NZ  LYS A  99      -0.430   1.147 -12.973  1.00 90.41           N  
ATOM   1630  HZ1 LYS A  99      -0.196   1.262 -13.949  1.00 90.41           H  
ATOM   1631  HZ2 LYS A  99      -0.066   1.922 -12.438  1.00 90.41           H  
ATOM   1632  HZ3 LYS A  99      -1.435   1.141 -12.872  1.00 90.41           H  
ATOM   1633  N   TYR A 100      -0.305  -5.326 -10.554  1.00 92.64           N  
ATOM   1634  H   TYR A 100       0.646  -4.997 -10.469  1.00 92.64           H  
ATOM   1635  CA  TYR A 100      -0.975  -5.718  -9.317  1.00 92.64           C  
ATOM   1636  HA  TYR A 100      -0.334  -5.333  -8.523  1.00 92.64           H  
ATOM   1637  C   TYR A 100      -1.051  -7.228  -9.050  1.00 92.64           C  
ATOM   1638  CB  TYR A 100      -2.327  -5.002  -9.167  1.00 92.64           C  
ATOM   1639  HB2 TYR A 100      -2.698  -5.155  -8.153  1.00 92.64           H  
ATOM   1640  HB3 TYR A 100      -3.053  -5.468  -9.834  1.00 92.64           H  
ATOM   1641  O   TYR A 100      -1.839  -7.643  -8.205  1.00 92.64           O  
ATOM   1642  CG  TYR A 100      -2.280  -3.513  -9.433  1.00 92.64           C  
ATOM   1643  CD1 TYR A 100      -1.526  -2.677  -8.589  1.00 92.64           C  
ATOM   1644  HD1 TYR A 100      -1.013  -3.099  -7.737  1.00 92.64           H  
ATOM   1645  CD2 TYR A 100      -2.991  -2.967 -10.519  1.00 92.64           C  
ATOM   1646  HD2 TYR A 100      -3.580  -3.617 -11.150  1.00 92.64           H  
ATOM   1647  CE1 TYR A 100      -1.486  -1.292  -8.826  1.00 92.64           C  
ATOM   1648  HE1 TYR A 100      -0.927  -0.655  -8.157  1.00 92.64           H  
ATOM   1649  CE2 TYR A 100      -2.954  -1.581 -10.760  1.00 92.64           C  
ATOM   1650  HE2 TYR A 100      -3.533  -1.157 -11.567  1.00 92.64           H  
ATOM   1651  OH  TYR A 100      -2.150   0.596 -10.136  1.00 92.64           O  
ATOM   1652  HH  TYR A 100      -1.883   1.041  -9.329  1.00 92.64           H  
ATOM   1653  CZ  TYR A 100      -2.205  -0.744  -9.908  1.00 92.64           C  
ATOM   1654  N   SER A 101      -0.191  -8.038  -9.687  1.00 93.89           N  
ATOM   1655  H   SER A 101       0.377  -7.659 -10.431  1.00 93.89           H  
ATOM   1656  CA  SER A 101       0.006  -9.447  -9.301  1.00 93.89           C  
ATOM   1657  HA  SER A 101      -0.878 -10.020  -9.582  1.00 93.89           H  
ATOM   1658  C   SER A 101       0.213  -9.565  -7.790  1.00 93.89           C  
ATOM   1659  CB  SER A 101       1.225 -10.064  -9.990  1.00 93.89           C  
ATOM   1660  HB2 SER A 101       1.376 -11.074  -9.608  1.00 93.89           H  
ATOM   1661  HB3 SER A 101       2.113  -9.472  -9.767  1.00 93.89           H  
ATOM   1662  O   SER A 101       1.031  -8.831  -7.222  1.00 93.89           O  
ATOM   1663  OG  SER A 101       1.040 -10.132 -11.386  1.00 93.89           O  
ATOM   1664  HG  SER A 101       0.931  -9.243 -11.732  1.00 93.89           H  
ATOM   1665  N   LEU A 102      -0.547 -10.456  -7.153  1.00 95.04           N  
ATOM   1666  H   LEU A 102      -1.160 -11.048  -7.695  1.00 95.04           H  
ATOM   1667  CA  LEU A 102      -0.637 -10.574  -5.703  1.00 95.04           C  
ATOM   1668  HA  LEU A 102      -0.388  -9.608  -5.263  1.00 95.04           H  
ATOM   1669  C   LEU A 102       0.352 -11.616  -5.179  1.00 95.04           C  
ATOM   1670  CB  LEU A 102      -2.093 -10.917  -5.340  1.00 95.04           C  
ATOM   1671  HB2 LEU A 102      -2.332 -11.891  -5.768  1.00 95.04           H  
ATOM   1672  HB3 LEU A 102      -2.753 -10.186  -5.807  1.00 95.04           H  
ATOM   1673  O   LEU A 102       0.365 -12.755  -5.633  1.00 95.04           O  
ATOM   1674  CG  LEU A 102      -2.389 -10.954  -3.831  1.00 95.04           C  
ATOM   1675  HG  LEU A 102      -1.723 -11.660  -3.336  1.00 95.04           H  
ATOM   1676  CD1 LEU A 102      -2.224  -9.570  -3.193  1.00 95.04           C  
ATOM   1677 HD11 LEU A 102      -2.787  -8.832  -3.764  1.00 95.04           H  
ATOM   1678 HD12 LEU A 102      -2.620  -9.592  -2.178  1.00 95.04           H  
ATOM   1679 HD13 LEU A 102      -1.169  -9.295  -3.167  1.00 95.04           H  
ATOM   1680  CD2 LEU A 102      -3.830 -11.409  -3.607  1.00 95.04           C  
ATOM   1681 HD21 LEU A 102      -4.038 -11.517  -2.543  1.00 95.04           H  
ATOM   1682 HD22 LEU A 102      -4.524 -10.686  -4.038  1.00 95.04           H  
ATOM   1683 HD23 LEU A 102      -3.994 -12.372  -4.090  1.00 95.04           H  
ATOM   1684  N   PHE A 103       1.145 -11.231  -4.189  1.00 96.12           N  
ATOM   1685  H   PHE A 103       1.104 -10.270  -3.883  1.00 96.12           H  
ATOM   1686  CA  PHE A 103       2.096 -12.098  -3.506  1.00 96.12           C  
ATOM   1687  HA  PHE A 103       2.072 -13.095  -3.946  1.00 96.12           H  
ATOM   1688  C   PHE A 103       1.721 -12.212  -2.037  1.00 96.12           C  
ATOM   1689  CB  PHE A 103       3.511 -11.542  -3.670  1.00 96.12           C  
ATOM   1690  HB2 PHE A 103       3.540 -10.515  -3.306  1.00 96.12           H  
ATOM   1691  HB3 PHE A 103       4.189 -12.128  -3.048  1.00 96.12           H  
ATOM   1692  O   PHE A 103       1.453 -11.194  -1.396  1.00 96.12           O  
ATOM   1693  CG  PHE A 103       4.007 -11.584  -5.099  1.00 96.12           C  
ATOM   1694  CD1 PHE A 103       4.762 -12.684  -5.543  1.00 96.12           C  
ATOM   1695  HD1 PHE A 103       4.987 -13.500  -4.872  1.00 96.12           H  
ATOM   1696  CD2 PHE A 103       3.704 -10.535  -5.988  1.00 96.12           C  
ATOM   1697  HD2 PHE A 103       3.096  -9.706  -5.657  1.00 96.12           H  
ATOM   1698  CE1 PHE A 103       5.243 -12.720  -6.861  1.00 96.12           C  
ATOM   1699  HE1 PHE A 103       5.835 -13.562  -7.188  1.00 96.12           H  
ATOM   1700  CE2 PHE A 103       4.158 -10.589  -7.318  1.00 96.12           C  
ATOM   1701  HE2 PHE A 103       3.888  -9.810  -8.016  1.00 96.12           H  
ATOM   1702  CZ  PHE A 103       4.942 -11.673  -7.746  1.00 96.12           C  
ATOM   1703  HZ  PHE A 103       5.298 -11.724  -8.765  1.00 96.12           H  
ATOM   1704  N   GLU A 104       1.731 -13.429  -1.505  1.00 96.65           N  
ATOM   1705  H   GLU A 104       1.969 -14.210  -2.100  1.00 96.65           H  
ATOM   1706  CA  GLU A 104       1.638 -13.699  -0.073  1.00 96.65           C  
ATOM   1707  HA  GLU A 104       1.279 -12.801   0.430  1.00 96.65           H  
ATOM   1708  C   GLU A 104       3.019 -14.016   0.496  1.00 96.65           C  
ATOM   1709  CB  GLU A 104       0.598 -14.785   0.204  1.00 96.65           C  
ATOM   1710  HB2 GLU A 104       0.856 -15.709  -0.312  1.00 96.65           H  
ATOM   1711  HB3 GLU A 104      -0.343 -14.397  -0.184  1.00 96.65           H  
ATOM   1712  O   GLU A 104       3.725 -14.909   0.028  1.00 96.65           O  
ATOM   1713  CG  GLU A 104       0.430 -15.047   1.706  1.00 96.65           C  
ATOM   1714  HG2 GLU A 104       1.313 -15.569   2.077  1.00 96.65           H  
ATOM   1715  HG3 GLU A 104       0.361 -14.088   2.220  1.00 96.65           H  
ATOM   1716  CD  GLU A 104      -0.831 -15.853   2.035  1.00 96.65           C  
ATOM   1717  OE1 GLU A 104      -0.770 -16.685   2.960  1.00 96.65           O  
ATOM   1718  OE2 GLU A 104      -1.912 -15.501   1.496  1.00 96.65           O  
ATOM   1719  N   LEU A 105       3.391 -13.221   1.491  1.00 95.86           N  
ATOM   1720  H   LEU A 105       2.703 -12.566   1.833  1.00 95.86           H  
ATOM   1721  CA  LEU A 105       4.611 -13.287   2.272  1.00 95.86           C  
ATOM   1722  HA  LEU A 105       5.326 -13.953   1.789  1.00 95.86           H  
ATOM   1723  C   LEU A 105       4.289 -13.877   3.657  1.00 95.86           C  
ATOM   1724  CB  LEU A 105       5.231 -11.874   2.365  1.00 95.86           C  
ATOM   1725  HB2 LEU A 105       6.165 -11.986   2.915  1.00 95.86           H  
ATOM   1726  HB3 LEU A 105       4.583 -11.217   2.945  1.00 95.86           H  
ATOM   1727  O   LEU A 105       3.196 -14.395   3.900  1.00 95.86           O  
ATOM   1728  CG  LEU A 105       5.590 -11.210   1.026  1.00 95.86           C  
ATOM   1729  HG  LEU A 105       5.914 -11.973   0.318  1.00 95.86           H  
ATOM   1730  CD1 LEU A 105       4.436 -10.407   0.416  1.00 95.86           C  
ATOM   1731 HD11 LEU A 105       3.648 -11.085   0.088  1.00 95.86           H  
ATOM   1732 HD12 LEU A 105       4.031  -9.723   1.162  1.00 95.86           H  
ATOM   1733 HD13 LEU A 105       4.792  -9.857  -0.455  1.00 95.86           H  
ATOM   1734  CD2 LEU A 105       6.737 -10.222   1.212  1.00 95.86           C  
ATOM   1735 HD21 LEU A 105       6.404  -9.361   1.791  1.00 95.86           H  
ATOM   1736 HD22 LEU A 105       7.573 -10.711   1.713  1.00 95.86           H  
ATOM   1737 HD23 LEU A 105       7.081  -9.901   0.228  1.00 95.86           H  
ATOM   1738  N   GLU A 106       5.230 -13.786   4.592  1.00 93.42           N  
ATOM   1739  H   GLU A 106       6.088 -13.295   4.385  1.00 93.42           H  
ATOM   1740  CA  GLU A 106       5.060 -14.298   5.947  1.00 93.42           C  
ATOM   1741  HA  GLU A 106       4.867 -15.367   5.853  1.00 93.42           H  
ATOM   1742  C   GLU A 106       3.845 -13.691   6.680  1.00 93.42           C  
ATOM   1743  CB  GLU A 106       6.375 -14.151   6.736  1.00 93.42           C  
ATOM   1744  HB2 GLU A 106       7.194 -14.562   6.147  1.00 93.42           H  
ATOM   1745  HB3 GLU A 106       6.285 -14.772   7.627  1.00 93.42           H  
ATOM   1746  O   GLU A 106       3.431 -12.557   6.430  1.00 93.42           O  
ATOM   1747  CG  GLU A 106       6.749 -12.735   7.209  1.00 93.42           C  
ATOM   1748  HG2 GLU A 106       7.613 -12.826   7.868  1.00 93.42           H  
ATOM   1749  HG3 GLU A 106       5.933 -12.342   7.815  1.00 93.42           H  
ATOM   1750  CD  GLU A 106       7.095 -11.722   6.109  1.00 93.42           C  
ATOM   1751  OE1 GLU A 106       6.996 -10.511   6.394  1.00 93.42           O  
ATOM   1752  OE2 GLU A 106       7.428 -12.082   4.961  1.00 93.42           O  
ATOM   1753  N   ASN A 107       3.260 -14.446   7.616  1.00 90.80           N  
ATOM   1754  H   ASN A 107       3.662 -15.352   7.812  1.00 90.80           H  
ATOM   1755  CA  ASN A 107       2.135 -14.015   8.466  1.00 90.80           C  
ATOM   1756  HA  ASN A 107       1.836 -14.887   9.048  1.00 90.80           H  
ATOM   1757  C   ASN A 107       0.860 -13.584   7.702  1.00 90.80           C  
ATOM   1758  CB  ASN A 107       2.635 -12.956   9.469  1.00 90.80           C  
ATOM   1759  HB2 ASN A 107       2.895 -12.042   8.936  1.00 90.80           H  
ATOM   1760  HB3 ASN A 107       1.843 -12.721  10.180  1.00 90.80           H  
ATOM   1761  O   ASN A 107       0.048 -12.797   8.210  1.00 90.80           O  
ATOM   1762  CG  ASN A 107       3.833 -13.440  10.262  1.00 90.80           C  
ATOM   1763  ND2 ASN A 107       4.814 -12.600  10.487  1.00 90.80           N  
ATOM   1764 HD21 ASN A 107       4.809 -11.676  10.078  1.00 90.80           H  
ATOM   1765 HD22 ASN A 107       5.606 -12.971  10.993  1.00 90.80           H  
ATOM   1766  OD1 ASN A 107       3.904 -14.581  10.681  1.00 90.80           O  
ATOM   1767  N   GLY A 108       0.685 -14.071   6.467  1.00 92.47           N  
ATOM   1768  H   GLY A 108       1.397 -14.677   6.085  1.00 92.47           H  
ATOM   1769  CA  GLY A 108      -0.419 -13.690   5.582  1.00 92.47           C  
ATOM   1770  HA2 GLY A 108      -0.416 -14.362   4.724  1.00 92.47           H  
ATOM   1771  HA3 GLY A 108      -1.364 -13.809   6.111  1.00 92.47           H  
ATOM   1772  C   GLY A 108      -0.316 -12.250   5.064  1.00 92.47           C  
ATOM   1773  O   GLY A 108      -1.307 -11.699   4.564  1.00 92.47           O  
ATOM   1774  N   ARG A 109       0.858 -11.613   5.205  1.00 95.47           N  
ATOM   1775  H   ARG A 109       1.630 -12.135   5.595  1.00 95.47           H  
ATOM   1776  CA  ARG A 109       1.161 -10.293   4.647  1.00 95.47           C  
ATOM   1777  HA  ARG A 109       0.391  -9.588   4.961  1.00 95.47           H  
ATOM   1778  C   ARG A 109       1.143 -10.397   3.131  1.00 95.47           C  
ATOM   1779  CB  ARG A 109       2.524  -9.818   5.180  1.00 95.47           C  
ATOM   1780  HB2 ARG A 109       2.483  -9.825   6.269  1.00 95.47           H  
ATOM   1781  HB3 ARG A 109       3.298 -10.519   4.866  1.00 95.47           H  
ATOM   1782  O   ARG A 109       1.820 -11.228   2.547  1.00 95.47           O  
ATOM   1783  CG  ARG A 109       2.917  -8.411   4.708  1.00 95.47           C  
ATOM   1784  HG2 ARG A 109       2.068  -7.742   4.846  1.00 95.47           H  
ATOM   1785  HG3 ARG A 109       3.176  -8.431   3.649  1.00 95.47           H  
ATOM   1786  CD  ARG A 109       4.105  -7.867   5.521  1.00 95.47           C  
ATOM   1787  HD2 ARG A 109       4.216  -6.807   5.292  1.00 95.47           H  
ATOM   1788  HD3 ARG A 109       3.877  -7.950   6.584  1.00 95.47           H  
ATOM   1789  NE  ARG A 109       5.368  -8.587   5.256  1.00 95.47           N  
ATOM   1790  HE  ARG A 109       5.496  -9.514   5.637  1.00 95.47           H  
ATOM   1791  NH1 ARG A 109       6.611  -6.896   4.357  1.00 95.47           N  
ATOM   1792 HH11 ARG A 109       7.340  -6.739   3.676  1.00 95.47           H  
ATOM   1793 HH12 ARG A 109       6.385  -6.261   5.109  1.00 95.47           H  
ATOM   1794  NH2 ARG A 109       7.361  -8.951   4.215  1.00 95.47           N  
ATOM   1795 HH21 ARG A 109       7.393  -9.877   4.617  1.00 95.47           H  
ATOM   1796 HH22 ARG A 109       8.005  -8.654   3.495  1.00 95.47           H  
ATOM   1797  CZ  ARG A 109       6.431  -8.153   4.618  1.00 95.47           C  
ATOM   1798  N   LYS A 110       0.362  -9.549   2.479  1.00 96.03           N  
ATOM   1799  H   LYS A 110      -0.136  -8.859   3.023  1.00 96.03           H  
ATOM   1800  CA  LYS A 110       0.168  -9.555   1.035  1.00 96.03           C  
ATOM   1801  HA  LYS A 110       0.749 -10.376   0.617  1.00 96.03           H  
ATOM   1802  C   LYS A 110       0.703  -8.271   0.421  1.00 96.03           C  
ATOM   1803  CB  LYS A 110      -1.304  -9.814   0.692  1.00 96.03           C  
ATOM   1804  HB2 LYS A 110      -1.435  -9.632  -0.375  1.00 96.03           H  
ATOM   1805  HB3 LYS A 110      -1.933  -9.118   1.247  1.00 96.03           H  
ATOM   1806  O   LYS A 110       0.486  -7.172   0.944  1.00 96.03           O  
ATOM   1807  CG  LYS A 110      -1.749 -11.255   0.991  1.00 96.03           C  
ATOM   1808  HG2 LYS A 110      -1.596 -11.476   2.047  1.00 96.03           H  
ATOM   1809  HG3 LYS A 110      -1.142 -11.941   0.399  1.00 96.03           H  
ATOM   1810  CD  LYS A 110      -3.233 -11.458   0.644  1.00 96.03           C  
ATOM   1811  HD2 LYS A 110      -3.400 -11.108  -0.374  1.00 96.03           H  
ATOM   1812  HD3 LYS A 110      -3.861 -10.866   1.310  1.00 96.03           H  
ATOM   1813  CE  LYS A 110      -3.642 -12.936   0.703  1.00 96.03           C  
ATOM   1814  HE2 LYS A 110      -4.620 -13.069   0.241  1.00 96.03           H  
ATOM   1815  HE3 LYS A 110      -2.929 -13.502   0.103  1.00 96.03           H  
ATOM   1816  NZ  LYS A 110      -3.642 -13.506   2.068  1.00 96.03           N  
ATOM   1817  HZ1 LYS A 110      -2.987 -13.032   2.674  1.00 96.03           H  
ATOM   1818  HZ2 LYS A 110      -3.250 -14.434   1.984  1.00 96.03           H  
ATOM   1819  HZ3 LYS A 110      -4.564 -13.591   2.470  1.00 96.03           H  
ATOM   1820  N   ARG A 111       1.369  -8.394  -0.723  1.00 96.07           N  
ATOM   1821  H   ARG A 111       1.494  -9.330  -1.082  1.00 96.07           H  
ATOM   1822  CA  ARG A 111       1.863  -7.271  -1.528  1.00 96.07           C  
ATOM   1823  HA  ARG A 111       1.424  -6.344  -1.159  1.00 96.07           H  
ATOM   1824  C   ARG A 111       1.422  -7.427  -2.969  1.00 96.07           C  
ATOM   1825  CB  ARG A 111       3.396  -7.176  -1.451  1.00 96.07           C  
ATOM   1826  HB2 ARG A 111       3.740  -6.431  -2.168  1.00 96.07           H  
ATOM   1827  HB3 ARG A 111       3.821  -8.134  -1.750  1.00 96.07           H  
ATOM   1828  O   ARG A 111       1.467  -8.517  -3.520  1.00 96.07           O  
ATOM   1829  CG  ARG A 111       3.942  -6.806  -0.064  1.00 96.07           C  
ATOM   1830  HG2 ARG A 111       5.029  -6.883  -0.091  1.00 96.07           H  
ATOM   1831  HG3 ARG A 111       3.572  -7.512   0.680  1.00 96.07           H  
ATOM   1832  CD  ARG A 111       3.555  -5.386   0.358  1.00 96.07           C  
ATOM   1833  HD2 ARG A 111       3.886  -4.684  -0.407  1.00 96.07           H  
ATOM   1834  HD3 ARG A 111       2.470  -5.333   0.456  1.00 96.07           H  
ATOM   1835  NE  ARG A 111       4.190  -5.049   1.639  1.00 96.07           N  
ATOM   1836  HE  ARG A 111       5.030  -5.563   1.863  1.00 96.07           H  
ATOM   1837  NH1 ARG A 111       2.800  -3.336   2.242  1.00 96.07           N  
ATOM   1838 HH11 ARG A 111       2.448  -3.329   1.295  1.00 96.07           H  
ATOM   1839 HH12 ARG A 111       2.569  -2.616   2.912  1.00 96.07           H  
ATOM   1840  NH2 ARG A 111       4.304  -4.122   3.701  1.00 96.07           N  
ATOM   1841 HH21 ARG A 111       5.028  -4.794   3.911  1.00 96.07           H  
ATOM   1842 HH22 ARG A 111       3.898  -3.576   4.447  1.00 96.07           H  
ATOM   1843  CZ  ARG A 111       3.762  -4.168   2.520  1.00 96.07           C  
ATOM   1844  N   MET A 112       1.037  -6.324  -3.589  1.00 95.70           N  
ATOM   1845  H   MET A 112       1.033  -5.457  -3.070  1.00 95.70           H  
ATOM   1846  CA  MET A 112       0.798  -6.286  -5.027  1.00 95.70           C  
ATOM   1847  HA  MET A 112       0.601  -7.287  -5.412  1.00 95.70           H  
ATOM   1848  C   MET A 112       1.989  -5.689  -5.753  1.00 95.70           C  
ATOM   1849  CB  MET A 112      -0.394  -5.416  -5.346  1.00 95.70           C  
ATOM   1850  HB2 MET A 112      -0.470  -5.329  -6.430  1.00 95.70           H  
ATOM   1851  HB3 MET A 112      -0.206  -4.419  -4.946  1.00 95.70           H  
ATOM   1852  O   MET A 112       2.490  -4.637  -5.350  1.00 95.70           O  
ATOM   1853  CG  MET A 112      -1.725  -5.933  -4.835  1.00 95.70           C  
ATOM   1854  HG2 MET A 112      -1.925  -6.916  -5.262  1.00 95.70           H  
ATOM   1855  HG3 MET A 112      -1.744  -5.981  -3.746  1.00 95.70           H  
ATOM   1856  SD  MET A 112      -2.942  -4.761  -5.435  1.00 95.70           S  
ATOM   1857  CE  MET A 112      -2.718  -3.399  -4.270  1.00 95.70           C  
ATOM   1858  HE1 MET A 112      -1.694  -3.350  -3.899  1.00 95.70           H  
ATOM   1859  HE2 MET A 112      -2.965  -2.474  -4.792  1.00 95.70           H  
ATOM   1860  HE3 MET A 112      -3.385  -3.526  -3.417  1.00 95.70           H  
ATOM   1861  N   LEU A 113       2.384  -6.287  -6.870  1.00 95.63           N  
ATOM   1862  H   LEU A 113       1.953  -7.164  -7.123  1.00 95.63           H  
ATOM   1863  CA  LEU A 113       3.437  -5.750  -7.720  1.00 95.63           C  
ATOM   1864  HA  LEU A 113       4.187  -5.291  -7.076  1.00 95.63           H  
ATOM   1865  C   LEU A 113       2.894  -4.657  -8.653  1.00 95.63           C  
ATOM   1866  CB  LEU A 113       4.094  -6.923  -8.459  1.00 95.63           C  
ATOM   1867  HB2 LEU A 113       3.352  -7.396  -9.103  1.00 95.63           H  
ATOM   1868  HB3 LEU A 113       4.423  -7.653  -7.720  1.00 95.63           H  
ATOM   1869  O   LEU A 113       2.344  -4.943  -9.715  1.00 95.63           O  
ATOM   1870  CG  LEU A 113       5.307  -6.512  -9.305  1.00 95.63           C  
ATOM   1871  HG  LEU A 113       5.026  -5.731 -10.011  1.00 95.63           H  
ATOM   1872  CD1 LEU A 113       6.451  -6.006  -8.432  1.00 95.63           C  
ATOM   1873 HD11 LEU A 113       7.304  -5.762  -9.065  1.00 95.63           H  
ATOM   1874 HD12 LEU A 113       6.738  -6.764  -7.703  1.00 95.63           H  
ATOM   1875 HD13 LEU A 113       6.161  -5.089  -7.918  1.00 95.63           H  
ATOM   1876  CD2 LEU A 113       5.815  -7.713 -10.094  1.00 95.63           C  
ATOM   1877 HD21 LEU A 113       6.679  -7.422 -10.691  1.00 95.63           H  
ATOM   1878 HD22 LEU A 113       6.104  -8.509  -9.408  1.00 95.63           H  
ATOM   1879 HD23 LEU A 113       5.029  -8.074 -10.757  1.00 95.63           H  
ATOM   1880  N   ALA A 114       3.049  -3.385  -8.276  1.00 93.37           N  
ATOM   1881  H   ALA A 114       3.545  -3.193  -7.418  1.00 93.37           H  
ATOM   1882  CA  ALA A 114       2.624  -2.258  -9.111  1.00 93.37           C  
ATOM   1883  HA  ALA A 114       1.657  -2.494  -9.555  1.00 93.37           H  
ATOM   1884  C   ALA A 114       3.604  -1.989 -10.267  1.00 93.37           C  
ATOM   1885  CB  ALA A 114       2.449  -1.027  -8.219  1.00 93.37           C  
ATOM   1886  HB1 ALA A 114       3.389  -0.773  -7.729  1.00 93.37           H  
ATOM   1887  HB2 ALA A 114       2.118  -0.180  -8.820  1.00 93.37           H  
ATOM   1888  HB3 ALA A 114       1.692  -1.243  -7.466  1.00 93.37           H  
ATOM   1889  O   ALA A 114       3.194  -1.558 -11.346  1.00 93.37           O  
ATOM   1890  N   SER A 115       4.895  -2.238 -10.039  1.00 93.23           N  
ATOM   1891  H   SER A 115       5.154  -2.543  -9.112  1.00 93.23           H  
ATOM   1892  CA  SER A 115       5.954  -2.266 -11.052  1.00 93.23           C  
ATOM   1893  HA  SER A 115       5.587  -2.774 -11.944  1.00 93.23           H  
ATOM   1894  C   SER A 115       7.164  -3.027 -10.513  1.00 93.23           C  
ATOM   1895  CB  SER A 115       6.383  -0.838 -11.420  1.00 93.23           C  
ATOM   1896  HB2 SER A 115       7.017  -0.878 -12.305  1.00 93.23           H  
ATOM   1897  HB3 SER A 115       5.506  -0.236 -11.656  1.00 93.23           H  
ATOM   1898  O   SER A 115       7.277  -3.215  -9.305  1.00 93.23           O  
ATOM   1899  OG  SER A 115       7.114  -0.228 -10.370  1.00 93.23           O  
ATOM   1900  HG  SER A 115       6.528  -0.111  -9.619  1.00 93.23           H  
ATOM   1901  N   ALA A 116       8.132  -3.360 -11.367  1.00 95.09           N  
ATOM   1902  H   ALA A 116       7.934  -3.331 -12.357  1.00 95.09           H  
ATOM   1903  CA  ALA A 116       9.402  -3.965 -10.958  1.00 95.09           C  
ATOM   1904  HA  ALA A 116       9.204  -4.978 -10.606  1.00 95.09           H  
ATOM   1905  C   ALA A 116      10.146  -3.227  -9.820  1.00 95.09           C  
ATOM   1906  CB  ALA A 116      10.284  -4.045 -12.207  1.00 95.09           C  
ATOM   1907  HB1 ALA A 116      11.258  -4.447 -11.930  1.00 95.09           H  
ATOM   1908  HB2 ALA A 116       9.824  -4.707 -12.940  1.00 95.09           H  
ATOM   1909  HB3 ALA A 116      10.425  -3.054 -12.638  1.00 95.09           H  
ATOM   1910  O   ALA A 116      10.974  -3.840  -9.147  1.00 95.09           O  
ATOM   1911  N   GLY A 117       9.850  -1.940  -9.580  1.00 94.39           N  
ATOM   1912  H   GLY A 117       9.118  -1.517 -10.132  1.00 94.39           H  
ATOM   1913  CA  GLY A 117      10.431  -1.134  -8.499  1.00 94.39           C  
ATOM   1914  HA2 GLY A 117      11.226  -1.693  -8.005  1.00 94.39           H  
ATOM   1915  HA3 GLY A 117      10.877  -0.242  -8.937  1.00 94.39           H  
ATOM   1916  C   GLY A 117       9.457  -0.675  -7.406  1.00 94.39           C  
ATOM   1917  O   GLY A 117       9.858   0.123  -6.560  1.00 94.39           O  
ATOM   1918  N   GLU A 118       8.193  -1.111  -7.411  1.00 95.54           N  
ATOM   1919  H   GLU A 118       7.915  -1.822  -8.073  1.00 95.54           H  
ATOM   1920  CA  GLU A 118       7.215  -0.691  -6.401  1.00 95.54           C  
ATOM   1921  HA  GLU A 118       7.747  -0.483  -5.473  1.00 95.54           H  
ATOM   1922  C   GLU A 118       6.175  -1.773  -6.091  1.00 95.54           C  
ATOM   1923  CB  GLU A 118       6.543   0.621  -6.846  1.00 95.54           C  
ATOM   1924  HB2 GLU A 118       5.963   0.443  -7.751  1.00 95.54           H  
ATOM   1925  HB3 GLU A 118       7.326   1.342  -7.078  1.00 95.54           H  
ATOM   1926  O   GLU A 118       5.488  -2.283  -6.981  1.00 95.54           O  
ATOM   1927  CG  GLU A 118       5.634   1.231  -5.764  1.00 95.54           C  
ATOM   1928  HG2 GLU A 118       4.726   0.634  -5.680  1.00 95.54           H  
ATOM   1929  HG3 GLU A 118       6.158   1.193  -4.809  1.00 95.54           H  
ATOM   1930  CD  GLU A 118       5.258   2.691  -6.072  1.00 95.54           C  
ATOM   1931  OE1 GLU A 118       5.155   3.492  -5.111  1.00 95.54           O  
ATOM   1932  OE2 GLU A 118       5.101   3.027  -7.268  1.00 95.54           O  
ATOM   1933  N   LEU A 119       6.028  -2.059  -4.799  1.00 96.28           N  
ATOM   1934  H   LEU A 119       6.636  -1.595  -4.139  1.00 96.28           H  
ATOM   1935  CA  LEU A 119       4.957  -2.858  -4.223  1.00 96.28           C  
ATOM   1936  HA  LEU A 119       4.488  -3.431  -5.023  1.00 96.28           H  
ATOM   1937  C   LEU A 119       3.883  -1.964  -3.594  1.00 96.28           C  
ATOM   1938  CB  LEU A 119       5.512  -3.847  -3.180  1.00 96.28           C  
ATOM   1939  HB2 LEU A 119       5.934  -3.278  -2.352  1.00 96.28           H  
ATOM   1940  HB3 LEU A 119       4.684  -4.438  -2.788  1.00 96.28           H  
ATOM   1941  O   LEU A 119       4.132  -0.827  -3.186  1.00 96.28           O  
ATOM   1942  CG  LEU A 119       6.598  -4.801  -3.687  1.00 96.28           C  
ATOM   1943  HG  LEU A 119       7.442  -4.207  -4.039  1.00 96.28           H  
ATOM   1944  CD1 LEU A 119       7.109  -5.662  -2.549  1.00 96.28           C  
ATOM   1945 HD11 LEU A 119       6.303  -6.259  -2.122  1.00 96.28           H  
ATOM   1946 HD12 LEU A 119       7.894  -6.330  -2.903  1.00 96.28           H  
ATOM   1947 HD13 LEU A 119       7.533  -5.017  -1.779  1.00 96.28           H  
ATOM   1948  CD2 LEU A 119       6.099  -5.718  -4.799  1.00 96.28           C  
ATOM   1949 HD21 LEU A 119       6.886  -6.416  -5.084  1.00 96.28           H  
ATOM   1950 HD22 LEU A 119       5.839  -5.114  -5.668  1.00 96.28           H  
ATOM   1951 HD23 LEU A 119       5.227  -6.279  -4.463  1.00 96.28           H  
ATOM   1952  N   GLN A 120       2.681  -2.512  -3.466  1.00 95.69           N  
ATOM   1953  H   GLN A 120       2.549  -3.432  -3.861  1.00 95.69           H  
ATOM   1954  CA  GLN A 120       1.540  -1.889  -2.797  1.00 95.69           C  
ATOM   1955  HA  GLN A 120       1.870  -0.999  -2.261  1.00 95.69           H  
ATOM   1956  C   GLN A 120       0.939  -2.827  -1.748  1.00 95.69           C  
ATOM   1957  CB  GLN A 120       0.514  -1.455  -3.849  1.00 95.69           C  
ATOM   1958  HB2 GLN A 120      -0.408  -1.159  -3.350  1.00 95.69           H  
ATOM   1959  HB3 GLN A 120       0.293  -2.285  -4.520  1.00 95.69           H  
ATOM   1960  O   GLN A 120       1.197  -4.032  -1.764  1.00 95.69           O  
ATOM   1961  CG  GLN A 120       1.049  -0.274  -4.669  1.00 95.69           C  
ATOM   1962  HG2 GLN A 120       1.916  -0.592  -5.247  1.00 95.69           H  
ATOM   1963  HG3 GLN A 120       1.374   0.515  -3.991  1.00 95.69           H  
ATOM   1964  CD  GLN A 120       0.019   0.315  -5.620  1.00 95.69           C  
ATOM   1965  NE2 GLN A 120       0.405   1.290  -6.413  1.00 95.69           N  
ATOM   1966 HE21 GLN A 120       1.356   1.628  -6.377  1.00 95.69           H  
ATOM   1967 HE22 GLN A 120      -0.325   1.748  -6.941  1.00 95.69           H  
ATOM   1968  OE1 GLN A 120      -1.144  -0.047  -5.662  1.00 95.69           O  
ATOM   1969  N   LYS A 121       0.160  -2.280  -0.806  1.00 95.55           N  
ATOM   1970  H   LYS A 121      -0.114  -1.314  -0.914  1.00 95.55           H  
ATOM   1971  CA  LYS A 121      -0.512  -3.073   0.236  1.00 95.55           C  
ATOM   1972  HA  LYS A 121       0.214  -3.679   0.778  1.00 95.55           H  
ATOM   1973  C   LYS A 121      -1.516  -4.026  -0.410  1.00 95.55           C  
ATOM   1974  CB  LYS A 121      -1.241  -2.150   1.227  1.00 95.55           C  
ATOM   1975  HB2 LYS A 121      -1.916  -2.754   1.835  1.00 95.55           H  
ATOM   1976  HB3 LYS A 121      -1.848  -1.434   0.672  1.00 95.55           H  
ATOM   1977  O   LYS A 121      -2.399  -3.566  -1.124  1.00 95.55           O  
ATOM   1978  CG  LYS A 121      -0.286  -1.404   2.172  1.00 95.55           C  
ATOM   1979  HG2 LYS A 121       0.258  -2.139   2.764  1.00 95.55           H  
ATOM   1980  HG3 LYS A 121       0.430  -0.819   1.595  1.00 95.55           H  
ATOM   1981  CD  LYS A 121      -1.054  -0.479   3.131  1.00 95.55           C  
ATOM   1982  HD2 LYS A 121      -0.411  -0.227   3.974  1.00 95.55           H  
ATOM   1983  HD3 LYS A 121      -1.928  -1.006   3.514  1.00 95.55           H  
ATOM   1984  CE  LYS A 121      -1.488   0.821   2.440  1.00 95.55           C  
ATOM   1985  HE2 LYS A 121      -1.921   0.590   1.467  1.00 95.55           H  
ATOM   1986  HE3 LYS A 121      -0.608   1.445   2.284  1.00 95.55           H  
ATOM   1987  NZ  LYS A 121      -2.487   1.567   3.239  1.00 95.55           N  
ATOM   1988  HZ1 LYS A 121      -2.303   1.527   4.231  1.00 95.55           H  
ATOM   1989  HZ2 LYS A 121      -3.408   1.191   3.070  1.00 95.55           H  
ATOM   1990  HZ3 LYS A 121      -2.489   2.549   3.001  1.00 95.55           H  
ATOM   1991  N   GLY A 122      -1.371  -5.322  -0.141  1.00 94.68           N  
ATOM   1992  H   GLY A 122      -0.583  -5.626   0.412  1.00 94.68           H  
ATOM   1993  CA  GLY A 122      -2.292  -6.372  -0.582  1.00 94.68           C  
ATOM   1994  HA2 GLY A 122      -1.711  -7.240  -0.894  1.00 94.68           H  
ATOM   1995  HA3 GLY A 122      -2.858  -6.026  -1.446  1.00 94.68           H  
ATOM   1996  C   GLY A 122      -3.277  -6.832   0.500  1.00 94.68           C  
ATOM   1997  O   GLY A 122      -4.131  -7.664   0.222  1.00 94.68           O  
ATOM   1998  N   ASN A 123      -3.164  -6.320   1.731  1.00 95.02           N  
ATOM   1999  H   ASN A 123      -2.438  -5.639   1.900  1.00 95.02           H  
ATOM   2000  CA  ASN A 123      -4.116  -6.572   2.815  1.00 95.02           C  
ATOM   2001  HA  ASN A 123      -4.729  -7.437   2.564  1.00 95.02           H  
ATOM   2002  C   ASN A 123      -5.050  -5.374   3.009  1.00 95.02           C  
ATOM   2003  CB  ASN A 123      -3.373  -6.865   4.129  1.00 95.02           C  
ATOM   2004  HB2 ASN A 123      -2.817  -5.975   4.424  1.00 95.02           H  
ATOM   2005  HB3 ASN A 123      -4.096  -7.086   4.914  1.00 95.02           H  
ATOM   2006  O   ASN A 123      -4.666  -4.233   2.748  1.00 95.02           O  
ATOM   2007  CG  ASN A 123      -2.397  -8.012   4.045  1.00 95.02           C  
ATOM   2008  ND2 ASN A 123      -2.841  -9.241   4.195  1.00 95.02           N  
ATOM   2009 HD21 ASN A 123      -2.170  -9.995   4.219  1.00 95.02           H  
ATOM   2010 HD22 ASN A 123      -3.822  -9.417   4.355  1.00 95.02           H  
ATOM   2011  OD1 ASN A 123      -1.216  -7.794   3.860  1.00 95.02           O  
ATOM   2012  N   GLN A 124      -6.227  -5.641   3.568  1.00 92.57           N  
ATOM   2013  H   GLN A 124      -6.480  -6.601   3.755  1.00 92.57           H  
ATOM   2014  CA  GLN A 124      -7.165  -4.637   4.054  1.00 92.57           C  
ATOM   2015  HA  GLN A 124      -6.663  -3.672   4.122  1.00 92.57           H  
ATOM   2016  C   GLN A 124      -7.642  -5.031   5.453  1.00 92.57           C  
ATOM   2017  CB  GLN A 124      -8.317  -4.517   3.051  1.00 92.57           C  
ATOM   2018  HB2 GLN A 124      -7.886  -4.300   2.073  1.00 92.57           H  
ATOM   2019  HB3 GLN A 124      -8.851  -5.466   2.987  1.00 92.57           H  
ATOM   2020  O   GLN A 124      -7.828  -6.217   5.732  1.00 92.57           O  
ATOM   2021  CG  GLN A 124      -9.311  -3.403   3.409  1.00 92.57           C  
ATOM   2022  HG2 GLN A 124      -9.876  -3.692   4.295  1.00 92.57           H  
ATOM   2023  HG3 GLN A 124      -8.766  -2.486   3.629  1.00 92.57           H  
ATOM   2024  CD  GLN A 124     -10.298  -3.112   2.282  1.00 92.57           C  
ATOM   2025  NE2 GLN A 124     -11.243  -2.226   2.494  1.00 92.57           N  
ATOM   2026 HE21 GLN A 124     -11.913  -2.125   1.746  1.00 92.57           H  
ATOM   2027 HE22 GLN A 124     -11.405  -1.858   3.421  1.00 92.57           H  
ATOM   2028  OE1 GLN A 124     -10.219  -3.632   1.185  1.00 92.57           O  
ATOM   2029  N   LEU A 125      -7.808  -4.047   6.337  1.00 95.73           N  
ATOM   2030  H   LEU A 125      -7.618  -3.096   6.053  1.00 95.73           H  
ATOM   2031  CA  LEU A 125      -8.405  -4.275   7.650  1.00 95.73           C  
ATOM   2032  HA  LEU A 125      -7.927  -5.144   8.103  1.00 95.73           H  
ATOM   2033  C   LEU A 125      -9.901  -4.568   7.488  1.00 95.73           C  
ATOM   2034  CB  LEU A 125      -8.147  -3.053   8.546  1.00 95.73           C  
ATOM   2035  HB2 LEU A 125      -7.070  -2.933   8.663  1.00 95.73           H  
ATOM   2036  HB3 LEU A 125      -8.545  -2.173   8.041  1.00 95.73           H  
ATOM   2037  O   LEU A 125     -10.619  -3.790   6.862  1.00 95.73           O  
ATOM   2038  CG  LEU A 125      -8.782  -3.136   9.948  1.00 95.73           C  
ATOM   2039  HG  LEU A 125      -9.851  -3.334   9.865  1.00 95.73           H  
ATOM   2040  CD1 LEU A 125      -8.134  -4.222  10.805  1.00 95.73           C  
ATOM   2041 HD11 LEU A 125      -7.066  -4.031  10.913  1.00 95.73           H  
ATOM   2042 HD12 LEU A 125      -8.299  -5.207  10.369  1.00 95.73           H  
ATOM   2043 HD13 LEU A 125      -8.588  -4.219  11.796  1.00 95.73           H  
ATOM   2044  CD2 LEU A 125      -8.598  -1.796  10.654  1.00 95.73           C  
ATOM   2045 HD21 LEU A 125      -9.034  -1.850  11.652  1.00 95.73           H  
ATOM   2046 HD22 LEU A 125      -7.536  -1.575  10.761  1.00 95.73           H  
ATOM   2047 HD23 LEU A 125      -9.105  -1.007  10.099  1.00 95.73           H  
ATOM   2048  N   ALA A 126     -10.358  -5.663   8.088  1.00 93.99           N  
ATOM   2049  H   ALA A 126      -9.711  -6.250   8.595  1.00 93.99           H  
ATOM   2050  CA  ALA A 126     -11.770  -5.983   8.233  1.00 93.99           C  
ATOM   2051  HA  ALA A 126     -12.375  -5.290   7.649  1.00 93.99           H  
ATOM   2052  C   ALA A 126     -12.148  -5.836   9.708  1.00 93.99           C  
ATOM   2053  CB  ALA A 126     -12.023  -7.395   7.695  1.00 93.99           C  
ATOM   2054  HB1 ALA A 126     -11.745  -7.444   6.642  1.00 93.99           H  
ATOM   2055  HB2 ALA A 126     -13.080  -7.640   7.795  1.00 93.99           H  
ATOM   2056  HB3 ALA A 126     -11.437  -8.122   8.257  1.00 93.99           H  
ATOM   2057  O   ALA A 126     -11.573  -6.511  10.561  1.00 93.99           O  
ATOM   2058  N   LEU A 127     -13.088  -4.938   9.998  1.00 96.03           N  
ATOM   2059  H   LEU A 127     -13.557  -4.457   9.244  1.00 96.03           H  
ATOM   2060  CA  LEU A 127     -13.589  -4.732  11.351  1.00 96.03           C  
ATOM   2061  HA  LEU A 127     -12.815  -5.028  12.059  1.00 96.03           H  
ATOM   2062  C   LEU A 127     -14.838  -5.586  11.605  1.00 96.03           C  
ATOM   2063  CB  LEU A 127     -13.910  -3.250  11.589  1.00 96.03           C  
ATOM   2064  HB2 LEU A 127     -14.572  -2.900  10.797  1.00 96.03           H  
ATOM   2065  HB3 LEU A 127     -14.453  -3.174  12.530  1.00 96.03           H  
ATOM   2066  O   LEU A 127     -15.699  -5.675  10.728  1.00 96.03           O  
ATOM   2067  CG  LEU A 127     -12.688  -2.324  11.668  1.00 96.03           C  
ATOM   2068  HG  LEU A 127     -12.160  -2.314  10.714  1.00 96.03           H  
ATOM   2069  CD1 LEU A 127     -13.183  -0.918  11.976  1.00 96.03           C  
ATOM   2070 HD11 LEU A 127     -12.317  -0.287  12.179  1.00 96.03           H  
ATOM   2071 HD12 LEU A 127     -13.745  -0.524  11.130  1.00 96.03           H  
ATOM   2072 HD13 LEU A 127     -13.812  -0.922  12.867  1.00 96.03           H  
ATOM   2073  CD2 LEU A 127     -11.712  -2.707  12.778  1.00 96.03           C  
ATOM   2074 HD21 LEU A 127     -11.209  -3.644  12.539  1.00 96.03           H  
ATOM   2075 HD22 LEU A 127     -12.243  -2.819  13.724  1.00 96.03           H  
ATOM   2076 HD23 LEU A 127     -10.948  -1.940  12.906  1.00 96.03           H  
ATOM   2077  N   PRO A 128     -14.991  -6.152  12.813  1.00 97.64           N  
ATOM   2078  CA  PRO A 128     -16.257  -6.714  13.268  1.00 97.64           C  
ATOM   2079  HA  PRO A 128     -16.455  -7.616  12.690  1.00 97.64           H  
ATOM   2080  C   PRO A 128     -17.439  -5.743  13.128  1.00 97.64           C  
ATOM   2081  CB  PRO A 128     -16.019  -7.091  14.732  1.00 97.64           C  
ATOM   2082  HB2 PRO A 128     -16.628  -7.943  15.035  1.00 97.64           H  
ATOM   2083  HB3 PRO A 128     -16.213  -6.234  15.377  1.00 97.64           H  
ATOM   2084  O   PRO A 128     -17.313  -4.543  13.388  1.00 97.64           O  
ATOM   2085  CG  PRO A 128     -14.527  -7.420  14.771  1.00 97.64           C  
ATOM   2086  HG2 PRO A 128     -14.103  -7.277  15.765  1.00 97.64           H  
ATOM   2087  HG3 PRO A 128     -14.375  -8.447  14.441  1.00 97.64           H  
ATOM   2088  CD  PRO A 128     -13.916  -6.467  13.746  1.00 97.64           C  
ATOM   2089  HD2 PRO A 128     -13.530  -5.566  14.224  1.00 97.64           H  
ATOM   2090  HD3 PRO A 128     -13.095  -6.967  13.231  1.00 97.64           H  
ATOM   2091  N   GLN A 129     -18.620  -6.282  12.806  1.00 97.66           N  
ATOM   2092  H   GLN A 129     -18.639  -7.262  12.562  1.00 97.66           H  
ATOM   2093  CA  GLN A 129     -19.835  -5.500  12.539  1.00 97.66           C  
ATOM   2094  HA  GLN A 129     -19.653  -4.901  11.647  1.00 97.66           H  
ATOM   2095  C   GLN A 129     -20.210  -4.536  13.677  1.00 97.66           C  
ATOM   2096  CB  GLN A 129     -20.994  -6.475  12.253  1.00 97.66           C  
ATOM   2097  HB2 GLN A 129     -21.230  -7.031  13.160  1.00 97.66           H  
ATOM   2098  HB3 GLN A 129     -20.676  -7.193  11.496  1.00 97.66           H  
ATOM   2099  O   GLN A 129     -20.689  -3.435  13.410  1.00 97.66           O  
ATOM   2100  CG  GLN A 129     -22.271  -5.777  11.752  1.00 97.66           C  
ATOM   2101  HG2 GLN A 129     -23.041  -6.530  11.581  1.00 97.66           H  
ATOM   2102  HG3 GLN A 129     -22.645  -5.094  12.515  1.00 97.66           H  
ATOM   2103  CD  GLN A 129     -22.052  -5.025  10.441  1.00 97.66           C  
ATOM   2104  NE2 GLN A 129     -22.627  -3.857  10.264  1.00 97.66           N  
ATOM   2105 HE21 GLN A 129     -22.480  -3.431   9.360  1.00 97.66           H  
ATOM   2106 HE22 GLN A 129     -23.233  -3.458  10.966  1.00 97.66           H  
ATOM   2107  OE1 GLN A 129     -21.341  -5.466   9.556  1.00 97.66           O  
ATOM   2108  N   LYS A 130     -19.951  -4.907  14.941  1.00 97.81           N  
ATOM   2109  H   LYS A 130     -19.560  -5.826  15.091  1.00 97.81           H  
ATOM   2110  CA  LYS A 130     -20.222  -4.050  16.110  1.00 97.81           C  
ATOM   2111  HA  LYS A 130     -21.281  -3.793  16.098  1.00 97.81           H  
ATOM   2112  C   LYS A 130     -19.478  -2.709  16.045  1.00 97.81           C  
ATOM   2113  CB  LYS A 130     -19.950  -4.810  17.427  1.00 97.81           C  
ATOM   2114  HB2 LYS A 130     -20.528  -5.735  17.428  1.00 97.81           H  
ATOM   2115  HB3 LYS A 130     -20.317  -4.194  18.247  1.00 97.81           H  
ATOM   2116  O   LYS A 130     -20.065  -1.675  16.347  1.00 97.81           O  
ATOM   2117  CG  LYS A 130     -18.470  -5.147  17.700  1.00 97.81           C  
ATOM   2118  HG2 LYS A 130     -17.882  -4.231  17.650  1.00 97.81           H  
ATOM   2119  HG3 LYS A 130     -18.105  -5.840  16.941  1.00 97.81           H  
ATOM   2120  CD  LYS A 130     -18.245  -5.752  19.098  1.00 97.81           C  
ATOM   2121  HD2 LYS A 130     -18.709  -6.735  19.171  1.00 97.81           H  
ATOM   2122  HD3 LYS A 130     -18.694  -5.088  19.837  1.00 97.81           H  
ATOM   2123  CE  LYS A 130     -16.732  -5.850  19.354  1.00 97.81           C  
ATOM   2124  HE2 LYS A 130     -16.281  -4.982  18.873  1.00 97.81           H  
ATOM   2125  HE3 LYS A 130     -16.328  -6.739  18.869  1.00 97.81           H  
ATOM   2126  NZ  LYS A 130     -16.348  -5.812  20.792  1.00 97.81           N  
ATOM   2127  HZ1 LYS A 130     -15.350  -5.689  20.888  1.00 97.81           H  
ATOM   2128  HZ2 LYS A 130     -16.629  -6.635  21.307  1.00 97.81           H  
ATOM   2129  HZ3 LYS A 130     -16.726  -4.994  21.248  1.00 97.81           H  
ATOM   2130  N   TYR A 131     -18.226  -2.714  15.583  1.00 98.38           N  
ATOM   2131  H   TYR A 131     -17.828  -3.586  15.265  1.00 98.38           H  
ATOM   2132  CA  TYR A 131     -17.409  -1.507  15.467  1.00 98.38           C  
ATOM   2133  HA  TYR A 131     -17.529  -0.895  16.361  1.00 98.38           H  
ATOM   2134  C   TYR A 131     -17.815  -0.665  14.266  1.00 98.38           C  
ATOM   2135  CB  TYR A 131     -15.938  -1.887  15.325  1.00 98.38           C  
ATOM   2136  HB2 TYR A 131     -15.359  -0.974  15.181  1.00 98.38           H  
ATOM   2137  HB3 TYR A 131     -15.820  -2.476  14.415  1.00 98.38           H  
ATOM   2138  O   TYR A 131     -17.851   0.557  14.359  1.00 98.38           O  
ATOM   2139  CG  TYR A 131     -15.355  -2.648  16.495  1.00 98.38           C  
ATOM   2140  CD1 TYR A 131     -15.461  -2.168  17.815  1.00 98.38           C  
ATOM   2141  HD1 TYR A 131     -15.965  -1.235  18.023  1.00 98.38           H  
ATOM   2142  CD2 TYR A 131     -14.669  -3.842  16.239  1.00 98.38           C  
ATOM   2143  HD2 TYR A 131     -14.576  -4.183  15.219  1.00 98.38           H  
ATOM   2144  CE1 TYR A 131     -14.865  -2.879  18.875  1.00 98.38           C  
ATOM   2145  HE1 TYR A 131     -14.927  -2.503  19.886  1.00 98.38           H  
ATOM   2146  CE2 TYR A 131     -14.090  -4.563  17.295  1.00 98.38           C  
ATOM   2147  HE2 TYR A 131     -13.554  -5.483  17.110  1.00 98.38           H  
ATOM   2148  OH  TYR A 131     -13.653  -4.839  19.603  1.00 98.38           O  
ATOM   2149  HH  TYR A 131     -13.635  -4.364  20.437  1.00 98.38           H  
ATOM   2150  CZ  TYR A 131     -14.165  -4.075  18.610  1.00 98.38           C  
ATOM   2151  N   VAL A 132     -18.166  -1.315  13.152  1.00 97.89           N  
ATOM   2152  H   VAL A 132     -18.089  -2.321  13.139  1.00 97.89           H  
ATOM   2153  CA  VAL A 132     -18.701  -0.629  11.969  1.00 97.89           C  
ATOM   2154  HA  VAL A 132     -17.987   0.130  11.649  1.00 97.89           H  
ATOM   2155  C   VAL A 132     -20.004   0.096  12.321  1.00 97.89           C  
ATOM   2156  CB  VAL A 132     -18.911  -1.620  10.808  1.00 97.89           C  
ATOM   2157  HB  VAL A 132     -19.610  -2.397  11.119  1.00 97.89           H  
ATOM   2158  O   VAL A 132     -20.146   1.278  12.012  1.00 97.89           O  
ATOM   2159  CG1 VAL A 132     -19.485  -0.920   9.570  1.00 97.89           C  
ATOM   2160 HG11 VAL A 132     -18.822  -0.115   9.254  1.00 97.89           H  
ATOM   2161 HG12 VAL A 132     -20.470  -0.508   9.787  1.00 97.89           H  
ATOM   2162 HG13 VAL A 132     -19.593  -1.639   8.758  1.00 97.89           H  
ATOM   2163  CG2 VAL A 132     -17.591  -2.294  10.401  1.00 97.89           C  
ATOM   2164 HG21 VAL A 132     -16.858  -1.541  10.109  1.00 97.89           H  
ATOM   2165 HG22 VAL A 132     -17.192  -2.884  11.226  1.00 97.89           H  
ATOM   2166 HG23 VAL A 132     -17.765  -2.970   9.564  1.00 97.89           H  
ATOM   2167  N   ASN A 133     -20.922  -0.578  13.023  1.00 97.87           N  
ATOM   2168  H   ASN A 133     -20.748  -1.550  13.237  1.00 97.87           H  
ATOM   2169  CA  ASN A 133     -22.176   0.017  13.488  1.00 97.87           C  
ATOM   2170  HA  ASN A 133     -22.712   0.427  12.632  1.00 97.87           H  
ATOM   2171  C   ASN A 133     -21.929   1.177  14.463  1.00 97.87           C  
ATOM   2172  CB  ASN A 133     -23.038  -1.077  14.138  1.00 97.87           C  
ATOM   2173  HB2 ASN A 133     -22.534  -1.463  15.024  1.00 97.87           H  
ATOM   2174  HB3 ASN A 133     -23.186  -1.899  13.438  1.00 97.87           H  
ATOM   2175  O   ASN A 133     -22.499   2.253  14.302  1.00 97.87           O  
ATOM   2176  CG  ASN A 133     -24.404  -0.532  14.526  1.00 97.87           C  
ATOM   2177  ND2 ASN A 133     -24.813  -0.671  15.765  1.00 97.87           N  
ATOM   2178 HD21 ASN A 133     -24.239  -1.109  16.472  1.00 97.87           H  
ATOM   2179 HD22 ASN A 133     -25.703  -0.251  15.990  1.00 97.87           H  
ATOM   2180  OD1 ASN A 133     -25.109   0.037  13.713  1.00 97.87           O  
ATOM   2181  N   PHE A 134     -21.040   0.982  15.440  1.00 98.50           N  
ATOM   2182  H   PHE A 134     -20.619   0.071  15.551  1.00 98.50           H  
ATOM   2183  CA  PHE A 134     -20.659   2.033  16.381  1.00 98.50           C  
ATOM   2184  HA  PHE A 134     -21.548   2.376  16.910  1.00 98.50           H  
ATOM   2185  C   PHE A 134     -20.083   3.267  15.675  1.00 98.50           C  
ATOM   2186  CB  PHE A 134     -19.680   1.461  17.410  1.00 98.50           C  
ATOM   2187  HB2 PHE A 134     -18.885   0.923  16.894  1.00 98.50           H  
ATOM   2188  HB3 PHE A 134     -20.209   0.747  18.042  1.00 98.50           H  
ATOM   2189  O   PHE A 134     -20.570   4.370  15.908  1.00 98.50           O  
ATOM   2190  CG  PHE A 134     -19.053   2.528  18.278  1.00 98.50           C  
ATOM   2191  CD1 PHE A 134     -17.799   3.060  17.925  1.00 98.50           C  
ATOM   2192  HD1 PHE A 134     -17.268   2.684  17.063  1.00 98.50           H  
ATOM   2193  CD2 PHE A 134     -19.737   3.025  19.402  1.00 98.50           C  
ATOM   2194  HD2 PHE A 134     -20.694   2.615  19.690  1.00 98.50           H  
ATOM   2195  CE1 PHE A 134     -17.231   4.085  18.694  1.00 98.50           C  
ATOM   2196  HE1 PHE A 134     -16.262   4.478  18.427  1.00 98.50           H  
ATOM   2197  CE2 PHE A 134     -19.162   4.049  20.172  1.00 98.50           C  
ATOM   2198  HE2 PHE A 134     -19.663   4.404  21.061  1.00 98.50           H  
ATOM   2199  CZ  PHE A 134     -17.909   4.579  19.821  1.00 98.50           C  
ATOM   2200  HZ  PHE A 134     -17.458   5.345  20.434  1.00 98.50           H  
ATOM   2201  N   LEU A 135     -19.108   3.103  14.772  1.00 98.20           N  
ATOM   2202  H   LEU A 135     -18.748   2.174  14.612  1.00 98.20           H  
ATOM   2203  CA  LEU A 135     -18.516   4.225  14.034  1.00 98.20           C  
ATOM   2204  HA  LEU A 135     -18.137   4.956  14.748  1.00 98.20           H  
ATOM   2205  C   LEU A 135     -19.545   4.958  13.174  1.00 98.20           C  
ATOM   2206  CB  LEU A 135     -17.376   3.724  13.134  1.00 98.20           C  
ATOM   2207  HB2 LEU A 135     -17.716   2.836  12.600  1.00 98.20           H  
ATOM   2208  HB3 LEU A 135     -17.164   4.493  12.391  1.00 98.20           H  
ATOM   2209  O   LEU A 135     -19.511   6.188  13.100  1.00 98.20           O  
ATOM   2210  CG  LEU A 135     -16.066   3.407  13.865  1.00 98.20           C  
ATOM   2211  HG  LEU A 135     -16.245   2.657  14.636  1.00 98.20           H  
ATOM   2212  CD1 LEU A 135     -15.081   2.855  12.836  1.00 98.20           C  
ATOM   2213 HD11 LEU A 135     -14.116   2.671  13.309  1.00 98.20           H  
ATOM   2214 HD12 LEU A 135     -14.946   3.584  12.037  1.00 98.20           H  
ATOM   2215 HD13 LEU A 135     -15.463   1.919  12.428  1.00 98.20           H  
ATOM   2216  CD2 LEU A 135     -15.432   4.646  14.506  1.00 98.20           C  
ATOM   2217 HD21 LEU A 135     -15.299   5.433  13.763  1.00 98.20           H  
ATOM   2218 HD22 LEU A 135     -14.464   4.386  14.933  1.00 98.20           H  
ATOM   2219 HD23 LEU A 135     -16.060   5.015  15.317  1.00 98.20           H  
ATOM   2220  N   TYR A 136     -20.466   4.228  12.541  1.00 97.80           N  
ATOM   2221  H   TYR A 136     -20.430   3.222  12.622  1.00 97.80           H  
ATOM   2222  CA  TYR A 136     -21.555   4.828  11.777  1.00 97.80           C  
ATOM   2223  HA  TYR A 136     -21.129   5.476  11.010  1.00 97.80           H  
ATOM   2224  C   TYR A 136     -22.446   5.705  12.666  1.00 97.80           C  
ATOM   2225  CB  TYR A 136     -22.367   3.732  11.077  1.00 97.80           C  
ATOM   2226  HB2 TYR A 136     -21.724   3.214  10.366  1.00 97.80           H  
ATOM   2227  HB3 TYR A 136     -22.703   3.000  11.812  1.00 97.80           H  
ATOM   2228  O   TYR A 136     -22.635   6.882  12.365  1.00 97.80           O  
ATOM   2229  CG  TYR A 136     -23.572   4.282  10.343  1.00 97.80           C  
ATOM   2230  CD1 TYR A 136     -24.853   4.201  10.924  1.00 97.80           C  
ATOM   2231  HD1 TYR A 136     -24.986   3.707  11.875  1.00 97.80           H  
ATOM   2232  CD2 TYR A 136     -23.396   4.935   9.109  1.00 97.80           C  
ATOM   2233  HD2 TYR A 136     -22.409   5.014   8.677  1.00 97.80           H  
ATOM   2234  CE1 TYR A 136     -25.960   4.772  10.268  1.00 97.80           C  
ATOM   2235  HE1 TYR A 136     -26.946   4.719  10.705  1.00 97.80           H  
ATOM   2236  CE2 TYR A 136     -24.499   5.512   8.452  1.00 97.80           C  
ATOM   2237  HE2 TYR A 136     -24.357   6.034   7.518  1.00 97.80           H  
ATOM   2238  OH  TYR A 136     -26.845   5.994   8.401  1.00 97.80           O  
ATOM   2239  HH  TYR A 136     -26.554   6.461   7.614  1.00 97.80           H  
ATOM   2240  CZ  TYR A 136     -25.783   5.430   9.033  1.00 97.80           C  
ATOM   2241  N   LEU A 137     -22.934   5.171  13.790  1.00 98.08           N  
ATOM   2242  H   LEU A 137     -22.714   4.209  14.006  1.00 98.08           H  
ATOM   2243  CA  LEU A 137     -23.794   5.919  14.710  1.00 98.08           C  
ATOM   2244  HA  LEU A 137     -24.622   6.351  14.148  1.00 98.08           H  
ATOM   2245  C   LEU A 137     -23.058   7.100  15.355  1.00 98.08           C  
ATOM   2246  CB  LEU A 137     -24.350   4.968  15.785  1.00 98.08           C  
ATOM   2247  HB2 LEU A 137     -24.876   5.566  16.530  1.00 98.08           H  
ATOM   2248  HB3 LEU A 137     -23.513   4.477  16.281  1.00 98.08           H  
ATOM   2249  O   LEU A 137     -23.603   8.198  15.415  1.00 98.08           O  
ATOM   2250  CG  LEU A 137     -25.322   3.893  15.266  1.00 98.08           C  
ATOM   2251  HG  LEU A 137     -24.842   3.298  14.489  1.00 98.08           H  
ATOM   2252  CD1 LEU A 137     -25.711   2.966  16.418  1.00 98.08           C  
ATOM   2253 HD11 LEU A 137     -26.190   3.533  17.217  1.00 98.08           H  
ATOM   2254 HD12 LEU A 137     -24.817   2.479  16.808  1.00 98.08           H  
ATOM   2255 HD13 LEU A 137     -26.394   2.198  16.056  1.00 98.08           H  
ATOM   2256  CD2 LEU A 137     -26.601   4.501  14.685  1.00 98.08           C  
ATOM   2257 HD21 LEU A 137     -26.369   5.078  13.790  1.00 98.08           H  
ATOM   2258 HD22 LEU A 137     -27.071   5.149  15.425  1.00 98.08           H  
ATOM   2259 HD23 LEU A 137     -27.290   3.703  14.409  1.00 98.08           H  
ATOM   2260  N   ALA A 138     -21.810   6.906  15.783  1.00 98.20           N  
ATOM   2261  H   ALA A 138     -21.421   5.975  15.728  1.00 98.20           H  
ATOM   2262  CA  ALA A 138     -21.001   7.946  16.409  1.00 98.20           C  
ATOM   2263  HA  ALA A 138     -21.557   8.362  17.249  1.00 98.20           H  
ATOM   2264  C   ALA A 138     -20.700   9.113  15.451  1.00 98.20           C  
ATOM   2265  CB  ALA A 138     -19.720   7.297  16.944  1.00 98.20           C  
ATOM   2266  HB1 ALA A 138     -19.969   6.545  17.693  1.00 98.20           H  
ATOM   2267  HB2 ALA A 138     -19.173   6.820  16.131  1.00 98.20           H  
ATOM   2268  HB3 ALA A 138     -19.088   8.059  17.400  1.00 98.20           H  
ATOM   2269  O   ALA A 138     -20.825  10.274  15.835  1.00 98.20           O  
ATOM   2270  N   SER A 139     -20.375   8.829  14.185  1.00 97.90           N  
ATOM   2271  H   SER A 139     -20.302   7.858  13.917  1.00 97.90           H  
ATOM   2272  CA  SER A 139     -20.119   9.867  13.167  1.00 97.90           C  
ATOM   2273  HA  SER A 139     -19.429  10.595  13.594  1.00 97.90           H  
ATOM   2274  C   SER A 139     -21.371  10.653  12.745  1.00 97.90           C  
ATOM   2275  CB  SER A 139     -19.434   9.270  11.933  1.00 97.90           C  
ATOM   2276  HB2 SER A 139     -18.427   8.954  12.202  1.00 97.90           H  
ATOM   2277  HB3 SER A 139     -19.364  10.036  11.160  1.00 97.90           H  
ATOM   2278  O   SER A 139     -21.250  11.777  12.249  1.00 97.90           O  
ATOM   2279  OG  SER A 139     -20.143   8.163  11.412  1.00 97.90           O  
ATOM   2280  HG  SER A 139     -19.959   7.416  11.987  1.00 97.90           H  
ATOM   2281  N   HIS A 140     -22.565  10.101  12.982  1.00 97.43           N  
ATOM   2282  H   HIS A 140     -22.581   9.173  13.383  1.00 97.43           H  
ATOM   2283  CA  HIS A 140     -23.861  10.684  12.613  1.00 97.43           C  
ATOM   2284  HA  HIS A 140     -23.692  11.619  12.080  1.00 97.43           H  
ATOM   2285  C   HIS A 140     -24.729  11.043  13.829  1.00 97.43           C  
ATOM   2286  CB  HIS A 140     -24.602   9.740  11.650  1.00 97.43           C  
ATOM   2287  HB2 HIS A 140     -25.580  10.160  11.416  1.00 97.43           H  
ATOM   2288  HB3 HIS A 140     -24.761   8.780  12.141  1.00 97.43           H  
ATOM   2289  O   HIS A 140     -25.933  11.223  13.677  1.00 97.43           O  
ATOM   2290  CG  HIS A 140     -23.878   9.513  10.350  1.00 97.43           C  
ATOM   2291  CD2 HIS A 140     -24.166  10.078   9.139  1.00 97.43           C  
ATOM   2292  HD2 HIS A 140     -24.969  10.774   8.944  1.00 97.43           H  
ATOM   2293  ND1 HIS A 140     -22.790   8.700  10.166  1.00 97.43           N  
ATOM   2294  HD1 HIS A 140     -22.331   8.162  10.887  1.00 97.43           H  
ATOM   2295  CE1 HIS A 140     -22.415   8.783   8.884  1.00 97.43           C  
ATOM   2296  HE1 HIS A 140     -21.564   8.269   8.460  1.00 97.43           H  
ATOM   2297  NE2 HIS A 140     -23.237   9.601   8.204  1.00 97.43           N  
ATOM   2298  N   ILE A 141     -24.151  11.157  15.031  1.00 95.98           N  
ATOM   2299  H   ILE A 141     -23.165  10.947  15.101  1.00 95.98           H  
ATOM   2300  CA  ILE A 141     -24.908  11.268  16.293  1.00 95.98           C  
ATOM   2301  HA  ILE A 141     -25.507  10.362  16.379  1.00 95.98           H  
ATOM   2302  C   ILE A 141     -25.895  12.454  16.339  1.00 95.98           C  
ATOM   2303  CB  ILE A 141     -23.914  11.279  17.477  1.00 95.98           C  
ATOM   2304  HB  ILE A 141     -23.192  10.482  17.300  1.00 95.98           H  
ATOM   2305  O   ILE A 141     -26.940  12.371  16.982  1.00 95.98           O  
ATOM   2306  CG1 ILE A 141     -24.641  10.943  18.795  1.00 95.98           C  
ATOM   2307 HG12 ILE A 141     -25.370  11.719  19.026  1.00 95.98           H  
ATOM   2308 HG13 ILE A 141     -25.173  10.001  18.664  1.00 95.98           H  
ATOM   2309  CG2 ILE A 141     -23.134  12.603  17.573  1.00 95.98           C  
ATOM   2310 HG21 ILE A 141     -22.746  12.890  16.596  1.00 95.98           H  
ATOM   2311 HG22 ILE A 141     -22.287  12.486  18.249  1.00 95.98           H  
ATOM   2312 HG23 ILE A 141     -23.776  13.396  17.957  1.00 95.98           H  
ATOM   2313  CD1 ILE A 141     -23.703  10.790  19.997  1.00 95.98           C  
ATOM   2314 HD11 ILE A 141     -22.868  10.139  19.739  1.00 95.98           H  
ATOM   2315 HD12 ILE A 141     -23.316  11.765  20.296  1.00 95.98           H  
ATOM   2316 HD13 ILE A 141     -24.252  10.359  20.834  1.00 95.98           H  
ATOM   2317  N   GLU A 142     -25.592  13.534  15.616  1.00 92.42           N  
ATOM   2318  H   GLU A 142     -24.702  13.529  15.140  1.00 92.42           H  
ATOM   2319  CA  GLU A 142     -26.414  14.751  15.503  1.00 92.42           C  
ATOM   2320  HA  GLU A 142     -26.961  14.923  16.430  1.00 92.42           H  
ATOM   2321  C   GLU A 142     -27.447  14.697  14.364  1.00 92.42           C  
ATOM   2322  CB  GLU A 142     -25.479  15.939  15.250  1.00 92.42           C  
ATOM   2323  HB2 GLU A 142     -26.072  16.823  15.013  1.00 92.42           H  
ATOM   2324  HB3 GLU A 142     -24.865  15.698  14.383  1.00 92.42           H  
ATOM   2325  O   GLU A 142     -28.345  15.529  14.299  1.00 92.42           O  
ATOM   2326  CG  GLU A 142     -24.575  16.277  16.444  1.00 92.42           C  
ATOM   2327  HG2 GLU A 142     -25.176  16.735  17.230  1.00 92.42           H  
ATOM   2328  HG3 GLU A 142     -24.140  15.359  16.839  1.00 92.42           H  
ATOM   2329  CD  GLU A 142     -23.429  17.214  16.044  1.00 92.42           C  
ATOM   2330  OE1 GLU A 142     -22.431  17.266  16.784  1.00 92.42           O  
ATOM   2331  OE2 GLU A 142     -23.453  17.774  14.924  1.00 92.42           O  
ATOM   2332  N   SER A 143     -27.318  13.739  13.444  1.00 94.06           N  
ATOM   2333  H   SER A 143     -26.597  13.045  13.578  1.00 94.06           H  
ATOM   2334  CA  SER A 143     -28.148  13.601  12.239  1.00 94.06           C  
ATOM   2335  HA  SER A 143     -28.988  14.290  12.319  1.00 94.06           H  
ATOM   2336  C   SER A 143     -28.774  12.209  12.118  1.00 94.06           C  
ATOM   2337  CB  SER A 143     -27.351  14.009  10.996  1.00 94.06           C  
ATOM   2338  HB2 SER A 143     -27.987  13.926  10.115  1.00 94.06           H  
ATOM   2339  HB3 SER A 143     -27.050  15.051  11.106  1.00 94.06           H  
ATOM   2340  O   SER A 143     -29.066  11.729  11.016  1.00 94.06           O  
ATOM   2341  OG  SER A 143     -26.191  13.211  10.822  1.00 94.06           O  
ATOM   2342  HG  SER A 143     -25.679  13.579  10.098  1.00 94.06           H  
ATOM   2343  N   LEU A 144     -28.986  11.554  13.264  1.00 94.04           N  
ATOM   2344  H   LEU A 144     -28.706  12.011  14.120  1.00 94.04           H  
ATOM   2345  CA  LEU A 144     -29.637  10.253  13.351  1.00 94.04           C  
ATOM   2346  HA  LEU A 144     -29.071   9.555  12.735  1.00 94.04           H  
ATOM   2347  C   LEU A 144     -31.063  10.319  12.789  1.00 94.04           C  
ATOM   2348  CB  LEU A 144     -29.644   9.748  14.806  1.00 94.04           C  
ATOM   2349  HB2 LEU A 144     -30.137  10.498  15.424  1.00 94.04           H  
ATOM   2350  HB3 LEU A 144     -30.242   8.838  14.857  1.00 94.04           H  
ATOM   2351  O   LEU A 144     -31.799  11.285  12.983  1.00 94.04           O  
ATOM   2352  CG  LEU A 144     -28.256   9.446  15.399  1.00 94.04           C  
ATOM   2353  HG  LEU A 144     -27.628  10.334  15.316  1.00 94.04           H  
ATOM   2354  CD1 LEU A 144     -28.405   9.116  16.881  1.00 94.04           C  
ATOM   2355 HD11 LEU A 144     -27.434   8.878  17.313  1.00 94.04           H  
ATOM   2356 HD12 LEU A 144     -29.088   8.277  17.012  1.00 94.04           H  
ATOM   2357 HD13 LEU A 144     -28.812   9.986  17.397  1.00 94.04           H  
ATOM   2358  CD2 LEU A 144     -27.562   8.269  14.705  1.00 94.04           C  
ATOM   2359 HD21 LEU A 144     -26.618   8.060  15.208  1.00 94.04           H  
ATOM   2360 HD22 LEU A 144     -28.197   7.384  14.736  1.00 94.04           H  
ATOM   2361 HD23 LEU A 144     -27.334   8.533  13.672  1.00 94.04           H  
ATOM   2362  N   LYS A 145     -31.453   9.255  12.085  1.00 92.14           N  
ATOM   2363  H   LYS A 145     -30.801   8.487  12.011  1.00 92.14           H  
ATOM   2364  CA  LYS A 145     -32.800   9.073  11.535  1.00 92.14           C  
ATOM   2365  HA  LYS A 145     -33.345  10.014  11.604  1.00 92.14           H  
ATOM   2366  C   LYS A 145     -33.557   8.037  12.363  1.00 92.14           C  
ATOM   2367  CB  LYS A 145     -32.721   8.657  10.058  1.00 92.14           C  
ATOM   2368  HB2 LYS A 145     -32.183   7.712   9.982  1.00 92.14           H  
ATOM   2369  HB3 LYS A 145     -33.736   8.502   9.692  1.00 92.14           H  
ATOM   2370  O   LYS A 145     -32.991   6.985  12.675  1.00 92.14           O  
ATOM   2371  CG  LYS A 145     -32.030   9.705   9.171  1.00 92.14           C  
ATOM   2372  HG2 LYS A 145     -30.994   9.830   9.485  1.00 92.14           H  
ATOM   2373  HG3 LYS A 145     -32.547  10.660   9.271  1.00 92.14           H  
ATOM   2374  CD  LYS A 145     -32.058   9.262   7.703  1.00 92.14           C  
ATOM   2375  HD2 LYS A 145     -33.095   9.155   7.385  1.00 92.14           H  
ATOM   2376  HD3 LYS A 145     -31.554   8.300   7.611  1.00 92.14           H  
ATOM   2377  CE  LYS A 145     -31.352  10.302   6.831  1.00 92.14           C  
ATOM   2378  HE2 LYS A 145     -31.836  11.266   6.984  1.00 92.14           H  
ATOM   2379  HE3 LYS A 145     -30.321  10.395   7.172  1.00 92.14           H  
ATOM   2380  NZ  LYS A 145     -31.395   9.923   5.397  1.00 92.14           N  
ATOM   2381  HZ1 LYS A 145     -30.924  10.619   4.837  1.00 92.14           H  
ATOM   2382  HZ2 LYS A 145     -30.943   9.031   5.256  1.00 92.14           H  
ATOM   2383  HZ3 LYS A 145     -32.353   9.855   5.085  1.00 92.14           H  
ATOM   2384  N   GLY A 146     -34.828   8.298  12.657  1.00 92.98           N  
ATOM   2385  H   GLY A 146     -35.198   9.215  12.449  1.00 92.98           H  
ATOM   2386  CA  GLY A 146     -35.698   7.419  13.447  1.00 92.98           C  
ATOM   2387  HA2 GLY A 146     -35.103   6.809  14.127  1.00 92.98           H  
ATOM   2388  HA3 GLY A 146     -36.255   6.754  12.788  1.00 92.98           H  
ATOM   2389  C   GLY A 146     -36.691   8.210  14.295  1.00 92.98           C  
ATOM   2390  O   GLY A 146     -36.708   9.442  14.218  1.00 92.98           O  
ATOM   2391  N   SER A 147     -37.497   7.506  15.095  1.00 96.29           N  
ATOM   2392  H   SER A 147     -37.397   6.504  15.164  1.00 96.29           H  
ATOM   2393  CA  SER A 147     -38.313   8.157  16.126  1.00 96.29           C  
ATOM   2394  HA  SER A 147     -38.893   8.940  15.637  1.00 96.29           H  
ATOM   2395  C   SER A 147     -37.419   8.811  17.199  1.00 96.29           C  
ATOM   2396  CB  SER A 147     -39.309   7.166  16.752  1.00 96.29           C  
ATOM   2397  HB2 SER A 147     -39.658   6.463  15.997  1.00 96.29           H  
ATOM   2398  HB3 SER A 147     -40.170   7.719  17.128  1.00 96.29           H  
ATOM   2399  O   SER A 147     -36.225   8.491  17.287  1.00 96.29           O  
ATOM   2400  OG  SER A 147     -38.741   6.461  17.833  1.00 96.29           O  
ATOM   2401  HG  SER A 147     -39.283   6.650  18.602  1.00 96.29           H  
ATOM   2402  N   PRO A 148     -37.952   9.733  18.020  1.00 95.11           N  
ATOM   2403  CA  PRO A 148     -37.220  10.284  19.160  1.00 95.11           C  
ATOM   2404  HA  PRO A 148     -36.396  10.891  18.787  1.00 95.11           H  
ATOM   2405  C   PRO A 148     -36.652   9.198  20.086  1.00 95.11           C  
ATOM   2406  CB  PRO A 148     -38.226  11.185  19.885  1.00 95.11           C  
ATOM   2407  HB2 PRO A 148     -37.739  12.042  20.349  1.00 95.11           H  
ATOM   2408  HB3 PRO A 148     -38.779  10.615  20.631  1.00 95.11           H  
ATOM   2409  O   PRO A 148     -35.475   9.257  20.438  1.00 95.11           O  
ATOM   2410  CG  PRO A 148     -39.185  11.608  18.773  1.00 95.11           C  
ATOM   2411  HG2 PRO A 148     -40.161  11.890  19.167  1.00 95.11           H  
ATOM   2412  HG3 PRO A 148     -38.748  12.423  18.197  1.00 95.11           H  
ATOM   2413  CD  PRO A 148     -39.267  10.350  17.913  1.00 95.11           C  
ATOM   2414  HD2 PRO A 148     -39.511  10.616  16.885  1.00 95.11           H  
ATOM   2415  HD3 PRO A 148     -40.020   9.679  18.324  1.00 95.11           H  
ATOM   2416  N   GLU A 149     -37.444   8.170  20.394  1.00 95.46           N  
ATOM   2417  H   GLU A 149     -38.394   8.177  20.050  1.00 95.46           H  
ATOM   2418  CA  GLU A 149     -37.065   7.047  21.258  1.00 95.46           C  
ATOM   2419  HA  GLU A 149     -36.692   7.435  22.206  1.00 95.46           H  
ATOM   2420  C   GLU A 149     -35.946   6.205  20.626  1.00 95.46           C  
ATOM   2421  CB  GLU A 149     -38.284   6.144  21.546  1.00 95.46           C  
ATOM   2422  HB2 GLU A 149     -37.959   5.374  22.246  1.00 95.46           H  
ATOM   2423  HB3 GLU A 149     -38.587   5.632  20.633  1.00 95.46           H  
ATOM   2424  O   GLU A 149     -34.959   5.875  21.285  1.00 95.46           O  
ATOM   2425  CG  GLU A 149     -39.508   6.847  22.167  1.00 95.46           C  
ATOM   2426  HG2 GLU A 149     -39.172   7.444  23.015  1.00 95.46           H  
ATOM   2427  HG3 GLU A 149     -40.178   6.078  22.550  1.00 95.46           H  
ATOM   2428  CD  GLU A 149     -40.299   7.731  21.184  1.00 95.46           C  
ATOM   2429  OE1 GLU A 149     -41.031   8.624  21.660  1.00 95.46           O  
ATOM   2430  OE2 GLU A 149     -40.135   7.553  19.946  1.00 95.46           O  
ATOM   2431  N   ASP A 150     -36.044   5.911  19.323  1.00 96.18           N  
ATOM   2432  H   ASP A 150     -36.893   6.160  18.836  1.00 96.18           H  
ATOM   2433  CA  ASP A 150     -34.994   5.194  18.589  1.00 96.18           C  
ATOM   2434  HA  ASP A 150     -34.830   4.216  19.041  1.00 96.18           H  
ATOM   2435  C   ASP A 150     -33.672   5.971  18.591  1.00 96.18           C  
ATOM   2436  CB  ASP A 150     -35.383   5.024  17.114  1.00 96.18           C  
ATOM   2437  HB2 ASP A 150     -34.496   4.704  16.568  1.00 96.18           H  
ATOM   2438  HB3 ASP A 150     -35.675   5.991  16.705  1.00 96.18           H  
ATOM   2439  O   ASP A 150     -32.583   5.392  18.661  1.00 96.18           O  
ATOM   2440  CG  ASP A 150     -36.470   4.002  16.805  1.00 96.18           C  
ATOM   2441  OD1 ASP A 150     -36.702   3.097  17.631  1.00 96.18           O  
ATOM   2442  OD2 ASP A 150     -36.942   4.093  15.646  1.00 96.18           O  
ATOM   2443  N   ASN A 151     -33.746   7.295  18.445  1.00 96.80           N  
ATOM   2444  H   ASN A 151     -34.664   7.714  18.402  1.00 96.80           H  
ATOM   2445  CA  ASN A 151     -32.568   8.154  18.432  1.00 96.80           C  
ATOM   2446  HA  ASN A 151     -31.814   7.711  17.781  1.00 96.80           H  
ATOM   2447  C   ASN A 151     -31.933   8.241  19.822  1.00 96.80           C  
ATOM   2448  CB  ASN A 151     -32.944   9.528  17.866  1.00 96.80           C  
ATOM   2449  HB2 ASN A 151     -32.117  10.220  18.024  1.00 96.80           H  
ATOM   2450  HB3 ASN A 151     -33.814   9.909  18.401  1.00 96.80           H  
ATOM   2451  O   ASN A 151     -30.707   8.180  19.919  1.00 96.80           O  
ATOM   2452  CG  ASN A 151     -33.245   9.504  16.376  1.00 96.80           C  
ATOM   2453  ND2 ASN A 151     -33.912  10.527  15.899  1.00 96.80           N  
ATOM   2454 HD21 ASN A 151     -34.303  11.200  16.542  1.00 96.80           H  
ATOM   2455 HD22 ASN A 151     -34.208  10.485  14.934  1.00 96.80           H  
ATOM   2456  OD1 ASN A 151     -32.855   8.613  15.624  1.00 96.80           O  
ATOM   2457  N   GLU A 152     -32.734   8.303  20.887  1.00 95.88           N  
ATOM   2458  H   GLU A 152     -33.732   8.370  20.748  1.00 95.88           H  
ATOM   2459  CA  GLU A 152     -32.247   8.245  22.267  1.00 95.88           C  
ATOM   2460  HA  GLU A 152     -31.538   9.059  22.423  1.00 95.88           H  
ATOM   2461  C   GLU A 152     -31.507   6.928  22.544  1.00 95.88           C  
ATOM   2462  CB  GLU A 152     -33.425   8.452  23.231  1.00 95.88           C  
ATOM   2463  HB2 GLU A 152     -34.129   7.627  23.128  1.00 95.88           H  
ATOM   2464  HB3 GLU A 152     -33.928   9.383  22.969  1.00 95.88           H  
ATOM   2465  O   GLU A 152     -30.384   6.948  23.052  1.00 95.88           O  
ATOM   2466  CG  GLU A 152     -32.948   8.542  24.688  1.00 95.88           C  
ATOM   2467  HG2 GLU A 152     -32.484   7.597  24.971  1.00 95.88           H  
ATOM   2468  HG3 GLU A 152     -32.188   9.320  24.755  1.00 95.88           H  
ATOM   2469  CD  GLU A 152     -34.075   8.850  25.683  1.00 95.88           C  
ATOM   2470  OE1 GLU A 152     -33.718   9.210  26.829  1.00 95.88           O  
ATOM   2471  OE2 GLU A 152     -35.260   8.717  25.310  1.00 95.88           O  
ATOM   2472  N   GLN A 153     -32.058   5.787  22.114  1.00 97.05           N  
ATOM   2473  H   GLN A 153     -32.993   5.825  21.733  1.00 97.05           H  
ATOM   2474  CA  GLN A 153     -31.398   4.482  22.248  1.00 97.05           C  
ATOM   2475  HA  GLN A 153     -31.181   4.303  23.302  1.00 97.05           H  
ATOM   2476  C   GLN A 153     -30.064   4.416  21.490  1.00 97.05           C  
ATOM   2477  CB  GLN A 153     -32.323   3.371  21.741  1.00 97.05           C  
ATOM   2478  HB2 GLN A 153     -31.751   2.447  21.672  1.00 97.05           H  
ATOM   2479  HB3 GLN A 153     -32.684   3.626  20.744  1.00 97.05           H  
ATOM   2480  O   GLN A 153     -29.061   3.943  22.029  1.00 97.05           O  
ATOM   2481  CG  GLN A 153     -33.521   3.123  22.667  1.00 97.05           C  
ATOM   2482  HG2 GLN A 153     -33.161   2.824  23.652  1.00 97.05           H  
ATOM   2483  HG3 GLN A 153     -34.100   4.039  22.786  1.00 97.05           H  
ATOM   2484  CD  GLN A 153     -34.441   2.031  22.135  1.00 97.05           C  
ATOM   2485  NE2 GLN A 153     -35.564   1.798  22.774  1.00 97.05           N  
ATOM   2486 HE21 GLN A 153     -35.862   2.421  23.512  1.00 97.05           H  
ATOM   2487 HE22 GLN A 153     -36.190   1.148  22.320  1.00 97.05           H  
ATOM   2488  OE1 GLN A 153     -34.162   1.344  21.165  1.00 97.05           O  
ATOM   2489  N   LYS A 154     -30.013   4.928  20.252  1.00 97.39           N  
ATOM   2490  H   LYS A 154     -30.876   5.276  19.860  1.00 97.39           H  
ATOM   2491  CA  LYS A 154     -28.770   5.007  19.460  1.00 97.39           C  
ATOM   2492  HA  LYS A 154     -28.327   4.013  19.385  1.00 97.39           H  
ATOM   2493  C   LYS A 154     -27.726   5.902  20.130  1.00 97.39           C  
ATOM   2494  CB  LYS A 154     -29.083   5.536  18.056  1.00 97.39           C  
ATOM   2495  HB2 LYS A 154     -28.155   5.813  17.555  1.00 97.39           H  
ATOM   2496  HB3 LYS A 154     -29.692   6.433  18.169  1.00 97.39           H  
ATOM   2497  O   LYS A 154     -26.545   5.556  20.148  1.00 97.39           O  
ATOM   2498  CG  LYS A 154     -29.827   4.521  17.176  1.00 97.39           C  
ATOM   2499  HG2 LYS A 154     -29.134   3.752  16.834  1.00 97.39           H  
ATOM   2500  HG3 LYS A 154     -30.611   4.039  17.760  1.00 97.39           H  
ATOM   2501  CD  LYS A 154     -30.460   5.231  15.970  1.00 97.39           C  
ATOM   2502  HD2 LYS A 154     -30.976   6.122  16.328  1.00 97.39           H  
ATOM   2503  HD3 LYS A 154     -29.691   5.529  15.258  1.00 97.39           H  
ATOM   2504  CE  LYS A 154     -31.484   4.314  15.296  1.00 97.39           C  
ATOM   2505  HE2 LYS A 154     -31.957   3.719  16.078  1.00 97.39           H  
ATOM   2506  HE3 LYS A 154     -30.982   3.633  14.610  1.00 97.39           H  
ATOM   2507  NZ  LYS A 154     -32.540   5.101  14.615  1.00 97.39           N  
ATOM   2508  HZ1 LYS A 154     -33.301   4.510  14.312  1.00 97.39           H  
ATOM   2509  HZ2 LYS A 154     -32.942   5.763  15.263  1.00 97.39           H  
ATOM   2510  HZ3 LYS A 154     -32.218   5.649  13.830  1.00 97.39           H  
ATOM   2511  N   GLN A 155     -28.140   7.036  20.694  1.00 97.05           N  
ATOM   2512  H   GLN A 155     -29.121   7.270  20.640  1.00 97.05           H  
ATOM   2513  CA  GLN A 155     -27.246   7.933  21.429  1.00 97.05           C  
ATOM   2514  HA  GLN A 155     -26.376   8.157  20.812  1.00 97.05           H  
ATOM   2515  C   GLN A 155     -26.733   7.292  22.721  1.00 97.05           C  
ATOM   2516  CB  GLN A 155     -27.969   9.243  21.755  1.00 97.05           C  
ATOM   2517  HB2 GLN A 155     -28.941   9.021  22.196  1.00 97.05           H  
ATOM   2518  HB3 GLN A 155     -27.380   9.797  22.486  1.00 97.05           H  
ATOM   2519  O   GLN A 155     -25.547   7.418  23.029  1.00 97.05           O  
ATOM   2520  CG  GLN A 155     -28.153  10.133  20.520  1.00 97.05           C  
ATOM   2521  HG2 GLN A 155     -28.675   9.584  19.736  1.00 97.05           H  
ATOM   2522  HG3 GLN A 155     -27.174  10.418  20.134  1.00 97.05           H  
ATOM   2523  CD  GLN A 155     -28.940  11.401  20.830  1.00 97.05           C  
ATOM   2524  NE2 GLN A 155     -29.157  12.253  19.853  1.00 97.05           N  
ATOM   2525 HE21 GLN A 155     -29.703  13.069  20.093  1.00 97.05           H  
ATOM   2526 HE22 GLN A 155     -28.776  12.103  18.930  1.00 97.05           H  
ATOM   2527  OE1 GLN A 155     -29.322  11.678  21.956  1.00 97.05           O  
ATOM   2528  N   LEU A 156     -27.593   6.585  23.459  1.00 97.18           N  
ATOM   2529  H   LEU A 156     -28.566   6.567  23.188  1.00 97.18           H  
ATOM   2530  CA  LEU A 156     -27.206   5.852  24.661  1.00 97.18           C  
ATOM   2531  HA  LEU A 156     -26.716   6.553  25.337  1.00 97.18           H  
ATOM   2532  C   LEU A 156     -26.195   4.750  24.329  1.00 97.18           C  
ATOM   2533  CB  LEU A 156     -28.462   5.292  25.348  1.00 97.18           C  
ATOM   2534  HB2 LEU A 156     -28.940   4.576  24.679  1.00 97.18           H  
ATOM   2535  HB3 LEU A 156     -29.166   6.107  25.519  1.00 97.18           H  
ATOM   2536  O   LEU A 156     -25.168   4.665  24.994  1.00 97.18           O  
ATOM   2537  CG  LEU A 156     -28.173   4.596  26.692  1.00 97.18           C  
ATOM   2538  HG  LEU A 156     -27.460   3.785  26.540  1.00 97.18           H  
ATOM   2539  CD1 LEU A 156     -27.609   5.568  27.733  1.00 97.18           C  
ATOM   2540 HD11 LEU A 156     -28.277   6.422  27.846  1.00 97.18           H  
ATOM   2541 HD12 LEU A 156     -27.519   5.057  28.692  1.00 97.18           H  
ATOM   2542 HD13 LEU A 156     -26.615   5.901  27.436  1.00 97.18           H  
ATOM   2543  CD2 LEU A 156     -29.463   3.993  27.245  1.00 97.18           C  
ATOM   2544 HD21 LEU A 156     -30.195   4.779  27.435  1.00 97.18           H  
ATOM   2545 HD22 LEU A 156     -29.255   3.461  28.173  1.00 97.18           H  
ATOM   2546 HD23 LEU A 156     -29.878   3.287  26.525  1.00 97.18           H  
ATOM   2547  N   PHE A 157     -26.425   3.988  23.256  1.00 97.98           N  
ATOM   2548  H   PHE A 157     -27.314   4.085  22.786  1.00 97.98           H  
ATOM   2549  CA  PHE A 157     -25.481   2.986  22.756  1.00 97.98           C  
ATOM   2550  HA  PHE A 157     -25.340   2.221  23.519  1.00 97.98           H  
ATOM   2551  C   PHE A 157     -24.103   3.597  22.463  1.00 97.98           C  
ATOM   2552  CB  PHE A 157     -26.073   2.327  21.499  1.00 97.98           C  
ATOM   2553  HB2 PHE A 157     -26.356   3.099  20.783  1.00 97.98           H  
ATOM   2554  HB3 PHE A 157     -26.984   1.797  21.778  1.00 97.98           H  
ATOM   2555  O   PHE A 157     -23.083   3.092  22.928  1.00 97.98           O  
ATOM   2556  CG  PHE A 157     -25.130   1.360  20.812  1.00 97.98           C  
ATOM   2557  CD1 PHE A 157     -24.303   1.796  19.759  1.00 97.98           C  
ATOM   2558  HD1 PHE A 157     -24.359   2.819  19.419  1.00 97.98           H  
ATOM   2559  CD2 PHE A 157     -25.045   0.030  21.259  1.00 97.98           C  
ATOM   2560  HD2 PHE A 157     -25.670  -0.305  22.073  1.00 97.98           H  
ATOM   2561  CE1 PHE A 157     -23.384   0.909  19.169  1.00 97.98           C  
ATOM   2562  HE1 PHE A 157     -22.736   1.254  18.377  1.00 97.98           H  
ATOM   2563  CE2 PHE A 157     -24.123  -0.856  20.672  1.00 97.98           C  
ATOM   2564  HE2 PHE A 157     -24.037  -1.865  21.047  1.00 97.98           H  
ATOM   2565  CZ  PHE A 157     -23.287  -0.414  19.632  1.00 97.98           C  
ATOM   2566  HZ  PHE A 157     -22.556  -1.086  19.207  1.00 97.98           H  
ATOM   2567  N   VAL A 158     -24.056   4.720  21.739  1.00 97.92           N  
ATOM   2568  H   VAL A 158     -24.922   5.092  21.377  1.00 97.92           H  
ATOM   2569  CA  VAL A 158     -22.792   5.404  21.419  1.00 97.92           C  
ATOM   2570  HA  VAL A 158     -22.120   4.687  20.946  1.00 97.92           H  
ATOM   2571  C   VAL A 158     -22.074   5.897  22.682  1.00 97.92           C  
ATOM   2572  CB  VAL A 158     -23.050   6.549  20.422  1.00 97.92           C  
ATOM   2573  HB  VAL A 158     -23.884   7.157  20.774  1.00 97.92           H  
ATOM   2574  O   VAL A 158     -20.855   5.777  22.776  1.00 97.92           O  
ATOM   2575  CG1 VAL A 158     -21.837   7.457  20.242  1.00 97.92           C  
ATOM   2576 HG11 VAL A 158     -21.731   8.076  21.133  1.00 97.92           H  
ATOM   2577 HG12 VAL A 158     -21.982   8.118  19.387  1.00 97.92           H  
ATOM   2578 HG13 VAL A 158     -20.942   6.857  20.080  1.00 97.92           H  
ATOM   2579  CG2 VAL A 158     -23.397   5.998  19.035  1.00 97.92           C  
ATOM   2580 HG21 VAL A 158     -22.541   5.465  18.619  1.00 97.92           H  
ATOM   2581 HG22 VAL A 158     -24.242   5.313  19.098  1.00 97.92           H  
ATOM   2582 HG23 VAL A 158     -23.670   6.819  18.372  1.00 97.92           H  
ATOM   2583  N   LYS A 159     -22.808   6.424  23.670  1.00 96.06           N  
ATOM   2584  H   LYS A 159     -23.807   6.490  23.538  1.00 96.06           H  
ATOM   2585  CA  LYS A 159     -22.228   6.855  24.954  1.00 96.06           C  
ATOM   2586  HA  LYS A 159     -21.361   7.487  24.765  1.00 96.06           H  
ATOM   2587  C   LYS A 159     -21.710   5.677  25.779  1.00 96.06           C  
ATOM   2588  CB  LYS A 159     -23.267   7.641  25.767  1.00 96.06           C  
ATOM   2589  HB2 LYS A 159     -24.194   7.069  25.809  1.00 96.06           H  
ATOM   2590  HB3 LYS A 159     -22.898   7.760  26.786  1.00 96.06           H  
ATOM   2591  O   LYS A 159     -20.641   5.791  26.371  1.00 96.06           O  
ATOM   2592  CG  LYS A 159     -23.544   9.036  25.190  1.00 96.06           C  
ATOM   2593  HG2 LYS A 159     -23.825   8.959  24.140  1.00 96.06           H  
ATOM   2594  HG3 LYS A 159     -22.642   9.644  25.265  1.00 96.06           H  
ATOM   2595  CD  LYS A 159     -24.682   9.705  25.973  1.00 96.06           C  
ATOM   2596  HD2 LYS A 159     -25.557   9.055  25.940  1.00 96.06           H  
ATOM   2597  HD3 LYS A 159     -24.377   9.837  27.011  1.00 96.06           H  
ATOM   2598  CE  LYS A 159     -25.039  11.062  25.356  1.00 96.06           C  
ATOM   2599  HE2 LYS A 159     -25.264  10.907  24.301  1.00 96.06           H  
ATOM   2600  HE3 LYS A 159     -24.173  11.719  25.422  1.00 96.06           H  
ATOM   2601  NZ  LYS A 159     -26.212  11.676  26.032  1.00 96.06           N  
ATOM   2602  HZ1 LYS A 159     -27.016  11.070  25.959  1.00 96.06           H  
ATOM   2603  HZ2 LYS A 159     -26.461  12.552  25.596  1.00 96.06           H  
ATOM   2604  HZ3 LYS A 159     -26.028  11.837  27.012  1.00 96.06           H  
ATOM   2605  N   GLN A 160     -22.462   4.577  25.815  1.00 97.45           N  
ATOM   2606  H   GLN A 160     -23.339   4.583  25.314  1.00 97.45           H  
ATOM   2607  CA  GLN A 160     -22.143   3.384  26.595  1.00 97.45           C  
ATOM   2608  HA  GLN A 160     -21.959   3.678  27.628  1.00 97.45           H  
ATOM   2609  C   GLN A 160     -20.879   2.682  26.096  1.00 97.45           C  
ATOM   2610  CB  GLN A 160     -23.353   2.434  26.566  1.00 97.45           C  
ATOM   2611  HB2 GLN A 160     -24.212   2.952  26.992  1.00 97.45           H  
ATOM   2612  HB3 GLN A 160     -23.583   2.169  25.534  1.00 97.45           H  
ATOM   2613  O   GLN A 160     -20.136   2.176  26.922  1.00 97.45           O  
ATOM   2614  CG  GLN A 160     -23.102   1.146  27.366  1.00 97.45           C  
ATOM   2615  HG2 GLN A 160     -22.815   1.402  28.385  1.00 97.45           H  
ATOM   2616  HG3 GLN A 160     -22.283   0.588  26.911  1.00 97.45           H  
ATOM   2617  CD  GLN A 160     -24.308   0.217  27.421  1.00 97.45           C  
ATOM   2618  NE2 GLN A 160     -24.133  -0.983  27.927  1.00 97.45           N  
ATOM   2619 HE21 GLN A 160     -24.955  -1.568  27.977  1.00 97.45           H  
ATOM   2620 HE22 GLN A 160     -23.214  -1.268  28.234  1.00 97.45           H  
ATOM   2621  OE1 GLN A 160     -25.419   0.533  27.030  1.00 97.45           O  
ATOM   2622  N   PHE A 161     -20.644   2.669  24.781  1.00 97.76           N  
ATOM   2623  H   PHE A 161     -21.348   3.060  24.171  1.00 97.76           H  
ATOM   2624  CA  PHE A 161     -19.532   1.946  24.156  1.00 97.76           C  
ATOM   2625  HA  PHE A 161     -19.036   1.348  24.921  1.00 97.76           H  
ATOM   2626  C   PHE A 161     -18.443   2.877  23.606  1.00 97.76           C  
ATOM   2627  CB  PHE A 161     -20.084   0.969  23.107  1.00 97.76           C  
ATOM   2628  HB2 PHE A 161     -20.639   1.526  22.353  1.00 97.76           H  
ATOM   2629  HB3 PHE A 161     -19.249   0.477  22.608  1.00 97.76           H  
ATOM   2630  O   PHE A 161     -17.824   2.581  22.582  1.00 97.76           O  
ATOM   2631  CG  PHE A 161     -20.958  -0.119  23.697  1.00 97.76           C  
ATOM   2632  CD1 PHE A 161     -20.374  -1.132  24.478  1.00 97.76           C  
ATOM   2633  HD1 PHE A 161     -19.312  -1.111  24.675  1.00 97.76           H  
ATOM   2634  CD2 PHE A 161     -22.350  -0.110  23.498  1.00 97.76           C  
ATOM   2635  HD2 PHE A 161     -22.804   0.670  22.905  1.00 97.76           H  
ATOM   2636  CE1 PHE A 161     -21.175  -2.137  25.045  1.00 97.76           C  
ATOM   2637  HE1 PHE A 161     -20.719  -2.892  25.669  1.00 97.76           H  
ATOM   2638  CE2 PHE A 161     -23.156  -1.103  24.081  1.00 97.76           C  
ATOM   2639  HE2 PHE A 161     -24.228  -1.072  23.956  1.00 97.76           H  
ATOM   2640  CZ  PHE A 161     -22.567  -2.124  24.847  1.00 97.76           C  
ATOM   2641  HZ  PHE A 161     -23.187  -2.878  25.308  1.00 97.76           H  
ATOM   2642  N   LYS A 162     -18.199   4.029  24.248  1.00 96.47           N  
ATOM   2643  H   LYS A 162     -18.685   4.178  25.121  1.00 96.47           H  
ATOM   2644  CA  LYS A 162     -17.164   4.988  23.811  1.00 96.47           C  
ATOM   2645  HA  LYS A 162     -17.414   5.310  22.801  1.00 96.47           H  
ATOM   2646  C   LYS A 162     -15.775   4.334  23.722  1.00 96.47           C  
ATOM   2647  CB  LYS A 162     -17.169   6.219  24.738  1.00 96.47           C  
ATOM   2648  HB2 LYS A 162     -16.976   5.899  25.763  1.00 96.47           H  
ATOM   2649  HB3 LYS A 162     -18.156   6.680  24.700  1.00 96.47           H  
ATOM   2650  O   LYS A 162     -14.988   4.699  22.849  1.00 96.47           O  
ATOM   2651  CG  LYS A 162     -16.108   7.256  24.322  1.00 96.47           C  
ATOM   2652  HG2 LYS A 162     -15.117   6.817  24.444  1.00 96.47           H  
ATOM   2653  HG3 LYS A 162     -16.242   7.500  23.268  1.00 96.47           H  
ATOM   2654  CD  LYS A 162     -16.141   8.553  25.146  1.00 96.47           C  
ATOM   2655  HD2 LYS A 162     -15.970   8.313  26.195  1.00 96.47           H  
ATOM   2656  HD3 LYS A 162     -17.114   9.032  25.034  1.00 96.47           H  
ATOM   2657  CE  LYS A 162     -15.026   9.478  24.624  1.00 96.47           C  
ATOM   2658  HE2 LYS A 162     -15.224   9.701  23.576  1.00 96.47           H  
ATOM   2659  HE3 LYS A 162     -14.084   8.931  24.659  1.00 96.47           H  
ATOM   2660  NZ  LYS A 162     -14.888  10.747  25.387  1.00 96.47           N  
ATOM   2661  HZ1 LYS A 162     -15.735  11.296  25.345  1.00 96.47           H  
ATOM   2662  HZ2 LYS A 162     -14.646  10.567  26.350  1.00 96.47           H  
ATOM   2663  HZ3 LYS A 162     -14.149  11.305  24.984  1.00 96.47           H  
ATOM   2664  N   GLU A 163     -15.487   3.350  24.572  1.00 96.42           N  
ATOM   2665  H   GLU A 163     -16.187   3.082  25.248  1.00 96.42           H  
ATOM   2666  CA  GLU A 163     -14.248   2.565  24.576  1.00 96.42           C  
ATOM   2667  HA  GLU A 163     -13.413   3.257  24.688  1.00 96.42           H  
ATOM   2668  C   GLU A 163     -13.994   1.802  23.268  1.00 96.42           C  
ATOM   2669  CB  GLU A 163     -14.205   1.610  25.786  1.00 96.42           C  
ATOM   2670  HB2 GLU A 163     -14.317   2.187  26.704  1.00 96.42           H  
ATOM   2671  HB3 GLU A 163     -13.202   1.183  25.813  1.00 96.42           H  
ATOM   2672  O   GLU A 163     -12.844   1.489  22.957  1.00 96.42           O  
ATOM   2673  CG  GLU A 163     -15.200   0.430  25.788  1.00 96.42           C  
ATOM   2674  HG2 GLU A 163     -14.817  -0.313  26.487  1.00 96.42           H  
ATOM   2675  HG3 GLU A 163     -15.214  -0.036  24.803  1.00 96.42           H  
ATOM   2676  CD  GLU A 163     -16.635   0.775  26.214  1.00 96.42           C  
ATOM   2677  OE1 GLU A 163     -17.459  -0.166  26.247  1.00 96.42           O  
ATOM   2678  OE2 GLU A 163     -16.918   1.976  26.441  1.00 96.42           O  
ATOM   2679  N   TYR A 164     -15.019   1.582  22.434  1.00 98.44           N  
ATOM   2680  H   TYR A 164     -15.950   1.854  22.714  1.00 98.44           H  
ATOM   2681  CA  TYR A 164     -14.833   0.969  21.118  1.00 98.44           C  
ATOM   2682  HA  TYR A 164     -14.360  -0.004  21.254  1.00 98.44           H  
ATOM   2683  C   TYR A 164     -13.892   1.778  20.222  1.00 98.44           C  
ATOM   2684  CB  TYR A 164     -16.184   0.761  20.418  1.00 98.44           C  
ATOM   2685  HB2 TYR A 164     -15.988   0.620  19.355  1.00 98.44           H  
ATOM   2686  HB3 TYR A 164     -16.781   1.669  20.501  1.00 98.44           H  
ATOM   2687  O   TYR A 164     -13.249   1.191  19.357  1.00 98.44           O  
ATOM   2688  CG  TYR A 164     -17.011  -0.431  20.876  1.00 98.44           C  
ATOM   2689  CD1 TYR A 164     -16.695  -1.156  22.045  1.00 98.44           C  
ATOM   2690  HD1 TYR A 164     -15.863  -0.884  22.678  1.00 98.44           H  
ATOM   2691  CD2 TYR A 164     -18.115  -0.828  20.096  1.00 98.44           C  
ATOM   2692  HD2 TYR A 164     -18.373  -0.259  19.215  1.00 98.44           H  
ATOM   2693  CE1 TYR A 164     -17.480  -2.249  22.440  1.00 98.44           C  
ATOM   2694  HE1 TYR A 164     -17.229  -2.761  23.358  1.00 98.44           H  
ATOM   2695  CE2 TYR A 164     -18.894  -1.939  20.474  1.00 98.44           C  
ATOM   2696  HE2 TYR A 164     -19.761  -2.226  19.898  1.00 98.44           H  
ATOM   2697  OH  TYR A 164     -19.328  -3.707  22.040  1.00 98.44           O  
ATOM   2698  HH  TYR A 164     -19.214  -3.852  22.982  1.00 98.44           H  
ATOM   2699  CZ  TYR A 164     -18.582  -2.640  21.658  1.00 98.44           C  
ATOM   2700  N   LEU A 165     -13.754   3.093  20.428  1.00 98.00           N  
ATOM   2701  H   LEU A 165     -14.271   3.514  21.186  1.00 98.00           H  
ATOM   2702  CA  LEU A 165     -12.748   3.898  19.725  1.00 98.00           C  
ATOM   2703  HA  LEU A 165     -12.908   3.815  18.650  1.00 98.00           H  
ATOM   2704  C   LEU A 165     -11.320   3.393  20.009  1.00 98.00           C  
ATOM   2705  CB  LEU A 165     -12.878   5.371  20.150  1.00 98.00           C  
ATOM   2706  HB2 LEU A 165     -12.743   5.424  21.230  1.00 98.00           H  
ATOM   2707  HB3 LEU A 165     -12.066   5.933  19.688  1.00 98.00           H  
ATOM   2708  O   LEU A 165     -10.523   3.250  19.078  1.00 98.00           O  
ATOM   2709  CG  LEU A 165     -14.200   6.064  19.782  1.00 98.00           C  
ATOM   2710  HG  LEU A 165     -15.041   5.448  20.099  1.00 98.00           H  
ATOM   2711  CD1 LEU A 165     -14.292   7.402  20.508  1.00 98.00           C  
ATOM   2712 HD11 LEU A 165     -14.305   7.222  21.583  1.00 98.00           H  
ATOM   2713 HD12 LEU A 165     -13.423   8.011  20.259  1.00 98.00           H  
ATOM   2714 HD13 LEU A 165     -15.207   7.923  20.223  1.00 98.00           H  
ATOM   2715  CD2 LEU A 165     -14.316   6.355  18.283  1.00 98.00           C  
ATOM   2716 HD21 LEU A 165     -13.520   7.032  17.976  1.00 98.00           H  
ATOM   2717 HD22 LEU A 165     -14.256   5.422  17.721  1.00 98.00           H  
ATOM   2718 HD23 LEU A 165     -15.277   6.825  18.078  1.00 98.00           H  
ATOM   2719  N   ASP A 166     -11.023   3.068  21.271  1.00 97.64           N  
ATOM   2720  H   ASP A 166     -11.761   3.093  21.960  1.00 97.64           H  
ATOM   2721  CA  ASP A 166      -9.721   2.548  21.699  1.00 97.64           C  
ATOM   2722  HA  ASP A 166      -8.934   3.156  21.252  1.00 97.64           H  
ATOM   2723  C   ASP A 166      -9.511   1.110  21.197  1.00 97.64           C  
ATOM   2724  CB  ASP A 166      -9.583   2.631  23.235  1.00 97.64           C  
ATOM   2725  HB2 ASP A 166      -8.715   2.039  23.528  1.00 97.64           H  
ATOM   2726  HB3 ASP A 166     -10.456   2.184  23.710  1.00 97.64           H  
ATOM   2727  O   ASP A 166      -8.442   0.790  20.677  1.00 97.64           O  
ATOM   2728  CG  ASP A 166      -9.370   4.050  23.788  1.00 97.64           C  
ATOM   2729  OD1 ASP A 166      -9.160   4.996  23.000  1.00 97.64           O  
ATOM   2730  OD2 ASP A 166      -9.261   4.222  25.021  1.00 97.64           O  
ATOM   2731  N   GLU A 167     -10.544   0.261  21.260  1.00 98.29           N  
ATOM   2732  H   GLU A 167     -11.382   0.568  21.734  1.00 98.29           H  
ATOM   2733  CA  GLU A 167     -10.487  -1.108  20.721  1.00 98.29           C  
ATOM   2734  HA  GLU A 167      -9.663  -1.642  21.195  1.00 98.29           H  
ATOM   2735  C   GLU A 167     -10.223  -1.120  19.205  1.00 98.29           C  
ATOM   2736  CB  GLU A 167     -11.794  -1.868  21.007  1.00 98.29           C  
ATOM   2737  HB2 GLU A 167     -12.632  -1.307  20.592  1.00 98.29           H  
ATOM   2738  HB3 GLU A 167     -11.737  -2.821  20.481  1.00 98.29           H  
ATOM   2739  O   GLU A 167      -9.411  -1.904  18.712  1.00 98.29           O  
ATOM   2740  CG  GLU A 167     -12.059  -2.158  22.495  1.00 98.29           C  
ATOM   2741  HG2 GLU A 167     -11.216  -2.722  22.893  1.00 98.29           H  
ATOM   2742  HG3 GLU A 167     -12.119  -1.213  23.034  1.00 98.29           H  
ATOM   2743  CD  GLU A 167     -13.356  -2.963  22.729  1.00 98.29           C  
ATOM   2744  OE1 GLU A 167     -13.934  -2.869  23.825  1.00 98.29           O  
ATOM   2745  OE2 GLU A 167     -13.805  -3.706  21.815  1.00 98.29           O  
ATOM   2746  N   ILE A 168     -10.870  -0.226  18.446  1.00 98.36           N  
ATOM   2747  H   ILE A 168     -11.533   0.387  18.899  1.00 98.36           H  
ATOM   2748  CA  ILE A 168     -10.649  -0.090  16.999  1.00 98.36           C  
ATOM   2749  HA  ILE A 168     -10.778  -1.067  16.533  1.00 98.36           H  
ATOM   2750  C   ILE A 168      -9.215   0.361  16.713  1.00 98.36           C  
ATOM   2751  CB  ILE A 168     -11.674   0.890  16.384  1.00 98.36           C  
ATOM   2752  HB  ILE A 168     -11.669   1.806  16.974  1.00 98.36           H  
ATOM   2753  O   ILE A 168      -8.583  -0.147  15.781  1.00 98.36           O  
ATOM   2754  CG1 ILE A 168     -13.088   0.273  16.415  1.00 98.36           C  
ATOM   2755 HG12 ILE A 168     -13.241  -0.277  17.344  1.00 98.36           H  
ATOM   2756 HG13 ILE A 168     -13.184  -0.447  15.602  1.00 98.36           H  
ATOM   2757  CG2 ILE A 168     -11.312   1.247  14.927  1.00 98.36           C  
ATOM   2758 HG21 ILE A 168     -11.146   0.336  14.352  1.00 98.36           H  
ATOM   2759 HG22 ILE A 168     -10.408   1.857  14.905  1.00 98.36           H  
ATOM   2760 HG23 ILE A 168     -12.113   1.824  14.464  1.00 98.36           H  
ATOM   2761  CD1 ILE A 168     -14.193   1.331  16.306  1.00 98.36           C  
ATOM   2762 HD11 ILE A 168     -14.210   1.738  15.295  1.00 98.36           H  
ATOM   2763 HD12 ILE A 168     -14.021   2.139  17.016  1.00 98.36           H  
ATOM   2764 HD13 ILE A 168     -15.161   0.879  16.524  1.00 98.36           H  
ATOM   2765  N   LEU A 169      -8.682   1.299  17.502  1.00 98.13           N  
ATOM   2766  H   LEU A 169      -9.234   1.674  18.260  1.00 98.13           H  
ATOM   2767  CA  LEU A 169      -7.301   1.745  17.348  1.00 98.13           C  
ATOM   2768  HA  LEU A 169      -7.168   2.041  16.308  1.00 98.13           H  
ATOM   2769  C   LEU A 169      -6.304   0.619  17.640  1.00 98.13           C  
ATOM   2770  CB  LEU A 169      -7.051   2.959  18.248  1.00 98.13           C  
ATOM   2771  HB2 LEU A 169      -7.126   2.645  19.289  1.00 98.13           H  
ATOM   2772  HB3 LEU A 169      -7.826   3.704  18.067  1.00 98.13           H  
ATOM   2773  O   LEU A 169      -5.302   0.508  16.928  1.00 98.13           O  
ATOM   2774  CG  LEU A 169      -5.669   3.595  18.012  1.00 98.13           C  
ATOM   2775  HG  LEU A 169      -4.875   2.863  18.157  1.00 98.13           H  
ATOM   2776  CD1 LEU A 169      -5.542   4.213  16.613  1.00 98.13           C  
ATOM   2777 HD11 LEU A 169      -6.380   4.885  16.430  1.00 98.13           H  
ATOM   2778 HD12 LEU A 169      -5.530   3.425  15.860  1.00 98.13           H  
ATOM   2779 HD13 LEU A 169      -4.610   4.774  16.543  1.00 98.13           H  
ATOM   2780  CD2 LEU A 169      -5.481   4.704  19.029  1.00 98.13           C  
ATOM   2781 HD21 LEU A 169      -6.319   5.391  18.910  1.00 98.13           H  
ATOM   2782 HD22 LEU A 169      -5.505   4.289  20.037  1.00 98.13           H  
ATOM   2783 HD23 LEU A 169      -4.538   5.229  18.873  1.00 98.13           H  
ATOM   2784  N   GLU A 170      -6.586  -0.244  18.617  1.00 98.19           N  
ATOM   2785  H   GLU A 170      -7.380  -0.070  19.216  1.00 98.19           H  
ATOM   2786  CA  GLU A 170      -5.751  -1.416  18.881  1.00 98.19           C  
ATOM   2787  HA  GLU A 170      -4.725  -1.059  18.964  1.00 98.19           H  
ATOM   2788  C   GLU A 170      -5.787  -2.400  17.704  1.00 98.19           C  
ATOM   2789  CB  GLU A 170      -6.121  -2.080  20.217  1.00 98.19           C  
ATOM   2790  HB2 GLU A 170      -6.190  -1.312  20.988  1.00 98.19           H  
ATOM   2791  HB3 GLU A 170      -7.097  -2.556  20.129  1.00 98.19           H  
ATOM   2792  O   GLU A 170      -4.733  -2.823  17.234  1.00 98.19           O  
ATOM   2793  CG  GLU A 170      -5.082  -3.133  20.660  1.00 98.19           C  
ATOM   2794  HG2 GLU A 170      -5.387  -3.529  21.628  1.00 98.19           H  
ATOM   2795  HG3 GLU A 170      -5.099  -3.957  19.947  1.00 98.19           H  
ATOM   2796  CD  GLU A 170      -3.639  -2.583  20.774  1.00 98.19           C  
ATOM   2797  OE1 GLU A 170      -2.658  -3.327  20.536  1.00 98.19           O  
ATOM   2798  OE2 GLU A 170      -3.465  -1.364  21.013  1.00 98.19           O  
ATOM   2799  N   GLN A 171      -6.954  -2.657  17.101  1.00 98.26           N  
ATOM   2800  H   GLN A 171      -7.801  -2.307  17.525  1.00 98.26           H  
ATOM   2801  CA  GLN A 171      -7.026  -3.483  15.885  1.00 98.26           C  
ATOM   2802  HA  GLN A 171      -6.569  -4.448  16.104  1.00 98.26           H  
ATOM   2803  C   GLN A 171      -6.238  -2.879  14.709  1.00 98.26           C  
ATOM   2804  CB  GLN A 171      -8.485  -3.719  15.471  1.00 98.26           C  
ATOM   2805  HB2 GLN A 171      -8.482  -4.240  14.513  1.00 98.26           H  
ATOM   2806  HB3 GLN A 171      -9.008  -2.771  15.349  1.00 98.26           H  
ATOM   2807  O   GLN A 171      -5.583  -3.600  13.949  1.00 98.26           O  
ATOM   2808  CG  GLN A 171      -9.221  -4.591  16.494  1.00 98.26           C  
ATOM   2809  HG2 GLN A 171      -8.575  -5.424  16.775  1.00 98.26           H  
ATOM   2810  HG3 GLN A 171      -9.430  -4.017  17.397  1.00 98.26           H  
ATOM   2811  CD  GLN A 171     -10.528  -5.176  15.977  1.00 98.26           C  
ATOM   2812  NE2 GLN A 171     -11.084  -6.123  16.696  1.00 98.26           N  
ATOM   2813 HE21 GLN A 171     -10.670  -6.374  17.582  1.00 98.26           H  
ATOM   2814 HE22 GLN A 171     -11.907  -6.569  16.316  1.00 98.26           H  
ATOM   2815  OE1 GLN A 171     -11.056  -4.856  14.922  1.00 98.26           O  
ATOM   2816  N   ILE A 172      -6.249  -1.549  14.557  1.00 98.00           N  
ATOM   2817  H   ILE A 172      -6.827  -1.014  15.190  1.00 98.00           H  
ATOM   2818  CA  ILE A 172      -5.415  -0.844  13.570  1.00 98.00           C  
ATOM   2819  HA  ILE A 172      -5.575  -1.304  12.595  1.00 98.00           H  
ATOM   2820  C   ILE A 172      -3.921  -1.008  13.900  1.00 98.00           C  
ATOM   2821  CB  ILE A 172      -5.831   0.645  13.478  1.00 98.00           C  
ATOM   2822  HB  ILE A 172      -5.871   1.059  14.486  1.00 98.00           H  
ATOM   2823  O   ILE A 172      -3.112  -1.228  12.993  1.00 98.00           O  
ATOM   2824  CG1 ILE A 172      -7.233   0.774  12.840  1.00 98.00           C  
ATOM   2825 HG12 ILE A 172      -7.916   0.064  13.307  1.00 98.00           H  
ATOM   2826 HG13 ILE A 172      -7.173   0.527  11.780  1.00 98.00           H  
ATOM   2827  CG2 ILE A 172      -4.805   1.467  12.669  1.00 98.00           C  
ATOM   2828 HG21 ILE A 172      -3.854   1.506  13.200  1.00 98.00           H  
ATOM   2829 HG22 ILE A 172      -5.148   2.496  12.553  1.00 98.00           H  
ATOM   2830 HG23 ILE A 172      -4.658   1.016  11.688  1.00 98.00           H  
ATOM   2831  CD1 ILE A 172      -7.854   2.169  12.982  1.00 98.00           C  
ATOM   2832 HD11 ILE A 172      -8.901   2.131  12.682  1.00 98.00           H  
ATOM   2833 HD12 ILE A 172      -7.801   2.500  14.019  1.00 98.00           H  
ATOM   2834 HD13 ILE A 172      -7.339   2.881  12.337  1.00 98.00           H  
ATOM   2835  N   SER A 173      -3.550  -0.915  15.179  1.00 98.14           N  
ATOM   2836  H   SER A 173      -4.276  -0.744  15.859  1.00 98.14           H  
ATOM   2837  CA  SER A 173      -2.184  -1.086  15.687  1.00 98.14           C  
ATOM   2838  HA  SER A 173      -1.526  -0.386  15.172  1.00 98.14           H  
ATOM   2839  C   SER A 173      -1.656  -2.497  15.418  1.00 98.14           C  
ATOM   2840  CB  SER A 173      -2.178  -0.751  17.185  1.00 98.14           C  
ATOM   2841  HB2 SER A 173      -2.910  -1.378  17.695  1.00 98.14           H  
ATOM   2842  HB3 SER A 173      -2.484   0.286  17.319  1.00 98.14           H  
ATOM   2843  O   SER A 173      -0.595  -2.649  14.804  1.00 98.14           O  
ATOM   2844  OG  SER A 173      -0.936  -0.954  17.835  1.00 98.14           O  
ATOM   2845  HG  SER A 173      -1.213  -1.053  18.749  1.00 98.14           H  
ATOM   2846  N   GLU A 174      -2.418  -3.530  15.771  1.00 97.51           N  
ATOM   2847  H   GLU A 174      -3.260  -3.345  16.298  1.00 97.51           H  
ATOM   2848  CA  GLU A 174      -2.095  -4.933  15.504  1.00 97.51           C  
ATOM   2849  HA  GLU A 174      -1.145  -5.190  15.974  1.00 97.51           H  
ATOM   2850  C   GLU A 174      -1.974  -5.217  14.004  1.00 97.51           C  
ATOM   2851  CB  GLU A 174      -3.185  -5.835  16.087  1.00 97.51           C  
ATOM   2852  HB2 GLU A 174      -4.154  -5.493  15.726  1.00 97.51           H  
ATOM   2853  HB3 GLU A 174      -3.016  -6.846  15.716  1.00 97.51           H  
ATOM   2854  O   GLU A 174      -0.980  -5.790  13.548  1.00 97.51           O  
ATOM   2855  CG  GLU A 174      -3.186  -5.880  17.621  1.00 97.51           C  
ATOM   2856  HG2 GLU A 174      -2.200  -6.204  17.952  1.00 97.51           H  
ATOM   2857  HG3 GLU A 174      -3.366  -4.881  18.018  1.00 97.51           H  
ATOM   2858  CD  GLU A 174      -4.252  -6.851  18.155  1.00 97.51           C  
ATOM   2859  OE1 GLU A 174      -4.170  -7.189  19.353  1.00 97.51           O  
ATOM   2860  OE2 GLU A 174      -5.092  -7.309  17.341  1.00 97.51           O  
ATOM   2861  N   PHE A 175      -2.938  -4.756  13.200  1.00 97.10           N  
ATOM   2862  H   PHE A 175      -3.746  -4.321  13.624  1.00 97.10           H  
ATOM   2863  CA  PHE A 175      -2.885  -4.890  11.745  1.00 97.10           C  
ATOM   2864  HA  PHE A 175      -2.828  -5.950  11.494  1.00 97.10           H  
ATOM   2865  C   PHE A 175      -1.640  -4.208  11.165  1.00 97.10           C  
ATOM   2866  CB  PHE A 175      -4.169  -4.310  11.144  1.00 97.10           C  
ATOM   2867  HB2 PHE A 175      -4.246  -3.254  11.402  1.00 97.10           H  
ATOM   2868  HB3 PHE A 175      -5.016  -4.821  11.603  1.00 97.10           H  
ATOM   2869  O   PHE A 175      -0.934  -4.777  10.329  1.00 97.10           O  
ATOM   2870  CG  PHE A 175      -4.271  -4.463   9.640  1.00 97.10           C  
ATOM   2871  CD1 PHE A 175      -3.758  -3.467   8.788  1.00 97.10           C  
ATOM   2872  HD1 PHE A 175      -3.283  -2.594   9.211  1.00 97.10           H  
ATOM   2873  CD2 PHE A 175      -4.892  -5.600   9.092  1.00 97.10           C  
ATOM   2874  HD2 PHE A 175      -5.308  -6.353   9.746  1.00 97.10           H  
ATOM   2875  CE1 PHE A 175      -3.873  -3.603   7.394  1.00 97.10           C  
ATOM   2876  HE1 PHE A 175      -3.497  -2.833   6.737  1.00 97.10           H  
ATOM   2877  CE2 PHE A 175      -5.007  -5.739   7.698  1.00 97.10           C  
ATOM   2878  HE2 PHE A 175      -5.516  -6.595   7.280  1.00 97.10           H  
ATOM   2879  CZ  PHE A 175      -4.502  -4.735   6.852  1.00 97.10           C  
ATOM   2880  HZ  PHE A 175      -4.616  -4.816   5.781  1.00 97.10           H  
ATOM   2881  N   SER A 176      -1.322  -3.004  11.641  1.00 96.77           N  
ATOM   2882  H   SER A 176      -1.930  -2.593  12.335  1.00 96.77           H  
ATOM   2883  CA  SER A 176      -0.141  -2.263  11.213  1.00 96.77           C  
ATOM   2884  HA  SER A 176      -0.211  -2.124  10.134  1.00 96.77           H  
ATOM   2885  C   SER A 176       1.155  -3.014  11.512  1.00 96.77           C  
ATOM   2886  CB  SER A 176      -0.135  -0.888  11.875  1.00 96.77           C  
ATOM   2887  HB2 SER A 176      -1.021  -0.349  11.542  1.00 96.77           H  
ATOM   2888  HB3 SER A 176      -0.184  -0.993  12.959  1.00 96.77           H  
ATOM   2889  O   SER A 176       1.997  -3.152  10.620  1.00 96.77           O  
ATOM   2890  OG  SER A 176       1.035  -0.169  11.524  1.00 96.77           O  
ATOM   2891  HG  SER A 176       1.759  -0.525  12.044  1.00 96.77           H  
ATOM   2892  N   LYS A 177       1.303  -3.520  12.741  1.00 96.73           N  
ATOM   2893  H   LYS A 177       0.558  -3.377  13.407  1.00 96.73           H  
ATOM   2894  CA  LYS A 177       2.472  -4.298  13.181  1.00 96.73           C  
ATOM   2895  HA  LYS A 177       3.391  -3.746  12.986  1.00 96.73           H  
ATOM   2896  C   LYS A 177       2.598  -5.628  12.440  1.00 96.73           C  
ATOM   2897  CB  LYS A 177       2.366  -4.574  14.687  1.00 96.73           C  
ATOM   2898  HB2 LYS A 177       3.126  -5.302  14.969  1.00 96.73           H  
ATOM   2899  HB3 LYS A 177       1.390  -5.017  14.888  1.00 96.73           H  
ATOM   2900  O   LYS A 177       3.710  -6.088  12.225  1.00 96.73           O  
ATOM   2901  CG  LYS A 177       2.556  -3.325  15.564  1.00 96.73           C  
ATOM   2902  HG2 LYS A 177       1.927  -2.514  15.197  1.00 96.73           H  
ATOM   2903  HG3 LYS A 177       3.597  -3.004  15.530  1.00 96.73           H  
ATOM   2904  CD  LYS A 177       2.155  -3.659  17.008  1.00 96.73           C  
ATOM   2905  HD2 LYS A 177       1.149  -4.079  16.992  1.00 96.73           H  
ATOM   2906  HD3 LYS A 177       2.836  -4.407  17.412  1.00 96.73           H  
ATOM   2907  CE  LYS A 177       2.142  -2.424  17.915  1.00 96.73           C  
ATOM   2908  HE2 LYS A 177       1.601  -1.631  17.400  1.00 96.73           H  
ATOM   2909  HE3 LYS A 177       3.166  -2.094  18.089  1.00 96.73           H  
ATOM   2910  NZ  LYS A 177       1.448  -2.718  19.200  1.00 96.73           N  
ATOM   2911  HZ1 LYS A 177       1.406  -1.909  19.804  1.00 96.73           H  
ATOM   2912  HZ2 LYS A 177       1.871  -3.486  19.701  1.00 96.73           H  
ATOM   2913  HZ3 LYS A 177       0.487  -2.977  19.030  1.00 96.73           H  
ATOM   2914  N   ARG A 178       1.480  -6.237  12.029  1.00 95.94           N  
ATOM   2915  H   ARG A 178       0.602  -5.860  12.356  1.00 95.94           H  
ATOM   2916  CA  ARG A 178       1.480  -7.531  11.335  1.00 95.94           C  
ATOM   2917  HA  ARG A 178       2.288  -8.136  11.747  1.00 95.94           H  
ATOM   2918  C   ARG A 178       1.769  -7.423   9.840  1.00 95.94           C  
ATOM   2919  CB  ARG A 178       0.155  -8.249  11.626  1.00 95.94           C  
ATOM   2920  HB2 ARG A 178      -0.665  -7.694  11.171  1.00 95.94           H  
ATOM   2921  HB3 ARG A 178       0.003  -8.268  12.705  1.00 95.94           H  
ATOM   2922  O   ARG A 178       2.541  -8.222   9.321  1.00 95.94           O  
ATOM   2923  CG  ARG A 178       0.161  -9.697  11.110  1.00 95.94           C  
ATOM   2924  HG2 ARG A 178       0.192  -9.716  10.020  1.00 95.94           H  
ATOM   2925  HG3 ARG A 178       1.051 -10.203  11.484  1.00 95.94           H  
ATOM   2926  CD  ARG A 178      -1.067 -10.474  11.596  1.00 95.94           C  
ATOM   2927  HD2 ARG A 178      -0.982 -11.509  11.266  1.00 95.94           H  
ATOM   2928  HD3 ARG A 178      -1.058 -10.486  12.686  1.00 95.94           H  
ATOM   2929  NE  ARG A 178      -2.340  -9.880  11.138  1.00 95.94           N  
ATOM   2930  HE  ARG A 178      -2.726  -9.163  11.735  1.00 95.94           H  
ATOM   2931  NH1 ARG A 178      -2.719 -11.256   9.329  1.00 95.94           N  
ATOM   2932 HH11 ARG A 178      -1.797 -11.658   9.422  1.00 95.94           H  
ATOM   2933 HH12 ARG A 178      -3.336 -11.619   8.617  1.00 95.94           H  
ATOM   2934  NH2 ARG A 178      -4.271  -9.770   9.951  1.00 95.94           N  
ATOM   2935 HH21 ARG A 178      -4.632  -9.119  10.633  1.00 95.94           H  
ATOM   2936 HH22 ARG A 178      -4.891 -10.157   9.253  1.00 95.94           H  
ATOM   2937  CZ  ARG A 178      -3.096 -10.304  10.142  1.00 95.94           C  
ATOM   2938  N   VAL A 179       1.138  -6.481   9.129  1.00 95.56           N  
ATOM   2939  H   VAL A 179       0.484  -5.887   9.619  1.00 95.56           H  
ATOM   2940  CA  VAL A 179       1.171  -6.469   7.650  1.00 95.56           C  
ATOM   2941  HA  VAL A 179       1.905  -7.204   7.320  1.00 95.56           H  
ATOM   2942  C   VAL A 179       1.641  -5.160   7.010  1.00 95.56           C  
ATOM   2943  CB  VAL A 179      -0.165  -6.934   7.037  1.00 95.56           C  
ATOM   2944  HB  VAL A 179      -0.019  -6.977   5.958  1.00 95.56           H  
ATOM   2945  O   VAL A 179       2.172  -5.184   5.897  1.00 95.56           O  
ATOM   2946  CG1 VAL A 179      -0.572  -8.337   7.507  1.00 95.56           C  
ATOM   2947 HG11 VAL A 179       0.270  -9.022   7.408  1.00 95.56           H  
ATOM   2948 HG12 VAL A 179      -1.396  -8.706   6.897  1.00 95.56           H  
ATOM   2949 HG13 VAL A 179      -0.891  -8.307   8.549  1.00 95.56           H  
ATOM   2950  CG2 VAL A 179      -1.342  -5.996   7.309  1.00 95.56           C  
ATOM   2951 HG21 VAL A 179      -1.106  -4.975   7.009  1.00 95.56           H  
ATOM   2952 HG22 VAL A 179      -1.614  -6.019   8.365  1.00 95.56           H  
ATOM   2953 HG23 VAL A 179      -2.206  -6.336   6.738  1.00 95.56           H  
ATOM   2954  N   ILE A 180       1.500  -4.008   7.676  1.00 95.08           N  
ATOM   2955  H   ILE A 180       1.119  -4.032   8.611  1.00 95.08           H  
ATOM   2956  CA  ILE A 180       1.947  -2.719   7.110  1.00 95.08           C  
ATOM   2957  HA  ILE A 180       1.772  -2.739   6.034  1.00 95.08           H  
ATOM   2958  C   ILE A 180       3.455  -2.537   7.305  1.00 95.08           C  
ATOM   2959  CB  ILE A 180       1.136  -1.526   7.667  1.00 95.08           C  
ATOM   2960  HB  ILE A 180       1.268  -1.494   8.749  1.00 95.08           H  
ATOM   2961  O   ILE A 180       4.132  -2.157   6.344  1.00 95.08           O  
ATOM   2962  CG1 ILE A 180      -0.364  -1.712   7.336  1.00 95.08           C  
ATOM   2963 HG12 ILE A 180      -0.488  -1.816   6.258  1.00 95.08           H  
ATOM   2964 HG13 ILE A 180      -0.724  -2.627   7.806  1.00 95.08           H  
ATOM   2965  CG2 ILE A 180       1.639  -0.178   7.116  1.00 95.08           C  
ATOM   2966 HG21 ILE A 180       1.172   0.641   7.664  1.00 95.08           H  
ATOM   2967 HG22 ILE A 180       1.388  -0.084   6.059  1.00 95.08           H  
ATOM   2968 HG23 ILE A 180       2.715  -0.071   7.253  1.00 95.08           H  
ATOM   2969  CD1 ILE A 180      -1.263  -0.569   7.821  1.00 95.08           C  
ATOM   2970 HD11 ILE A 180      -1.051   0.347   7.269  1.00 95.08           H  
ATOM   2971 HD12 ILE A 180      -1.110  -0.393   8.886  1.00 95.08           H  
ATOM   2972 HD13 ILE A 180      -2.305  -0.842   7.655  1.00 95.08           H  
ATOM   2973  N   LEU A 181       3.963  -2.847   8.504  1.00 93.46           N  
ATOM   2974  H   LEU A 181       3.312  -3.159   9.210  1.00 93.46           H  
ATOM   2975  CA  LEU A 181       5.370  -2.742   8.915  1.00 93.46           C  
ATOM   2976  HA  LEU A 181       5.405  -2.954   9.984  1.00 93.46           H  
ATOM   2977  C   LEU A 181       5.932  -1.316   8.758  1.00 93.46           C  
ATOM   2978  CB  LEU A 181       6.230  -3.820   8.225  1.00 93.46           C  
ATOM   2979  HB2 LEU A 181       7.209  -3.816   8.705  1.00 93.46           H  
ATOM   2980  HB3 LEU A 181       6.376  -3.535   7.183  1.00 93.46           H  
ATOM   2981  O   LEU A 181       6.889  -1.069   8.024  1.00 93.46           O  
ATOM   2982  CG  LEU A 181       5.683  -5.259   8.248  1.00 93.46           C  
ATOM   2983  HG  LEU A 181       4.804  -5.318   7.606  1.00 93.46           H  
ATOM   2984  CD1 LEU A 181       6.746  -6.202   7.691  1.00 93.46           C  
ATOM   2985 HD11 LEU A 181       6.326  -7.199   7.555  1.00 93.46           H  
ATOM   2986 HD12 LEU A 181       7.570  -6.282   8.400  1.00 93.46           H  
ATOM   2987 HD13 LEU A 181       7.147  -5.820   6.752  1.00 93.46           H  
ATOM   2988  CD2 LEU A 181       5.311  -5.733   9.645  1.00 93.46           C  
ATOM   2989 HD21 LEU A 181       4.475  -5.146  10.024  1.00 93.46           H  
ATOM   2990 HD22 LEU A 181       5.003  -6.778   9.616  1.00 93.46           H  
ATOM   2991 HD23 LEU A 181       6.156  -5.635  10.327  1.00 93.46           H  
ATOM   2992  N   ALA A 182       5.281  -0.348   9.406  1.00 94.39           N  
ATOM   2993  H   ALA A 182       4.518  -0.622  10.010  1.00 94.39           H  
ATOM   2994  CA  ALA A 182       5.631   1.071   9.340  1.00 94.39           C  
ATOM   2995  HA  ALA A 182       6.658   1.165   8.988  1.00 94.39           H  
ATOM   2996  C   ALA A 182       5.589   1.731  10.731  1.00 94.39           C  
ATOM   2997  CB  ALA A 182       4.716   1.760   8.316  1.00 94.39           C  
ATOM   2998  HB1 ALA A 182       4.800   1.263   7.350  1.00 94.39           H  
ATOM   2999  HB2 ALA A 182       3.681   1.715   8.656  1.00 94.39           H  
ATOM   3000  HB3 ALA A 182       5.005   2.806   8.210  1.00 94.39           H  
ATOM   3001  O   ALA A 182       4.792   2.637  10.974  1.00 94.39           O  
ATOM   3002  N   ASP A 183       6.452   1.289  11.648  1.00 95.94           N  
ATOM   3003  H   ASP A 183       6.992   0.463  11.433  1.00 95.94           H  
ATOM   3004  CA  ASP A 183       6.397   1.667  13.072  1.00 95.94           C  
ATOM   3005  HA  ASP A 183       5.465   1.295  13.497  1.00 95.94           H  
ATOM   3006  C   ASP A 183       6.447   3.175  13.325  1.00 95.94           C  
ATOM   3007  CB  ASP A 183       7.561   1.012  13.827  1.00 95.94           C  
ATOM   3008  HB2 ASP A 183       8.501   1.330  13.377  1.00 95.94           H  
ATOM   3009  HB3 ASP A 183       7.548   1.358  14.861  1.00 95.94           H  
ATOM   3010  O   ASP A 183       5.761   3.679  14.211  1.00 95.94           O  
ATOM   3011  CG  ASP A 183       7.489  -0.513  13.836  1.00 95.94           C  
ATOM   3012  OD1 ASP A 183       6.388  -1.043  13.565  1.00 95.94           O  
ATOM   3013  OD2 ASP A 183       8.555  -1.107  14.081  1.00 95.94           O  
ATOM   3014  N   ALA A 184       7.218   3.923  12.532  1.00 96.04           N  
ATOM   3015  H   ALA A 184       7.768   3.457  11.824  1.00 96.04           H  
ATOM   3016  CA  ALA A 184       7.267   5.381  12.637  1.00 96.04           C  
ATOM   3017  HA  ALA A 184       7.537   5.650  13.658  1.00 96.04           H  
ATOM   3018  C   ALA A 184       5.903   6.029  12.337  1.00 96.04           C  
ATOM   3019  CB  ALA A 184       8.356   5.901  11.692  1.00 96.04           C  
ATOM   3020  HB1 ALA A 184       8.436   6.983  11.790  1.00 96.04           H  
ATOM   3021  HB2 ALA A 184       9.316   5.453  11.949  1.00 96.04           H  
ATOM   3022  HB3 ALA A 184       8.108   5.657  10.659  1.00 96.04           H  
ATOM   3023  O   ALA A 184       5.497   6.962  13.029  1.00 96.04           O  
ATOM   3024  N   ASN A 185       5.173   5.511  11.346  1.00 96.00           N  
ATOM   3025  H   ASN A 185       5.500   4.670  10.893  1.00 96.00           H  
ATOM   3026  CA  ASN A 185       3.838   6.000  11.004  1.00 96.00           C  
ATOM   3027  HA  ASN A 185       3.850   7.090  10.991  1.00 96.00           H  
ATOM   3028  C   ASN A 185       2.817   5.587  12.060  1.00 96.00           C  
ATOM   3029  CB  ASN A 185       3.432   5.498   9.612  1.00 96.00           C  
ATOM   3030  HB2 ASN A 185       2.380   5.735   9.455  1.00 96.00           H  
ATOM   3031  HB3 ASN A 185       3.547   4.416   9.551  1.00 96.00           H  
ATOM   3032  O   ASN A 185       2.009   6.418  12.466  1.00 96.00           O  
ATOM   3033  CG  ASN A 185       4.215   6.159   8.496  1.00 96.00           C  
ATOM   3034  ND2 ASN A 185       3.949   5.768   7.276  1.00 96.00           N  
ATOM   3035 HD21 ASN A 185       4.326   6.384   6.570  1.00 96.00           H  
ATOM   3036 HD22 ASN A 185       3.218   5.090   7.115  1.00 96.00           H  
ATOM   3037  OD1 ASN A 185       5.027   7.047   8.696  1.00 96.00           O  
ATOM   3038  N   LEU A 186       2.894   4.349  12.558  1.00 97.54           N  
ATOM   3039  H   LEU A 186       3.561   3.703  12.159  1.00 97.54           H  
ATOM   3040  CA  LEU A 186       2.033   3.894  13.648  1.00 97.54           C  
ATOM   3041  HA  LEU A 186       1.000   4.017  13.325  1.00 97.54           H  
ATOM   3042  C   LEU A 186       2.222   4.755  14.905  1.00 97.54           C  
ATOM   3043  CB  LEU A 186       2.292   2.404  13.923  1.00 97.54           C  
ATOM   3044  HB2 LEU A 186       2.081   1.841  13.013  1.00 97.54           H  
ATOM   3045  HB3 LEU A 186       3.344   2.266  14.171  1.00 97.54           H  
ATOM   3046  O   LEU A 186       1.241   5.197  15.489  1.00 97.54           O  
ATOM   3047  CG  LEU A 186       1.439   1.837  15.075  1.00 97.54           C  
ATOM   3048  HG  LEU A 186       1.691   2.359  15.998  1.00 97.54           H  
ATOM   3049  CD1 LEU A 186      -0.063   1.978  14.826  1.00 97.54           C  
ATOM   3050 HD11 LEU A 186      -0.355   1.458  13.914  1.00 97.54           H  
ATOM   3051 HD12 LEU A 186      -0.606   1.561  15.675  1.00 97.54           H  
ATOM   3052 HD13 LEU A 186      -0.347   3.029  14.759  1.00 97.54           H  
ATOM   3053  CD2 LEU A 186       1.760   0.358  15.274  1.00 97.54           C  
ATOM   3054 HD21 LEU A 186       1.150  -0.032  16.088  1.00 97.54           H  
ATOM   3055 HD22 LEU A 186       2.814   0.237  15.527  1.00 97.54           H  
ATOM   3056 HD23 LEU A 186       1.535  -0.206  14.369  1.00 97.54           H  
ATOM   3057  N   LYS A 187       3.466   5.076  15.284  1.00 97.44           N  
ATOM   3058  H   LYS A 187       4.237   4.658  14.784  1.00 97.44           H  
ATOM   3059  CA  LYS A 187       3.752   5.977  16.415  1.00 97.44           C  
ATOM   3060  HA  LYS A 187       3.309   5.563  17.321  1.00 97.44           H  
ATOM   3061  C   LYS A 187       3.109   7.354  16.237  1.00 97.44           C  
ATOM   3062  CB  LYS A 187       5.267   6.118  16.613  1.00 97.44           C  
ATOM   3063  HB2 LYS A 187       5.460   6.974  17.260  1.00 97.44           H  
ATOM   3064  HB3 LYS A 187       5.744   6.303  15.651  1.00 97.44           H  
ATOM   3065  O   LYS A 187       2.527   7.867  17.188  1.00 97.44           O  
ATOM   3066  CG  LYS A 187       5.883   4.876  17.273  1.00 97.44           C  
ATOM   3067  HG2 LYS A 187       5.484   4.776  18.283  1.00 97.44           H  
ATOM   3068  HG3 LYS A 187       5.617   3.980  16.711  1.00 97.44           H  
ATOM   3069  CD  LYS A 187       7.410   5.001  17.340  1.00 97.44           C  
ATOM   3070  HD2 LYS A 187       7.671   5.872  17.942  1.00 97.44           H  
ATOM   3071  HD3 LYS A 187       7.802   5.127  16.331  1.00 97.44           H  
ATOM   3072  CE  LYS A 187       8.003   3.735  17.968  1.00 97.44           C  
ATOM   3073  HE2 LYS A 187       7.725   2.880  17.352  1.00 97.44           H  
ATOM   3074  HE3 LYS A 187       7.552   3.593  18.949  1.00 97.44           H  
ATOM   3075  NZ  LYS A 187       9.481   3.814  18.097  1.00 97.44           N  
ATOM   3076  HZ1 LYS A 187       9.915   3.915  17.191  1.00 97.44           H  
ATOM   3077  HZ2 LYS A 187       9.746   4.593  18.683  1.00 97.44           H  
ATOM   3078  HZ3 LYS A 187       9.836   2.969  18.522  1.00 97.44           H  
ATOM   3079  N   LYS A 188       3.167   7.932  15.029  1.00 97.48           N  
ATOM   3080  H   LYS A 188       3.664   7.447  14.296  1.00 97.48           H  
ATOM   3081  CA  LYS A 188       2.493   9.206  14.720  1.00 97.48           C  
ATOM   3082  HA  LYS A 188       2.807   9.965  15.437  1.00 97.48           H  
ATOM   3083  C   LYS A 188       0.975   9.099  14.871  1.00 97.48           C  
ATOM   3084  CB  LYS A 188       2.838   9.687  13.306  1.00 97.48           C  
ATOM   3085  HB2 LYS A 188       2.654   8.882  12.593  1.00 97.48           H  
ATOM   3086  HB3 LYS A 188       2.173  10.515  13.061  1.00 97.48           H  
ATOM   3087  O   LYS A 188       0.378   9.971  15.487  1.00 97.48           O  
ATOM   3088  CG  LYS A 188       4.279  10.188  13.153  1.00 97.48           C  
ATOM   3089  HG2 LYS A 188       4.985   9.409  13.441  1.00 97.48           H  
ATOM   3090  HG3 LYS A 188       4.428  11.055  13.796  1.00 97.48           H  
ATOM   3091  CD  LYS A 188       4.511  10.585  11.690  1.00 97.48           C  
ATOM   3092  HD2 LYS A 188       4.358   9.711  11.056  1.00 97.48           H  
ATOM   3093  HD3 LYS A 188       3.785  11.350  11.415  1.00 97.48           H  
ATOM   3094  CE  LYS A 188       5.925  11.128  11.474  1.00 97.48           C  
ATOM   3095  HE2 LYS A 188       6.642  10.347  11.726  1.00 97.48           H  
ATOM   3096  HE3 LYS A 188       6.080  11.964  12.156  1.00 97.48           H  
ATOM   3097  NZ  LYS A 188       6.107  11.574  10.069  1.00 97.48           N  
ATOM   3098  HZ1 LYS A 188       7.026  11.970   9.926  1.00 97.48           H  
ATOM   3099  HZ2 LYS A 188       5.427  12.282   9.832  1.00 97.48           H  
ATOM   3100  HZ3 LYS A 188       5.980  10.804   9.427  1.00 97.48           H  
ATOM   3101  N   VAL A 189       0.368   8.025  14.360  1.00 97.83           N  
ATOM   3102  H   VAL A 189       0.932   7.354  13.857  1.00 97.83           H  
ATOM   3103  CA  VAL A 189      -1.075   7.761  14.498  1.00 97.83           C  
ATOM   3104  HA  VAL A 189      -1.632   8.601  14.082  1.00 97.83           H  
ATOM   3105  C   VAL A 189      -1.475   7.663  15.973  1.00 97.83           C  
ATOM   3106  CB  VAL A 189      -1.469   6.489  13.717  1.00 97.83           C  
ATOM   3107  HB  VAL A 189      -0.781   5.682  13.969  1.00 97.83           H  
ATOM   3108  O   VAL A 189      -2.385   8.364  16.404  1.00 97.83           O  
ATOM   3109  CG1 VAL A 189      -2.887   6.005  14.032  1.00 97.83           C  
ATOM   3110 HG11 VAL A 189      -3.121   5.132  13.424  1.00 97.83           H  
ATOM   3111 HG12 VAL A 189      -2.967   5.706  15.077  1.00 97.83           H  
ATOM   3112 HG13 VAL A 189      -3.609   6.797  13.831  1.00 97.83           H  
ATOM   3113  CG2 VAL A 189      -1.387   6.733  12.203  1.00 97.83           C  
ATOM   3114 HG21 VAL A 189      -2.119   7.486  11.911  1.00 97.83           H  
ATOM   3115 HG22 VAL A 189      -0.392   7.082  11.925  1.00 97.83           H  
ATOM   3116 HG23 VAL A 189      -1.591   5.805  11.669  1.00 97.83           H  
ATOM   3117  N   LEU A 190      -0.771   6.851  16.766  1.00 97.98           N  
ATOM   3118  H   LEU A 190      -0.026   6.304  16.358  1.00 97.98           H  
ATOM   3119  CA  LEU A 190      -1.076   6.670  18.190  1.00 97.98           C  
ATOM   3120  HA  LEU A 190      -2.124   6.392  18.296  1.00 97.98           H  
ATOM   3121  C   LEU A 190      -0.895   7.973  18.985  1.00 97.98           C  
ATOM   3122  CB  LEU A 190      -0.196   5.544  18.768  1.00 97.98           C  
ATOM   3123  HB2 LEU A 190      -0.361   5.502  19.844  1.00 97.98           H  
ATOM   3124  HB3 LEU A 190       0.849   5.804  18.602  1.00 97.98           H  
ATOM   3125  O   LEU A 190      -1.733   8.304  19.819  1.00 97.98           O  
ATOM   3126  CG  LEU A 190      -0.456   4.139  18.187  1.00 97.98           C  
ATOM   3127  HG  LEU A 190      -0.303   4.149  17.108  1.00 97.98           H  
ATOM   3128  CD1 LEU A 190       0.532   3.144  18.797  1.00 97.98           C  
ATOM   3129 HD11 LEU A 190       1.553   3.460  18.584  1.00 97.98           H  
ATOM   3130 HD12 LEU A 190       0.381   3.088  19.875  1.00 97.98           H  
ATOM   3131 HD13 LEU A 190       0.365   2.157  18.365  1.00 97.98           H  
ATOM   3132  CD2 LEU A 190      -1.874   3.639  18.447  1.00 97.98           C  
ATOM   3133 HD21 LEU A 190      -2.105   3.680  19.511  1.00 97.98           H  
ATOM   3134 HD22 LEU A 190      -2.591   4.247  17.896  1.00 97.98           H  
ATOM   3135 HD23 LEU A 190      -1.977   2.609  18.105  1.00 97.98           H  
ATOM   3136  N   SER A 191       0.164   8.739  18.701  1.00 97.85           N  
ATOM   3137  H   SER A 191       0.835   8.399  18.027  1.00 97.85           H  
ATOM   3138  CA  SER A 191       0.394  10.055  19.312  1.00 97.85           C  
ATOM   3139  HA  SER A 191       0.430   9.940  20.396  1.00 97.85           H  
ATOM   3140  C   SER A 191      -0.725  11.044  18.984  1.00 97.85           C  
ATOM   3141  CB  SER A 191       1.734  10.624  18.841  1.00 97.85           C  
ATOM   3142  HB2 SER A 191       2.521   9.901  19.057  1.00 97.85           H  
ATOM   3143  HB3 SER A 191       1.705  10.792  17.764  1.00 97.85           H  
ATOM   3144  O   SER A 191      -1.263  11.667  19.894  1.00 97.85           O  
ATOM   3145  OG  SER A 191       2.042  11.835  19.503  1.00 97.85           O  
ATOM   3146  HG  SER A 191       1.392  12.508  19.289  1.00 97.85           H  
ATOM   3147  N   ALA A 192      -1.099  11.159  17.705  1.00 97.71           N  
ATOM   3148  H   ALA A 192      -0.617  10.623  16.998  1.00 97.71           H  
ATOM   3149  CA  ALA A 192      -2.151  12.066  17.256  1.00 97.71           C  
ATOM   3150  HA  ALA A 192      -1.900  13.083  17.558  1.00 97.71           H  
ATOM   3151  C   ALA A 192      -3.507  11.717  17.880  1.00 97.71           C  
ATOM   3152  CB  ALA A 192      -2.212  12.013  15.726  1.00 97.71           C  
ATOM   3153  HB1 ALA A 192      -2.989  12.687  15.365  1.00 97.71           H  
ATOM   3154  HB2 ALA A 192      -2.430  10.996  15.398  1.00 97.71           H  
ATOM   3155  HB3 ALA A 192      -1.255  12.330  15.312  1.00 97.71           H  
ATOM   3156  O   ALA A 192      -4.230  12.613  18.298  1.00 97.71           O  
ATOM   3157  N   TYR A 193      -3.833  10.427  18.007  1.00 97.91           N  
ATOM   3158  H   TYR A 193      -3.215   9.725  17.627  1.00 97.91           H  
ATOM   3159  CA  TYR A 193      -5.048  10.002  18.697  1.00 97.91           C  
ATOM   3160  HA  TYR A 193      -5.904  10.521  18.266  1.00 97.91           H  
ATOM   3161  C   TYR A 193      -5.013  10.356  20.189  1.00 97.91           C  
ATOM   3162  CB  TYR A 193      -5.241   8.499  18.503  1.00 97.91           C  
ATOM   3163  HB2 TYR A 193      -4.374   7.966  18.894  1.00 97.91           H  
ATOM   3164  HB3 TYR A 193      -5.311   8.274  17.439  1.00 97.91           H  
ATOM   3165  O   TYR A 193      -5.958  10.946  20.704  1.00 97.91           O  
ATOM   3166  CG  TYR A 193      -6.488   7.993  19.186  1.00 97.91           C  
ATOM   3167  CD1 TYR A 193      -6.393   7.380  20.449  1.00 97.91           C  
ATOM   3168  HD1 TYR A 193      -5.434   7.277  20.936  1.00 97.91           H  
ATOM   3169  CD2 TYR A 193      -7.743   8.149  18.565  1.00 97.91           C  
ATOM   3170  HD2 TYR A 193      -7.825   8.658  17.616  1.00 97.91           H  
ATOM   3171  CE1 TYR A 193      -7.544   6.850  21.053  1.00 97.91           C  
ATOM   3172  HE1 TYR A 193      -7.475   6.343  22.005  1.00 97.91           H  
ATOM   3173  CE2 TYR A 193      -8.901   7.651  19.191  1.00 97.91           C  
ATOM   3174  HE2 TYR A 193      -9.874   7.771  18.738  1.00 97.91           H  
ATOM   3175  OH  TYR A 193      -9.911   6.467  21.009  1.00 97.91           O  
ATOM   3176  HH  TYR A 193      -9.684   5.944  21.781  1.00 97.91           H  
ATOM   3177  CZ  TYR A 193      -8.800   6.977  20.425  1.00 97.91           C  
ATOM   3178  N   ASN A 194      -3.909  10.052  20.880  1.00 96.95           N  
ATOM   3179  H   ASN A 194      -3.156   9.580  20.399  1.00 96.95           H  
ATOM   3180  CA  ASN A 194      -3.766  10.321  22.313  1.00 96.95           C  
ATOM   3181  HA  ASN A 194      -4.586   9.839  22.844  1.00 96.95           H  
ATOM   3182  C   ASN A 194      -3.863  11.815  22.656  1.00 96.95           C  
ATOM   3183  CB  ASN A 194      -2.446   9.716  22.814  1.00 96.95           C  
ATOM   3184  HB2 ASN A 194      -1.636  10.015  22.148  1.00 96.95           H  
ATOM   3185  HB3 ASN A 194      -2.231  10.111  23.807  1.00 96.95           H  
ATOM   3186  O   ASN A 194      -4.437  12.153  23.686  1.00 96.95           O  
ATOM   3187  CG  ASN A 194      -2.478   8.201  22.932  1.00 96.95           C  
ATOM   3188  ND2 ASN A 194      -1.330   7.569  22.963  1.00 96.95           N  
ATOM   3189 HD21 ASN A 194      -0.468   8.088  22.872  1.00 96.95           H  
ATOM   3190 HD22 ASN A 194      -1.369   6.565  23.063  1.00 96.95           H  
ATOM   3191  OD1 ASN A 194      -3.513   7.558  23.043  1.00 96.95           O  
ATOM   3192  N   GLN A 195      -3.352  12.694  21.790  1.00 97.45           N  
ATOM   3193  H   GLN A 195      -2.879  12.339  20.972  1.00 97.45           H  
ATOM   3194  CA  GLN A 195      -3.442  14.154  21.940  1.00 97.45           C  
ATOM   3195  HA  GLN A 195      -3.129  14.434  22.946  1.00 97.45           H  
ATOM   3196  C   GLN A 195      -4.858  14.718  21.757  1.00 97.45           C  
ATOM   3197  CB  GLN A 195      -2.497  14.806  20.919  1.00 97.45           C  
ATOM   3198  HB2 GLN A 195      -2.650  14.343  19.944  1.00 97.45           H  
ATOM   3199  HB3 GLN A 195      -2.726  15.868  20.831  1.00 97.45           H  
ATOM   3200  O   GLN A 195      -5.085  15.873  22.090  1.00 97.45           O  
ATOM   3201  CG  GLN A 195      -1.031  14.670  21.348  1.00 97.45           C  
ATOM   3202  HG2 GLN A 195      -0.797  13.631  21.578  1.00 97.45           H  
ATOM   3203  HG3 GLN A 195      -0.880  15.257  22.254  1.00 97.45           H  
ATOM   3204  CD  GLN A 195      -0.054  15.147  20.279  1.00 97.45           C  
ATOM   3205  NE2 GLN A 195       1.139  15.545  20.659  1.00 97.45           N  
ATOM   3206 HE21 GLN A 195       1.354  15.634  21.642  1.00 97.45           H  
ATOM   3207 HE22 GLN A 195       1.714  15.931  19.924  1.00 97.45           H  
ATOM   3208  OE1 GLN A 195      -0.295  15.120  19.086  1.00 97.45           O  
ATOM   3209  N   HIS A 196      -5.786  13.924  21.223  1.00 97.13           N  
ATOM   3210  H   HIS A 196      -5.522  12.983  20.968  1.00 97.13           H  
ATOM   3211  CA  HIS A 196      -7.127  14.358  20.839  1.00 97.13           C  
ATOM   3212  HA  HIS A 196      -7.277  15.396  21.137  1.00 97.13           H  
ATOM   3213  C   HIS A 196      -8.245  13.564  21.534  1.00 97.13           C  
ATOM   3214  CB  HIS A 196      -7.212  14.264  19.309  1.00 97.13           C  
ATOM   3215  HB2 HIS A 196      -8.253  14.318  18.991  1.00 97.13           H  
ATOM   3216  HB3 HIS A 196      -6.844  13.291  18.985  1.00 97.13           H  
ATOM   3217  O   HIS A 196      -9.408  13.708  21.167  1.00 97.13           O  
ATOM   3218  CG  HIS A 196      -6.438  15.347  18.601  1.00 97.13           C  
ATOM   3219  CD2 HIS A 196      -6.785  16.662  18.506  1.00 97.13           C  
ATOM   3220  HD2 HIS A 196      -7.629  17.115  19.004  1.00 97.13           H  
ATOM   3221  ND1 HIS A 196      -5.209  15.223  18.006  1.00 97.13           N  
ATOM   3222  HD1 HIS A 196      -4.649  14.382  18.009  1.00 97.13           H  
ATOM   3223  CE1 HIS A 196      -4.840  16.429  17.542  1.00 97.13           C  
ATOM   3224  HE1 HIS A 196      -3.886  16.654  17.090  1.00 97.13           H  
ATOM   3225  NE2 HIS A 196      -5.812  17.331  17.764  1.00 97.13           N  
ATOM   3226  N   ARG A 197      -7.918  12.710  22.518  1.00 94.40           N  
ATOM   3227  H   ARG A 197      -6.946  12.689  22.792  1.00 94.40           H  
ATOM   3228  CA  ARG A 197      -8.864  11.794  23.198  1.00 94.40           C  
ATOM   3229  HA  ARG A 197      -9.305  11.120  22.464  1.00 94.40           H  
ATOM   3230  C   ARG A 197     -10.045  12.493  23.880  1.00 94.40           C  
ATOM   3231  CB  ARG A 197      -8.111  10.983  24.267  1.00 94.40           C  
ATOM   3232  HB2 ARG A 197      -7.399  11.631  24.778  1.00 94.40           H  
ATOM   3233  HB3 ARG A 197      -8.825  10.626  25.008  1.00 94.40           H  
ATOM   3234  O   ARG A 197     -11.077  11.864  24.116  1.00 94.40           O  
ATOM   3235  CG  ARG A 197      -7.389   9.754  23.706  1.00 94.40           C  
ATOM   3236  HG2 ARG A 197      -6.684  10.066  22.936  1.00 94.40           H  
ATOM   3237  HG3 ARG A 197      -8.118   9.073  23.266  1.00 94.40           H  
ATOM   3238  CD  ARG A 197      -6.649   9.047  24.850  1.00 94.40           C  
ATOM   3239  HD2 ARG A 197      -7.364   8.812  25.639  1.00 94.40           H  
ATOM   3240  HD3 ARG A 197      -5.915   9.737  25.266  1.00 94.40           H  
ATOM   3241  NE  ARG A 197      -5.954   7.826  24.403  1.00 94.40           N  
ATOM   3242  HE  ARG A 197      -5.141   7.947  23.817  1.00 94.40           H  
ATOM   3243  NH1 ARG A 197      -7.274   6.233  25.414  1.00 94.40           N  
ATOM   3244 HH11 ARG A 197      -7.887   6.964  25.745  1.00 94.40           H  
ATOM   3245 HH12 ARG A 197      -7.733   5.340  25.302  1.00 94.40           H  
ATOM   3246  NH2 ARG A 197      -5.533   5.624  24.152  1.00 94.40           N  
ATOM   3247 HH21 ARG A 197      -5.833   4.669  24.285  1.00 94.40           H  
ATOM   3248 HH22 ARG A 197      -4.749   5.879  23.568  1.00 94.40           H  
ATOM   3249  CZ  ARG A 197      -6.263   6.569  24.666  1.00 94.40           C  
ATOM   3250  N   ASP A 198      -9.877  13.756  24.242  1.00 94.02           N  
ATOM   3251  H   ASP A 198      -9.025  14.229  23.975  1.00 94.02           H  
ATOM   3252  CA  ASP A 198     -10.851  14.601  24.928  1.00 94.02           C  
ATOM   3253  HA  ASP A 198     -11.424  13.984  25.621  1.00 94.02           H  
ATOM   3254  C   ASP A 198     -11.871  15.257  23.984  1.00 94.02           C  
ATOM   3255  CB  ASP A 198     -10.091  15.645  25.763  1.00 94.02           C  
ATOM   3256  HB2 ASP A 198     -10.813  16.226  26.337  1.00 94.02           H  
ATOM   3257  HB3 ASP A 198      -9.450  15.126  26.475  1.00 94.02           H  
ATOM   3258  O   ASP A 198     -12.871  15.801  24.455  1.00 94.02           O  
ATOM   3259  CG  ASP A 198      -9.223  16.593  24.922  1.00 94.02           C  
ATOM   3260  OD1 ASP A 198      -8.518  16.085  24.014  1.00 94.02           O  
ATOM   3261  OD2 ASP A 198      -9.253  17.806  25.212  1.00 94.02           O  
ATOM   3262  N   LYS A 199     -11.673  15.155  22.664  1.00 95.87           N  
ATOM   3263  H   LYS A 199     -10.827  14.703  22.347  1.00 95.87           H  
ATOM   3264  CA  LYS A 199     -12.620  15.653  21.662  1.00 95.87           C  
ATOM   3265  HA  LYS A 199     -12.823  16.700  21.890  1.00 95.87           H  
ATOM   3266  C   LYS A 199     -13.976  14.952  21.723  1.00 95.87           C  
ATOM   3267  CB  LYS A 199     -12.004  15.567  20.261  1.00 95.87           C  
ATOM   3268  HB2 LYS A 199     -11.605  14.569  20.080  1.00 95.87           H  
ATOM   3269  HB3 LYS A 199     -12.776  15.769  19.518  1.00 95.87           H  
ATOM   3270  O   LYS A 199     -14.139  13.869  22.297  1.00 95.87           O  
ATOM   3271  CG  LYS A 199     -10.907  16.627  20.116  1.00 95.87           C  
ATOM   3272  HG2 LYS A 199     -11.344  17.595  20.359  1.00 95.87           H  
ATOM   3273  HG3 LYS A 199     -10.088  16.433  20.809  1.00 95.87           H  
ATOM   3274  CD  LYS A 199     -10.363  16.668  18.690  1.00 95.87           C  
ATOM   3275  HD2 LYS A 199      -9.549  15.951  18.585  1.00 95.87           H  
ATOM   3276  HD3 LYS A 199     -11.150  16.380  17.993  1.00 95.87           H  
ATOM   3277  CE  LYS A 199      -9.889  18.091  18.391  1.00 95.87           C  
ATOM   3278  HE2 LYS A 199     -10.762  18.739  18.467  1.00 95.87           H  
ATOM   3279  HE3 LYS A 199      -9.170  18.401  19.149  1.00 95.87           H  
ATOM   3280  NZ  LYS A 199      -9.321  18.210  17.033  1.00 95.87           N  
ATOM   3281  HZ1 LYS A 199      -8.513  17.615  16.915  1.00 95.87           H  
ATOM   3282  HZ2 LYS A 199      -9.076  19.170  16.841  1.00 95.87           H  
ATOM   3283  HZ3 LYS A 199     -10.048  17.952  16.381  1.00 95.87           H  
ATOM   3284  N   ASP A 200     -14.970  15.584  21.102  1.00 95.83           N  
ATOM   3285  H   ASP A 200     -14.773  16.420  20.572  1.00 95.83           H  
ATOM   3286  CA  ASP A 200     -16.304  15.014  21.009  1.00 95.83           C  
ATOM   3287  HA  ASP A 200     -16.621  14.779  22.025  1.00 95.83           H  
ATOM   3288  C   ASP A 200     -16.299  13.696  20.210  1.00 95.83           C  
ATOM   3289  CB  ASP A 200     -17.297  16.045  20.460  1.00 95.83           C  
ATOM   3290  HB2 ASP A 200     -17.173  16.992  20.985  1.00 95.83           H  
ATOM   3291  HB3 ASP A 200     -18.309  15.688  20.649  1.00 95.83           H  
ATOM   3292  O   ASP A 200     -15.459  13.437  19.342  1.00 95.83           O  
ATOM   3293  CG  ASP A 200     -17.113  16.241  18.962  1.00 95.83           C  
ATOM   3294  OD1 ASP A 200     -17.644  15.382  18.224  1.00 95.83           O  
ATOM   3295  OD2 ASP A 200     -16.404  17.188  18.579  1.00 95.83           O  
ATOM   3296  N   ILE A 201     -17.258  12.825  20.526  1.00 96.72           N  
ATOM   3297  H   ILE A 201     -17.951  13.108  21.204  1.00 96.72           H  
ATOM   3298  CA  ILE A 201     -17.319  11.468  19.972  1.00 96.72           C  
ATOM   3299  HA  ILE A 201     -16.361  10.991  20.175  1.00 96.72           H  
ATOM   3300  C   ILE A 201     -17.504  11.450  18.450  1.00 96.72           C  
ATOM   3301  CB  ILE A 201     -18.418  10.671  20.702  1.00 96.72           C  
ATOM   3302  HB  ILE A 201     -18.220  10.775  21.769  1.00 96.72           H  
ATOM   3303  O   ILE A 201     -17.022  10.530  17.785  1.00 96.72           O  
ATOM   3304  CG1 ILE A 201     -18.345   9.171  20.353  1.00 96.72           C  
ATOM   3305 HG12 ILE A 201     -17.315   8.888  20.134  1.00 96.72           H  
ATOM   3306 HG13 ILE A 201     -18.949   8.969  19.469  1.00 96.72           H  
ATOM   3307  CG2 ILE A 201     -19.835  11.218  20.427  1.00 96.72           C  
ATOM   3308 HG21 ILE A 201     -20.106  11.075  19.381  1.00 96.72           H  
ATOM   3309 HG22 ILE A 201     -20.562  10.691  21.045  1.00 96.72           H  
ATOM   3310 HG23 ILE A 201     -19.892  12.281  20.663  1.00 96.72           H  
ATOM   3311  CD1 ILE A 201     -18.831   8.295  21.509  1.00 96.72           C  
ATOM   3312 HD11 ILE A 201     -18.127   8.367  22.338  1.00 96.72           H  
ATOM   3313 HD12 ILE A 201     -18.889   7.254  21.189  1.00 96.72           H  
ATOM   3314 HD13 ILE A 201     -19.803   8.631  21.871  1.00 96.72           H  
ATOM   3315  N   ARG A 202     -18.165  12.469  17.890  1.00 97.38           N  
ATOM   3316  H   ARG A 202     -18.344  13.288  18.454  1.00 97.38           H  
ATOM   3317  CA  ARG A 202     -18.405  12.589  16.454  1.00 97.38           C  
ATOM   3318  HA  ARG A 202     -18.743  11.628  16.067  1.00 97.38           H  
ATOM   3319  C   ARG A 202     -17.104  12.930  15.738  1.00 97.38           C  
ATOM   3320  CB  ARG A 202     -19.509  13.635  16.232  1.00 97.38           C  
ATOM   3321  HB2 ARG A 202     -20.406  13.324  16.768  1.00 97.38           H  
ATOM   3322  HB3 ARG A 202     -19.198  14.600  16.632  1.00 97.38           H  
ATOM   3323  O   ARG A 202     -16.786  12.301  14.727  1.00 97.38           O  
ATOM   3324  CG  ARG A 202     -19.853  13.834  14.759  1.00 97.38           C  
ATOM   3325  HG2 ARG A 202     -18.942  14.043  14.197  1.00 97.38           H  
ATOM   3326  HG3 ARG A 202     -20.319  12.927  14.374  1.00 97.38           H  
ATOM   3327  CD  ARG A 202     -20.798  15.024  14.590  1.00 97.38           C  
ATOM   3328  HD2 ARG A 202     -20.360  15.891  15.083  1.00 97.38           H  
ATOM   3329  HD3 ARG A 202     -21.750  14.807  15.074  1.00 97.38           H  
ATOM   3330  NE  ARG A 202     -21.011  15.301  13.159  1.00 97.38           N  
ATOM   3331  HE  ARG A 202     -21.043  14.499  12.546  1.00 97.38           H  
ATOM   3332  NH1 ARG A 202     -21.309  17.580  13.342  1.00 97.38           N  
ATOM   3333 HH11 ARG A 202     -21.657  17.474  14.285  1.00 97.38           H  
ATOM   3334 HH12 ARG A 202     -21.582  18.465  12.940  1.00 97.38           H  
ATOM   3335  NH2 ARG A 202     -21.205  16.639  11.334  1.00 97.38           N  
ATOM   3336 HH21 ARG A 202     -21.127  15.825  10.742  1.00 97.38           H  
ATOM   3337 HH22 ARG A 202     -21.340  17.566  10.956  1.00 97.38           H  
ATOM   3338  CZ  ARG A 202     -21.174  16.502  12.630  1.00 97.38           C  
ATOM   3339  N   GLU A 203     -16.329  13.877  16.257  1.00 97.67           N  
ATOM   3340  H   GLU A 203     -16.675  14.397  17.051  1.00 97.67           H  
ATOM   3341  CA  GLU A 203     -15.018  14.231  15.716  1.00 97.67           C  
ATOM   3342  HA  GLU A 203     -15.146  14.454  14.657  1.00 97.67           H  
ATOM   3343  C   GLU A 203     -14.031  13.057  15.812  1.00 97.67           C  
ATOM   3344  CB  GLU A 203     -14.470  15.502  16.390  1.00 97.67           C  
ATOM   3345  HB2 GLU A 203     -14.227  15.301  17.433  1.00 97.67           H  
ATOM   3346  HB3 GLU A 203     -15.223  16.288  16.328  1.00 97.67           H  
ATOM   3347  O   GLU A 203     -13.342  12.755  14.829  1.00 97.67           O  
ATOM   3348  CG  GLU A 203     -13.215  15.958  15.629  1.00 97.67           C  
ATOM   3349  HG2 GLU A 203     -13.470  16.067  14.575  1.00 97.67           H  
ATOM   3350  HG3 GLU A 203     -12.464  15.172  15.703  1.00 97.67           H  
ATOM   3351  CD  GLU A 203     -12.555  17.258  16.102  1.00 97.67           C  
ATOM   3352  OE1 GLU A 203     -11.461  17.540  15.549  1.00 97.67           O  
ATOM   3353  OE2 GLU A 203     -13.000  17.909  17.063  1.00 97.67           O  
ATOM   3354  N   LEU A 204     -14.001  12.348  16.945  1.00 97.97           N  
ATOM   3355  H   LEU A 204     -14.558  12.677  17.721  1.00 97.97           H  
ATOM   3356  CA  LEU A 204     -13.181  11.144  17.118  1.00 97.97           C  
ATOM   3357  HA  LEU A 204     -12.135  11.402  16.953  1.00 97.97           H  
ATOM   3358  C   LEU A 204     -13.541  10.063  16.087  1.00 97.97           C  
ATOM   3359  CB  LEU A 204     -13.349  10.602  18.550  1.00 97.97           C  
ATOM   3360  HB2 LEU A 204     -12.918   9.602  18.592  1.00 97.97           H  
ATOM   3361  HB3 LEU A 204     -14.414  10.512  18.766  1.00 97.97           H  
ATOM   3362  O   LEU A 204     -12.662   9.566  15.377  1.00 97.97           O  
ATOM   3363  CG  LEU A 204     -12.689  11.456  19.650  1.00 97.97           C  
ATOM   3364  HG  LEU A 204     -13.048  12.483  19.592  1.00 97.97           H  
ATOM   3365  CD1 LEU A 204     -13.035  10.897  21.030  1.00 97.97           C  
ATOM   3366 HD11 LEU A 204     -12.577   9.918  21.172  1.00 97.97           H  
ATOM   3367 HD12 LEU A 204     -12.655  11.579  21.790  1.00 97.97           H  
ATOM   3368 HD13 LEU A 204     -14.118  10.835  21.139  1.00 97.97           H  
ATOM   3369  CD2 LEU A 204     -11.168  11.454  19.506  1.00 97.97           C  
ATOM   3370 HD21 LEU A 204     -10.876  12.147  18.717  1.00 97.97           H  
ATOM   3371 HD22 LEU A 204     -10.796  10.450  19.303  1.00 97.97           H  
ATOM   3372 HD23 LEU A 204     -10.723  11.803  20.438  1.00 97.97           H  
ATOM   3373  N   ALA A 205     -14.830   9.736  15.949  1.00 98.08           N  
ATOM   3374  H   ALA A 205     -15.507  10.173  16.557  1.00 98.08           H  
ATOM   3375  CA  ALA A 205     -15.301   8.725  15.005  1.00 98.08           C  
ATOM   3376  HA  ALA A 205     -14.791   7.786  15.221  1.00 98.08           H  
ATOM   3377  C   ALA A 205     -14.984   9.096  13.547  1.00 98.08           C  
ATOM   3378  CB  ALA A 205     -16.803   8.516  15.217  1.00 98.08           C  
ATOM   3379  HB1 ALA A 205     -17.174   7.757  14.529  1.00 98.08           H  
ATOM   3380  HB2 ALA A 205     -16.977   8.184  16.240  1.00 98.08           H  
ATOM   3381  HB3 ALA A 205     -17.342   9.449  15.050  1.00 98.08           H  
ATOM   3382  O   ALA A 205     -14.474   8.262  12.797  1.00 98.08           O  
ATOM   3383  N   ASN A 206     -15.212  10.353  13.149  1.00 97.89           N  
ATOM   3384  H   ASN A 206     -15.632  10.993  13.807  1.00 97.89           H  
ATOM   3385  CA  ASN A 206     -14.892  10.834  11.801  1.00 97.89           C  
ATOM   3386  HA  ASN A 206     -15.409  10.213  11.069  1.00 97.89           H  
ATOM   3387  C   ASN A 206     -13.396  10.723  11.486  1.00 97.89           C  
ATOM   3388  CB  ASN A 206     -15.375  12.288  11.660  1.00 97.89           C  
ATOM   3389  HB2 ASN A 206     -15.101  12.858  12.548  1.00 97.89           H  
ATOM   3390  HB3 ASN A 206     -14.893  12.748  10.797  1.00 97.89           H  
ATOM   3391  O   ASN A 206     -13.015  10.303  10.389  1.00 97.89           O  
ATOM   3392  CG  ASN A 206     -16.869  12.373  11.424  1.00 97.89           C  
ATOM   3393  ND2 ASN A 206     -17.538  13.362  11.959  1.00 97.89           N  
ATOM   3394 HD21 ASN A 206     -17.097  13.924  12.674  1.00 97.89           H  
ATOM   3395 HD22 ASN A 206     -18.541  13.296  11.863  1.00 97.89           H  
ATOM   3396  OD1 ASN A 206     -17.458  11.563  10.732  1.00 97.89           O  
ATOM   3397  N   ASN A 207     -12.531  11.045  12.449  1.00 98.05           N  
ATOM   3398  H   ASN A 207     -12.881  11.378  13.335  1.00 98.05           H  
ATOM   3399  CA  ASN A 207     -11.091  10.910  12.258  1.00 98.05           C  
ATOM   3400  HA  ASN A 207     -10.835  11.337  11.288  1.00 98.05           H  
ATOM   3401  C   ASN A 207     -10.647   9.443  12.184  1.00 98.05           C  
ATOM   3402  CB  ASN A 207     -10.347  11.718  13.325  1.00 98.05           C  
ATOM   3403  HB2 ASN A 207      -9.320  11.363  13.411  1.00 98.05           H  
ATOM   3404  HB3 ASN A 207     -10.826  11.606  14.298  1.00 98.05           H  
ATOM   3405  O   ASN A 207      -9.806   9.125  11.343  1.00 98.05           O  
ATOM   3406  CG  ASN A 207     -10.281  13.179  12.930  1.00 98.05           C  
ATOM   3407  ND2 ASN A 207     -11.142  14.008  13.468  1.00 98.05           N  
ATOM   3408 HD21 ASN A 207     -11.824  13.661  14.127  1.00 98.05           H  
ATOM   3409 HD22 ASN A 207     -11.064  14.996  13.274  1.00 98.05           H  
ATOM   3410  OD1 ASN A 207      -9.491  13.561  12.075  1.00 98.05           O  
ATOM   3411  N   ILE A 208     -11.231   8.528  12.969  1.00 97.78           N  
ATOM   3412  H   ILE A 208     -11.890   8.837  13.669  1.00 97.78           H  
ATOM   3413  CA  ILE A 208     -10.968   7.084  12.823  1.00 97.78           C  
ATOM   3414  HA  ILE A 208      -9.889   6.928  12.858  1.00 97.78           H  
ATOM   3415  C   ILE A 208     -11.431   6.572  11.450  1.00 97.78           C  
ATOM   3416  CB  ILE A 208     -11.589   6.275  13.984  1.00 97.78           C  
ATOM   3417  HB  ILE A 208     -12.631   6.572  14.104  1.00 97.78           H  
ATOM   3418  O   ILE A 208     -10.700   5.828  10.795  1.00 97.78           O  
ATOM   3419  CG1 ILE A 208     -10.826   6.590  15.292  1.00 97.78           C  
ATOM   3420 HG12 ILE A 208      -9.763   6.392  15.158  1.00 97.78           H  
ATOM   3421 HG13 ILE A 208     -10.942   7.648  15.527  1.00 97.78           H  
ATOM   3422  CG2 ILE A 208     -11.560   4.759  13.690  1.00 97.78           C  
ATOM   3423 HG21 ILE A 208     -10.535   4.423  13.536  1.00 97.78           H  
ATOM   3424 HG22 ILE A 208     -11.997   4.204  14.520  1.00 97.78           H  
ATOM   3425 HG23 ILE A 208     -12.157   4.520  12.810  1.00 97.78           H  
ATOM   3426  CD1 ILE A 208     -11.317   5.785  16.500  1.00 97.78           C  
ATOM   3427 HD11 ILE A 208     -11.000   6.271  17.423  1.00 97.78           H  
ATOM   3428 HD12 ILE A 208     -12.404   5.719  16.472  1.00 97.78           H  
ATOM   3429 HD13 ILE A 208     -10.898   4.779  16.479  1.00 97.78           H  
ATOM   3430  N   ILE A 209     -12.592   7.011  10.954  1.00 97.41           N  
ATOM   3431  H   ILE A 209     -13.181   7.587  11.538  1.00 97.41           H  
ATOM   3432  CA  ILE A 209     -13.052   6.658   9.601  1.00 97.41           C  
ATOM   3433  HA  ILE A 209     -13.095   5.571   9.531  1.00 97.41           H  
ATOM   3434  C   ILE A 209     -12.037   7.128   8.546  1.00 97.41           C  
ATOM   3435  CB  ILE A 209     -14.476   7.205   9.349  1.00 97.41           C  
ATOM   3436  HB  ILE A 209     -14.497   8.260   9.625  1.00 97.41           H  
ATOM   3437  O   ILE A 209     -11.675   6.368   7.645  1.00 97.41           O  
ATOM   3438  CG1 ILE A 209     -15.501   6.439  10.218  1.00 97.41           C  
ATOM   3439 HG12 ILE A 209     -15.641   5.435   9.819  1.00 97.41           H  
ATOM   3440 HG13 ILE A 209     -15.120   6.332  11.234  1.00 97.41           H  
ATOM   3441  CG2 ILE A 209     -14.867   7.090   7.862  1.00 97.41           C  
ATOM   3442 HG21 ILE A 209     -14.210   7.701   7.242  1.00 97.41           H  
ATOM   3443 HG22 ILE A 209     -14.811   6.050   7.538  1.00 97.41           H  
ATOM   3444 HG23 ILE A 209     -15.881   7.459   7.709  1.00 97.41           H  
ATOM   3445  CD1 ILE A 209     -16.864   7.137  10.312  1.00 97.41           C  
ATOM   3446 HD11 ILE A 209     -17.371   7.132   9.347  1.00 97.41           H  
ATOM   3447 HD12 ILE A 209     -16.732   8.165  10.649  1.00 97.41           H  
ATOM   3448 HD13 ILE A 209     -17.489   6.608  11.032  1.00 97.41           H  
ATOM   3449  N   HIS A 210     -11.511   8.350   8.670  1.00 96.27           N  
ATOM   3450  H   HIS A 210     -11.864   8.953   9.400  1.00 96.27           H  
ATOM   3451  CA  HIS A 210     -10.448   8.846   7.790  1.00 96.27           C  
ATOM   3452  HA  HIS A 210     -10.764   8.709   6.756  1.00 96.27           H  
ATOM   3453  C   HIS A 210      -9.128   8.072   7.938  1.00 96.27           C  
ATOM   3454  CB  HIS A 210     -10.226  10.342   8.042  1.00 96.27           C  
ATOM   3455  HB2 HIS A 210     -10.043  10.506   9.104  1.00 96.27           H  
ATOM   3456  HB3 HIS A 210      -9.330  10.656   7.506  1.00 96.27           H  
ATOM   3457  O   HIS A 210      -8.417   7.882   6.942  1.00 96.27           O  
ATOM   3458  CG  HIS A 210     -11.354  11.241   7.599  1.00 96.27           C  
ATOM   3459  CD2 HIS A 210     -12.386  10.937   6.748  1.00 96.27           C  
ATOM   3460  HD2 HIS A 210     -12.576   9.980   6.285  1.00 96.27           H  
ATOM   3461  ND1 HIS A 210     -11.506  12.560   7.959  1.00 96.27           N  
ATOM   3462  HD1 HIS A 210     -10.980  13.043   8.674  1.00 96.27           H  
ATOM   3463  CE1 HIS A 210     -12.597  13.038   7.338  1.00 96.27           C  
ATOM   3464  HE1 HIS A 210     -12.999  14.032   7.464  1.00 96.27           H  
ATOM   3465  NE2 HIS A 210     -13.145  12.093   6.559  1.00 96.27           N  
ATOM   3466  N   LEU A 211      -8.814   7.581   9.142  1.00 97.23           N  
ATOM   3467  H   LEU A 211      -9.422   7.804   9.918  1.00 97.23           H  
ATOM   3468  CA  LEU A 211      -7.632   6.768   9.422  1.00 97.23           C  
ATOM   3469  HA  LEU A 211      -6.764   7.330   9.080  1.00 97.23           H  
ATOM   3470  C   LEU A 211      -7.639   5.440   8.662  1.00 97.23           C  
ATOM   3471  CB  LEU A 211      -7.497   6.544  10.941  1.00 97.23           C  
ATOM   3472  HB2 LEU A 211      -7.471   7.516  11.432  1.00 97.23           H  
ATOM   3473  HB3 LEU A 211      -8.378   6.012  11.301  1.00 97.23           H  
ATOM   3474  O   LEU A 211      -6.562   4.921   8.383  1.00 97.23           O  
ATOM   3475  CG  LEU A 211      -6.275   5.725  11.393  1.00 97.23           C  
ATOM   3476  HG  LEU A 211      -6.320   4.729  10.952  1.00 97.23           H  
ATOM   3477  CD1 LEU A 211      -4.952   6.381  10.992  1.00 97.23           C  
ATOM   3478 HD11 LEU A 211      -4.890   6.462   9.907  1.00 97.23           H  
ATOM   3479 HD12 LEU A 211      -4.125   5.761  11.339  1.00 97.23           H  
ATOM   3480 HD13 LEU A 211      -4.881   7.371  11.442  1.00 97.23           H  
ATOM   3481  CD2 LEU A 211      -6.296   5.555  12.910  1.00 97.23           C  
ATOM   3482 HD21 LEU A 211      -7.257   5.152  13.229  1.00 97.23           H  
ATOM   3483 HD22 LEU A 211      -5.511   4.867  13.223  1.00 97.23           H  
ATOM   3484 HD23 LEU A 211      -6.143   6.518  13.398  1.00 97.23           H  
ATOM   3485  N   PHE A 212      -8.784   4.911   8.218  1.00 96.08           N  
ATOM   3486  H   PHE A 212      -9.661   5.319   8.511  1.00 96.08           H  
ATOM   3487  CA  PHE A 212      -8.799   3.693   7.393  1.00 96.08           C  
ATOM   3488  HA  PHE A 212      -8.252   2.925   7.939  1.00 96.08           H  
ATOM   3489  C   PHE A 212      -8.052   3.831   6.057  1.00 96.08           C  
ATOM   3490  CB  PHE A 212     -10.229   3.185   7.178  1.00 96.08           C  
ATOM   3491  HB2 PHE A 212     -10.198   2.331   6.501  1.00 96.08           H  
ATOM   3492  HB3 PHE A 212     -10.811   3.969   6.692  1.00 96.08           H  
ATOM   3493  O   PHE A 212      -7.677   2.820   5.467  1.00 96.08           O  
ATOM   3494  CG  PHE A 212     -10.931   2.731   8.441  1.00 96.08           C  
ATOM   3495  CD1 PHE A 212     -10.284   1.874   9.355  1.00 96.08           C  
ATOM   3496  HD1 PHE A 212      -9.286   1.511   9.161  1.00 96.08           H  
ATOM   3497  CD2 PHE A 212     -12.243   3.163   8.698  1.00 96.08           C  
ATOM   3498  HD2 PHE A 212     -12.751   3.805   7.994  1.00 96.08           H  
ATOM   3499  CE1 PHE A 212     -10.921   1.511  10.552  1.00 96.08           C  
ATOM   3500  HE1 PHE A 212     -10.415   0.889  11.275  1.00 96.08           H  
ATOM   3501  CE2 PHE A 212     -12.885   2.790   9.887  1.00 96.08           C  
ATOM   3502  HE2 PHE A 212     -13.884   3.145  10.092  1.00 96.08           H  
ATOM   3503  CZ  PHE A 212     -12.211   1.995  10.825  1.00 96.08           C  
ATOM   3504  HZ  PHE A 212     -12.688   1.774  11.769  1.00 96.08           H  
ATOM   3505  N   LYS A 213      -7.700   5.048   5.611  1.00 95.19           N  
ATOM   3506  H   LYS A 213      -8.028   5.849   6.132  1.00 95.19           H  
ATOM   3507  CA  LYS A 213      -6.706   5.250   4.533  1.00 95.19           C  
ATOM   3508  HA  LYS A 213      -7.050   4.746   3.630  1.00 95.19           H  
ATOM   3509  C   LYS A 213      -5.333   4.643   4.859  1.00 95.19           C  
ATOM   3510  CB  LYS A 213      -6.545   6.751   4.252  1.00 95.19           C  
ATOM   3511  HB2 LYS A 213      -6.352   7.278   5.186  1.00 95.19           H  
ATOM   3512  HB3 LYS A 213      -5.686   6.893   3.597  1.00 95.19           H  
ATOM   3513  O   LYS A 213      -4.588   4.264   3.955  1.00 95.19           O  
ATOM   3514  CG  LYS A 213      -7.781   7.342   3.563  1.00 95.19           C  
ATOM   3515  HG2 LYS A 213      -8.651   7.236   4.211  1.00 95.19           H  
ATOM   3516  HG3 LYS A 213      -7.964   6.801   2.634  1.00 95.19           H  
ATOM   3517  CD  LYS A 213      -7.561   8.826   3.249  1.00 95.19           C  
ATOM   3518  HD2 LYS A 213      -7.418   9.361   4.188  1.00 95.19           H  
ATOM   3519  HD3 LYS A 213      -6.673   8.936   2.626  1.00 95.19           H  
ATOM   3520  CE  LYS A 213      -8.784   9.384   2.516  1.00 95.19           C  
ATOM   3521  HE2 LYS A 213      -9.660   9.226   3.146  1.00 95.19           H  
ATOM   3522  HE3 LYS A 213      -8.933   8.816   1.598  1.00 95.19           H  
ATOM   3523  NZ  LYS A 213      -8.635  10.829   2.212  1.00 95.19           N  
ATOM   3524  HZ1 LYS A 213      -7.832  10.993   1.622  1.00 95.19           H  
ATOM   3525  HZ2 LYS A 213      -9.462  11.171   1.745  1.00 95.19           H  
ATOM   3526  HZ3 LYS A 213      -8.532  11.351   3.071  1.00 95.19           H  
ATOM   3527  N   TYR A 214      -4.983   4.536   6.139  1.00 96.00           N  
ATOM   3528  H   TYR A 214      -5.634   4.873   6.835  1.00 96.00           H  
ATOM   3529  CA  TYR A 214      -3.762   3.894   6.619  1.00 96.00           C  
ATOM   3530  HA  TYR A 214      -2.912   4.316   6.084  1.00 96.00           H  
ATOM   3531  C   TYR A 214      -3.775   2.382   6.387  1.00 96.00           C  
ATOM   3532  CB  TYR A 214      -3.612   4.166   8.119  1.00 96.00           C  
ATOM   3533  HB2 TYR A 214      -3.709   5.236   8.307  1.00 96.00           H  
ATOM   3534  HB3 TYR A 214      -4.427   3.672   8.648  1.00 96.00           H  
ATOM   3535  O   TYR A 214      -2.773   1.812   5.954  1.00 96.00           O  
ATOM   3536  CG  TYR A 214      -2.307   3.686   8.711  1.00 96.00           C  
ATOM   3537  CD1 TYR A 214      -2.324   2.826   9.824  1.00 96.00           C  
ATOM   3538  HD1 TYR A 214      -3.261   2.543  10.282  1.00 96.00           H  
ATOM   3539  CD2 TYR A 214      -1.082   4.088   8.145  1.00 96.00           C  
ATOM   3540  HD2 TYR A 214      -1.069   4.768   7.306  1.00 96.00           H  
ATOM   3541  CE1 TYR A 214      -1.116   2.343  10.356  1.00 96.00           C  
ATOM   3542  HE1 TYR A 214      -1.129   1.712  11.232  1.00 96.00           H  
ATOM   3543  CE2 TYR A 214       0.126   3.591   8.665  1.00 96.00           C  
ATOM   3544  HE2 TYR A 214       1.074   3.869   8.228  1.00 96.00           H  
ATOM   3545  OH  TYR A 214       1.283   2.200  10.213  1.00 96.00           O  
ATOM   3546  HH  TYR A 214       1.137   1.475  10.825  1.00 96.00           H  
ATOM   3547  CZ  TYR A 214       0.109   2.706   9.761  1.00 96.00           C  
ATOM   3548  N   THR A 215      -4.919   1.736   6.613  1.00 95.48           N  
ATOM   3549  H   THR A 215      -5.716   2.259   6.944  1.00 95.48           H  
ATOM   3550  CA  THR A 215      -5.093   0.279   6.505  1.00 95.48           C  
ATOM   3551  HA  THR A 215      -4.114  -0.198   6.544  1.00 95.48           H  
ATOM   3552  C   THR A 215      -5.718  -0.167   5.185  1.00 95.48           C  
ATOM   3553  CB  THR A 215      -5.900  -0.265   7.689  1.00 95.48           C  
ATOM   3554  HB  THR A 215      -5.999  -1.346   7.581  1.00 95.48           H  
ATOM   3555  O   THR A 215      -5.873  -1.367   4.956  1.00 95.48           O  
ATOM   3556  CG2 THR A 215      -5.233   0.043   9.029  1.00 95.48           C  
ATOM   3557 HG21 THR A 215      -4.190  -0.276   9.011  1.00 95.48           H  
ATOM   3558 HG22 THR A 215      -5.278   1.111   9.240  1.00 95.48           H  
ATOM   3559 HG23 THR A 215      -5.744  -0.498   9.825  1.00 95.48           H  
ATOM   3560  OG1 THR A 215      -7.172   0.332   7.711  1.00 95.48           O  
ATOM   3561  HG1 THR A 215      -7.673  -0.074   8.423  1.00 95.48           H  
ATOM   3562  N   SER A 216      -6.036   0.774   4.291  1.00 93.56           N  
ATOM   3563  H   SER A 216      -6.037   1.737   4.593  1.00 93.56           H  
ATOM   3564  CA  SER A 216      -6.606   0.478   2.980  1.00 93.56           C  
ATOM   3565  HA  SER A 216      -7.482  -0.151   3.141  1.00 93.56           H  
ATOM   3566  C   SER A 216      -5.629  -0.286   2.091  1.00 93.56           C  
ATOM   3567  CB  SER A 216      -7.084   1.757   2.278  1.00 93.56           C  
ATOM   3568  HB2 SER A 216      -7.703   2.338   2.962  1.00 93.56           H  
ATOM   3569  HB3 SER A 216      -7.694   1.485   1.417  1.00 93.56           H  
ATOM   3570  O   SER A 216      -4.413  -0.067   2.123  1.00 93.56           O  
ATOM   3571  OG  SER A 216      -5.994   2.548   1.836  1.00 93.56           O  
ATOM   3572  HG  SER A 216      -5.694   2.192   0.996  1.00 93.56           H  
ATOM   3573  N   PHE A 217      -6.183  -1.134   1.236  1.00 91.86           N  
ATOM   3574  H   PHE A 217      -7.182  -1.275   1.271  1.00 91.86           H  
ATOM   3575  CA  PHE A 217      -5.467  -1.766   0.138  1.00 91.86           C  
ATOM   3576  HA  PHE A 217      -4.623  -2.332   0.531  1.00 91.86           H  
ATOM   3577  C   PHE A 217      -4.948  -0.723  -0.868  1.00 91.86           C  
ATOM   3578  CB  PHE A 217      -6.457  -2.736  -0.502  1.00 91.86           C  
ATOM   3579  HB2 PHE A 217      -7.348  -2.185  -0.804  1.00 91.86           H  
ATOM   3580  HB3 PHE A 217      -6.771  -3.455   0.254  1.00 91.86           H  
ATOM   3581  O   PHE A 217      -5.523   0.359  -1.009  1.00 91.86           O  
ATOM   3582  CG  PHE A 217      -5.951  -3.503  -1.696  1.00 91.86           C  
ATOM   3583  CD1 PHE A 217      -6.173  -3.002  -2.992  1.00 91.86           C  
ATOM   3584  HD1 PHE A 217      -6.616  -2.027  -3.131  1.00 91.86           H  
ATOM   3585  CD2 PHE A 217      -5.391  -4.779  -1.511  1.00 91.86           C  
ATOM   3586  HD2 PHE A 217      -5.251  -5.167  -0.513  1.00 91.86           H  
ATOM   3587  CE1 PHE A 217      -5.922  -3.820  -4.103  1.00 91.86           C  
ATOM   3588  HE1 PHE A 217      -6.153  -3.475  -5.100  1.00 91.86           H  
ATOM   3589  CE2 PHE A 217      -5.139  -5.595  -2.623  1.00 91.86           C  
ATOM   3590  HE2 PHE A 217      -4.799  -6.611  -2.488  1.00 91.86           H  
ATOM   3591  CZ  PHE A 217      -5.460  -5.133  -3.908  1.00 91.86           C  
ATOM   3592  HZ  PHE A 217      -5.357  -5.796  -4.753  1.00 91.86           H  
ATOM   3593  N   GLY A 218      -3.870  -1.048  -1.588  1.00 93.08           N  
ATOM   3594  H   GLY A 218      -3.460  -1.960  -1.448  1.00 93.08           H  
ATOM   3595  CA  GLY A 218      -3.402  -0.242  -2.716  1.00 93.08           C  
ATOM   3596  HA2 GLY A 218      -4.238   0.333  -3.114  1.00 93.08           H  
ATOM   3597  HA3 GLY A 218      -3.072  -0.903  -3.518  1.00 93.08           H  
ATOM   3598  C   GLY A 218      -2.248   0.715  -2.426  1.00 93.08           C  
ATOM   3599  O   GLY A 218      -1.363   0.453  -1.599  1.00 93.08           O  
ATOM   3600  N   ALA A 219      -2.218   1.792  -3.212  1.00 91.55           N  
ATOM   3601  H   ALA A 219      -2.997   1.942  -3.838  1.00 91.55           H  
ATOM   3602  CA  ALA A 219      -1.113   2.735  -3.266  1.00 91.55           C  
ATOM   3603  HA  ALA A 219      -0.204   2.146  -3.386  1.00 91.55           H  
ATOM   3604  C   ALA A 219      -1.011   3.578  -1.983  1.00 91.55           C  
ATOM   3605  CB  ALA A 219      -1.268   3.629  -4.503  1.00 91.55           C  
ATOM   3606  HB1 ALA A 219      -2.133   4.280  -4.376  1.00 91.55           H  
ATOM   3607  HB2 ALA A 219      -1.416   3.019  -5.394  1.00 91.55           H  
ATOM   3608  HB3 ALA A 219      -0.377   4.244  -4.626  1.00 91.55           H  
ATOM   3609  O   ALA A 219      -2.030   4.034  -1.462  1.00 91.55           O  
ATOM   3610  N   PRO A 220       0.208   3.845  -1.491  1.00 90.84           N  
ATOM   3611  CA  PRO A 220       0.406   4.773  -0.389  1.00 90.84           C  
ATOM   3612  HA  PRO A 220      -0.242   4.507   0.446  1.00 90.84           H  
ATOM   3613  C   PRO A 220       0.101   6.209  -0.834  1.00 90.84           C  
ATOM   3614  CB  PRO A 220       1.866   4.592   0.027  1.00 90.84           C  
ATOM   3615  HB2 PRO A 220       2.304   5.505   0.429  1.00 90.84           H  
ATOM   3616  HB3 PRO A 220       1.934   3.780   0.752  1.00 90.84           H  
ATOM   3617  O   PRO A 220       0.597   6.677  -1.861  1.00 90.84           O  
ATOM   3618  CG  PRO A 220       2.539   4.173  -1.276  1.00 90.84           C  
ATOM   3619  HG2 PRO A 220       2.766   5.057  -1.872  1.00 90.84           H  
ATOM   3620  HG3 PRO A 220       3.430   3.572  -1.090  1.00 90.84           H  
ATOM   3621  CD  PRO A 220       1.481   3.351  -1.992  1.00 90.84           C  
ATOM   3622  HD2 PRO A 220       1.574   3.488  -3.069  1.00 90.84           H  
ATOM   3623  HD3 PRO A 220       1.590   2.298  -1.731  1.00 90.84           H  
ATOM   3624  N   GLY A 221      -0.672   6.927  -0.023  1.00 91.13           N  
ATOM   3625  H   GLY A 221      -1.089   6.472   0.776  1.00 91.13           H  
ATOM   3626  CA  GLY A 221      -0.952   8.350  -0.197  1.00 91.13           C  
ATOM   3627  HA2 GLY A 221      -0.190   8.809  -0.828  1.00 91.13           H  
ATOM   3628  HA3 GLY A 221      -1.922   8.478  -0.676  1.00 91.13           H  
ATOM   3629  C   GLY A 221      -0.976   9.059   1.150  1.00 91.13           C  
ATOM   3630  O   GLY A 221      -1.454   8.492   2.135  1.00 91.13           O  
ATOM   3631  N   ALA A 222      -0.443  10.279   1.198  1.00 93.79           N  
ATOM   3632  H   ALA A 222      -0.082  10.708   0.358  1.00 93.79           H  
ATOM   3633  CA  ALA A 222      -0.526  11.107   2.393  1.00 93.79           C  
ATOM   3634  HA  ALA A 222      -0.088  10.552   3.223  1.00 93.79           H  
ATOM   3635  C   ALA A 222      -1.995  11.401   2.729  1.00 93.79           C  
ATOM   3636  CB  ALA A 222       0.291  12.388   2.199  1.00 93.79           C  
ATOM   3637  HB1 ALA A 222       0.280  12.972   3.118  1.00 93.79           H  
ATOM   3638  HB2 ALA A 222       1.328  12.139   1.971  1.00 93.79           H  
ATOM   3639  HB3 ALA A 222      -0.128  12.987   1.390  1.00 93.79           H  
ATOM   3640  O   ALA A 222      -2.821  11.623   1.840  1.00 93.79           O  
ATOM   3641  N   PHE A 223      -2.326  11.388   4.014  1.00 95.07           N  
ATOM   3642  H   PHE A 223      -1.614  11.187   4.702  1.00 95.07           H  
ATOM   3643  CA  PHE A 223      -3.654  11.739   4.503  1.00 95.07           C  
ATOM   3644  HA  PHE A 223      -4.116  12.426   3.794  1.00 95.07           H  
ATOM   3645  C   PHE A 223      -3.541  12.481   5.834  1.00 95.07           C  
ATOM   3646  CB  PHE A 223      -4.542  10.485   4.598  1.00 95.07           C  
ATOM   3647  HB2 PHE A 223      -5.561  10.804   4.815  1.00 95.07           H  
ATOM   3648  HB3 PHE A 223      -4.556   9.989   3.628  1.00 95.07           H  
ATOM   3649  O   PHE A 223      -2.518  12.396   6.515  1.00 95.07           O  
ATOM   3650  CG  PHE A 223      -4.114   9.483   5.652  1.00 95.07           C  
ATOM   3651  CD1 PHE A 223      -3.063   8.585   5.390  1.00 95.07           C  
ATOM   3652  HD1 PHE A 223      -2.566   8.604   4.431  1.00 95.07           H  
ATOM   3653  CD2 PHE A 223      -4.739   9.476   6.913  1.00 95.07           C  
ATOM   3654  HD2 PHE A 223      -5.555  10.149   7.129  1.00 95.07           H  
ATOM   3655  CE1 PHE A 223      -2.610   7.714   6.396  1.00 95.07           C  
ATOM   3656  HE1 PHE A 223      -1.771   7.059   6.214  1.00 95.07           H  
ATOM   3657  CE2 PHE A 223      -4.279   8.613   7.919  1.00 95.07           C  
ATOM   3658  HE2 PHE A 223      -4.738   8.633   8.897  1.00 95.07           H  
ATOM   3659  CZ  PHE A 223      -3.200   7.752   7.669  1.00 95.07           C  
ATOM   3660  HZ  PHE A 223      -2.806   7.147   8.472  1.00 95.07           H  
ATOM   3661  N   LYS A 224      -4.590  13.225   6.189  1.00 96.10           N  
ATOM   3662  H   LYS A 224      -5.419  13.205   5.612  1.00 96.10           H  
ATOM   3663  CA  LYS A 224      -4.699  13.879   7.492  1.00 96.10           C  
ATOM   3664  HA  LYS A 224      -3.704  14.053   7.900  1.00 96.10           H  
ATOM   3665  C   LYS A 224      -5.427  12.972   8.477  1.00 96.10           C  
ATOM   3666  CB  LYS A 224      -5.400  15.238   7.377  1.00 96.10           C  
ATOM   3667  HB2 LYS A 224      -5.578  15.607   8.387  1.00 96.10           H  
ATOM   3668  HB3 LYS A 224      -6.366  15.119   6.885  1.00 96.10           H  
ATOM   3669  O   LYS A 224      -6.434  12.364   8.116  1.00 96.10           O  
ATOM   3670  CG  LYS A 224      -4.547  16.269   6.625  1.00 96.10           C  
ATOM   3671  HG2 LYS A 224      -4.480  16.000   5.570  1.00 96.10           H  
ATOM   3672  HG3 LYS A 224      -3.545  16.283   7.054  1.00 96.10           H  
ATOM   3673  CD  LYS A 224      -5.168  17.663   6.770  1.00 96.10           C  
ATOM   3674  HD2 LYS A 224      -6.149  17.676   6.296  1.00 96.10           H  
ATOM   3675  HD3 LYS A 224      -5.288  17.878   7.832  1.00 96.10           H  
ATOM   3676  CE  LYS A 224      -4.268  18.733   6.143  1.00 96.10           C  
ATOM   3677  HE2 LYS A 224      -4.230  18.580   5.065  1.00 96.10           H  
ATOM   3678  HE3 LYS A 224      -3.260  18.605   6.538  1.00 96.10           H  
ATOM   3679  NZ  LYS A 224      -4.762  20.096   6.466  1.00 96.10           N  
ATOM   3680  HZ1 LYS A 224      -4.155  20.804   6.081  1.00 96.10           H  
ATOM   3681  HZ2 LYS A 224      -4.782  20.224   7.468  1.00 96.10           H  
ATOM   3682  HZ3 LYS A 224      -5.700  20.238   6.120  1.00 96.10           H  
ATOM   3683  N   PHE A 225      -4.917  12.918   9.698  1.00 97.18           N  
ATOM   3684  H   PHE A 225      -4.074  13.440   9.885  1.00 97.18           H  
ATOM   3685  CA  PHE A 225      -5.558  12.316  10.856  1.00 97.18           C  
ATOM   3686  HA  PHE A 225      -6.603  12.098  10.637  1.00 97.18           H  
ATOM   3687  C   PHE A 225      -5.499  13.349  11.979  1.00 97.18           C  
ATOM   3688  CB  PHE A 225      -4.830  11.014  11.204  1.00 97.18           C  
ATOM   3689  HB2 PHE A 225      -4.888  10.347  10.343  1.00 97.18           H  
ATOM   3690  HB3 PHE A 225      -3.778  11.231  11.386  1.00 97.18           H  
ATOM   3691  O   PHE A 225      -4.412  13.664  12.464  1.00 97.18           O  
ATOM   3692  CG  PHE A 225      -5.411  10.288  12.397  1.00 97.18           C  
ATOM   3693  CD1 PHE A 225      -4.597   9.980  13.501  1.00 97.18           C  
ATOM   3694  HD1 PHE A 225      -3.561  10.284  13.512  1.00 97.18           H  
ATOM   3695  CD2 PHE A 225      -6.768   9.915  12.406  1.00 97.18           C  
ATOM   3696  HD2 PHE A 225      -7.407  10.146  11.566  1.00 97.18           H  
ATOM   3697  CE1 PHE A 225      -5.134   9.288  14.598  1.00 97.18           C  
ATOM   3698  HE1 PHE A 225      -4.512   9.062  15.451  1.00 97.18           H  
ATOM   3699  CE2 PHE A 225      -7.300   9.222  13.507  1.00 97.18           C  
ATOM   3700  HE2 PHE A 225      -8.339   8.927  13.520  1.00 97.18           H  
ATOM   3701  CZ  PHE A 225      -6.481   8.897  14.597  1.00 97.18           C  
ATOM   3702  HZ  PHE A 225      -6.890   8.356  15.437  1.00 97.18           H  
ATOM   3703  N   PHE A 226      -6.648  13.943  12.301  1.00 96.31           N  
ATOM   3704  H   PHE A 226      -7.518  13.592  11.927  1.00 96.31           H  
ATOM   3705  CA  PHE A 226      -6.732  15.219  13.012  1.00 96.31           C  
ATOM   3706  HA  PHE A 226      -7.768  15.554  12.961  1.00 96.31           H  
ATOM   3707  C   PHE A 226      -5.906  16.313  12.304  1.00 96.31           C  
ATOM   3708  CB  PHE A 226      -6.414  15.011  14.506  1.00 96.31           C  
ATOM   3709  HB2 PHE A 226      -6.537  15.961  15.026  1.00 96.31           H  
ATOM   3710  HB3 PHE A 226      -5.374  14.710  14.631  1.00 96.31           H  
ATOM   3711  O   PHE A 226      -6.028  16.518  11.092  1.00 96.31           O  
ATOM   3712  CG  PHE A 226      -7.308  13.998  15.187  1.00 96.31           C  
ATOM   3713  CD1 PHE A 226      -8.581  14.387  15.643  1.00 96.31           C  
ATOM   3714  HD1 PHE A 226      -8.926  15.399  15.497  1.00 96.31           H  
ATOM   3715  CD2 PHE A 226      -6.868  12.675  15.379  1.00 96.31           C  
ATOM   3716  HD2 PHE A 226      -5.885  12.376  15.047  1.00 96.31           H  
ATOM   3717  CE1 PHE A 226      -9.412  13.459  16.294  1.00 96.31           C  
ATOM   3718  HE1 PHE A 226     -10.384  13.762  16.654  1.00 96.31           H  
ATOM   3719  CE2 PHE A 226      -7.700  11.750  16.033  1.00 96.31           C  
ATOM   3720  HE2 PHE A 226      -7.352  10.745  16.218  1.00 96.31           H  
ATOM   3721  CZ  PHE A 226      -8.971  12.139  16.485  1.00 96.31           C  
ATOM   3722  HZ  PHE A 226      -9.599  11.423  16.994  1.00 96.31           H  
ATOM   3723  N   ASP A 227      -5.060  17.017  13.047  1.00 94.50           N  
ATOM   3724  H   ASP A 227      -4.938  16.758  14.015  1.00 94.50           H  
ATOM   3725  CA  ASP A 227      -4.121  18.033  12.570  1.00 94.50           C  
ATOM   3726  HA  ASP A 227      -4.591  18.595  11.763  1.00 94.50           H  
ATOM   3727  C   ASP A 227      -2.807  17.443  12.018  1.00 94.50           C  
ATOM   3728  CB  ASP A 227      -3.856  19.004  13.730  1.00 94.50           C  
ATOM   3729  HB2 ASP A 227      -3.247  19.828  13.358  1.00 94.50           H  
ATOM   3730  HB3 ASP A 227      -4.806  19.419  14.069  1.00 94.50           H  
ATOM   3731  O   ASP A 227      -1.985  18.158  11.442  1.00 94.50           O  
ATOM   3732  CG  ASP A 227      -3.142  18.353  14.923  1.00 94.50           C  
ATOM   3733  OD1 ASP A 227      -3.089  17.096  14.972  1.00 94.50           O  
ATOM   3734  OD2 ASP A 227      -2.636  19.126  15.757  1.00 94.50           O  
ATOM   3735  N   THR A 228      -2.619  16.126  12.128  1.00 96.18           N  
ATOM   3736  H   THR A 228      -3.328  15.594  12.611  1.00 96.18           H  
ATOM   3737  CA  THR A 228      -1.372  15.450  11.776  1.00 96.18           C  
ATOM   3738  HA  THR A 228      -0.564  16.181  11.824  1.00 96.18           H  
ATOM   3739  C   THR A 228      -1.423  14.880  10.357  1.00 96.18           C  
ATOM   3740  CB  THR A 228      -1.047  14.378  12.822  1.00 96.18           C  
ATOM   3741  HB  THR A 228      -1.846  13.637  12.861  1.00 96.18           H  
ATOM   3742  O   THR A 228      -2.330  14.133   9.987  1.00 96.18           O  
ATOM   3743  CG2 THR A 228       0.284  13.680  12.529  1.00 96.18           C  
ATOM   3744 HG21 THR A 228       0.228  13.143  11.582  1.00 96.18           H  
ATOM   3745 HG22 THR A 228       1.087  14.416  12.492  1.00 96.18           H  
ATOM   3746 HG23 THR A 228       0.490  12.965  13.326  1.00 96.18           H  
ATOM   3747  OG1 THR A 228      -0.886  14.974  14.087  1.00 96.18           O  
ATOM   3748  HG1 THR A 228      -1.628  15.546  14.297  1.00 96.18           H  
ATOM   3749  N   THR A 229      -0.412  15.188   9.539  1.00 96.29           N  
ATOM   3750  H   THR A 229       0.331  15.767   9.904  1.00 96.29           H  
ATOM   3751  CA  THR A 229      -0.239  14.563   8.214  1.00 96.29           C  
ATOM   3752  HA  THR A 229      -1.221  14.299   7.821  1.00 96.29           H  
ATOM   3753  C   THR A 229       0.572  13.273   8.334  1.00 96.29           C  
ATOM   3754  CB  THR A 229       0.388  15.530   7.202  1.00 96.29           C  
ATOM   3755  HB  THR A 229       1.363  15.859   7.559  1.00 96.29           H  
ATOM   3756  O   THR A 229       1.678  13.268   8.876  1.00 96.29           O  
ATOM   3757  CG2 THR A 229       0.538  14.917   5.808  1.00 96.29           C  
ATOM   3758 HG21 THR A 229       0.869  15.686   5.109  1.00 96.29           H  
ATOM   3759 HG22 THR A 229       1.290  14.128   5.822  1.00 96.29           H  
ATOM   3760 HG23 THR A 229      -0.415  14.510   5.471  1.00 96.29           H  
ATOM   3761  OG1 THR A 229      -0.464  16.650   7.072  1.00 96.29           O  
ATOM   3762  HG1 THR A 229      -0.542  17.039   7.946  1.00 96.29           H  
ATOM   3763  N   ILE A 230       0.027  12.175   7.809  1.00 95.50           N  
ATOM   3764  H   ILE A 230      -0.893  12.251   7.399  1.00 95.50           H  
ATOM   3765  CA  ILE A 230       0.654  10.852   7.815  1.00 95.50           C  
ATOM   3766  HA  ILE A 230       1.550  10.882   8.435  1.00 95.50           H  
ATOM   3767  C   ILE A 230       1.087  10.484   6.392  1.00 95.50           C  
ATOM   3768  CB  ILE A 230      -0.297   9.799   8.430  1.00 95.50           C  
ATOM   3769  HB  ILE A 230      -1.168   9.723   7.779  1.00 95.50           H  
ATOM   3770  O   ILE A 230       0.264  10.131   5.544  1.00 95.50           O  
ATOM   3771  CG1 ILE A 230      -0.828  10.177   9.834  1.00 95.50           C  
ATOM   3772 HG12 ILE A 230      -1.359  11.127   9.777  1.00 95.50           H  
ATOM   3773 HG13 ILE A 230      -1.561   9.430  10.138  1.00 95.50           H  
ATOM   3774  CG2 ILE A 230       0.389   8.417   8.471  1.00 95.50           C  
ATOM   3775 HG21 ILE A 230       0.566   8.057   7.457  1.00 95.50           H  
ATOM   3776 HG22 ILE A 230      -0.257   7.703   8.980  1.00 95.50           H  
ATOM   3777 HG23 ILE A 230       1.341   8.477   8.999  1.00 95.50           H  
ATOM   3778  CD1 ILE A 230       0.234  10.278  10.936  1.00 95.50           C  
ATOM   3779 HD11 ILE A 230       0.701   9.307  11.101  1.00 95.50           H  
ATOM   3780 HD12 ILE A 230       0.995  11.011  10.669  1.00 95.50           H  
ATOM   3781 HD13 ILE A 230      -0.245  10.590  11.864  1.00 95.50           H  
ATOM   3782  N   ASP A 231       2.396  10.527   6.139  1.00 93.22           N  
ATOM   3783  H   ASP A 231       3.008  10.927   6.836  1.00 93.22           H  
ATOM   3784  CA  ASP A 231       3.002  10.083   4.882  1.00 93.22           C  
ATOM   3785  HA  ASP A 231       2.356  10.377   4.054  1.00 93.22           H  
ATOM   3786  C   ASP A 231       3.163   8.560   4.863  1.00 93.22           C  
ATOM   3787  CB  ASP A 231       4.359  10.760   4.669  1.00 93.22           C  
ATOM   3788  HB2 ASP A 231       4.820  10.352   3.769  1.00 93.22           H  
ATOM   3789  HB3 ASP A 231       5.012  10.542   5.514  1.00 93.22           H  
ATOM   3790  O   ASP A 231       4.011   7.991   5.551  1.00 93.22           O  
ATOM   3791  CG  ASP A 231       4.218  12.267   4.499  1.00 93.22           C  
ATOM   3792  OD1 ASP A 231       3.464  12.663   3.581  1.00 93.22           O  
ATOM   3793  OD2 ASP A 231       4.866  12.982   5.292  1.00 93.22           O  
ATOM   3794  N   GLN A 232       2.349   7.866   4.069  1.00 92.23           N  
ATOM   3795  H   GLN A 232       1.644   8.368   3.547  1.00 92.23           H  
ATOM   3796  CA  GLN A 232       2.409   6.406   3.992  1.00 92.23           C  
ATOM   3797  HA  GLN A 232       2.393   6.024   5.013  1.00 92.23           H  
ATOM   3798  C   GLN A 232       3.707   5.903   3.340  1.00 92.23           C  
ATOM   3799  CB  GLN A 232       1.178   5.848   3.272  1.00 92.23           C  
ATOM   3800  HB2 GLN A 232       1.331   4.781   3.110  1.00 92.23           H  
ATOM   3801  HB3 GLN A 232       1.063   6.338   2.305  1.00 92.23           H  
ATOM   3802  O   GLN A 232       4.157   6.424   2.316  1.00 92.23           O  
ATOM   3803  CG  GLN A 232      -0.100   6.040   4.095  1.00 92.23           C  
ATOM   3804  HG2 GLN A 232      -0.336   7.102   4.159  1.00 92.23           H  
ATOM   3805  HG3 GLN A 232       0.059   5.666   5.107  1.00 92.23           H  
ATOM   3806  CD  GLN A 232      -1.275   5.279   3.496  1.00 92.23           C  
ATOM   3807  NE2 GLN A 232      -2.339   5.942   3.118  1.00 92.23           N  
ATOM   3808 HE21 GLN A 232      -3.176   5.403   2.948  1.00 92.23           H  
ATOM   3809 HE22 GLN A 232      -2.335   6.952   3.117  1.00 92.23           H  
ATOM   3810  OE1 GLN A 232      -1.247   4.066   3.346  1.00 92.23           O  
ATOM   3811  N   ASN A 233       4.270   4.829   3.903  1.00 91.60           N  
ATOM   3812  H   ASN A 233       3.871   4.463   4.756  1.00 91.60           H  
ATOM   3813  CA  ASN A 233       5.482   4.195   3.390  1.00 91.60           C  
ATOM   3814  HA  ASN A 233       6.271   4.946   3.380  1.00 91.60           H  
ATOM   3815  C   ASN A 233       5.297   3.704   1.948  1.00 91.60           C  
ATOM   3816  CB  ASN A 233       5.916   3.036   4.314  1.00 91.60           C  
ATOM   3817  HB2 ASN A 233       5.047   2.456   4.625  1.00 91.60           H  
ATOM   3818  HB3 ASN A 233       6.576   2.368   3.760  1.00 91.60           H  
ATOM   3819  O   ASN A 233       4.334   3.007   1.625  1.00 91.60           O  
ATOM   3820  CG  ASN A 233       6.684   3.496   5.541  1.00 91.60           C  
ATOM   3821  ND2 ASN A 233       7.141   2.586   6.367  1.00 91.60           N  
ATOM   3822 HD21 ASN A 233       6.980   1.599   6.225  1.00 91.60           H  
ATOM   3823 HD22 ASN A 233       7.685   2.932   7.145  1.00 91.60           H  
ATOM   3824  OD1 ASN A 233       6.919   4.669   5.756  1.00 91.60           O  
ATOM   3825  N   ARG A 234       6.274   4.018   1.090  1.00 92.86           N  
ATOM   3826  H   ARG A 234       7.034   4.582   1.442  1.00 92.86           H  
ATOM   3827  CA  ARG A 234       6.395   3.437  -0.254  1.00 92.86           C  
ATOM   3828  HA  ARG A 234       5.411   3.112  -0.590  1.00 92.86           H  
ATOM   3829  C   ARG A 234       7.268   2.192  -0.217  1.00 92.86           C  
ATOM   3830  CB  ARG A 234       6.932   4.462  -1.262  1.00 92.86           C  
ATOM   3831  HB2 ARG A 234       7.855   4.904  -0.888  1.00 92.86           H  
ATOM   3832  HB3 ARG A 234       7.149   3.937  -2.193  1.00 92.86           H  
ATOM   3833  O   ARG A 234       8.445   2.269   0.130  1.00 92.86           O  
ATOM   3834  CG  ARG A 234       5.907   5.561  -1.554  1.00 92.86           C  
ATOM   3835  HG2 ARG A 234       5.760   6.187  -0.673  1.00 92.86           H  
ATOM   3836  HG3 ARG A 234       4.964   5.086  -1.826  1.00 92.86           H  
ATOM   3837  CD  ARG A 234       6.345   6.410  -2.745  1.00 92.86           C  
ATOM   3838  HD2 ARG A 234       6.484   5.747  -3.599  1.00 92.86           H  
ATOM   3839  HD3 ARG A 234       7.287   6.903  -2.504  1.00 92.86           H  
ATOM   3840  NE  ARG A 234       5.329   7.423  -3.074  1.00 92.86           N  
ATOM   3841  HE  ARG A 234       4.566   7.528  -2.421  1.00 92.86           H  
ATOM   3842  NH1 ARG A 234       6.202   8.072  -5.092  1.00 92.86           N  
ATOM   3843 HH11 ARG A 234       6.739   7.217  -5.093  1.00 92.86           H  
ATOM   3844 HH12 ARG A 234       6.095   8.613  -5.938  1.00 92.86           H  
ATOM   3845  NH2 ARG A 234       4.383   9.092  -4.298  1.00 92.86           N  
ATOM   3846 HH21 ARG A 234       3.649   9.171  -3.609  1.00 92.86           H  
ATOM   3847 HH22 ARG A 234       4.375   9.710  -5.098  1.00 92.86           H  
ATOM   3848  CZ  ARG A 234       5.309   8.190  -4.148  1.00 92.86           C  
ATOM   3849  N   TYR A 235       6.718   1.062  -0.645  1.00 94.48           N  
ATOM   3850  H   TYR A 235       5.749   1.071  -0.931  1.00 94.48           H  
ATOM   3851  CA  TYR A 235       7.397  -0.232  -0.621  1.00 94.48           C  
ATOM   3852  HA  TYR A 235       8.077  -0.261   0.231  1.00 94.48           H  
ATOM   3853  C   TYR A 235       8.228  -0.428  -1.892  1.00 94.48           C  
ATOM   3854  CB  TYR A 235       6.360  -1.336  -0.400  1.00 94.48           C  
ATOM   3855  HB2 TYR A 235       6.871  -2.296  -0.325  1.00 94.48           H  
ATOM   3856  HB3 TYR A 235       5.693  -1.372  -1.261  1.00 94.48           H  
ATOM   3857  O   TYR A 235       7.792  -1.041  -2.860  1.00 94.48           O  
ATOM   3858  CG  TYR A 235       5.524  -1.125   0.841  1.00 94.48           C  
ATOM   3859  CD1 TYR A 235       6.041  -1.486   2.098  1.00 94.48           C  
ATOM   3860  HD1 TYR A 235       7.012  -1.955   2.170  1.00 94.48           H  
ATOM   3861  CD2 TYR A 235       4.254  -0.523   0.739  1.00 94.48           C  
ATOM   3862  HD2 TYR A 235       3.868  -0.232  -0.227  1.00 94.48           H  
ATOM   3863  CE1 TYR A 235       5.285  -1.257   3.261  1.00 94.48           C  
ATOM   3864  HE1 TYR A 235       5.671  -1.557   4.224  1.00 94.48           H  
ATOM   3865  CE2 TYR A 235       3.493  -0.297   1.901  1.00 94.48           C  
ATOM   3866  HE2 TYR A 235       2.523   0.173   1.841  1.00 94.48           H  
ATOM   3867  OH  TYR A 235       3.209  -0.613   4.255  1.00 94.48           O  
ATOM   3868  HH  TYR A 235       3.647  -0.959   5.035  1.00 94.48           H  
ATOM   3869  CZ  TYR A 235       4.002  -0.685   3.159  1.00 94.48           C  
ATOM   3870  N   LYS A 236       9.436   0.143  -1.912  1.00 94.72           N  
ATOM   3871  H   LYS A 236       9.694   0.703  -1.112  1.00 94.72           H  
ATOM   3872  CA  LYS A 236      10.342   0.085  -3.079  1.00 94.72           C  
ATOM   3873  HA  LYS A 236       9.747   0.014  -3.989  1.00 94.72           H  
ATOM   3874  C   LYS A 236      11.250  -1.148  -3.104  1.00 94.72           C  
ATOM   3875  CB  LYS A 236      11.175   1.367  -3.165  1.00 94.72           C  
ATOM   3876  HB2 LYS A 236      11.787   1.459  -2.267  1.00 94.72           H  
ATOM   3877  HB3 LYS A 236      11.838   1.290  -4.026  1.00 94.72           H  
ATOM   3878  O   LYS A 236      11.918  -1.401  -4.102  1.00 94.72           O  
ATOM   3879  CG  LYS A 236      10.307   2.621  -3.331  1.00 94.72           C  
ATOM   3880  HG2 LYS A 236       9.678   2.755  -2.451  1.00 94.72           H  
ATOM   3881  HG3 LYS A 236       9.674   2.514  -4.212  1.00 94.72           H  
ATOM   3882  CD  LYS A 236      11.212   3.845  -3.492  1.00 94.72           C  
ATOM   3883  HD2 LYS A 236      11.791   3.739  -4.410  1.00 94.72           H  
ATOM   3884  HD3 LYS A 236      11.895   3.893  -2.644  1.00 94.72           H  
ATOM   3885  CE  LYS A 236      10.376   5.124  -3.550  1.00 94.72           C  
ATOM   3886  HE2 LYS A 236       9.744   5.156  -2.663  1.00 94.72           H  
ATOM   3887  HE3 LYS A 236       9.730   5.077  -4.427  1.00 94.72           H  
ATOM   3888  NZ  LYS A 236      11.251   6.323  -3.597  1.00 94.72           N  
ATOM   3889  HZ1 LYS A 236      11.824   6.364  -2.766  1.00 94.72           H  
ATOM   3890  HZ2 LYS A 236      11.865   6.281  -4.398  1.00 94.72           H  
ATOM   3891  HZ3 LYS A 236      10.706   7.172  -3.641  1.00 94.72           H  
ATOM   3892  N   TYR A 237      11.308  -1.904  -2.010  1.00 94.39           N  
ATOM   3893  H   TYR A 237      10.698  -1.684  -1.235  1.00 94.39           H  
ATOM   3894  CA  TYR A 237      12.102  -3.127  -1.930  1.00 94.39           C  
ATOM   3895  HA  TYR A 237      13.000  -2.999  -2.535  1.00 94.39           H  
ATOM   3896  C   TYR A 237      11.325  -4.308  -2.524  1.00 94.39           C  
ATOM   3897  CB  TYR A 237      12.565  -3.364  -0.487  1.00 94.39           C  
ATOM   3898  HB2 TYR A 237      11.696  -3.529   0.151  1.00 94.39           H  
ATOM   3899  HB3 TYR A 237      13.076  -2.472  -0.125  1.00 94.39           H  
ATOM   3900  O   TYR A 237      10.799  -5.148  -1.811  1.00 94.39           O  
ATOM   3901  CG  TYR A 237      13.517  -4.538  -0.366  1.00 94.39           C  
ATOM   3902  CD1 TYR A 237      13.079  -5.751   0.201  1.00 94.39           C  
ATOM   3903  HD1 TYR A 237      12.063  -5.843   0.557  1.00 94.39           H  
ATOM   3904  CD2 TYR A 237      14.836  -4.421  -0.843  1.00 94.39           C  
ATOM   3905  HD2 TYR A 237      15.178  -3.485  -1.259  1.00 94.39           H  
ATOM   3906  CE1 TYR A 237      13.956  -6.847   0.299  1.00 94.39           C  
ATOM   3907  HE1 TYR A 237      13.611  -7.775   0.731  1.00 94.39           H  
ATOM   3908  CE2 TYR A 237      15.719  -5.513  -0.742  1.00 94.39           C  
ATOM   3909  HE2 TYR A 237      16.743  -5.428  -1.073  1.00 94.39           H  
ATOM   3910  OH  TYR A 237      16.132  -7.784  -0.127  1.00 94.39           O  
ATOM   3911  HH  TYR A 237      15.739  -8.537   0.319  1.00 94.39           H  
ATOM   3912  CZ  TYR A 237      15.282  -6.726  -0.168  1.00 94.39           C  
ATOM   3913  N   THR A 238      11.252  -4.385  -3.853  1.00 96.19           N  
ATOM   3914  H   THR A 238      11.667  -3.656  -4.414  1.00 96.19           H  
ATOM   3915  CA  THR A 238      10.496  -5.437  -4.561  1.00 96.19           C  
ATOM   3916  HA  THR A 238       9.502  -5.507  -4.119  1.00 96.19           H  
ATOM   3917  C   THR A 238      11.110  -6.831  -4.453  1.00 96.19           C  
ATOM   3918  CB  THR A 238      10.323  -5.089  -6.041  1.00 96.19           C  
ATOM   3919  HB  THR A 238       9.867  -5.932  -6.561  1.00 96.19           H  
ATOM   3920  O   THR A 238      10.481  -7.810  -4.834  1.00 96.19           O  
ATOM   3921  CG2 THR A 238       9.417  -3.879  -6.229  1.00 96.19           C  
ATOM   3922 HG21 THR A 238       9.319  -3.661  -7.293  1.00 96.19           H  
ATOM   3923 HG22 THR A 238       9.808  -3.009  -5.702  1.00 96.19           H  
ATOM   3924 HG23 THR A 238       8.412  -4.116  -5.880  1.00 96.19           H  
ATOM   3925  OG1 THR A 238      11.575  -4.785  -6.618  1.00 96.19           O  
ATOM   3926  HG1 THR A 238      11.411  -4.534  -7.530  1.00 96.19           H  
ATOM   3927  N   LYS A 239      12.322  -6.963  -3.909  1.00 95.08           N  
ATOM   3928  H   LYS A 239      12.781  -6.132  -3.565  1.00 95.08           H  
ATOM   3929  CA  LYS A 239      12.961  -8.271  -3.733  1.00 95.08           C  
ATOM   3930  HA  LYS A 239      12.909  -8.812  -4.678  1.00 95.08           H  
ATOM   3931  C   LYS A 239      12.249  -9.162  -2.715  1.00 95.08           C  
ATOM   3932  CB  LYS A 239      14.429  -8.105  -3.354  1.00 95.08           C  
ATOM   3933  HB2 LYS A 239      14.490  -7.449  -2.486  1.00 95.08           H  
ATOM   3934  HB3 LYS A 239      14.833  -9.081  -3.085  1.00 95.08           H  
ATOM   3935  O   LYS A 239      12.410 -10.370  -2.798  1.00 95.08           O  
ATOM   3936  CG  LYS A 239      15.263  -7.521  -4.496  1.00 95.08           C  
ATOM   3937  HG2 LYS A 239      14.924  -6.511  -4.726  1.00 95.08           H  
ATOM   3938  HG3 LYS A 239      15.161  -8.149  -5.381  1.00 95.08           H  
ATOM   3939  CD  LYS A 239      16.726  -7.485  -4.060  1.00 95.08           C  
ATOM   3940  HD2 LYS A 239      17.049  -8.498  -3.820  1.00 95.08           H  
ATOM   3941  HD3 LYS A 239      16.819  -6.864  -3.170  1.00 95.08           H  
ATOM   3942  CE  LYS A 239      17.589  -6.922  -5.184  1.00 95.08           C  
ATOM   3943  HE2 LYS A 239      17.464  -7.551  -6.065  1.00 95.08           H  
ATOM   3944  HE3 LYS A 239      17.234  -5.921  -5.432  1.00 95.08           H  
ATOM   3945  NZ  LYS A 239      19.007  -6.888  -4.763  1.00 95.08           N  
ATOM   3946  HZ1 LYS A 239      19.309  -7.825  -4.539  1.00 95.08           H  
ATOM   3947  HZ2 LYS A 239      19.106  -6.322  -3.933  1.00 95.08           H  
ATOM   3948  HZ3 LYS A 239      19.583  -6.513  -5.503  1.00 95.08           H  
ATOM   3949  N   GLU A 240      11.453  -8.596  -1.801  1.00 94.30           N  
ATOM   3950  H   GLU A 240      11.333  -7.593  -1.797  1.00 94.30           H  
ATOM   3951  CA  GLU A 240      10.711  -9.389  -0.806  1.00 94.30           C  
ATOM   3952  HA  GLU A 240      11.424 -10.015  -0.270  1.00 94.30           H  
ATOM   3953  C   GLU A 240       9.709 -10.365  -1.439  1.00 94.30           C  
ATOM   3954  CB  GLU A 240      10.029  -8.483   0.243  1.00 94.30           C  
ATOM   3955  HB2 GLU A 240      10.786  -7.836   0.686  1.00 94.30           H  
ATOM   3956  HB3 GLU A 240       9.648  -9.127   1.036  1.00 94.30           H  
ATOM   3957  O   GLU A 240       9.415 -11.395  -0.847  1.00 94.30           O  
ATOM   3958  CG  GLU A 240       8.872  -7.605  -0.273  1.00 94.30           C  
ATOM   3959  HG2 GLU A 240       9.263  -6.948  -1.049  1.00 94.30           H  
ATOM   3960  HG3 GLU A 240       8.114  -8.232  -0.744  1.00 94.30           H  
ATOM   3961  CD  GLU A 240       8.197  -6.762   0.836  1.00 94.30           C  
ATOM   3962  OE1 GLU A 240       7.815  -5.598   0.573  1.00 94.30           O  
ATOM   3963  OE2 GLU A 240       8.018  -7.252   1.977  1.00 94.30           O  
ATOM   3964  N   VAL A 241       9.222 -10.089  -2.655  1.00 95.88           N  
ATOM   3965  H   VAL A 241       9.517  -9.247  -3.128  1.00 95.88           H  
ATOM   3966  CA  VAL A 241       8.269 -10.983  -3.330  1.00 95.88           C  
ATOM   3967  HA  VAL A 241       7.695 -11.496  -2.559  1.00 95.88           H  
ATOM   3968  C   VAL A 241       8.932 -12.095  -4.144  1.00 95.88           C  
ATOM   3969  CB  VAL A 241       7.239 -10.225  -4.182  1.00 95.88           C  
ATOM   3970  HB  VAL A 241       6.558 -10.966  -4.600  1.00 95.88           H  
ATOM   3971  O   VAL A 241       8.236 -12.954  -4.674  1.00 95.88           O  
ATOM   3972  CG1 VAL A 241       6.401  -9.271  -3.326  1.00 95.88           C  
ATOM   3973 HG11 VAL A 241       5.917  -9.840  -2.531  1.00 95.88           H  
ATOM   3974 HG12 VAL A 241       5.631  -8.806  -3.942  1.00 95.88           H  
ATOM   3975 HG13 VAL A 241       7.033  -8.503  -2.879  1.00 95.88           H  
ATOM   3976  CG2 VAL A 241       7.828  -9.441  -5.357  1.00 95.88           C  
ATOM   3977 HG21 VAL A 241       8.614 -10.014  -5.849  1.00 95.88           H  
ATOM   3978 HG22 VAL A 241       8.215  -8.485  -5.004  1.00 95.88           H  
ATOM   3979 HG23 VAL A 241       7.035  -9.246  -6.079  1.00 95.88           H  
ATOM   3980  N   LEU A 242      10.263 -12.101  -4.275  1.00 94.67           N  
ATOM   3981  H   LEU A 242      10.810 -11.439  -3.743  1.00 94.67           H  
ATOM   3982  CA  LEU A 242      10.955 -13.092  -5.107  1.00 94.67           C  
ATOM   3983  HA  LEU A 242      10.466 -13.134  -6.080  1.00 94.67           H  
ATOM   3984  C   LEU A 242      10.856 -14.506  -4.534  1.00 94.67           C  
ATOM   3985  CB  LEU A 242      12.427 -12.693  -5.286  1.00 94.67           C  
ATOM   3986  HB2 LEU A 242      12.881 -12.586  -4.301  1.00 94.67           H  
ATOM   3987  HB3 LEU A 242      12.949 -13.502  -5.797  1.00 94.67           H  
ATOM   3988  O   LEU A 242      10.844 -15.463  -5.306  1.00 94.67           O  
ATOM   3989  CG  LEU A 242      12.633 -11.396  -6.083  1.00 94.67           C  
ATOM   3990  HG  LEU A 242      12.125 -10.572  -5.583  1.00 94.67           H  
ATOM   3991  CD1 LEU A 242      14.128 -11.088  -6.160  1.00 94.67           C  
ATOM   3992 HD11 LEU A 242      14.652 -11.918  -6.633  1.00 94.67           H  
ATOM   3993 HD12 LEU A 242      14.516 -10.956  -5.150  1.00 94.67           H  
ATOM   3994 HD13 LEU A 242      14.294 -10.176  -6.735  1.00 94.67           H  
ATOM   3995  CD2 LEU A 242      12.099 -11.489  -7.510  1.00 94.67           C  
ATOM   3996 HD21 LEU A 242      12.387 -10.599  -8.070  1.00 94.67           H  
ATOM   3997 HD22 LEU A 242      11.011 -11.555  -7.499  1.00 94.67           H  
ATOM   3998 HD23 LEU A 242      12.519 -12.370  -7.994  1.00 94.67           H  
ATOM   3999  N   ASP A 243      10.776 -14.627  -3.213  1.00 91.84           N  
ATOM   4000  H   ASP A 243      10.805 -13.789  -2.650  1.00 91.84           H  
ATOM   4001  CA  ASP A 243      10.665 -15.903  -2.497  1.00 91.84           C  
ATOM   4002  HA  ASP A 243      10.766 -16.723  -3.208  1.00 91.84           H  
ATOM   4003  C   ASP A 243       9.271 -16.081  -1.863  1.00 91.84           C  
ATOM   4004  CB  ASP A 243      11.837 -16.023  -1.509  1.00 91.84           C  
ATOM   4005  HB2 ASP A 243      11.727 -15.260  -0.738  1.00 91.84           H  
ATOM   4006  HB3 ASP A 243      11.805 -17.002  -1.031  1.00 91.84           H  
ATOM   4007  O   ASP A 243       9.067 -16.947  -1.018  1.00 91.84           O  
ATOM   4008  CG  ASP A 243      13.200 -15.858  -2.205  1.00 91.84           C  
ATOM   4009  OD1 ASP A 243      13.379 -16.377  -3.345  1.00 91.84           O  
ATOM   4010  OD2 ASP A 243      14.058 -15.147  -1.636  1.00 91.84           O  
ATOM   4011  N   ALA A 244       8.310 -15.251  -2.280  1.00 95.40           N  
ATOM   4012  H   ALA A 244       8.528 -14.632  -3.047  1.00 95.40           H  
ATOM   4013  CA  ALA A 244       6.925 -15.278  -1.830  1.00 95.40           C  
ATOM   4014  HA  ALA A 244       6.886 -15.659  -0.809  1.00 95.40           H  
ATOM   4015  C   ALA A 244       6.052 -16.191  -2.707  1.00 95.40           C  
ATOM   4016  CB  ALA A 244       6.415 -13.833  -1.824  1.00 95.40           C  
ATOM   4017  HB1 ALA A 244       5.404 -13.789  -1.419  1.00 95.40           H  
ATOM   4018  HB2 ALA A 244       7.074 -13.225  -1.203  1.00 95.40           H  
ATOM   4019  HB3 ALA A 244       6.401 -13.444  -2.842  1.00 95.40           H  
ATOM   4020  O   ALA A 244       6.417 -16.547  -3.830  1.00 95.40           O  
ATOM   4021  N   THR A 245       4.853 -16.509  -2.223  1.00 95.50           N  
ATOM   4022  H   THR A 245       4.588 -16.173  -1.308  1.00 95.50           H  
ATOM   4023  CA  THR A 245       3.862 -17.273  -2.991  1.00 95.50           C  
ATOM   4024  HA  THR A 245       4.380 -18.019  -3.593  1.00 95.50           H  
ATOM   4025  C   THR A 245       3.091 -16.337  -3.918  1.00 95.50           C  
ATOM   4026  CB  THR A 245       2.909 -18.024  -2.054  1.00 95.50           C  
ATOM   4027  HB  THR A 245       2.382 -17.312  -1.418  1.00 95.50           H  
ATOM   4028  O   THR A 245       2.414 -15.419  -3.454  1.00 95.50           O  
ATOM   4029  CG2 THR A 245       1.895 -18.883  -2.809  1.00 95.50           C  
ATOM   4030 HG21 THR A 245       1.228 -18.252  -3.397  1.00 95.50           H  
ATOM   4031 HG22 THR A 245       2.412 -19.578  -3.471  1.00 95.50           H  
ATOM   4032 HG23 THR A 245       1.293 -19.448  -2.098  1.00 95.50           H  
ATOM   4033  OG1 THR A 245       3.656 -18.902  -1.247  1.00 95.50           O  
ATOM   4034  HG1 THR A 245       3.112 -19.149  -0.496  1.00 95.50           H  
ATOM   4035  N   LEU A 246       3.161 -16.571  -5.231  1.00 94.39           N  
ATOM   4036  H   LEU A 246       3.739 -17.335  -5.552  1.00 94.39           H  
ATOM   4037  CA  LEU A 246       2.317 -15.884  -6.211  1.00 94.39           C  
ATOM   4038  HA  LEU A 246       2.299 -14.821  -5.970  1.00 94.39           H  
ATOM   4039  C   LEU A 246       0.884 -16.426  -6.126  1.00 94.39           C  
ATOM   4040  CB  LEU A 246       2.925 -16.056  -7.615  1.00 94.39           C  
ATOM   4041  HB2 LEU A 246       3.024 -17.123  -7.817  1.00 94.39           H  
ATOM   4042  HB3 LEU A 246       3.924 -15.620  -7.615  1.00 94.39           H  
ATOM   4043  O   LEU A 246       0.646 -17.611  -6.352  1.00 94.39           O  
ATOM   4044  CG  LEU A 246       2.107 -15.430  -8.764  1.00 94.39           C  
ATOM   4045  HG  LEU A 246       1.119 -15.889  -8.809  1.00 94.39           H  
ATOM   4046  CD1 LEU A 246       1.942 -13.916  -8.620  1.00 94.39           C  
ATOM   4047 HD11 LEU A 246       2.917 -13.441  -8.510  1.00 94.39           H  
ATOM   4048 HD12 LEU A 246       1.434 -13.519  -9.499  1.00 94.39           H  
ATOM   4049 HD13 LEU A 246       1.329 -13.695  -7.747  1.00 94.39           H  
ATOM   4050  CD2 LEU A 246       2.825 -15.685 -10.089  1.00 94.39           C  
ATOM   4051 HD21 LEU A 246       2.928 -16.760 -10.239  1.00 94.39           H  
ATOM   4052 HD22 LEU A 246       3.817 -15.235 -10.071  1.00 94.39           H  
ATOM   4053 HD23 LEU A 246       2.243 -15.272 -10.912  1.00 94.39           H  
ATOM   4054  N   ILE A 247      -0.075 -15.554  -5.822  1.00 91.38           N  
ATOM   4055  H   ILE A 247       0.179 -14.587  -5.679  1.00 91.38           H  
ATOM   4056  CA  ILE A 247      -1.496 -15.897  -5.795  1.00 91.38           C  
ATOM   4057  HA  ILE A 247      -1.598 -16.963  -5.595  1.00 91.38           H  
ATOM   4058  C   ILE A 247      -2.089 -15.619  -7.177  1.00 91.38           C  
ATOM   4059  CB  ILE A 247      -2.241 -15.157  -4.661  1.00 91.38           C  
ATOM   4060  HB  ILE A 247      -2.105 -14.083  -4.786  1.00 91.38           H  
ATOM   4061  O   ILE A 247      -2.269 -14.468  -7.577  1.00 91.38           O  
ATOM   4062  CG1 ILE A 247      -1.675 -15.581  -3.288  1.00 91.38           C  
ATOM   4063 HG12 ILE A 247      -0.594 -15.439  -3.269  1.00 91.38           H  
ATOM   4064 HG13 ILE A 247      -1.872 -16.643  -3.141  1.00 91.38           H  
ATOM   4065  CG2 ILE A 247      -3.747 -15.486  -4.735  1.00 91.38           C  
ATOM   4066 HG21 ILE A 247      -4.317 -14.930  -3.990  1.00 91.38           H  
ATOM   4067 HG22 ILE A 247      -4.153 -15.191  -5.703  1.00 91.38           H  
ATOM   4068 HG23 ILE A 247      -3.912 -16.553  -4.586  1.00 91.38           H  
ATOM   4069  CD1 ILE A 247      -2.258 -14.811  -2.098  1.00 91.38           C  
ATOM   4070 HD11 ILE A 247      -3.347 -14.796  -2.112  1.00 91.38           H  
ATOM   4071 HD12 ILE A 247      -1.876 -13.790  -2.091  1.00 91.38           H  
ATOM   4072 HD13 ILE A 247      -1.966 -15.328  -1.184  1.00 91.38           H  
ATOM   4073  N   HIS A 248      -2.446 -16.688  -7.885  1.00 81.00           N  
ATOM   4074  H   HIS A 248      -2.213 -17.598  -7.516  1.00 81.00           H  
ATOM   4075  CA  HIS A 248      -3.169 -16.636  -9.157  1.00 81.00           C  
ATOM   4076  HA  HIS A 248      -2.836 -15.759  -9.712  1.00 81.00           H  
ATOM   4077  C   HIS A 248      -4.680 -16.471  -8.936  1.00 81.00           C  
ATOM   4078  CB  HIS A 248      -2.830 -17.875  -9.996  1.00 81.00           C  
ATOM   4079  HB2 HIS A 248      -3.469 -17.892 -10.879  1.00 81.00           H  
ATOM   4080  HB3 HIS A 248      -3.039 -18.776  -9.419  1.00 81.00           H  
ATOM   4081  O   HIS A 248      -5.476 -17.320  -9.321  1.00 81.00           O  
ATOM   4082  CG  HIS A 248      -1.403 -17.900 -10.466  1.00 81.00           C  
ATOM   4083  CD2 HIS A 248      -0.363 -18.597  -9.911  1.00 81.00           C  
ATOM   4084  HD2 HIS A 248      -0.410 -19.223  -9.032  1.00 81.00           H  
ATOM   4085  ND1 HIS A 248      -0.912 -17.243 -11.571  1.00 81.00           N  
ATOM   4086  HD1 HIS A 248      -1.454 -16.696 -12.224  1.00 81.00           H  
ATOM   4087  CE1 HIS A 248       0.390 -17.546 -11.686  1.00 81.00           C  
ATOM   4088  HE1 HIS A 248       1.043 -17.200 -12.474  1.00 81.00           H  
ATOM   4089  NE2 HIS A 248       0.771 -18.364 -10.694  1.00 81.00           N  
ATOM   4090  N   GLN A 249      -5.085 -15.386  -8.281  1.00 64.58           N  
ATOM   4091  H   GLN A 249      -4.390 -14.707  -8.005  1.00 64.58           H  
ATOM   4092  CA  GLN A 249      -6.490 -14.988  -8.194  1.00 64.58           C  
ATOM   4093  HA  GLN A 249      -7.117 -15.701  -8.729  1.00 64.58           H  
ATOM   4094  C   GLN A 249      -6.647 -13.644  -8.886  1.00 64.58           C  
ATOM   4095  CB  GLN A 249      -6.973 -14.941  -6.737  1.00 64.58           C  
ATOM   4096  HB2 GLN A 249      -7.955 -14.468  -6.708  1.00 64.58           H  
ATOM   4097  HB3 GLN A 249      -6.287 -14.339  -6.142  1.00 64.58           H  
ATOM   4098  O   GLN A 249      -5.808 -12.754  -8.727  1.00 64.58           O  
ATOM   4099  CG  GLN A 249      -7.099 -16.353  -6.143  1.00 64.58           C  
ATOM   4100  HG2 GLN A 249      -6.132 -16.854  -6.165  1.00 64.58           H  
ATOM   4101  HG3 GLN A 249      -7.792 -16.929  -6.757  1.00 64.58           H  
ATOM   4102  CD  GLN A 249      -7.604 -16.352  -4.703  1.00 64.58           C  
ATOM   4103  NE2 GLN A 249      -8.170 -17.446  -4.242  1.00 64.58           N  
ATOM   4104 HE21 GLN A 249      -8.509 -17.401  -3.292  1.00 64.58           H  
ATOM   4105 HE22 GLN A 249      -8.299 -18.253  -4.835  1.00 64.58           H  
ATOM   4106  OE1 GLN A 249      -7.486 -15.394  -3.957  1.00 64.58           O  
ATOM   4107  N   SER A 250      -7.721 -13.476  -9.650  1.00 58.77           N  
ATOM   4108  H   SER A 250      -8.419 -14.204  -9.718  1.00 58.77           H  
ATOM   4109  CA  SER A 250      -8.089 -12.128 -10.054  1.00 58.77           C  
ATOM   4110  HA  SER A 250      -7.223 -11.655 -10.517  1.00 58.77           H  
ATOM   4111  C   SER A 250      -8.480 -11.325  -8.815  1.00 58.77           C  
ATOM   4112  CB  SER A 250      -9.209 -12.140 -11.075  1.00 58.77           C  
ATOM   4113  HB2 SER A 250      -9.286 -11.161 -11.549  1.00 58.77           H  
ATOM   4114  HB3 SER A 250      -9.002 -12.889 -11.840  1.00 58.77           H  
ATOM   4115  O   SER A 250      -8.957 -11.866  -7.815  1.00 58.77           O  
ATOM   4116  OG  SER A 250     -10.408 -12.426 -10.416  1.00 58.77           O  
ATOM   4117  HG  SER A 250     -10.997 -12.695 -11.124  1.00 58.77           H  
ATOM   4118  N   ILE A 251      -8.311 -10.008  -8.895  1.00 54.71           N  
ATOM   4119  H   ILE A 251      -7.899  -9.628  -9.735  1.00 54.71           H  
ATOM   4120  CA  ILE A 251      -8.716  -9.086  -7.827  1.00 54.71           C  
ATOM   4121  HA  ILE A 251      -8.213  -9.379  -6.906  1.00 54.71           H  
ATOM   4122  C   ILE A 251     -10.234  -9.194  -7.559  1.00 54.71           C  
ATOM   4123  CB  ILE A 251      -8.260  -7.654  -8.204  1.00 54.71           C  
ATOM   4124  HB  ILE A 251      -8.735  -7.385  -9.147  1.00 54.71           H  
ATOM   4125  O   ILE A 251     -10.689  -8.889  -6.462  1.00 54.71           O  
ATOM   4126  CG1 ILE A 251      -6.721  -7.595  -8.394  1.00 54.71           C  
ATOM   4127 HG12 ILE A 251      -6.392  -8.400  -9.051  1.00 54.71           H  
ATOM   4128 HG13 ILE A 251      -6.230  -7.738  -7.431  1.00 54.71           H  
ATOM   4129  CG2 ILE A 251      -8.691  -6.626  -7.141  1.00 54.71           C  
ATOM   4130 HG21 ILE A 251      -8.285  -6.902  -6.168  1.00 54.71           H  
ATOM   4131 HG22 ILE A 251      -9.778  -6.586  -7.070  1.00 54.71           H  
ATOM   4132 HG23 ILE A 251      -8.351  -5.625  -7.406  1.00 54.71           H  
ATOM   4133  CD1 ILE A 251      -6.212  -6.294  -9.027  1.00 54.71           C  
ATOM   4134 HD11 ILE A 251      -6.345  -5.454  -8.346  1.00 54.71           H  
ATOM   4135 HD12 ILE A 251      -5.148  -6.398  -9.240  1.00 54.71           H  
ATOM   4136 HD13 ILE A 251      -6.742  -6.101  -9.960  1.00 54.71           H  
ATOM   4137  N   THR A 252     -11.014  -9.670  -8.539  1.00 60.52           N  
ATOM   4138  H   THR A 252     -10.580  -9.972  -9.399  1.00 60.52           H  
ATOM   4139  CA  THR A 252     -12.464  -9.900  -8.443  1.00 60.52           C  
ATOM   4140  HA  THR A 252     -12.881  -9.235  -7.687  1.00 60.52           H  
ATOM   4141  C   THR A 252     -12.844 -11.325  -8.021  1.00 60.52           C  
ATOM   4142  CB  THR A 252     -13.141  -9.575  -9.787  1.00 60.52           C  
ATOM   4143  HB  THR A 252     -14.211  -9.775  -9.714  1.00 60.52           H  
ATOM   4144  O   THR A 252     -14.027 -11.602  -7.857  1.00 60.52           O  
ATOM   4145  CG2 THR A 252     -12.943  -8.116 -10.201  1.00 60.52           C  
ATOM   4146 HG21 THR A 252     -13.299  -7.461  -9.406  1.00 60.52           H  
ATOM   4147 HG22 THR A 252     -11.890  -7.913 -10.396  1.00 60.52           H  
ATOM   4148 HG23 THR A 252     -13.519  -7.915 -11.105  1.00 60.52           H  
ATOM   4149  OG1 THR A 252     -12.585 -10.372 -10.808  1.00 60.52           O  
ATOM   4150  HG1 THR A 252     -12.969 -10.106 -11.646  1.00 60.52           H  
ATOM   4151  N   GLY A 253     -11.889 -12.249  -7.876  1.00 52.36           N  
ATOM   4152  H   GLY A 253     -10.927 -11.972  -8.013  1.00 52.36           H  
ATOM   4153  CA  GLY A 253     -12.148 -13.682  -7.679  1.00 52.36           C  
ATOM   4154  HA2 GLY A 253     -11.229 -14.158  -7.336  1.00 52.36           H  
ATOM   4155  HA3 GLY A 253     -12.906 -13.801  -6.905  1.00 52.36           H  
ATOM   4156  C   GLY A 253     -12.632 -14.437  -8.931  1.00 52.36           C  
ATOM   4157  O   GLY A 253     -12.717 -15.661  -8.909  1.00 52.36           O  
ATOM   4158  N   LEU A 254     -12.912 -13.739 -10.035  1.00 46.18           N  
ATOM   4159  H   LEU A 254     -12.809 -12.736  -9.982  1.00 46.18           H  
ATOM   4160  CA  LEU A 254     -13.260 -14.318 -11.334  1.00 46.18           C  
ATOM   4161  HA  LEU A 254     -13.732 -15.291 -11.196  1.00 46.18           H  
ATOM   4162  C   LEU A 254     -11.996 -14.513 -12.175  1.00 46.18           C  
ATOM   4163  CB  LEU A 254     -14.249 -13.375 -12.047  1.00 46.18           C  
ATOM   4164  HB2 LEU A 254     -13.762 -12.414 -12.206  1.00 46.18           H  
ATOM   4165  HB3 LEU A 254     -14.478 -13.789 -13.029  1.00 46.18           H  
ATOM   4166  O   LEU A 254     -11.365 -13.522 -12.532  1.00 46.18           O  
ATOM   4167  CG  LEU A 254     -15.567 -13.137 -11.289  1.00 46.18           C  
ATOM   4168  HG  LEU A 254     -15.360 -12.799 -10.273  1.00 46.18           H  
ATOM   4169  CD1 LEU A 254     -16.372 -12.041 -11.988  1.00 46.18           C  
ATOM   4170 HD11 LEU A 254     -15.795 -11.116 -12.006  1.00 46.18           H  
ATOM   4171 HD12 LEU A 254     -17.301 -11.865 -11.445  1.00 46.18           H  
ATOM   4172 HD13 LEU A 254     -16.603 -12.342 -13.010  1.00 46.18           H  
ATOM   4173  CD2 LEU A 254     -16.416 -14.407 -11.227  1.00 46.18           C  
ATOM   4174 HD21 LEU A 254     -17.363 -14.192 -10.732  1.00 46.18           H  
ATOM   4175 HD22 LEU A 254     -16.614 -14.779 -12.232  1.00 46.18           H  
ATOM   4176 HD23 LEU A 254     -15.900 -15.175 -10.650  1.00 46.18           H  
ATOM   4177  N   TYR A 255     -11.603 -15.749 -12.489  1.00 46.25           N  
ATOM   4178  H   TYR A 255     -12.157 -16.534 -12.176  1.00 46.25           H  
ATOM   4179  CA  TYR A 255     -10.540 -15.988 -13.472  1.00 46.25           C  
ATOM   4180  HA  TYR A 255      -9.593 -15.612 -13.085  1.00 46.25           H  
ATOM   4181  C   TYR A 255     -10.872 -15.223 -14.763  1.00 46.25           C  
ATOM   4182  CB  TYR A 255     -10.395 -17.495 -13.758  1.00 46.25           C  
ATOM   4183  HB2 TYR A 255     -11.376 -17.969 -13.742  1.00 46.25           H  
ATOM   4184  HB3 TYR A 255     -10.013 -17.614 -14.772  1.00 46.25           H  
ATOM   4185  O   TYR A 255     -11.901 -15.484 -15.381  1.00 46.25           O  
ATOM   4186  CG  TYR A 255      -9.452 -18.236 -12.825  1.00 46.25           C  
ATOM   4187  CD1 TYR A 255      -8.101 -18.401 -13.191  1.00 46.25           C  
ATOM   4188  HD1 TYR A 255      -7.744 -17.998 -14.128  1.00 46.25           H  
ATOM   4189  CD2 TYR A 255      -9.916 -18.776 -11.609  1.00 46.25           C  
ATOM   4190  HD2 TYR A 255     -10.953 -18.659 -11.329  1.00 46.25           H  
ATOM   4191  CE1 TYR A 255      -7.218 -19.106 -12.350  1.00 46.25           C  
ATOM   4192  HE1 TYR A 255      -6.183 -19.243 -12.626  1.00 46.25           H  
ATOM   4193  CE2 TYR A 255      -9.036 -19.483 -10.764  1.00 46.25           C  
ATOM   4194  HE2 TYR A 255      -9.399 -19.903  -9.838  1.00 46.25           H  
ATOM   4195  OH  TYR A 255      -6.832 -20.347 -10.340  1.00 46.25           O  
ATOM   4196  HH  TYR A 255      -7.264 -20.653  -9.539  1.00 46.25           H  
ATOM   4197  CZ  TYR A 255      -7.683 -19.651 -11.137  1.00 46.25           C  
ATOM   4198  N   GLU A 256     -10.022 -14.273 -15.159  1.00 43.29           N  
ATOM   4199  H   GLU A 256      -9.211 -14.060 -14.596  1.00 43.29           H  
ATOM   4200  CA  GLU A 256     -10.045 -13.771 -16.532  1.00 43.29           C  
ATOM   4201  HA  GLU A 256     -11.074 -13.617 -16.857  1.00 43.29           H  
ATOM   4202  C   GLU A 256      -9.439 -14.879 -17.400  1.00 43.29           C  
ATOM   4203  CB  GLU A 256      -9.301 -12.426 -16.677  1.00 43.29           C  
ATOM   4204  HB2 GLU A 256      -8.309 -12.504 -16.233  1.00 43.29           H  
ATOM   4205  HB3 GLU A 256      -9.190 -12.223 -17.742  1.00 43.29           H  
ATOM   4206  O   GLU A 256      -8.224 -15.084 -17.394  1.00 43.29           O  
ATOM   4207  CG  GLU A 256     -10.060 -11.248 -16.035  1.00 43.29           C  
ATOM   4208  HG2 GLU A 256     -10.082 -11.398 -14.956  1.00 43.29           H  
ATOM   4209  HG3 GLU A 256     -11.088 -11.262 -16.395  1.00 43.29           H  
ATOM   4210  CD  GLU A 256      -9.454  -9.859 -16.336  1.00 43.29           C  
ATOM   4211  OE1 GLU A 256     -10.028  -8.861 -15.839  1.00 43.29           O  
ATOM   4212  OE2 GLU A 256      -8.404  -9.770 -17.017  1.00 43.29           O  
ATOM   4213  N   THR A 257     -10.308 -15.662 -18.040  1.00 39.62           N  
ATOM   4214  H   THR A 257     -11.294 -15.488 -17.908  1.00 39.62           H  
ATOM   4215  CA  THR A 257      -9.959 -16.561 -19.149  1.00 39.62           C  
ATOM   4216  HA  THR A 257      -9.014 -17.063 -18.942  1.00 39.62           H  
ATOM   4217  C   THR A 257      -9.767 -15.771 -20.429  1.00 39.62           C  
ATOM   4218  CB  THR A 257     -11.047 -17.605 -19.393  1.00 39.62           C  
ATOM   4219  HB  THR A 257     -10.811 -18.159 -20.302  1.00 39.62           H  
ATOM   4220  O   THR A 257     -10.636 -14.905 -20.687  1.00 39.62           O  
ATOM   4221  CG2 THR A 257     -11.180 -18.595 -18.236  1.00 39.62           C  
ATOM   4222 HG21 THR A 257     -11.941 -19.335 -18.483  1.00 39.62           H  
ATOM   4223 HG22 THR A 257     -10.226 -19.097 -18.073  1.00 39.62           H  
ATOM   4224 HG23 THR A 257     -11.473 -18.068 -17.328  1.00 39.62           H  
ATOM   4225  OG1 THR A 257     -12.265 -16.923 -19.568  1.00 39.62           O  
ATOM   4226  HG1 THR A 257     -12.013 -16.135 -20.054  1.00 39.62           H  
ATOM   4227  OXT THR A 257      -8.800 -16.098 -21.145  1.00 39.62           O  
TER    4228      THR A 257                                                       
END   
