# Supplementary material for: Computational design of novel Cas9 PAM-interacting domains using evolution-based modelling and structural quality assessment
Source: PLoS Comput Biol. 2023 Nov 17;19(11):e1011621. doi: 10.1371/journal.pcbi.1011621 (PMC10729993; doi:10.1371/journal.pcbi.1011621)
Supplement: S1 File — This file contains the experimentally tested sequences in a zip format. It includes Fasta files, AlphaFold Prediction with PDB file, pLDDT, and more. (ZIP) [file pcbi.1011621.s001.zip › pdb/dg_12_relaxed_rank_1_model_3.pdb]

ATOM      1  N   THR A   1      -5.657  -8.090 -28.834  1.00 43.87           N  
ATOM      2  H   THR A   1      -5.841  -8.255 -27.855  1.00 43.87           H  
ATOM      3  H2  THR A   1      -5.800  -8.936 -29.366  1.00 43.87           H  
ATOM      4  H3  THR A   1      -6.306  -7.399 -29.183  1.00 43.87           H  
ATOM      5  CA  THR A   1      -4.289  -7.568 -29.049  1.00 43.87           C  
ATOM      6  HA  THR A   1      -3.545  -8.306 -28.751  1.00 43.87           H  
ATOM      7  C   THR A   1      -4.108  -6.332 -28.186  1.00 43.87           C  
ATOM      8  CB  THR A   1      -4.080  -7.232 -30.534  1.00 43.87           C  
ATOM      9  HB  THR A   1      -3.308  -6.472 -30.650  1.00 43.87           H  
ATOM     10  O   THR A   1      -4.665  -5.292 -28.498  1.00 43.87           O  
ATOM     11  CG2 THR A   1      -3.694  -8.479 -31.326  1.00 43.87           C  
ATOM     12 HG21 THR A   1      -2.748  -8.873 -30.956  1.00 43.87           H  
ATOM     13 HG22 THR A   1      -4.465  -9.246 -31.248  1.00 43.87           H  
ATOM     14 HG23 THR A   1      -3.568  -8.215 -32.376  1.00 43.87           H  
ATOM     15  OG1 THR A   1      -5.297  -6.784 -31.075  1.00 43.87           O  
ATOM     16  HG1 THR A   1      -5.117  -6.314 -31.893  1.00 43.87           H  
ATOM     17  N   GLY A   2      -3.441  -6.453 -27.033  1.00 60.20           N  
ATOM     18  H   GLY A   2      -2.967  -7.315 -26.805  1.00 60.20           H  
ATOM     19  CA  GLY A   2      -3.142  -5.293 -26.179  1.00 60.20           C  
ATOM     20  HA2 GLY A   2      -2.794  -5.627 -25.201  1.00 60.20           H  
ATOM     21  HA3 GLY A   2      -4.043  -4.696 -26.038  1.00 60.20           H  
ATOM     22  C   GLY A   2      -2.054  -4.414 -26.802  1.00 60.20           C  
ATOM     23  O   GLY A   2      -1.229  -4.918 -27.566  1.00 60.20           O  
ATOM     24  N   GLY A   3      -2.058  -3.113 -26.499  1.00 72.14           N  
ATOM     25  H   GLY A   3      -2.763  -2.757 -25.870  1.00 72.14           H  
ATOM     26  CA  GLY A   3      -0.995  -2.200 -26.925  1.00 72.14           C  
ATOM     27  HA2 GLY A   3      -1.177  -1.206 -26.519  1.00 72.14           H  
ATOM     28  HA3 GLY A   3      -0.998  -2.136 -28.013  1.00 72.14           H  
ATOM     29  C   GLY A   3       0.388  -2.671 -26.455  1.00 72.14           C  
ATOM     30  O   GLY A   3       0.517  -3.365 -25.449  1.00 72.14           O  
ATOM     31  N   LEU A   4       1.437  -2.298 -27.188  1.00 83.49           N  
ATOM     32  H   LEU A   4       1.268  -1.753 -28.021  1.00 83.49           H  
ATOM     33  CA  LEU A   4       2.826  -2.623 -26.832  1.00 83.49           C  
ATOM     34  HA  LEU A   4       2.854  -3.577 -26.305  1.00 83.49           H  
ATOM     35  C   LEU A   4       3.453  -1.590 -25.886  1.00 83.49           C  
ATOM     36  CB  LEU A   4       3.652  -2.735 -28.124  1.00 83.49           C  
ATOM     37  HB2 LEU A   4       4.699  -2.879 -27.859  1.00 83.49           H  
ATOM     38  HB3 LEU A   4       3.575  -1.790 -28.661  1.00 83.49           H  
ATOM     39  O   LEU A   4       4.453  -1.879 -25.226  1.00 83.49           O  
ATOM     40  CG  LEU A   4       3.217  -3.875 -29.061  1.00 83.49           C  
ATOM     41  HG  LEU A   4       2.152  -3.792 -29.279  1.00 83.49           H  
ATOM     42  CD1 LEU A   4       3.969  -3.736 -30.383  1.00 83.49           C  
ATOM     43 HD11 LEU A   4       5.031  -3.568 -30.204  1.00 83.49           H  
ATOM     44 HD12 LEU A   4       3.826  -4.625 -30.997  1.00 83.49           H  
ATOM     45 HD13 LEU A   4       3.578  -2.876 -30.926  1.00 83.49           H  
ATOM     46  CD2 LEU A   4       3.475  -5.252 -28.446  1.00 83.49           C  
ATOM     47 HD21 LEU A   4       2.828  -5.391 -27.580  1.00 83.49           H  
ATOM     48 HD22 LEU A   4       4.518  -5.345 -28.145  1.00 83.49           H  
ATOM     49 HD23 LEU A   4       3.234  -6.028 -29.173  1.00 83.49           H  
ATOM     50  N   PHE A   5       2.869  -0.395 -25.819  1.00 84.04           N  
ATOM     51  H   PHE A   5       1.992  -0.259 -26.301  1.00 84.04           H  
ATOM     52  CA  PHE A   5       3.370   0.761 -25.085  1.00 84.04           C  
ATOM     53  HA  PHE A   5       4.108   0.441 -24.349  1.00 84.04           H  
ATOM     54  C   PHE A   5       2.238   1.440 -24.322  1.00 84.04           C  
ATOM     55  CB  PHE A   5       4.039   1.744 -26.051  1.00 84.04           C  
ATOM     56  HB2 PHE A   5       3.270   2.238 -26.644  1.00 84.04           H  
ATOM     57  HB3 PHE A   5       4.537   2.506 -25.452  1.00 84.04           H  
ATOM     58  O   PHE A   5       1.076   1.289 -24.692  1.00 84.04           O  
ATOM     59  CG  PHE A   5       5.062   1.119 -26.979  1.00 84.04           C  
ATOM     60  CD1 PHE A   5       6.312   0.716 -26.480  1.00 84.04           C  
ATOM     61  HD1 PHE A   5       6.569   0.917 -25.451  1.00 84.04           H  
ATOM     62  CD2 PHE A   5       4.748   0.901 -28.333  1.00 84.04           C  
ATOM     63  HD2 PHE A   5       3.797   1.229 -28.724  1.00 84.04           H  
ATOM     64  CE1 PHE A   5       7.222   0.049 -27.316  1.00 84.04           C  
ATOM     65  HE1 PHE A   5       8.170  -0.292 -26.926  1.00 84.04           H  
ATOM     66  CE2 PHE A   5       5.682   0.284 -29.183  1.00 84.04           C  
ATOM     67  HE2 PHE A   5       5.449   0.148 -30.229  1.00 84.04           H  
ATOM     68  CZ  PHE A   5       6.920  -0.141 -28.675  1.00 84.04           C  
ATOM     69  HZ  PHE A   5       7.639  -0.606 -29.332  1.00 84.04           H  
ATOM     70  N   ASP A   6       2.586   2.151 -23.247  1.00 80.40           N  
ATOM     71  H   ASP A   6       3.567   2.255 -23.031  1.00 80.40           H  
ATOM     72  CA  ASP A   6       1.638   3.011 -22.530  1.00 80.40           C  
ATOM     73  HA  ASP A   6       0.873   2.392 -22.060  1.00 80.40           H  
ATOM     74  C   ASP A   6       0.955   3.954 -23.534  1.00 80.40           C  
ATOM     75  CB  ASP A   6       2.409   3.775 -21.435  1.00 80.40           C  
ATOM     76  HB2 ASP A   6       2.944   3.047 -20.825  1.00 80.40           H  
ATOM     77  HB3 ASP A   6       3.153   4.414 -21.909  1.00 80.40           H  
ATOM     78  O   ASP A   6       1.619   4.495 -24.412  1.00 80.40           O  
ATOM     79  CG  ASP A   6       1.555   4.641 -20.495  1.00 80.40           C  
ATOM     80  OD1 ASP A   6       0.363   4.879 -20.787  1.00 80.40           O  
ATOM     81  OD2 ASP A   6       2.119   5.083 -19.464  1.00 80.40           O  
ATOM     82  N   ASN A   7      -0.358   4.152 -23.428  1.00 78.73           N  
ATOM     83  H   ASN A   7      -0.830   3.784 -22.614  1.00 78.73           H  
ATOM     84  CA  ASN A   7      -1.106   4.984 -24.374  1.00 78.73           C  
ATOM     85  HA  ASN A   7      -0.843   4.677 -25.386  1.00 78.73           H  
ATOM     86  C   ASN A   7      -0.738   6.475 -24.267  1.00 78.73           C  
ATOM     87  CB  ASN A   7      -2.610   4.749 -24.163  1.00 78.73           C  
ATOM     88  HB2 ASN A   7      -3.167   5.480 -24.749  1.00 78.73           H  
ATOM     89  HB3 ASN A   7      -2.856   4.900 -23.112  1.00 78.73           H  
ATOM     90  O   ASN A   7      -1.058   7.255 -25.163  1.00 78.73           O  
ATOM     91  CG  ASN A   7      -3.075   3.372 -24.606  1.00 78.73           C  
ATOM     92  ND2 ASN A   7      -4.215   2.935 -24.126  1.00 78.73           N  
ATOM     93 HD21 ASN A   7      -4.525   2.036 -24.466  1.00 78.73           H  
ATOM     94 HD22 ASN A   7      -4.766   3.513 -23.507  1.00 78.73           H  
ATOM     95  OD1 ASN A   7      -2.459   2.675 -25.394  1.00 78.73           O  
ATOM     96  N   ASN A   8      -0.053   6.877 -23.194  1.00 85.70           N  
ATOM     97  H   ASN A   8       0.165   6.191 -22.486  1.00 85.70           H  
ATOM     98  CA  ASN A   8       0.414   8.244 -23.011  1.00 85.70           C  
ATOM     99  HA  ASN A   8      -0.382   8.924 -23.316  1.00 85.70           H  
ATOM    100  C   ASN A   8       1.647   8.543 -23.879  1.00 85.70           C  
ATOM    101  CB  ASN A   8       0.677   8.477 -21.519  1.00 85.70           C  
ATOM    102  HB2 ASN A   8       1.400   7.744 -21.161  1.00 85.70           H  
ATOM    103  HB3 ASN A   8       1.098   9.472 -21.374  1.00 85.70           H  
ATOM    104  O   ASN A   8       2.748   8.039 -23.631  1.00 85.70           O  
ATOM    105  CG  ASN A   8      -0.596   8.386 -20.702  1.00 85.70           C  
ATOM    106  ND2 ASN A   8      -0.572   7.671 -19.606  1.00 85.70           N  
ATOM    107 HD21 ASN A   8       0.152   6.973 -19.519  1.00 85.70           H  
ATOM    108 HD22 ASN A   8      -1.469   7.549 -19.157  1.00 85.70           H  
ATOM    109  OD1 ASN A   8      -1.627   8.941 -21.039  1.00 85.70           O  
ATOM    110  N   ILE A   9       1.470   9.420 -24.871  1.00 84.91           N  
ATOM    111  H   ILE A   9       0.535   9.766 -25.034  1.00 84.91           H  
ATOM    112  CA  ILE A   9       2.564   9.993 -25.661  1.00 84.91           C  
ATOM    113  HA  ILE A   9       3.356   9.251 -25.755  1.00 84.91           H  
ATOM    114  C   ILE A   9       3.123  11.198 -24.904  1.00 84.91           C  
ATOM    115  CB  ILE A   9       2.103  10.363 -27.089  1.00 84.91           C  
ATOM    116  HB  ILE A   9       1.283  11.077 -27.015  1.00 84.91           H  
ATOM    117  O   ILE A   9       2.420  12.175 -24.645  1.00 84.91           O  
ATOM    118  CG1 ILE A   9       1.601   9.101 -27.831  1.00 84.91           C  
ATOM    119 HG12 ILE A   9       0.861   8.585 -27.219  1.00 84.91           H  
ATOM    120 HG13 ILE A   9       2.436   8.420 -27.991  1.00 84.91           H  
ATOM    121  CG2 ILE A   9       3.259  11.021 -27.870  1.00 84.91           C  
ATOM    122 HG21 ILE A   9       3.613  11.918 -27.362  1.00 84.91           H  
ATOM    123 HG22 ILE A   9       4.089  10.322 -27.979  1.00 84.91           H  
ATOM    124 HG23 ILE A   9       2.918  11.334 -28.857  1.00 84.91           H  
ATOM    125  CD1 ILE A   9       0.931   9.391 -29.179  1.00 84.91           C  
ATOM    126 HD11 ILE A   9       1.651   9.799 -29.888  1.00 84.91           H  
ATOM    127 HD12 ILE A   9       0.531   8.463 -29.587  1.00 84.91           H  
ATOM    128 HD13 ILE A   9       0.113  10.099 -29.042  1.00 84.91           H  
ATOM    129  N   TYR A  10       4.403  11.131 -24.559  1.00 88.79           N  
ATOM    130  H   TYR A  10       4.940  10.329 -24.855  1.00 88.79           H  
ATOM    131  CA  TYR A  10       5.116  12.211 -23.892  1.00 88.79           C  
ATOM    132  HA  TYR A  10       4.412  12.787 -23.292  1.00 88.79           H  
ATOM    133  C   TYR A  10       5.736  13.155 -24.919  1.00 88.79           C  
ATOM    134  CB  TYR A  10       6.169  11.633 -22.944  1.00 88.79           C  
ATOM    135  HB2 TYR A  10       6.867  12.422 -22.667  1.00 88.79           H  
ATOM    136  HB3 TYR A  10       6.738  10.864 -23.466  1.00 88.79           H  
ATOM    137  O   TYR A  10       6.192  12.723 -25.980  1.00 88.79           O  
ATOM    138  CG  TYR A  10       5.573  11.046 -21.679  1.00 88.79           C  
ATOM    139  CD1 TYR A  10       5.611  11.785 -20.481  1.00 88.79           C  
ATOM    140  HD1 TYR A  10       6.074  12.761 -20.464  1.00 88.79           H  
ATOM    141  CD2 TYR A  10       4.951   9.782 -21.704  1.00 88.79           C  
ATOM    142  HD2 TYR A  10       4.887   9.231 -22.631  1.00 88.79           H  
ATOM    143  CE1 TYR A  10       5.045  11.257 -19.306  1.00 88.79           C  
ATOM    144  HE1 TYR A  10       5.075  11.831 -18.392  1.00 88.79           H  
ATOM    145  CE2 TYR A  10       4.394   9.243 -20.528  1.00 88.79           C  
ATOM    146  HE2 TYR A  10       3.901   8.282 -20.547  1.00 88.79           H  
ATOM    147  OH  TYR A  10       3.918   9.464 -18.184  1.00 88.79           O  
ATOM    148  HH  TYR A  10       3.866  10.141 -17.505  1.00 88.79           H  
ATOM    149  CZ  TYR A  10       4.445   9.978 -19.327  1.00 88.79           C  
ATOM    150  N   LYS A  11       5.777  14.447 -24.578  1.00 86.35           N  
ATOM    151  H   LYS A  11       5.416  14.706 -23.671  1.00 86.35           H  
ATOM    152  CA  LYS A  11       6.468  15.475 -25.366  1.00 86.35           C  
ATOM    153  HA  LYS A  11       6.116  15.413 -26.396  1.00 86.35           H  
ATOM    154  C   LYS A  11       7.978  15.213 -25.396  1.00 86.35           C  
ATOM    155  CB  LYS A  11       6.155  16.878 -24.818  1.00 86.35           C  
ATOM    156  HB2 LYS A  11       6.707  17.614 -25.403  1.00 86.35           H  
ATOM    157  HB3 LYS A  11       6.498  16.947 -23.786  1.00 86.35           H  
ATOM    158  O   LYS A  11       8.515  14.478 -24.574  1.00 86.35           O  
ATOM    159  CG  LYS A  11       4.658  17.222 -24.887  1.00 86.35           C  
ATOM    160  HG2 LYS A  11       4.098  16.555 -24.231  1.00 86.35           H  
ATOM    161  HG3 LYS A  11       4.302  17.097 -25.910  1.00 86.35           H  
ATOM    162  CD  LYS A  11       4.427  18.671 -24.444  1.00 86.35           C  
ATOM    163  HD2 LYS A  11       4.948  19.337 -25.132  1.00 86.35           H  
ATOM    164  HD3 LYS A  11       4.843  18.809 -23.446  1.00 86.35           H  
ATOM    165  CE  LYS A  11       2.931  19.008 -24.432  1.00 86.35           C  
ATOM    166  HE2 LYS A  11       2.427  18.328 -23.746  1.00 86.35           H  
ATOM    167  HE3 LYS A  11       2.528  18.839 -25.430  1.00 86.35           H  
ATOM    168  NZ  LYS A  11       2.706  20.415 -24.015  1.00 86.35           N  
ATOM    169  HZ1 LYS A  11       3.048  20.564 -23.077  1.00 86.35           H  
ATOM    170  HZ2 LYS A  11       3.204  21.046 -24.627  1.00 86.35           H  
ATOM    171  HZ3 LYS A  11       1.724  20.649 -24.044  1.00 86.35           H  
ATOM    172  N   HIS A  12       8.662  15.837 -26.348  1.00 81.62           N  
ATOM    173  H   HIS A  12       8.169  16.516 -26.910  1.00 81.62           H  
ATOM    174  CA  HIS A  12      10.070  15.601 -26.688  1.00 81.62           C  
ATOM    175  HA  HIS A  12      10.209  14.530 -26.834  1.00 81.62           H  
ATOM    176  C   HIS A  12      11.105  16.027 -25.623  1.00 81.62           C  
ATOM    177  CB  HIS A  12      10.338  16.298 -28.031  1.00 81.62           C  
ATOM    178  HB2 HIS A  12      11.389  16.182 -28.296  1.00 81.62           H  
ATOM    179  HB3 HIS A  12       9.748  15.810 -28.807  1.00 81.62           H  
ATOM    180  O   HIS A  12      12.302  15.920 -25.886  1.00 81.62           O  
ATOM    181  CG  HIS A  12       9.998  17.769 -28.010  1.00 81.62           C  
ATOM    182  CD2 HIS A  12       8.963  18.374 -28.672  1.00 81.62           C  
ATOM    183  HD2 HIS A  12       8.276  17.893 -29.353  1.00 81.62           H  
ATOM    184  ND1 HIS A  12      10.599  18.736 -27.234  1.00 81.62           N  
ATOM    185  HD1 HIS A  12      11.328  18.597 -26.549  1.00 81.62           H  
ATOM    186  CE1 HIS A  12       9.937  19.889 -27.417  1.00 81.62           C  
ATOM    187  HE1 HIS A  12      10.146  20.811 -26.895  1.00 81.62           H  
ATOM    188  NE2 HIS A  12       8.925  19.714 -28.284  1.00 81.62           N  
ATOM    189  N   ASP A  13      10.681  16.499 -24.446  1.00 76.66           N  
ATOM    190  H   ASP A  13       9.686  16.591 -24.299  1.00 76.66           H  
ATOM    191  CA  ASP A  13      11.549  17.084 -23.410  1.00 76.66           C  
ATOM    192  HA  ASP A  13      12.024  17.978 -23.815  1.00 76.66           H  
ATOM    193  C   ASP A  13      12.675  16.138 -22.958  1.00 76.66           C  
ATOM    194  CB  ASP A  13      10.695  17.510 -22.200  1.00 76.66           C  
ATOM    195  HB2 ASP A  13      11.352  17.937 -21.441  1.00 76.66           H  
ATOM    196  HB3 ASP A  13      10.221  16.625 -21.776  1.00 76.66           H  
ATOM    197  O   ASP A  13      13.787  16.586 -22.695  1.00 76.66           O  
ATOM    198  CG  ASP A  13       9.615  18.546 -22.541  1.00 76.66           C  
ATOM    199  OD1 ASP A  13       9.778  19.258 -23.557  1.00 76.66           O  
ATOM    200  OD2 ASP A  13       8.584  18.557 -21.831  1.00 76.66           O  
ATOM    201  N   ASP A  14      12.426  14.822 -22.942  1.00 77.80           N  
ATOM    202  H   ASP A  14      11.486  14.527 -23.163  1.00 77.80           H  
ATOM    203  CA  ASP A  14      13.456  13.803 -22.693  1.00 77.80           C  
ATOM    204  HA  ASP A  14      14.428  14.284 -22.803  1.00 77.80           H  
ATOM    205  C   ASP A  14      13.424  12.693 -23.752  1.00 77.80           C  
ATOM    206  CB  ASP A  14      13.387  13.291 -21.248  1.00 77.80           C  
ATOM    207  HB2 ASP A  14      13.189  14.136 -20.588  1.00 77.80           H  
ATOM    208  HB3 ASP A  14      12.562  12.586 -21.144  1.00 77.80           H  
ATOM    209  O   ASP A  14      13.333  11.496 -23.464  1.00 77.80           O  
ATOM    210  CG  ASP A  14      14.697  12.635 -20.784  1.00 77.80           C  
ATOM    211  OD1 ASP A  14      15.620  12.417 -21.609  1.00 77.80           O  
ATOM    212  OD2 ASP A  14      14.774  12.311 -19.572  1.00 77.80           O  
ATOM    213  N   ALA A  15      13.490  13.103 -25.021  1.00 81.32           N  
ATOM    214  H   ALA A  15      13.465  14.100 -25.182  1.00 81.32           H  
ATOM    215  CA  ALA A  15      13.425  12.215 -26.181  1.00 81.32           C  
ATOM    216  HA  ALA A  15      12.422  11.793 -26.242  1.00 81.32           H  
ATOM    217  C   ALA A  15      14.415  11.033 -26.156  1.00 81.32           C  
ATOM    218  CB  ALA A  15      13.667  13.078 -27.416  1.00 81.32           C  
ATOM    219  HB1 ALA A  15      14.613  13.609 -27.311  1.00 81.32           H  
ATOM    220  HB2 ALA A  15      13.694  12.443 -28.301  1.00 81.32           H  
ATOM    221  HB3 ALA A  15      12.855  13.799 -27.509  1.00 81.32           H  
ATOM    222  O   ALA A  15      14.185  10.042 -26.843  1.00 81.32           O  
ATOM    223  N   SER A  16      15.496  11.117 -25.372  1.00 82.92           N  
ATOM    224  H   SER A  16      15.561  11.918 -24.761  1.00 82.92           H  
ATOM    225  CA  SER A  16      16.477  10.036 -25.203  1.00 82.92           C  
ATOM    226  HA  SER A  16      16.830   9.731 -26.188  1.00 82.92           H  
ATOM    227  C   SER A  16      15.903   8.786 -24.524  1.00 82.92           C  
ATOM    228  CB  SER A  16      17.679  10.559 -24.405  1.00 82.92           C  
ATOM    229  HB2 SER A  16      18.496   9.847 -24.518  1.00 82.92           H  
ATOM    230  HB3 SER A  16      18.003  11.517 -24.813  1.00 82.92           H  
ATOM    231  O   SER A  16      16.371   7.677 -24.776  1.00 82.92           O  
ATOM    232  OG  SER A  16      17.414  10.700 -23.017  1.00 82.92           O  
ATOM    233  HG  SER A  16      16.814  11.415 -22.793  1.00 82.92           H  
ATOM    234  N   LYS A  17      14.874   8.960 -23.686  1.00 84.49           N  
ATOM    235  H   LYS A  17      14.557   9.905 -23.523  1.00 84.49           H  
ATOM    236  CA  LYS A  17      14.204   7.881 -22.945  1.00 84.49           C  
ATOM    237  HA  LYS A  17      14.849   7.003 -22.921  1.00 84.49           H  
ATOM    238  C   LYS A  17      12.901   7.430 -23.598  1.00 84.49           C  
ATOM    239  CB  LYS A  17      13.946   8.345 -21.505  1.00 84.49           C  
ATOM    240  HB2 LYS A  17      13.314   9.233 -21.526  1.00 84.49           H  
ATOM    241  HB3 LYS A  17      13.418   7.558 -20.968  1.00 84.49           H  
ATOM    242  O   LYS A  17      12.277   6.489 -23.114  1.00 84.49           O  
ATOM    243  CG  LYS A  17      15.247   8.661 -20.759  1.00 84.49           C  
ATOM    244  HG2 LYS A  17      15.763   9.478 -21.264  1.00 84.49           H  
ATOM    245  HG3 LYS A  17      15.892   7.783 -20.749  1.00 84.49           H  
ATOM    246  CD  LYS A  17      14.937   9.091 -19.327  1.00 84.49           C  
ATOM    247  HD2 LYS A  17      14.176   9.870 -19.364  1.00 84.49           H  
ATOM    248  HD3 LYS A  17      14.550   8.248 -18.754  1.00 84.49           H  
ATOM    249  CE  LYS A  17      16.216   9.631 -18.681  1.00 84.49           C  
ATOM    250  HE2 LYS A  17      16.833  10.052 -19.475  1.00 84.49           H  
ATOM    251  HE3 LYS A  17      16.766   8.818 -18.208  1.00 84.49           H  
ATOM    252  NZ  LYS A  17      15.896  10.714 -17.730  1.00 84.49           N  
ATOM    253  HZ1 LYS A  17      15.442  11.434 -18.274  1.00 84.49           H  
ATOM    254  HZ2 LYS A  17      15.249  10.429 -17.009  1.00 84.49           H  
ATOM    255  HZ3 LYS A  17      16.729  11.146 -17.354  1.00 84.49           H  
ATOM    256  N   LEU A  18      12.472   8.113 -24.657  1.00 88.68           N  
ATOM    257  H   LEU A  18      13.081   8.817 -25.049  1.00 88.68           H  
ATOM    258  CA  LEU A  18      11.200   7.852 -25.315  1.00 88.68           C  
ATOM    259  HA  LEU A  18      10.507   7.443 -24.580  1.00 88.68           H  
ATOM    260  C   LEU A  18      11.350   6.805 -26.410  1.00 88.68           C  
ATOM    261  CB  LEU A  18      10.592   9.149 -25.865  1.00 88.68           C  
ATOM    262  HB2 LEU A  18      11.286   9.568 -26.593  1.00 88.68           H  
ATOM    263  HB3 LEU A  18       9.662   8.902 -26.377  1.00 88.68           H  
ATOM    264  O   LEU A  18      12.283   6.820 -27.213  1.00 88.68           O  
ATOM    265  CG  LEU A  18      10.295  10.221 -24.806  1.00 88.68           C  
ATOM    266  HG  LEU A  18      11.238  10.553 -24.372  1.00 88.68           H  
ATOM    267  CD1 LEU A  18       9.629  11.426 -25.463  1.00 88.68           C  
ATOM    268 HD11 LEU A  18       9.648  12.258 -24.758  1.00 88.68           H  
ATOM    269 HD12 LEU A  18      10.159  11.721 -26.369  1.00 88.68           H  
ATOM    270 HD13 LEU A  18       8.590  11.199 -25.700  1.00 88.68           H  
ATOM    271  CD2 LEU A  18       9.392   9.720 -23.678  1.00 88.68           C  
ATOM    272 HD21 LEU A  18       9.924   8.979 -23.081  1.00 88.68           H  
ATOM    273 HD22 LEU A  18       8.482   9.283 -24.090  1.00 88.68           H  
ATOM    274 HD23 LEU A  18       9.134  10.554 -23.026  1.00 88.68           H  
ATOM    275  N   ILE A  19      10.366   5.921 -26.472  1.00 88.08           N  
ATOM    276  H   ILE A  19       9.634   5.977 -25.779  1.00 88.08           H  
ATOM    277  CA  ILE A  19      10.223   4.937 -27.530  1.00 88.08           C  
ATOM    278  HA  ILE A  19      11.225   4.637 -27.839  1.00 88.08           H  
ATOM    279  C   ILE A  19       9.470   5.601 -28.693  1.00 88.08           C  
ATOM    280  CB  ILE A  19       9.516   3.674 -27.007  1.00 88.08           C  
ATOM    281  HB  ILE A  19       8.503   3.940 -26.705  1.00 88.08           H  
ATOM    282  O   ILE A  19       8.402   6.177 -28.465  1.00 88.08           O  
ATOM    283  CG1 ILE A  19      10.260   3.084 -25.784  1.00 88.08           C  
ATOM    284 HG12 ILE A  19      10.495   3.871 -25.069  1.00 88.08           H  
ATOM    285 HG13 ILE A  19      11.201   2.641 -26.108  1.00 88.08           H  
ATOM    286  CG2 ILE A  19       9.444   2.652 -28.152  1.00 88.08           C  
ATOM    287 HG21 ILE A  19      10.437   2.474 -28.566  1.00 88.08           H  
ATOM    288 HG22 ILE A  19       8.776   3.005 -28.938  1.00 88.08           H  
ATOM    289 HG23 ILE A  19       9.054   1.702 -27.786  1.00 88.08           H  
ATOM    290  CD1 ILE A  19       9.451   2.044 -25.006  1.00 88.08           C  
ATOM    291 HD11 ILE A  19       9.310   1.142 -25.601  1.00 88.08           H  
ATOM    292 HD12 ILE A  19       8.486   2.461 -24.719  1.00 88.08           H  
ATOM    293 HD13 ILE A  19      10.010   1.783 -24.108  1.00 88.08           H  
ATOM    294  N   PRO A  20       9.990   5.536 -29.932  1.00 89.24           N  
ATOM    295  CA  PRO A  20       9.316   6.063 -31.117  1.00 89.24           C  
ATOM    296  HA  PRO A  20       9.353   7.152 -31.104  1.00 89.24           H  
ATOM    297  C   PRO A  20       7.857   5.616 -31.234  1.00 89.24           C  
ATOM    298  CB  PRO A  20      10.140   5.536 -32.296  1.00 89.24           C  
ATOM    299  HB2 PRO A  20      10.108   6.204 -33.156  1.00 89.24           H  
ATOM    300  HB3 PRO A  20       9.782   4.549 -32.590  1.00 89.24           H  
ATOM    301  O   PRO A  20       7.561   4.430 -31.097  1.00 89.24           O  
ATOM    302  CG  PRO A  20      11.549   5.394 -31.731  1.00 89.24           C  
ATOM    303  HG2 PRO A  20      12.064   6.354 -31.759  1.00 89.24           H  
ATOM    304  HG3 PRO A  20      12.124   4.639 -32.266  1.00 89.24           H  
ATOM    305  CD  PRO A  20      11.292   4.984 -30.286  1.00 89.24           C  
ATOM    306  HD2 PRO A  20      12.081   5.384 -29.648  1.00 89.24           H  
ATOM    307  HD3 PRO A  20      11.258   3.897 -30.215  1.00 89.24           H  
ATOM    308  N   ILE A  21       6.960   6.553 -31.566  1.00 87.90           N  
ATOM    309  H   ILE A  21       7.263   7.516 -31.589  1.00 87.90           H  
ATOM    310  CA  ILE A  21       5.539   6.258 -31.843  1.00 87.90           C  
ATOM    311  HA  ILE A  21       5.104   5.778 -30.966  1.00 87.90           H  
ATOM    312  C   ILE A  21       5.418   5.287 -33.027  1.00 87.90           C  
ATOM    313  CB  ILE A  21       4.749   7.558 -32.140  1.00 87.90           C  
ATOM    314  HB  ILE A  21       5.182   8.013 -33.030  1.00 87.90           H  
ATOM    315  O   ILE A  21       4.569   4.399 -33.049  1.00 87.90           O  
ATOM    316  CG1 ILE A  21       4.863   8.574 -30.983  1.00 87.90           C  
ATOM    317 HG12 ILE A  21       5.914   8.706 -30.727  1.00 87.90           H  
ATOM    318 HG13 ILE A  21       4.339   8.196 -30.105  1.00 87.90           H  
ATOM    319  CG2 ILE A  21       3.267   7.254 -32.439  1.00 87.90           C  
ATOM    320 HG21 ILE A  21       2.806   6.770 -31.578  1.00 87.90           H  
ATOM    321 HG22 ILE A  21       2.719   8.169 -32.664  1.00 87.90           H  
ATOM    322 HG23 ILE A  21       3.165   6.600 -33.305  1.00 87.90           H  
ATOM    323  CD1 ILE A  21       4.340   9.972 -31.329  1.00 87.90           C  
ATOM    324 HD11 ILE A  21       4.554  10.644 -30.498  1.00 87.90           H  
ATOM    325 HD12 ILE A  21       4.845  10.346 -32.219  1.00 87.90           H  
ATOM    326 HD13 ILE A  21       3.263   9.960 -31.500  1.00 87.90           H  
ATOM    327  N   LYS A  22       6.295   5.455 -34.021  1.00 86.51           N  
ATOM    328  H   LYS A  22       7.005   6.161 -33.893  1.00 86.51           H  
ATOM    329  CA  LYS A  22       6.379   4.626 -35.222  1.00 86.51           C  
ATOM    330  HA  LYS A  22       5.929   3.658 -35.003  1.00 86.51           H  
ATOM    331  C   LYS A  22       7.844   4.401 -35.581  1.00 86.51           C  
ATOM    332  CB  LYS A  22       5.576   5.311 -36.343  1.00 86.51           C  
ATOM    333  HB2 LYS A  22       6.062   6.246 -36.620  1.00 86.51           H  
ATOM    334  HB3 LYS A  22       4.585   5.547 -35.955  1.00 86.51           H  
ATOM    335  O   LYS A  22       8.683   5.266 -35.335  1.00 86.51           O  
ATOM    336  CG  LYS A  22       5.406   4.436 -37.594  1.00 86.51           C  
ATOM    337  HG2 LYS A  22       4.974   3.478 -37.305  1.00 86.51           H  
ATOM    338  HG3 LYS A  22       6.378   4.264 -38.056  1.00 86.51           H  
ATOM    339  CD  LYS A  22       4.485   5.116 -38.616  1.00 86.51           C  
ATOM    340  HD2 LYS A  22       3.514   5.300 -38.155  1.00 86.51           H  
ATOM    341  HD3 LYS A  22       4.923   6.068 -38.914  1.00 86.51           H  
ATOM    342  CE  LYS A  22       4.306   4.220 -39.850  1.00 86.51           C  
ATOM    343  HE2 LYS A  22       5.285   4.040 -40.292  1.00 86.51           H  
ATOM    344  HE3 LYS A  22       3.905   3.259 -39.525  1.00 86.51           H  
ATOM    345  NZ  LYS A  22       3.399   4.833 -40.856  1.00 86.51           N  
ATOM    346  HZ1 LYS A  22       2.481   4.992 -40.465  1.00 86.51           H  
ATOM    347  HZ2 LYS A  22       3.294   4.227 -41.657  1.00 86.51           H  
ATOM    348  HZ3 LYS A  22       3.766   5.716 -41.180  1.00 86.51           H  
ATOM    349  N   SER A  23       8.151   3.254 -36.185  1.00 85.97           N  
ATOM    350  H   SER A  23       7.414   2.582 -36.345  1.00 85.97           H  
ATOM    351  CA  SER A  23       9.492   2.983 -36.716  1.00 85.97           C  
ATOM    352  HA  SER A  23      10.187   2.911 -35.879  1.00 85.97           H  
ATOM    353  C   SER A  23       9.950   4.117 -37.644  1.00 85.97           C  
ATOM    354  CB  SER A  23       9.513   1.654 -37.470  1.00 85.97           C  
ATOM    355  HB2 SER A  23       9.090   0.869 -36.844  1.00 85.97           H  
ATOM    356  HB3 SER A  23       8.934   1.739 -38.389  1.00 85.97           H  
ATOM    357  O   SER A  23       9.174   4.584 -38.478  1.00 85.97           O  
ATOM    358  OG  SER A  23      10.854   1.336 -37.770  1.00 85.97           O  
ATOM    359  HG  SER A  23      10.881   0.566 -38.343  1.00 85.97           H  
ATOM    360  N   GLY A  24      11.181   4.596 -37.456  1.00 87.44           N  
ATOM    361  H   GLY A  24      11.770   4.129 -36.782  1.00 87.44           H  
ATOM    362  CA  GLY A  24      11.750   5.733 -38.193  1.00 87.44           C  
ATOM    363  HA2 GLY A  24      12.835   5.716 -38.087  1.00 87.44           H  
ATOM    364  HA3 GLY A  24      11.516   5.617 -39.251  1.00 87.44           H  
ATOM    365  C   GLY A  24      11.256   7.121 -37.759  1.00 87.44           C  
ATOM    366  O   GLY A  24      11.835   8.125 -38.171  1.00 87.44           O  
ATOM    367  N   LEU A  25      10.230   7.219 -36.907  1.00 90.04           N  
ATOM    368  H   LEU A  25       9.801   6.377 -36.551  1.00 90.04           H  
ATOM    369  CA  LEU A  25       9.700   8.500 -36.447  1.00 90.04           C  
ATOM    370  HA  LEU A  25       9.869   9.228 -37.240  1.00 90.04           H  
ATOM    371  C   LEU A  25      10.456   8.977 -35.199  1.00 90.04           C  
ATOM    372  CB  LEU A  25       8.182   8.374 -36.233  1.00 90.04           C  
ATOM    373  HB2 LEU A  25       7.998   7.841 -35.300  1.00 90.04           H  
ATOM    374  HB3 LEU A  25       7.755   7.788 -37.047  1.00 90.04           H  
ATOM    375  O   LEU A  25      10.303   8.427 -34.114  1.00 90.04           O  
ATOM    376  CG  LEU A  25       7.469   9.733 -36.189  1.00 90.04           C  
ATOM    377  HG  LEU A  25       7.982  10.374 -35.471  1.00 90.04           H  
ATOM    378  CD1 LEU A  25       7.443  10.402 -37.568  1.00 90.04           C  
ATOM    379 HD11 LEU A  25       6.826  11.299 -37.526  1.00 90.04           H  
ATOM    380 HD12 LEU A  25       8.448  10.688 -37.880  1.00 90.04           H  
ATOM    381 HD13 LEU A  25       7.016   9.723 -38.306  1.00 90.04           H  
ATOM    382  CD2 LEU A  25       6.025   9.564 -35.729  1.00 90.04           C  
ATOM    383 HD21 LEU A  25       5.535  10.537 -35.690  1.00 90.04           H  
ATOM    384 HD22 LEU A  25       5.480   8.911 -36.410  1.00 90.04           H  
ATOM    385 HD23 LEU A  25       6.016   9.141 -34.725  1.00 90.04           H  
ATOM    386  N   SER A  26      11.291  10.005 -35.355  1.00 89.90           N  
ATOM    387  H   SER A  26      11.421  10.360 -36.292  1.00 89.90           H  
ATOM    388  CA  SER A  26      12.182  10.474 -34.287  1.00 89.90           C  
ATOM    389  HA  SER A  26      12.827   9.640 -34.007  1.00 89.90           H  
ATOM    390  C   SER A  26      11.426  10.993 -33.050  1.00 89.90           C  
ATOM    391  CB  SER A  26      13.098  11.575 -34.819  1.00 89.90           C  
ATOM    392  HB2 SER A  26      12.496  12.401 -35.197  1.00 89.90           H  
ATOM    393  HB3 SER A  26      13.701  11.173 -35.632  1.00 89.90           H  
ATOM    394  O   SER A  26      10.678  11.975 -33.170  1.00 89.90           O  
ATOM    395  OG  SER A  26      13.949  12.047 -33.791  1.00 89.90           O  
ATOM    396  HG  SER A  26      14.658  12.540 -34.210  1.00 89.90           H  
ATOM    397  N   PRO A  27      11.695  10.454 -31.842  1.00 89.57           N  
ATOM    398  CA  PRO A  27      11.099  10.963 -30.609  1.00 89.57           C  
ATOM    399  HA  PRO A  27      10.018  10.911 -30.734  1.00 89.57           H  
ATOM    400  C   PRO A  27      11.480  12.406 -30.280  1.00 89.57           C  
ATOM    401  CB  PRO A  27      11.539  10.019 -29.487  1.00 89.57           C  
ATOM    402  HB2 PRO A  27      10.720   9.839 -28.790  1.00 89.57           H  
ATOM    403  HB3 PRO A  27      12.406  10.422 -28.965  1.00 89.57           H  
ATOM    404  O   PRO A  27      10.734  13.106 -29.603  1.00 89.57           O  
ATOM    405  CG  PRO A  27      11.940   8.742 -30.210  1.00 89.57           C  
ATOM    406  HG2 PRO A  27      11.053   8.123 -30.342  1.00 89.57           H  
ATOM    407  HG3 PRO A  27      12.712   8.194 -29.670  1.00 89.57           H  
ATOM    408  CD  PRO A  27      12.436   9.233 -31.568  1.00 89.57           C  
ATOM    409  HD2 PRO A  27      12.247   8.472 -32.326  1.00 89.57           H  
ATOM    410  HD3 PRO A  27      13.501   9.457 -31.514  1.00 89.57           H  
ATOM    411  N   LYS A  28      12.618  12.887 -30.802  1.00 90.60           N  
ATOM    412  H   LYS A  28      13.172  12.268 -31.376  1.00 90.60           H  
ATOM    413  CA  LYS A  28      13.051  14.284 -30.634  1.00 90.60           C  
ATOM    414  HA  LYS A  28      13.051  14.549 -29.577  1.00 90.60           H  
ATOM    415  C   LYS A  28      12.097  15.284 -31.281  1.00 90.60           C  
ATOM    416  CB  LYS A  28      14.463  14.490 -31.200  1.00 90.60           C  
ATOM    417  HB2 LYS A  28      14.669  15.560 -31.208  1.00 90.60           H  
ATOM    418  HB3 LYS A  28      14.503  14.135 -32.230  1.00 90.60           H  
ATOM    419  O   LYS A  28      12.040  16.421 -30.839  1.00 90.60           O  
ATOM    420  CG  LYS A  28      15.557  13.808 -30.369  1.00 90.60           C  
ATOM    421  HG2 LYS A  28      15.487  14.161 -29.340  1.00 90.60           H  
ATOM    422  HG3 LYS A  28      15.423  12.726 -30.391  1.00 90.60           H  
ATOM    423  CD  LYS A  28      16.945  14.171 -30.911  1.00 90.60           C  
ATOM    424  HD2 LYS A  28      17.045  15.256 -30.923  1.00 90.60           H  
ATOM    425  HD3 LYS A  28      17.047  13.793 -31.928  1.00 90.60           H  
ATOM    426  CE  LYS A  28      18.043  13.574 -30.022  1.00 90.60           C  
ATOM    427  HE2 LYS A  28      17.968  12.487 -30.053  1.00 90.60           H  
ATOM    428  HE3 LYS A  28      17.862  13.891 -28.994  1.00 90.60           H  
ATOM    429  NZ  LYS A  28      19.396  14.014 -30.451  1.00 90.60           N  
ATOM    430  HZ1 LYS A  28      19.591  13.726 -31.400  1.00 90.60           H  
ATOM    431  HZ2 LYS A  28      19.474  15.020 -30.401  1.00 90.60           H  
ATOM    432  HZ3 LYS A  28      20.106  13.623 -29.849  1.00 90.60           H  
ATOM    433  N   LYS A  29      11.380  14.880 -32.334  1.00 90.21           N  
ATOM    434  H   LYS A  29      11.456  13.911 -32.609  1.00 90.21           H  
ATOM    435  CA  LYS A  29      10.457  15.759 -33.065  1.00 90.21           C  
ATOM    436  HA  LYS A  29      10.651  16.795 -32.787  1.00 90.21           H  
ATOM    437  C   LYS A  29       9.001  15.511 -32.686  1.00 90.21           C  
ATOM    438  CB  LYS A  29      10.720  15.617 -34.572  1.00 90.21           C  
ATOM    439  HB2 LYS A  29      11.775  15.824 -34.756  1.00 90.21           H  
ATOM    440  HB3 LYS A  29      10.506  14.597 -34.890  1.00 90.21           H  
ATOM    441  O   LYS A  29       8.230  16.456 -32.597  1.00 90.21           O  
ATOM    442  CG  LYS A  29       9.875  16.603 -35.392  1.00 90.21           C  
ATOM    443  HG2 LYS A  29       9.990  17.604 -34.976  1.00 90.21           H  
ATOM    444  HG3 LYS A  29       8.825  16.316 -35.328  1.00 90.21           H  
ATOM    445  CD  LYS A  29      10.295  16.632 -36.866  1.00 90.21           C  
ATOM    446  HD2 LYS A  29      10.205  15.633 -37.292  1.00 90.21           H  
ATOM    447  HD3 LYS A  29      11.330  16.966 -36.937  1.00 90.21           H  
ATOM    448  CE  LYS A  29       9.384  17.607 -37.622  1.00 90.21           C  
ATOM    449  HE2 LYS A  29       9.462  18.588 -37.153  1.00 90.21           H  
ATOM    450  HE3 LYS A  29       8.353  17.271 -37.508  1.00 90.21           H  
ATOM    451  NZ  LYS A  29       9.724  17.704 -39.064  1.00 90.21           N  
ATOM    452  HZ1 LYS A  29       9.584  16.816 -39.525  1.00 90.21           H  
ATOM    453  HZ2 LYS A  29       9.121  18.379 -39.512  1.00 90.21           H  
ATOM    454  HZ3 LYS A  29      10.679  18.009 -39.193  1.00 90.21           H  
ATOM    455  N   TYR A  30       8.633  14.252 -32.468  1.00 91.20           N  
ATOM    456  H   TYR A  30       9.320  13.519 -32.581  1.00 91.20           H  
ATOM    457  CA  TYR A  30       7.232  13.855 -32.305  1.00 91.20           C  
ATOM    458  HA  TYR A  30       6.586  14.712 -32.493  1.00 91.20           H  
ATOM    459  C   TYR A  30       6.885  13.392 -30.892  1.00 91.20           C  
ATOM    460  CB  TYR A  30       6.902  12.803 -33.367  1.00 91.20           C  
ATOM    461  HB2 TYR A  30       7.525  11.922 -33.209  1.00 91.20           H  
ATOM    462  HB3 TYR A  30       5.862  12.497 -33.254  1.00 91.20           H  
ATOM    463  O   TYR A  30       5.742  13.025 -30.636  1.00 91.20           O  
ATOM    464  CG  TYR A  30       7.095  13.327 -34.777  1.00 91.20           C  
ATOM    465  CD1 TYR A  30       6.133  14.187 -35.341  1.00 91.20           C  
ATOM    466  HD1 TYR A  30       5.256  14.460 -34.772  1.00 91.20           H  
ATOM    467  CD2 TYR A  30       8.252  12.996 -35.507  1.00 91.20           C  
ATOM    468  HD2 TYR A  30       9.000  12.359 -35.057  1.00 91.20           H  
ATOM    469  CE1 TYR A  30       6.312  14.692 -36.642  1.00 91.20           C  
ATOM    470  HE1 TYR A  30       5.570  15.342 -37.082  1.00 91.20           H  
ATOM    471  CE2 TYR A  30       8.420  13.469 -36.821  1.00 91.20           C  
ATOM    472  HE2 TYR A  30       9.293  13.182 -37.389  1.00 91.20           H  
ATOM    473  OH  TYR A  30       7.614  14.770 -38.661  1.00 91.20           O  
ATOM    474  HH  TYR A  30       8.199  14.195 -39.159  1.00 91.20           H  
ATOM    475  CZ  TYR A  30       7.446  14.315 -37.391  1.00 91.20           C  
ATOM    476  N   GLY A  31       7.853  13.399 -29.974  1.00 90.19           N  
ATOM    477  H   GLY A  31       8.786  13.691 -30.227  1.00 90.19           H  
ATOM    478  CA  GLY A  31       7.683  12.723 -28.701  1.00 90.19           C  
ATOM    479  HA2 GLY A  31       6.754  13.075 -28.251  1.00 90.19           H  
ATOM    480  HA3 GLY A  31       8.510  12.959 -28.032  1.00 90.19           H  
ATOM    481  C   GLY A  31       7.597  11.208 -28.878  1.00 90.19           C  
ATOM    482  O   GLY A  31       7.923  10.647 -29.927  1.00 90.19           O  
ATOM    483  N   GLY A  32       7.169  10.518 -27.833  1.00 91.34           N  
ATOM    484  H   GLY A  32       6.854  11.012 -27.011  1.00 91.34           H  
ATOM    485  CA  GLY A  32       7.122   9.065 -27.849  1.00 91.34           C  
ATOM    486  HA2 GLY A  32       8.124   8.672 -28.021  1.00 91.34           H  
ATOM    487  HA3 GLY A  32       6.484   8.731 -28.667  1.00 91.34           H  
ATOM    488  C   GLY A  32       6.574   8.473 -26.571  1.00 91.34           C  
ATOM    489  O   GLY A  32       6.195   9.179 -25.637  1.00 91.34           O  
ATOM    490  N   TYR A  33       6.529   7.152 -26.537  1.00 91.02           N  
ATOM    491  H   TYR A  33       6.906   6.632 -27.316  1.00 91.02           H  
ATOM    492  CA  TYR A  33       6.052   6.423 -25.377  1.00 91.02           C  
ATOM    493  HA  TYR A  33       5.189   6.943 -24.962  1.00 91.02           H  
ATOM    494  C   TYR A  33       7.142   6.362 -24.314  1.00 91.02           C  
ATOM    495  CB  TYR A  33       5.604   5.029 -25.801  1.00 91.02           C  
ATOM    496  HB2 TYR A  33       6.462   4.452 -26.144  1.00 91.02           H  
ATOM    497  HB3 TYR A  33       5.199   4.533 -24.919  1.00 91.02           H  
ATOM    498  O   TYR A  33       8.280   6.002 -24.606  1.00 91.02           O  
ATOM    499  CG  TYR A  33       4.542   5.038 -26.880  1.00 91.02           C  
ATOM    500  CD1 TYR A  33       3.275   5.562 -26.579  1.00 91.02           C  
ATOM    501  HD1 TYR A  33       3.080   5.982 -25.603  1.00 91.02           H  
ATOM    502  CD2 TYR A  33       4.804   4.520 -28.164  1.00 91.02           C  
ATOM    503  HD2 TYR A  33       5.779   4.127 -28.410  1.00 91.02           H  
ATOM    504  CE1 TYR A  33       2.240   5.517 -27.527  1.00 91.02           C  
ATOM    505  HE1 TYR A  33       1.261   5.889 -27.266  1.00 91.02           H  
ATOM    506  CE2 TYR A  33       3.772   4.485 -29.124  1.00 91.02           C  
ATOM    507  HE2 TYR A  33       3.945   4.065 -30.104  1.00 91.02           H  
ATOM    508  OH  TYR A  33       1.494   4.931 -29.726  1.00 91.02           O  
ATOM    509  HH  TYR A  33       0.671   5.269 -29.365  1.00 91.02           H  
ATOM    510  CZ  TYR A  33       2.489   4.976 -28.804  1.00 91.02           C  
ATOM    511  N   ALA A  34       6.805   6.672 -23.063  1.00 87.62           N  
ATOM    512  H   ALA A  34       5.876   7.019 -22.873  1.00 87.62           H  
ATOM    513  CA  ALA A  34       7.793   6.621 -21.986  1.00 87.62           C  
ATOM    514  HA  ALA A  34       8.701   7.129 -22.310  1.00 87.62           H  
ATOM    515  C   ALA A  34       8.191   5.186 -21.618  1.00 87.62           C  
ATOM    516  CB  ALA A  34       7.237   7.362 -20.767  1.00 87.62           C  
ATOM    517  HB1 ALA A  34       7.937   7.272 -19.936  1.00 87.62           H  
ATOM    518  HB2 ALA A  34       7.132   8.420 -21.006  1.00 87.62           H  
ATOM    519  HB3 ALA A  34       6.273   6.948 -20.473  1.00 87.62           H  
ATOM    520  O   ALA A  34       9.306   4.951 -21.155  1.00 87.62           O  
ATOM    521  N   ARG A  35       7.266   4.226 -21.749  1.00 85.73           N  
ATOM    522  H   ARG A  35       6.379   4.468 -22.168  1.00 85.73           H  
ATOM    523  CA  ARG A  35       7.462   2.851 -21.278  1.00 85.73           C  
ATOM    524  HA  ARG A  35       8.525   2.623 -21.347  1.00 85.73           H  
ATOM    525  C   ARG A  35       6.698   1.842 -22.139  1.00 85.73           C  
ATOM    526  CB  ARG A  35       7.015   2.730 -19.809  1.00 85.73           C  
ATOM    527  HB2 ARG A  35       5.981   3.067 -19.731  1.00 85.73           H  
ATOM    528  HB3 ARG A  35       7.049   1.681 -19.517  1.00 85.73           H  
ATOM    529  O   ARG A  35       5.594   2.146 -22.598  1.00 85.73           O  
ATOM    530  CG  ARG A  35       7.901   3.532 -18.836  1.00 85.73           C  
ATOM    531  HG2 ARG A  35       8.931   3.187 -18.928  1.00 85.73           H  
ATOM    532  HG3 ARG A  35       7.861   4.595 -19.071  1.00 85.73           H  
ATOM    533  CD  ARG A  35       7.450   3.368 -17.384  1.00 85.73           C  
ATOM    534  HD2 ARG A  35       7.376   2.306 -17.152  1.00 85.73           H  
ATOM    535  HD3 ARG A  35       8.212   3.801 -16.736  1.00 85.73           H  
ATOM    536  NE  ARG A  35       6.139   4.014 -17.166  1.00 85.73           N  
ATOM    537  HE  ARG A  35       5.362   3.636 -17.690  1.00 85.73           H  
ATOM    538  NH1 ARG A  35       6.774   5.705 -15.739  1.00 85.73           N  
ATOM    539 HH11 ARG A  35       6.538   6.556 -15.248  1.00 85.73           H  
ATOM    540 HH12 ARG A  35       7.722   5.358 -15.753  1.00 85.73           H  
ATOM    541  NH2 ARG A  35       4.665   5.593 -16.482  1.00 85.73           N  
ATOM    542 HH21 ARG A  35       3.981   5.234 -17.132  1.00 85.73           H  
ATOM    543 HH22 ARG A  35       4.451   6.471 -16.031  1.00 85.73           H  
ATOM    544  CZ  ARG A  35       5.869   5.096 -16.459  1.00 85.73           C  
ATOM    545  N   PRO A  36       7.244   0.627 -22.322  1.00 87.51           N  
ATOM    546  CA  PRO A  36       6.483  -0.478 -22.878  1.00 87.51           C  
ATOM    547  HA  PRO A  36       5.973  -0.179 -23.794  1.00 87.51           H  
ATOM    548  C   PRO A  36       5.436  -0.974 -21.875  1.00 87.51           C  
ATOM    549  CB  PRO A  36       7.522  -1.540 -23.217  1.00 87.51           C  
ATOM    550  HB2 PRO A  36       7.084  -2.538 -23.224  1.00 87.51           H  
ATOM    551  HB3 PRO A  36       7.969  -1.315 -24.185  1.00 87.51           H  
ATOM    552  O   PRO A  36       5.623  -0.857 -20.660  1.00 87.51           O  
ATOM    553  CG  PRO A  36       8.564  -1.356 -22.113  1.00 87.51           C  
ATOM    554  HG2 PRO A  36       8.242  -1.884 -21.215  1.00 87.51           H  
ATOM    555  HG3 PRO A  36       9.550  -1.698 -22.426  1.00 87.51           H  
ATOM    556  CD  PRO A  36       8.543   0.152 -21.852  1.00 87.51           C  
ATOM    557  HD2 PRO A  36       9.342   0.633 -22.416  1.00 87.51           H  
ATOM    558  HD3 PRO A  36       8.672   0.343 -20.787  1.00 87.51           H  
ATOM    559  N   ILE A  37       4.361  -1.575 -22.382  1.00 86.05           N  
ATOM    560  H   ILE A  37       4.292  -1.681 -23.384  1.00 86.05           H  
ATOM    561  CA  ILE A  37       3.420  -2.320 -21.544  1.00 86.05           C  
ATOM    562  HA  ILE A  37       3.199  -1.711 -20.668  1.00 86.05           H  
ATOM    563  C   ILE A  37       4.110  -3.588 -21.047  1.00 86.05           C  
ATOM    564  CB  ILE A  37       2.076  -2.587 -22.261  1.00 86.05           C  
ATOM    565  HB  ILE A  37       2.272  -2.946 -23.272  1.00 86.05           H  
ATOM    566  O   ILE A  37       4.815  -4.290 -21.782  1.00 86.05           O  
ATOM    567  CG1 ILE A  37       1.288  -1.263 -22.312  1.00 86.05           C  
ATOM    568 HG12 ILE A  37       0.953  -1.013 -21.306  1.00 86.05           H  
ATOM    569 HG13 ILE A  37       1.960  -0.464 -22.626  1.00 86.05           H  
ATOM    570  CG2 ILE A  37       1.223  -3.626 -21.504  1.00 86.05           C  
ATOM    571 HG21 ILE A  37       1.750  -4.575 -21.409  1.00 86.05           H  
ATOM    572 HG22 ILE A  37       0.970  -3.266 -20.507  1.00 86.05           H  
ATOM    573 HG23 ILE A  37       0.302  -3.828 -22.050  1.00 86.05           H  
ATOM    574  CD1 ILE A  37       0.068  -1.242 -23.238  1.00 86.05           C  
ATOM    575 HD11 ILE A  37      -0.575  -2.109 -23.085  1.00 86.05           H  
ATOM    576 HD12 ILE A  37       0.406  -1.197 -24.274  1.00 86.05           H  
ATOM    577 HD13 ILE A  37      -0.512  -0.342 -23.039  1.00 86.05           H  
ATOM    578  N   ILE A  38       3.902  -3.866 -19.767  1.00 84.71           N  
ATOM    579  H   ILE A  38       3.253  -3.287 -19.255  1.00 84.71           H  
ATOM    580  CA  ILE A  38       4.429  -5.036 -19.081  1.00 84.71           C  
ATOM    581  HA  ILE A  38       5.355  -5.356 -19.558  1.00 84.71           H  
ATOM    582  C   ILE A  38       3.427  -6.174 -19.214  1.00 84.71           C  
ATOM    583  CB  ILE A  38       4.740  -4.676 -17.621  1.00 84.71           C  
ATOM    584  HB  ILE A  38       3.811  -4.370 -17.140  1.00 84.71           H  
ATOM    585  O   ILE A  38       2.248  -5.995 -18.929  1.00 84.71           O  
ATOM    586  CG1 ILE A  38       5.718  -3.478 -17.548  1.00 84.71           C  
ATOM    587 HG12 ILE A  38       5.253  -2.603 -18.002  1.00 84.71           H  
ATOM    588 HG13 ILE A  38       5.854  -3.211 -16.501  1.00 84.71           H  
ATOM    589  CG2 ILE A  38       5.250  -5.923 -16.881  1.00 84.71           C  
ATOM    590 HG21 ILE A  38       6.147  -6.323 -17.354  1.00 84.71           H  
ATOM    591 HG22 ILE A  38       4.477  -6.691 -16.871  1.00 84.71           H  
ATOM    592 HG23 ILE A  38       5.448  -5.697 -15.833  1.00 84.71           H  
ATOM    593  CD1 ILE A  38       7.084  -3.689 -18.226  1.00 84.71           C  
ATOM    594 HD11 ILE A  38       6.955  -3.821 -19.300  1.00 84.71           H  
ATOM    595 HD12 ILE A  38       7.702  -2.804 -18.073  1.00 84.71           H  
ATOM    596 HD13 ILE A  38       7.594  -4.559 -17.810  1.00 84.71           H  
ATOM    597  N   ALA A  39       3.904  -7.339 -19.648  1.00 83.60           N  
ATOM    598  H   ALA A  39       4.898  -7.431 -19.800  1.00 83.60           H  
ATOM    599  CA  ALA A  39       3.093  -8.546 -19.745  1.00 83.60           C  
ATOM    600  HA  ALA A  39       2.129  -8.300 -20.192  1.00 83.60           H  
ATOM    601  C   ALA A  39       2.825  -9.147 -18.359  1.00 83.60           C  
ATOM    602  CB  ALA A  39       3.822  -9.549 -20.647  1.00 83.60           C  
ATOM    603  HB1 ALA A  39       4.773  -9.840 -20.201  1.00 83.60           H  
ATOM    604  HB2 ALA A  39       4.011  -9.105 -21.624  1.00 83.60           H  
ATOM    605  HB3 ALA A  39       3.202 -10.437 -20.771  1.00 83.60           H  
ATOM    606  O   ALA A  39       1.696  -9.502 -18.044  1.00 83.60           O  
ATOM    607  N   TYR A  40       3.875  -9.267 -17.547  1.00 80.61           N  
ATOM    608  H   TYR A  40       4.779  -8.974 -17.888  1.00 80.61           H  
ATOM    609  CA  TYR A  40       3.832  -9.767 -16.174  1.00 80.61           C  
ATOM    610  HA  TYR A  40       2.992  -9.313 -15.648  1.00 80.61           H  
ATOM    611  C   TYR A  40       5.123  -9.393 -15.439  1.00 80.61           C  
ATOM    612  CB  TYR A  40       3.641 -11.292 -16.172  1.00 80.61           C  
ATOM    613  HB2 TYR A  40       3.730 -11.666 -15.152  1.00 80.61           H  
ATOM    614  HB3 TYR A  40       2.621 -11.506 -16.490  1.00 80.61           H  
ATOM    615  O   TYR A  40       6.113  -9.004 -16.064  1.00 80.61           O  
ATOM    616  CG  TYR A  40       4.599 -12.058 -17.066  1.00 80.61           C  
ATOM    617  CD1 TYR A  40       4.196 -12.419 -18.365  1.00 80.61           C  
ATOM    618  HD1 TYR A  40       3.200 -12.173 -18.702  1.00 80.61           H  
ATOM    619  CD2 TYR A  40       5.881 -12.411 -16.600  1.00 80.61           C  
ATOM    620  HD2 TYR A  40       6.178 -12.153 -15.594  1.00 80.61           H  
ATOM    621  CE1 TYR A  40       5.085 -13.107 -19.209  1.00 80.61           C  
ATOM    622  HE1 TYR A  40       4.787 -13.414 -20.201  1.00 80.61           H  
ATOM    623  CE2 TYR A  40       6.767 -13.112 -17.440  1.00 80.61           C  
ATOM    624  HE2 TYR A  40       7.749 -13.387 -17.083  1.00 80.61           H  
ATOM    625  OH  TYR A  40       7.222 -14.103 -19.572  1.00 80.61           O  
ATOM    626  HH  TYR A  40       7.953 -14.501 -19.093  1.00 80.61           H  
ATOM    627  CZ  TYR A  40       6.370 -13.450 -18.749  1.00 80.61           C  
ATOM    628  N   SER A  41       5.122  -9.541 -14.116  1.00 82.67           N  
ATOM    629  H   SER A  41       4.285  -9.898 -13.678  1.00 82.67           H  
ATOM    630  CA  SER A  41       6.326  -9.414 -13.287  1.00 82.67           C  
ATOM    631  HA  SER A  41       7.105  -8.910 -13.859  1.00 82.67           H  
ATOM    632  C   SER A  41       6.874 -10.782 -12.890  1.00 82.67           C  
ATOM    633  CB  SER A  41       6.054  -8.563 -12.045  1.00 82.67           C  
ATOM    634  HB2 SER A  41       6.945  -8.549 -11.418  1.00 82.67           H  
ATOM    635  HB3 SER A  41       5.232  -9.000 -11.478  1.00 82.67           H  
ATOM    636  O   SER A  41       6.110 -11.733 -12.743  1.00 82.67           O  
ATOM    637  OG  SER A  41       5.734  -7.232 -12.409  1.00 82.67           O  
ATOM    638  HG  SER A  41       4.855  -7.033 -12.079  1.00 82.67           H  
ATOM    639  N   VAL A  42       8.189 -10.862 -12.687  1.00 83.63           N  
ATOM    640  H   VAL A  42       8.744 -10.039 -12.874  1.00 83.63           H  
ATOM    641  CA  VAL A  42       8.911 -12.021 -12.141  1.00 83.63           C  
ATOM    642  HA  VAL A  42       8.184 -12.756 -11.796  1.00 83.63           H  
ATOM    643  C   VAL A  42       9.736 -11.595 -10.929  1.00 83.63           C  
ATOM    644  CB  VAL A  42       9.801 -12.705 -13.201  1.00 83.63           C  
ATOM    645  HB  VAL A  42      10.303 -13.547 -12.724  1.00 83.63           H  
ATOM    646  O   VAL A  42      10.246 -10.476 -10.893  1.00 83.63           O  
ATOM    647  CG1 VAL A  42       8.943 -13.262 -14.341  1.00 83.63           C  
ATOM    648 HG11 VAL A  42       8.132 -13.864 -13.930  1.00 83.63           H  
ATOM    649 HG12 VAL A  42       9.554 -13.889 -14.991  1.00 83.63           H  
ATOM    650 HG13 VAL A  42       8.518 -12.445 -14.923  1.00 83.63           H  
ATOM    651  CG2 VAL A  42      10.875 -11.795 -13.813  1.00 83.63           C  
ATOM    652 HG21 VAL A  42      11.535 -11.424 -13.029  1.00 83.63           H  
ATOM    653 HG22 VAL A  42      10.413 -10.951 -14.325  1.00 83.63           H  
ATOM    654 HG23 VAL A  42      11.474 -12.359 -14.527  1.00 83.63           H  
ATOM    655  N   LEU A  43       9.877 -12.475  -9.935  1.00 84.79           N  
ATOM    656  H   LEU A  43       9.490 -13.402 -10.032  1.00 84.79           H  
ATOM    657  CA  LEU A  43      10.748 -12.237  -8.784  1.00 84.79           C  
ATOM    658  HA  LEU A  43      10.784 -11.166  -8.585  1.00 84.79           H  
ATOM    659  C   LEU A  43      12.168 -12.711  -9.114  1.00 84.79           C  
ATOM    660  CB  LEU A  43      10.161 -12.933  -7.543  1.00 84.79           C  
ATOM    661  HB2 LEU A  43       9.147 -12.568  -7.379  1.00 84.79           H  
ATOM    662  HB3 LEU A  43      10.103 -14.003  -7.742  1.00 84.79           H  
ATOM    663  O   LEU A  43      12.396 -13.891  -9.387  1.00 84.79           O  
ATOM    664  CG  LEU A  43      10.982 -12.721  -6.255  1.00 84.79           C  
ATOM    665  HG  LEU A  43      11.999 -13.083  -6.402  1.00 84.79           H  
ATOM    666  CD1 LEU A  43      11.035 -11.248  -5.844  1.00 84.79           C  
ATOM    667 HD11 LEU A  43      11.480 -11.166  -4.852  1.00 84.79           H  
ATOM    668 HD12 LEU A  43      11.653 -10.685  -6.544  1.00 84.79           H  
ATOM    669 HD13 LEU A  43      10.029 -10.829  -5.817  1.00 84.79           H  
ATOM    670  CD2 LEU A  43      10.354 -13.515  -5.111  1.00 84.79           C  
ATOM    671 HD21 LEU A  43       9.342 -13.165  -4.907  1.00 84.79           H  
ATOM    672 HD22 LEU A  43      10.322 -14.574  -5.366  1.00 84.79           H  
ATOM    673 HD23 LEU A  43      10.953 -13.402  -4.207  1.00 84.79           H  
ATOM    674  N   VAL A  44      13.125 -11.787  -9.090  1.00 84.63           N  
ATOM    675  H   VAL A  44      12.869 -10.834  -8.875  1.00 84.63           H  
ATOM    676  CA  VAL A  44      14.533 -12.052  -9.393  1.00 84.63           C  
ATOM    677  HA  VAL A  44      14.639 -13.074  -9.755  1.00 84.63           H  
ATOM    678  C   VAL A  44      15.355 -11.910  -8.120  1.00 84.63           C  
ATOM    679  CB  VAL A  44      15.057 -11.114 -10.500  1.00 84.63           C  
ATOM    680  HB  VAL A  44      15.020 -10.082 -10.153  1.00 84.63           H  
ATOM    681  O   VAL A  44      15.369 -10.845  -7.510  1.00 84.63           O  
ATOM    682  CG1 VAL A  44      16.507 -11.454 -10.876  1.00 84.63           C  
ATOM    683 HG11 VAL A  44      16.579 -12.492 -11.200  1.00 84.63           H  
ATOM    684 HG12 VAL A  44      16.840 -10.797 -11.679  1.00 84.63           H  
ATOM    685 HG13 VAL A  44      17.158 -11.291 -10.018  1.00 84.63           H  
ATOM    686  CG2 VAL A  44      14.209 -11.226 -11.774  1.00 84.63           C  
ATOM    687 HG21 VAL A  44      14.630 -10.594 -12.555  1.00 84.63           H  
ATOM    688 HG22 VAL A  44      13.199 -10.873 -11.563  1.00 84.63           H  
ATOM    689 HG23 VAL A  44      14.170 -12.261 -12.115  1.00 84.63           H  
ATOM    690  N   VAL A  45      16.074 -12.975  -7.761  1.00 85.38           N  
ATOM    691  H   VAL A  45      15.953 -13.834  -8.278  1.00 85.38           H  
ATOM    692  CA  VAL A  45      17.156 -12.940  -6.770  1.00 85.38           C  
ATOM    693  HA  VAL A  45      17.175 -11.960  -6.293  1.00 85.38           H  
ATOM    694  C   VAL A  45      18.461 -13.163  -7.518  1.00 85.38           C  
ATOM    695  CB  VAL A  45      16.973 -13.982  -5.656  1.00 85.38           C  
ATOM    696  HB  VAL A  45      17.034 -14.985  -6.079  1.00 85.38           H  
ATOM    697  O   VAL A  45      18.653 -14.223  -8.116  1.00 85.38           O  
ATOM    698  CG1 VAL A  45      18.065 -13.824  -4.587  1.00 85.38           C  
ATOM    699 HG11 VAL A  45      18.033 -12.817  -4.172  1.00 85.38           H  
ATOM    700 HG12 VAL A  45      17.896 -14.540  -3.783  1.00 85.38           H  
ATOM    701 HG13 VAL A  45      19.049 -14.009  -5.017  1.00 85.38           H  
ATOM    702  CG2 VAL A  45      15.615 -13.833  -4.970  1.00 85.38           C  
ATOM    703 HG21 VAL A  45      15.517 -14.591  -4.193  1.00 85.38           H  
ATOM    704 HG22 VAL A  45      14.803 -13.974  -5.683  1.00 85.38           H  
ATOM    705 HG23 VAL A  45      15.534 -12.843  -4.521  1.00 85.38           H  
ATOM    706  N   ALA A  46      19.333 -12.158  -7.551  1.00 85.06           N  
ATOM    707  H   ALA A  46      19.113 -11.307  -7.055  1.00 85.06           H  
ATOM    708  CA  ALA A  46      20.553 -12.220  -8.353  1.00 85.06           C  
ATOM    709  HA  ALA A  46      20.966 -13.227  -8.298  1.00 85.06           H  
ATOM    710  C   ALA A  46      21.632 -11.252  -7.867  1.00 85.06           C  
ATOM    711  CB  ALA A  46      20.180 -11.928  -9.812  1.00 85.06           C  
ATOM    712  HB1 ALA A  46      19.612 -10.998  -9.847  1.00 85.06           H  
ATOM    713  HB2 ALA A  46      19.554 -12.731 -10.200  1.00 85.06           H  
ATOM    714  HB3 ALA A  46      21.074 -11.850 -10.431  1.00 85.06           H  
ATOM    715  O   ALA A  46      21.379 -10.327  -7.100  1.00 85.06           O  
ATOM    716  N   ILE A  47      22.854 -11.457  -8.357  1.00 84.13           N  
ATOM    717  H   ILE A  47      22.988 -12.251  -8.967  1.00 84.13           H  
ATOM    718  CA  ILE A  47      23.973 -10.544  -8.134  1.00 84.13           C  
ATOM    719  HA  ILE A  47      23.788  -9.979  -7.221  1.00 84.13           H  
ATOM    720  C   ILE A  47      24.067  -9.547  -9.293  1.00 84.13           C  
ATOM    721  CB  ILE A  47      25.275 -11.338  -7.922  1.00 84.13           C  
ATOM    722  HB  ILE A  47      25.445 -11.980  -8.786  1.00 84.13           H  
ATOM    723  O   ILE A  47      24.226  -9.952 -10.448  1.00 84.13           O  
ATOM    724  CG1 ILE A  47      25.169 -12.213  -6.650  1.00 84.13           C  
ATOM    725 HG12 ILE A  47      24.997 -11.574  -5.784  1.00 84.13           H  
ATOM    726 HG13 ILE A  47      24.311 -12.879  -6.745  1.00 84.13           H  
ATOM    727  CG2 ILE A  47      26.441 -10.356  -7.799  1.00 84.13           C  
ATOM    728 HG21 ILE A  47      26.571  -9.780  -8.715  1.00 84.13           H  
ATOM    729 HG22 ILE A  47      26.225  -9.683  -6.970  1.00 84.13           H  
ATOM    730 HG23 ILE A  47      27.375 -10.887  -7.615  1.00 84.13           H  
ATOM    731  CD1 ILE A  47      26.392 -13.098  -6.373  1.00 84.13           C  
ATOM    732 HD11 ILE A  47      26.633 -13.694  -7.253  1.00 84.13           H  
ATOM    733 HD12 ILE A  47      26.164 -13.770  -5.546  1.00 84.13           H  
ATOM    734 HD13 ILE A  47      27.251 -12.491  -6.089  1.00 84.13           H  
ATOM    735  N   VAL A  48      24.044  -8.252  -8.978  1.00 85.20           N  
ATOM    736  H   VAL A  48      23.907  -8.007  -8.008  1.00 85.20           H  
ATOM    737  CA  VAL A  48      24.234  -7.151  -9.937  1.00 85.20           C  
ATOM    738  HA  VAL A  48      24.332  -7.570 -10.939  1.00 85.20           H  
ATOM    739  C   VAL A  48      25.526  -6.387  -9.650  1.00 85.20           C  
ATOM    740  CB  VAL A  48      23.019  -6.202  -9.984  1.00 85.20           C  
ATOM    741  HB  VAL A  48      23.229  -5.419 -10.712  1.00 85.20           H  
ATOM    742  O   VAL A  48      25.982  -6.309  -8.505  1.00 85.20           O  
ATOM    743  CG1 VAL A  48      21.768  -6.950 -10.457  1.00 85.20           C  
ATOM    744 HG11 VAL A  48      20.925  -6.262 -10.524  1.00 85.20           H  
ATOM    745 HG12 VAL A  48      21.942  -7.368 -11.448  1.00 85.20           H  
ATOM    746 HG13 VAL A  48      21.510  -7.753  -9.766  1.00 85.20           H  
ATOM    747  CG2 VAL A  48      22.733  -5.528  -8.638  1.00 85.20           C  
ATOM    748 HG21 VAL A  48      23.589  -4.931  -8.321  1.00 85.20           H  
ATOM    749 HG22 VAL A  48      21.868  -4.873  -8.737  1.00 85.20           H  
ATOM    750 HG23 VAL A  48      22.519  -6.285  -7.884  1.00 85.20           H  
ATOM    751  N   LYS A  49      26.127  -5.805 -10.694  1.00 80.55           N  
ATOM    752  H   LYS A  49      25.673  -5.875 -11.593  1.00 80.55           H  
ATOM    753  CA  LYS A  49      27.242  -4.854 -10.556  1.00 80.55           C  
ATOM    754  HA  LYS A  49      27.941  -5.211  -9.800  1.00 80.55           H  
ATOM    755  C   LYS A  49      26.694  -3.515 -10.069  1.00 80.55           C  
ATOM    756  CB  LYS A  49      27.984  -4.683 -11.898  1.00 80.55           C  
ATOM    757  HB2 LYS A  49      28.285  -3.642 -12.020  1.00 80.55           H  
ATOM    758  HB3 LYS A  49      27.302  -4.917 -12.716  1.00 80.55           H  
ATOM    759  O   LYS A  49      25.842  -2.918 -10.720  1.00 80.55           O  
ATOM    760  CG  LYS A  49      29.254  -5.544 -11.993  1.00 80.55           C  
ATOM    761  HG2 LYS A  49      30.043  -5.065 -11.414  1.00 80.55           H  
ATOM    762  HG3 LYS A  49      29.087  -6.519 -11.535  1.00 80.55           H  
ATOM    763  CD  LYS A  49      29.725  -5.688 -13.452  1.00 80.55           C  
ATOM    764  HD2 LYS A  49      28.881  -5.949 -14.091  1.00 80.55           H  
ATOM    765  HD3 LYS A  49      30.115  -4.723 -13.778  1.00 80.55           H  
ATOM    766  CE  LYS A  49      30.810  -6.765 -13.598  1.00 80.55           C  
ATOM    767  HE2 LYS A  49      31.576  -6.581 -12.846  1.00 80.55           H  
ATOM    768  HE3 LYS A  49      30.369  -7.741 -13.395  1.00 80.55           H  
ATOM    769  NZ  LYS A  49      31.425  -6.744 -14.951  1.00 80.55           N  
ATOM    770  HZ1 LYS A  49      32.143  -7.450 -15.031  1.00 80.55           H  
ATOM    771  HZ2 LYS A  49      30.733  -6.900 -15.670  1.00 80.55           H  
ATOM    772  HZ3 LYS A  49      31.861  -5.849 -15.123  1.00 80.55           H  
ATOM    773  N   ASN A  50      27.200  -3.023  -8.944  1.00 70.40           N  
ATOM    774  H   ASN A  50      27.880  -3.559  -8.424  1.00 70.40           H  
ATOM    775  CA  ASN A  50      26.920  -1.668  -8.498  1.00 70.40           C  
ATOM    776  HA  ASN A  50      25.914  -1.387  -8.811  1.00 70.40           H  
ATOM    777  C   ASN A  50      27.912  -0.705  -9.160  1.00 70.40           C  
ATOM    778  CB  ASN A  50      26.956  -1.618  -6.963  1.00 70.40           C  
ATOM    779  HB2 ASN A  50      26.294  -2.388  -6.566  1.00 70.40           H  
ATOM    780  HB3 ASN A  50      27.967  -1.819  -6.608  1.00 70.40           H  
ATOM    781  O   ASN A  50      29.059  -0.588  -8.725  1.00 70.40           O  
ATOM    782  CG  ASN A  50      26.521  -0.275  -6.410  1.00 70.40           C  
ATOM    783  ND2 ASN A  50      26.351  -0.189  -5.112  1.00 70.40           N  
ATOM    784 HD21 ASN A  50      26.132   0.722  -4.735  1.00 70.40           H  
ATOM    785 HD22 ASN A  50      26.587  -0.972  -4.520  1.00 70.40           H  
ATOM    786  OD1 ASN A  50      26.339   0.708  -7.116  1.00 70.40           O  
ATOM    787  N   ASN A  51      27.458   0.014 -10.189  1.00 65.21           N  
ATOM    788  H   ASN A  51      26.553  -0.222 -10.570  1.00 65.21           H  
ATOM    789  CA  ASN A  51      28.292   0.970 -10.925  1.00 65.21           C  
ATOM    790  HA  ASN A  51      29.133   0.434 -11.365  1.00 65.21           H  
ATOM    791  C   ASN A  51      28.899   2.066 -10.029  1.00 65.21           C  
ATOM    792  CB  ASN A  51      27.464   1.598 -12.063  1.00 65.21           C  
ATOM    793  HB2 ASN A  51      26.550   2.034 -11.659  1.00 65.21           H  
ATOM    794  HB3 ASN A  51      28.049   2.397 -12.519  1.00 65.21           H  
ATOM    795  O   ASN A  51      29.919   2.634 -10.397  1.00 65.21           O  
ATOM    796  CG  ASN A  51      27.104   0.621 -13.170  1.00 65.21           C  
ATOM    797  ND2 ASN A  51      26.253   1.020 -14.085  1.00 65.21           N  
ATOM    798 HD21 ASN A  51      25.901   1.967 -14.098  1.00 65.21           H  
ATOM    799 HD22 ASN A  51      26.046   0.354 -14.815  1.00 65.21           H  
ATOM    800  OD1 ASN A  51      27.563  -0.505 -13.226  1.00 65.21           O  
ATOM    801  N   LYS A  52      28.313   2.358  -8.857  1.00 62.33           N  
ATOM    802  H   LYS A  52      27.507   1.821  -8.571  1.00 62.33           H  
ATOM    803  CA  LYS A  52      28.828   3.398  -7.952  1.00 62.33           C  
ATOM    804  HA  LYS A  52      29.207   4.227  -8.549  1.00 62.33           H  
ATOM    805  C   LYS A  52      30.028   2.959  -7.106  1.00 62.33           C  
ATOM    806  CB  LYS A  52      27.708   3.933  -7.045  1.00 62.33           C  
ATOM    807  HB2 LYS A  52      28.157   4.616  -6.324  1.00 62.33           H  
ATOM    808  HB3 LYS A  52      27.254   3.111  -6.491  1.00 62.33           H  
ATOM    809  O   LYS A  52      30.781   3.821  -6.682  1.00 62.33           O  
ATOM    810  CG  LYS A  52      26.627   4.697  -7.823  1.00 62.33           C  
ATOM    811  HG2 LYS A  52      27.105   5.452  -8.449  1.00 62.33           H  
ATOM    812  HG3 LYS A  52      26.075   4.006  -8.460  1.00 62.33           H  
ATOM    813  CD  LYS A  52      25.660   5.389  -6.854  1.00 62.33           C  
ATOM    814  HD2 LYS A  52      26.232   6.050  -6.203  1.00 62.33           H  
ATOM    815  HD3 LYS A  52      25.159   4.636  -6.247  1.00 62.33           H  
ATOM    816  CE  LYS A  52      24.625   6.212  -7.630  1.00 62.33           C  
ATOM    817  HE2 LYS A  52      25.158   6.883  -8.303  1.00 62.33           H  
ATOM    818  HE3 LYS A  52      24.025   5.536  -8.240  1.00 62.33           H  
ATOM    819  NZ  LYS A  52      23.759   6.999  -6.716  1.00 62.33           N  
ATOM    820  HZ1 LYS A  52      24.323   7.635  -6.170  1.00 62.33           H  
ATOM    821  HZ2 LYS A  52      23.097   7.551  -7.242  1.00 62.33           H  
ATOM    822  HZ3 LYS A  52      23.257   6.394  -6.082  1.00 62.33           H  
ATOM    823  N   ILE A  53      30.186   1.663  -6.818  1.00 60.03           N  
ATOM    824  H   ILE A  53      29.554   1.003  -7.249  1.00 60.03           H  
ATOM    825  CA  ILE A  53      31.194   1.169  -5.849  1.00 60.03           C  
ATOM    826  HA  ILE A  53      31.899   1.975  -5.647  1.00 60.03           H  
ATOM    827  C   ILE A  53      32.064   0.044  -6.451  1.00 60.03           C  
ATOM    828  CB  ILE A  53      30.521   0.824  -4.478  1.00 60.03           C  
ATOM    829  HB  ILE A  53      29.874  -0.041  -4.622  1.00 60.03           H  
ATOM    830  O   ILE A  53      32.913  -0.513  -5.773  1.00 60.03           O  
ATOM    831  CG1 ILE A  53      29.645   2.009  -3.983  1.00 60.03           C  
ATOM    832 HG12 ILE A  53      30.261   2.906  -3.914  1.00 60.03           H  
ATOM    833 HG13 ILE A  53      28.858   2.197  -4.713  1.00 60.03           H  
ATOM    834  CG2 ILE A  53      31.536   0.484  -3.365  1.00 60.03           C  
ATOM    835 HG21 ILE A  53      31.037   0.274  -2.419  1.00 60.03           H  
ATOM    836 HG22 ILE A  53      32.236   1.309  -3.226  1.00 60.03           H  
ATOM    837 HG23 ILE A  53      32.098  -0.422  -3.590  1.00 60.03           H  
ATOM    838  CD1 ILE A  53      28.925   1.811  -2.641  1.00 60.03           C  
ATOM    839 HD11 ILE A  53      28.414   0.848  -2.630  1.00 60.03           H  
ATOM    840 HD12 ILE A  53      29.632   1.865  -1.813  1.00 60.03           H  
ATOM    841 HD13 ILE A  53      28.190   2.605  -2.509  1.00 60.03           H  
ATOM    842  N   GLN A  54      31.867  -0.332  -7.722  1.00 61.41           N  
ATOM    843  H   GLN A  54      31.168   0.159  -8.260  1.00 61.41           H  
ATOM    844  CA  GLN A  54      32.515  -1.499  -8.361  1.00 61.41           C  
ATOM    845  HA  GLN A  54      32.011  -1.648  -9.316  1.00 61.41           H  
ATOM    846  C   GLN A  54      32.333  -2.831  -7.602  1.00 61.41           C  
ATOM    847  CB  GLN A  54      33.998  -1.233  -8.679  1.00 61.41           C  
ATOM    848  HB2 GLN A  54      34.550  -1.068  -7.754  1.00 61.41           H  
ATOM    849  HB3 GLN A  54      34.404  -2.125  -9.155  1.00 61.41           H  
ATOM    850  O   GLN A  54      32.945  -3.840  -7.939  1.00 61.41           O  
ATOM    851  CG  GLN A  54      34.236  -0.050  -9.630  1.00 61.41           C  
ATOM    852  HG2 GLN A  54      33.629  -0.176 -10.526  1.00 61.41           H  
ATOM    853  HG3 GLN A  54      33.943   0.877  -9.137  1.00 61.41           H  
ATOM    854  CD  GLN A  54      35.700   0.064 -10.051  1.00 61.41           C  
ATOM    855  NE2 GLN A  54      36.071   1.103 -10.766  1.00 61.41           N  
ATOM    856 HE21 GLN A  54      37.056   1.143 -10.984  1.00 61.41           H  
ATOM    857 HE22 GLN A  54      35.432   1.854 -10.981  1.00 61.41           H  
ATOM    858  OE1 GLN A  54      36.536  -0.777  -9.775  1.00 61.41           O  
ATOM    859  N   GLN A  55      31.448  -2.866  -6.606  1.00 71.52           N  
ATOM    860  H   GLN A  55      31.007  -1.996  -6.347  1.00 71.52           H  
ATOM    861  CA  GLN A  55      31.119  -4.057  -5.839  1.00 71.52           C  
ATOM    862  HA  GLN A  55      31.947  -4.764  -5.906  1.00 71.52           H  
ATOM    863  C   GLN A  55      29.888  -4.746  -6.414  1.00 71.52           C  
ATOM    864  CB  GLN A  55      30.931  -3.706  -4.360  1.00 71.52           C  
ATOM    865  HB2 GLN A  55      30.473  -4.554  -3.850  1.00 71.52           H  
ATOM    866  HB3 GLN A  55      30.266  -2.847  -4.268  1.00 71.52           H  
ATOM    867  O   GLN A  55      29.000  -4.128  -7.009  1.00 71.52           O  
ATOM    868  CG  GLN A  55      32.275  -3.402  -3.679  1.00 71.52           C  
ATOM    869  HG2 GLN A  55      32.919  -4.279  -3.739  1.00 71.52           H  
ATOM    870  HG3 GLN A  55      32.776  -2.583  -4.194  1.00 71.52           H  
ATOM    871  CD  GLN A  55      32.112  -3.031  -2.209  1.00 71.52           C  
ATOM    872  NE2 GLN A  55      33.143  -2.522  -1.575  1.00 71.52           N  
ATOM    873 HE21 GLN A  55      34.026  -2.381  -2.043  1.00 71.52           H  
ATOM    874 HE22 GLN A  55      33.011  -2.312  -0.595  1.00 71.52           H  
ATOM    875  OE1 GLN A  55      31.059  -3.182  -1.612  1.00 71.52           O  
ATOM    876  N   THR A  56      29.823  -6.052  -6.210  1.00 78.48           N  
ATOM    877  H   THR A  56      30.578  -6.511  -5.721  1.00 78.48           H  
ATOM    878  CA  THR A  56      28.634  -6.841  -6.498  1.00 78.48           C  
ATOM    879  HA  THR A  56      28.126  -6.428  -7.369  1.00 78.48           H  
ATOM    880  C   THR A  56      27.672  -6.804  -5.317  1.00 78.48           C  
ATOM    881  CB  THR A  56      29.021  -8.281  -6.814  1.00 78.48           C  
ATOM    882  HB  THR A  56      28.100  -8.862  -6.868  1.00 78.48           H  
ATOM    883  O   THR A  56      28.098  -6.981  -4.179  1.00 78.48           O  
ATOM    884  CG2 THR A  56      29.763  -8.395  -8.146  1.00 78.48           C  
ATOM    885 HG21 THR A  56      30.776  -8.008  -8.040  1.00 78.48           H  
ATOM    886 HG22 THR A  56      29.237  -7.831  -8.917  1.00 78.48           H  
ATOM    887 HG23 THR A  56      29.811  -9.444  -8.438  1.00 78.48           H  
ATOM    888  OG1 THR A  56      29.830  -8.833  -5.806  1.00 78.48           O  
ATOM    889  HG1 THR A  56      29.446  -8.618  -4.953  1.00 78.48           H  
ATOM    890  N   LYS A  57      26.377  -6.624  -5.578  1.00 84.23           N  
ATOM    891  H   LYS A  57      26.095  -6.502  -6.540  1.00 84.23           H  
ATOM    892  CA  LYS A  57      25.323  -6.683  -4.557  1.00 84.23           C  
ATOM    893  HA  LYS A  57      25.758  -6.990  -3.606  1.00 84.23           H  
ATOM    894  C   LYS A  57      24.291  -7.742  -4.941  1.00 84.23           C  
ATOM    895  CB  LYS A  57      24.717  -5.278  -4.365  1.00 84.23           C  
ATOM    896  HB2 LYS A  57      25.483  -4.614  -3.965  1.00 84.23           H  
ATOM    897  HB3 LYS A  57      24.385  -4.892  -5.329  1.00 84.23           H  
ATOM    898  O   LYS A  57      23.882  -7.798  -6.099  1.00 84.23           O  
ATOM    899  CG  LYS A  57      23.521  -5.313  -3.406  1.00 84.23           C  
ATOM    900  HG2 LYS A  57      22.742  -5.902  -3.890  1.00 84.23           H  
ATOM    901  HG3 LYS A  57      23.819  -5.800  -2.478  1.00 84.23           H  
ATOM    902  CD  LYS A  57      22.898  -3.953  -3.085  1.00 84.23           C  
ATOM    903  HD2 LYS A  57      22.576  -3.476  -4.011  1.00 84.23           H  
ATOM    904  HD3 LYS A  57      23.621  -3.324  -2.567  1.00 84.23           H  
ATOM    905  CE  LYS A  57      21.687  -4.240  -2.183  1.00 84.23           C  
ATOM    906  HE2 LYS A  57      22.044  -4.678  -1.251  1.00 84.23           H  
ATOM    907  HE3 LYS A  57      21.072  -5.000  -2.664  1.00 84.23           H  
ATOM    908  NZ  LYS A  57      20.869  -3.037  -1.901  1.00 84.23           N  
ATOM    909  HZ1 LYS A  57      21.411  -2.342  -1.409  1.00 84.23           H  
ATOM    910  HZ2 LYS A  57      20.492  -2.658  -2.758  1.00 84.23           H  
ATOM    911  HZ3 LYS A  57      20.094  -3.310  -1.314  1.00 84.23           H  
ATOM    912  N   THR A  58      23.851  -8.540  -3.970  1.00 84.10           N  
ATOM    913  H   THR A  58      24.268  -8.479  -3.052  1.00 84.10           H  
ATOM    914  CA  THR A  58      22.654  -9.379  -4.115  1.00 84.10           C  
ATOM    915  HA  THR A  58      22.682  -9.865  -5.090  1.00 84.10           H  
ATOM    916  C   THR A  58      21.411  -8.499  -4.034  1.00 84.10           C  
ATOM    917  CB  THR A  58      22.591 -10.482  -3.052  1.00 84.10           C  
ATOM    918  HB  THR A  58      22.482 -10.034  -2.064  1.00 84.10           H  
ATOM    919  O   THR A  58      21.286  -7.682  -3.119  1.00 84.10           O  
ATOM    920  CG2 THR A  58      21.447 -11.464  -3.298  1.00 84.10           C  
ATOM    921 HG21 THR A  58      20.487 -10.957  -3.194  1.00 84.10           H  
ATOM    922 HG22 THR A  58      21.521 -11.885  -4.301  1.00 84.10           H  
ATOM    923 HG23 THR A  58      21.484 -12.269  -2.564  1.00 84.10           H  
ATOM    924  OG1 THR A  58      23.787 -11.228  -3.089  1.00 84.10           O  
ATOM    925  HG1 THR A  58      23.754 -11.843  -2.353  1.00 84.10           H  
ATOM    926  N   VAL A  59      20.513  -8.639  -5.001  1.00 84.84           N  
ATOM    927  H   VAL A  59      20.681  -9.322  -5.726  1.00 84.84           H  
ATOM    928  CA  VAL A  59      19.244  -7.912  -5.068  1.00 84.84           C  
ATOM    929  HA  VAL A  59      19.106  -7.353  -4.143  1.00 84.84           H  
ATOM    930  C   VAL A  59      18.082  -8.888  -5.161  1.00 84.84           C  
ATOM    931  CB  VAL A  59      19.209  -6.899  -6.232  1.00 84.84           C  
ATOM    932  HB  VAL A  59      18.229  -6.422  -6.234  1.00 84.84           H  
ATOM    933  O   VAL A  59      18.191  -9.913  -5.835  1.00 84.84           O  
ATOM    934  CG1 VAL A  59      20.256  -5.798  -6.005  1.00 84.84           C  
ATOM    935 HG11 VAL A  59      20.066  -5.314  -5.047  1.00 84.84           H  
ATOM    936 HG12 VAL A  59      20.180  -5.058  -6.801  1.00 84.84           H  
ATOM    937 HG13 VAL A  59      21.258  -6.227  -5.998  1.00 84.84           H  
ATOM    938  CG2 VAL A  59      19.436  -7.518  -7.617  1.00 84.84           C  
ATOM    939 HG21 VAL A  59      20.428  -7.967  -7.675  1.00 84.84           H  
ATOM    940 HG22 VAL A  59      19.341  -6.748  -8.383  1.00 84.84           H  
ATOM    941 HG23 VAL A  59      18.682  -8.278  -7.818  1.00 84.84           H  
ATOM    942  N   THR A  60      16.984  -8.524  -4.503  1.00 85.79           N  
ATOM    943  H   THR A  60      17.031  -7.730  -3.880  1.00 85.79           H  
ATOM    944  CA  THR A  60      15.661  -9.134  -4.640  1.00 85.79           C  
ATOM    945  HA  THR A  60      15.713 -10.027  -5.262  1.00 85.79           H  
ATOM    946  C   THR A  60      14.736  -8.103  -5.268  1.00 85.79           C  
ATOM    947  CB  THR A  60      15.092  -9.528  -3.272  1.00 85.79           C  
ATOM    948  HB  THR A  60      14.908  -8.625  -2.690  1.00 85.79           H  
ATOM    949  O   THR A  60      14.493  -7.052  -4.673  1.00 85.79           O  
ATOM    950  CG2 THR A  60      13.775 -10.290  -3.397  1.00 85.79           C  
ATOM    951 HG21 THR A  60      13.407 -10.525  -2.398  1.00 85.79           H  
ATOM    952 HG22 THR A  60      13.924 -11.209  -3.963  1.00 85.79           H  
ATOM    953 HG23 THR A  60      13.029  -9.664  -3.888  1.00 85.79           H  
ATOM    954  OG1 THR A  60      16.017 -10.319  -2.569  1.00 85.79           O  
ATOM    955  HG1 THR A  60      16.392  -9.723  -1.916  1.00 85.79           H  
ATOM    956  N   GLU A  61      14.213  -8.360  -6.464  1.00 86.19           N  
ATOM    957  H   GLU A  61      14.473  -9.205  -6.952  1.00 86.19           H  
ATOM    958  CA  GLU A  61      13.322  -7.398  -7.113  1.00 86.19           C  
ATOM    959  HA  GLU A  61      12.781  -6.870  -6.328  1.00 86.19           H  
ATOM    960  C   GLU A  61      12.253  -8.025  -8.001  1.00 86.19           C  
ATOM    961  CB  GLU A  61      14.125  -6.331  -7.865  1.00 86.19           C  
ATOM    962  HB2 GLU A  61      13.433  -5.561  -8.207  1.00 86.19           H  
ATOM    963  HB3 GLU A  61      14.817  -5.869  -7.162  1.00 86.19           H  
ATOM    964  O   GLU A  61      12.450  -9.064  -8.629  1.00 86.19           O  
ATOM    965  CG  GLU A  61      14.911  -6.861  -9.067  1.00 86.19           C  
ATOM    966  HG2 GLU A  61      14.215  -7.202  -9.834  1.00 86.19           H  
ATOM    967  HG3 GLU A  61      15.525  -7.706  -8.754  1.00 86.19           H  
ATOM    968  CD  GLU A  61      15.818  -5.779  -9.655  1.00 86.19           C  
ATOM    969  OE1 GLU A  61      16.643  -6.144 -10.504  1.00 86.19           O  
ATOM    970  OE2 GLU A  61      15.714  -4.590  -9.282  1.00 86.19           O  
ATOM    971  N   LEU A  62      11.103  -7.350  -8.066  1.00 85.41           N  
ATOM    972  H   LEU A  62      10.999  -6.530  -7.487  1.00 85.41           H  
ATOM    973  CA  LEU A  62      10.064  -7.630  -9.047  1.00 85.41           C  
ATOM    974  HA  LEU A  62      10.008  -8.705  -9.216  1.00 85.41           H  
ATOM    975  C   LEU A  62      10.418  -6.965 -10.378  1.00 85.41           C  
ATOM    976  CB  LEU A  62       8.708  -7.134  -8.530  1.00 85.41           C  
ATOM    977  HB2 LEU A  62       8.836  -6.116  -8.161  1.00 85.41           H  
ATOM    978  HB3 LEU A  62       8.010  -7.099  -9.366  1.00 85.41           H  
ATOM    979  O   LEU A  62      10.173  -5.771 -10.575  1.00 85.41           O  
ATOM    980  CG  LEU A  62       8.082  -7.980  -7.416  1.00 85.41           C  
ATOM    981  HG  LEU A  62       8.786  -8.107  -6.594  1.00 85.41           H  
ATOM    982  CD1 LEU A  62       6.856  -7.220  -6.907  1.00 85.41           C  
ATOM    983 HD11 LEU A  62       6.285  -7.841  -6.217  1.00 85.41           H  
ATOM    984 HD12 LEU A  62       6.213  -6.961  -7.749  1.00 85.41           H  
ATOM    985 HD13 LEU A  62       7.163  -6.305  -6.400  1.00 85.41           H  
ATOM    986  CD2 LEU A  62       7.647  -9.353  -7.928  1.00 85.41           C  
ATOM    987 HD21 LEU A  62       8.520  -9.945  -8.204  1.00 85.41           H  
ATOM    988 HD22 LEU A  62       6.997  -9.245  -8.797  1.00 85.41           H  
ATOM    989 HD23 LEU A  62       7.107  -9.894  -7.150  1.00 85.41           H  
ATOM    990  N   LEU A  63      10.951  -7.750 -11.306  1.00 86.69           N  
ATOM    991  H   LEU A  63      11.077  -8.727 -11.083  1.00 86.69           H  
ATOM    992  CA  LEU A  63      11.232  -7.310 -12.662  1.00 86.69           C  
ATOM    993  HA  LEU A  63      11.500  -6.254 -12.636  1.00 86.69           H  
ATOM    994  C   LEU A  63       9.991  -7.491 -13.536  1.00 86.69           C  
ATOM    995  CB  LEU A  63      12.431  -8.099 -13.206  1.00 86.69           C  
ATOM    996  HB2 LEU A  63      13.291  -7.942 -12.555  1.00 86.69           H  
ATOM    997  HB3 LEU A  63      12.182  -9.160 -13.186  1.00 86.69           H  
ATOM    998  O   LEU A  63       9.503  -8.604 -13.705  1.00 86.69           O  
ATOM    999  CG  LEU A  63      12.803  -7.702 -14.645  1.00 86.69           C  
ATOM   1000  HG  LEU A  63      11.927  -7.773 -15.290  1.00 86.69           H  
ATOM   1001  CD1 LEU A  63      13.366  -6.284 -14.731  1.00 86.69           C  
ATOM   1002 HD11 LEU A  63      12.610  -5.554 -14.440  1.00 86.69           H  
ATOM   1003 HD12 LEU A  63      14.230  -6.188 -14.074  1.00 86.69           H  
ATOM   1004 HD13 LEU A  63      13.674  -6.071 -15.755  1.00 86.69           H  
ATOM   1005  CD2 LEU A  63      13.845  -8.668 -15.185  1.00 86.69           C  
ATOM   1006 HD21 LEU A  63      13.428  -9.675 -15.178  1.00 86.69           H  
ATOM   1007 HD22 LEU A  63      14.734  -8.626 -14.556  1.00 86.69           H  
ATOM   1008 HD23 LEU A  63      14.108  -8.395 -16.207  1.00 86.69           H  
ATOM   1009  N   GLY A  64       9.510  -6.417 -14.153  1.00 86.86           N  
ATOM   1010  H   GLY A  64       9.967  -5.527 -14.014  1.00 86.86           H  
ATOM   1011  CA  GLY A  64       8.502  -6.547 -15.202  1.00 86.86           C  
ATOM   1012  HA2 GLY A  64       7.728  -7.252 -14.900  1.00 86.86           H  
ATOM   1013  HA3 GLY A  64       8.007  -5.601 -15.417  1.00 86.86           H  
ATOM   1014  C   GLY A  64       9.108  -6.967 -16.520  1.00 86.86           C  
ATOM   1015  O   GLY A  64      10.111  -6.402 -16.954  1.00 86.86           O  
ATOM   1016  N   ILE A  65       8.446  -7.903 -17.184  1.00 87.41           N  
ATOM   1017  H   ILE A  65       7.634  -8.313 -16.745  1.00 87.41           H  
ATOM   1018  CA  ILE A  65       8.783  -8.355 -18.524  1.00 87.41           C  
ATOM   1019  HA  ILE A  65       9.827  -8.119 -18.729  1.00 87.41           H  
ATOM   1020  C   ILE A  65       7.889  -7.608 -19.523  1.00 87.41           C  
ATOM   1021  CB  ILE A  65       8.649  -9.888 -18.607  1.00 87.41           C  
ATOM   1022  HB  ILE A  65       7.604 -10.158 -18.456  1.00 87.41           H  
ATOM   1023  O   ILE A  65       6.679  -7.844 -19.554  1.00 87.41           O  
ATOM   1024  CG1 ILE A  65       9.475 -10.614 -17.516  1.00 87.41           C  
ATOM   1025 HG12 ILE A  65       9.028 -10.419 -16.542  1.00 87.41           H  
ATOM   1026 HG13 ILE A  65       9.405 -11.689 -17.684  1.00 87.41           H  
ATOM   1027  CG2 ILE A  65       9.063 -10.376 -20.006  1.00 87.41           C  
ATOM   1028 HG21 ILE A  65       9.006 -11.464 -20.039  1.00 87.41           H  
ATOM   1029 HG22 ILE A  65      10.079 -10.062 -20.244  1.00 87.41           H  
ATOM   1030 HG23 ILE A  65       8.378  -9.981 -20.756  1.00 87.41           H  
ATOM   1031  CD1 ILE A  65      10.965 -10.239 -17.446  1.00 87.41           C  
ATOM   1032 HD11 ILE A  65      11.452 -10.857 -16.692  1.00 87.41           H  
ATOM   1033 HD12 ILE A  65      11.085  -9.193 -17.163  1.00 87.41           H  
ATOM   1034 HD13 ILE A  65      11.449 -10.417 -18.406  1.00 87.41           H  
ATOM   1035  N   PRO A  66       8.443  -6.694 -20.343  1.00 89.05           N  
ATOM   1036  CA  PRO A  66       7.696  -6.049 -21.417  1.00 89.05           C  
ATOM   1037  HA  PRO A  66       6.923  -5.413 -20.986  1.00 89.05           H  
ATOM   1038  C   PRO A  66       7.068  -7.065 -22.371  1.00 89.05           C  
ATOM   1039  CB  PRO A  66       8.716  -5.179 -22.157  1.00 89.05           C  
ATOM   1040  HB2 PRO A  66       9.182  -5.743 -22.965  1.00 89.05           H  
ATOM   1041  HB3 PRO A  66       8.257  -4.271 -22.550  1.00 89.05           H  
ATOM   1042  O   PRO A  66       7.700  -8.077 -22.678  1.00 89.05           O  
ATOM   1043  CG  PRO A  66       9.766  -4.870 -21.095  1.00 89.05           C  
ATOM   1044  HG2 PRO A  66      10.740  -4.656 -21.535  1.00 89.05           H  
ATOM   1045  HG3 PRO A  66       9.429  -4.039 -20.476  1.00 89.05           H  
ATOM   1046  CD  PRO A  66       9.790  -6.146 -20.264  1.00 89.05           C  
ATOM   1047  HD2 PRO A  66      10.511  -6.855 -20.671  1.00 89.05           H  
ATOM   1048  HD3 PRO A  66      10.063  -5.890 -19.240  1.00 89.05           H  
ATOM   1049  N   ILE A  67       5.895  -6.764 -22.936  1.00 87.29           N  
ATOM   1050  H   ILE A  67       5.414  -5.928 -22.633  1.00 87.29           H  
ATOM   1051  CA  ILE A  67       5.255  -7.622 -23.955  1.00 87.29           C  
ATOM   1052  HA  ILE A  67       5.010  -8.582 -23.500  1.00 87.29           H  
ATOM   1053  C   ILE A  67       6.229  -7.930 -25.104  1.00 87.29           C  
ATOM   1054  CB  ILE A  67       3.941  -6.979 -24.466  1.00 87.29           C  
ATOM   1055  HB  ILE A  67       4.148  -5.954 -24.775  1.00 87.29           H  
ATOM   1056  O   ILE A  67       6.377  -9.082 -25.503  1.00 87.29           O  
ATOM   1057  CG1 ILE A  67       2.884  -6.955 -23.336  1.00 87.29           C  
ATOM   1058 HG12 ILE A  67       3.300  -6.459 -22.459  1.00 87.29           H  
ATOM   1059 HG13 ILE A  67       2.631  -7.978 -23.058  1.00 87.29           H  
ATOM   1060  CG2 ILE A  67       3.393  -7.749 -25.685  1.00 87.29           C  
ATOM   1061 HG21 ILE A  67       2.473  -7.291 -26.049  1.00 87.29           H  
ATOM   1062 HG22 ILE A  67       4.097  -7.724 -26.517  1.00 87.29           H  
ATOM   1063 HG23 ILE A  67       3.192  -8.786 -25.416  1.00 87.29           H  
ATOM   1064  CD1 ILE A  67       1.585  -6.229 -23.701  1.00 87.29           C  
ATOM   1065 HD11 ILE A  67       1.809  -5.212 -24.024  1.00 87.29           H  
ATOM   1066 HD12 ILE A  67       1.049  -6.755 -24.491  1.00 87.29           H  
ATOM   1067 HD13 ILE A  67       0.933  -6.200 -22.828  1.00 87.29           H  
ATOM   1068  N   LEU A  68       6.977  -6.925 -25.570  1.00 88.50           N  
ATOM   1069  H   LEU A  68       6.791  -6.002 -25.203  1.00 88.50           H  
ATOM   1070  CA  LEU A  68       7.992  -7.068 -26.624  1.00 88.50           C  
ATOM   1071  HA  LEU A  68       7.539  -7.539 -27.496  1.00 88.50           H  
ATOM   1072  C   LEU A  68       9.191  -7.946 -26.240  1.00 88.50           C  
ATOM   1073  CB  LEU A  68       8.508  -5.664 -26.985  1.00 88.50           C  
ATOM   1074  HB2 LEU A  68       9.411  -5.764 -27.586  1.00 88.50           H  
ATOM   1075  HB3 LEU A  68       8.780  -5.141 -26.068  1.00 88.50           H  
ATOM   1076  O   LEU A  68       9.898  -8.462 -27.104  1.00 88.50           O  
ATOM   1077  CG  LEU A  68       7.503  -4.816 -27.774  1.00 88.50           C  
ATOM   1078  HG  LEU A  68       6.571  -4.726 -27.216  1.00 88.50           H  
ATOM   1079  CD1 LEU A  68       8.079  -3.420 -27.979  1.00 88.50           C  
ATOM   1080 HD11 LEU A  68       8.260  -2.946 -27.015  1.00 88.50           H  
ATOM   1081 HD12 LEU A  68       9.007  -3.469 -28.549  1.00 88.50           H  
ATOM   1082 HD13 LEU A  68       7.352  -2.820 -28.527  1.00 88.50           H  
ATOM   1083  CD2 LEU A  68       7.231  -5.446 -29.141  1.00 88.50           C  
ATOM   1084 HD21 LEU A  68       6.584  -6.317 -29.039  1.00 88.50           H  
ATOM   1085 HD22 LEU A  68       8.166  -5.743 -29.615  1.00 88.50           H  
ATOM   1086 HD23 LEU A  68       6.739  -4.729 -29.799  1.00 88.50           H  
ATOM   1087  N   ALA A  69       9.461  -8.090 -24.946  1.00 90.47           N  
ATOM   1088  H   ALA A  69       8.806  -7.713 -24.276  1.00 90.47           H  
ATOM   1089  CA  ALA A  69      10.557  -8.898 -24.433  1.00 90.47           C  
ATOM   1090  HA  ALA A  69      11.303  -9.040 -25.215  1.00 90.47           H  
ATOM   1091  C   ALA A  69      10.109 -10.296 -23.993  1.00 90.47           C  
ATOM   1092  CB  ALA A  69      11.219  -8.132 -23.293  1.00 90.47           C  
ATOM   1093  HB1 ALA A  69      12.041  -8.725 -22.892  1.00 90.47           H  
ATOM   1094  HB2 ALA A  69      10.490  -7.978 -22.497  1.00 90.47           H  
ATOM   1095  HB3 ALA A  69      11.594  -7.170 -23.641  1.00 90.47           H  
ATOM   1096  O   ALA A  69      10.974 -11.155 -23.826  1.00 90.47           O  
ATOM   1097  N   LYS A  70       8.795 -10.534 -23.859  1.00 89.29           N  
ATOM   1098  H   LYS A  70       8.170  -9.751 -23.987  1.00 89.29           H  
ATOM   1099  CA  LYS A  70       8.193 -11.780 -23.367  1.00 89.29           C  
ATOM   1100  HA  LYS A  70       8.403 -11.881 -22.302  1.00 89.29           H  
ATOM   1101  C   LYS A  70       8.793 -13.018 -24.027  1.00 89.29           C  
ATOM   1102  CB  LYS A  70       6.664 -11.702 -23.541  1.00 89.29           C  
ATOM   1103  HB2 LYS A  70       6.421 -11.558 -24.594  1.00 89.29           H  
ATOM   1104  HB3 LYS A  70       6.282 -10.853 -22.973  1.00 89.29           H  
ATOM   1105  O   LYS A  70       9.410 -13.820 -23.343  1.00 89.29           O  
ATOM   1106  CG  LYS A  70       5.983 -12.983 -23.048  1.00 89.29           C  
ATOM   1107  HG2 LYS A  70       6.240 -13.142 -22.001  1.00 89.29           H  
ATOM   1108  HG3 LYS A  70       6.362 -13.825 -23.628  1.00 89.29           H  
ATOM   1109  CD  LYS A  70       4.458 -12.960 -23.205  1.00 89.29           C  
ATOM   1110  HD2 LYS A  70       4.199 -12.756 -24.244  1.00 89.29           H  
ATOM   1111  HD3 LYS A  70       4.028 -12.201 -22.553  1.00 89.29           H  
ATOM   1112  CE  LYS A  70       3.961 -14.355 -22.808  1.00 89.29           C  
ATOM   1113  HE2 LYS A  70       4.265 -14.555 -21.780  1.00 89.29           H  
ATOM   1114  HE3 LYS A  70       4.487 -15.099 -23.406  1.00 89.29           H  
ATOM   1115  NZ  LYS A  70       2.499 -14.546 -22.934  1.00 89.29           N  
ATOM   1116  HZ1 LYS A  70       2.293 -15.491 -22.641  1.00 89.29           H  
ATOM   1117  HZ2 LYS A  70       2.203 -14.444 -23.894  1.00 89.29           H  
ATOM   1118  HZ3 LYS A  70       1.995 -13.916 -22.327  1.00 89.29           H  
ATOM   1119  N   SER A  71       8.719 -13.119 -25.356  1.00 90.95           N  
ATOM   1120  H   SER A  71       8.179 -12.421 -25.847  1.00 90.95           H  
ATOM   1121  CA  SER A  71       9.219 -14.293 -26.092  1.00 90.95           C  
ATOM   1122  HA  SER A  71       8.683 -15.176 -25.742  1.00 90.95           H  
ATOM   1123  C   SER A  71      10.717 -14.547 -25.868  1.00 90.95           C  
ATOM   1124  CB  SER A  71       8.931 -14.108 -27.585  1.00 90.95           C  
ATOM   1125  HB2 SER A  71       9.359 -13.163 -27.923  1.00 90.95           H  
ATOM   1126  HB3 SER A  71       7.854 -14.083 -27.747  1.00 90.95           H  
ATOM   1127  O   SER A  71      11.149 -15.683 -25.688  1.00 90.95           O  
ATOM   1128  OG  SER A  71       9.495 -15.154 -28.345  1.00 90.95           O  
ATOM   1129  HG  SER A  71       9.038 -15.971 -28.134  1.00 90.95           H  
ATOM   1130  N   ARG A  72      11.528 -13.483 -25.820  1.00 91.49           N  
ATOM   1131  H   ARG A  72      11.101 -12.570 -25.875  1.00 91.49           H  
ATOM   1132  CA  ARG A  72      12.972 -13.591 -25.569  1.00 91.49           C  
ATOM   1133  HA  ARG A  72      13.380 -14.382 -26.198  1.00 91.49           H  
ATOM   1134  C   ARG A  72      13.271 -14.005 -24.129  1.00 91.49           C  
ATOM   1135  CB  ARG A  72      13.631 -12.261 -25.939  1.00 91.49           C  
ATOM   1136  HB2 ARG A  72      13.122 -11.470 -25.388  1.00 91.49           H  
ATOM   1137  HB3 ARG A  72      13.488 -12.092 -27.007  1.00 91.49           H  
ATOM   1138  O   ARG A  72      14.185 -14.798 -23.917  1.00 91.49           O  
ATOM   1139  CG  ARG A  72      15.136 -12.209 -25.618  1.00 91.49           C  
ATOM   1140  HG2 ARG A  72      15.633 -13.076 -26.051  1.00 91.49           H  
ATOM   1141  HG3 ARG A  72      15.267 -12.255 -24.537  1.00 91.49           H  
ATOM   1142  CD  ARG A  72      15.820 -10.936 -26.142  1.00 91.49           C  
ATOM   1143  HD2 ARG A  72      16.141 -11.132 -27.165  1.00 91.49           H  
ATOM   1144  HD3 ARG A  72      16.704 -10.732 -25.538  1.00 91.49           H  
ATOM   1145  NE  ARG A  72      14.921  -9.762 -26.146  1.00 91.49           N  
ATOM   1146  HE  ARG A  72      14.032  -9.871 -25.680  1.00 91.49           H  
ATOM   1147  NH1 ARG A  72      16.248  -8.348 -27.370  1.00 91.49           N  
ATOM   1148 HH11 ARG A  72      16.373  -7.487 -27.882  1.00 91.49           H  
ATOM   1149 HH12 ARG A  72      17.032  -8.969 -27.231  1.00 91.49           H  
ATOM   1150  NH2 ARG A  72      14.121  -7.798 -26.969  1.00 91.49           N  
ATOM   1151 HH21 ARG A  72      14.262  -6.951 -27.502  1.00 91.49           H  
ATOM   1152 HH22 ARG A  72      13.191  -8.025 -26.648  1.00 91.49           H  
ATOM   1153  CZ  ARG A  72      15.102  -8.643 -26.821  1.00 91.49           C  
ATOM   1154  N   PHE A  73      12.521 -13.470 -23.167  1.00 89.50           N  
ATOM   1155  H   PHE A  73      11.777 -12.837 -23.424  1.00 89.50           H  
ATOM   1156  CA  PHE A  73      12.619 -13.871 -21.770  1.00 89.50           C  
ATOM   1157  HA  PHE A  73      13.658 -13.791 -21.449  1.00 89.50           H  
ATOM   1158  C   PHE A  73      12.219 -15.338 -21.604  1.00 89.50           C  
ATOM   1159  CB  PHE A  73      11.778 -12.941 -20.889  1.00 89.50           C  
ATOM   1160  HB2 PHE A  73      12.188 -11.932 -20.944  1.00 89.50           H  
ATOM   1161  HB3 PHE A  73      10.757 -12.903 -21.269  1.00 89.50           H  
ATOM   1162  O   PHE A  73      13.021 -16.106 -21.099  1.00 89.50           O  
ATOM   1163  CG  PHE A  73      11.746 -13.380 -19.439  1.00 89.50           C  
ATOM   1164  CD1 PHE A  73      10.649 -14.103 -18.939  1.00 89.50           C  
ATOM   1165  HD1 PHE A  73       9.827 -14.347 -19.597  1.00 89.50           H  
ATOM   1166  CD2 PHE A  73      12.847 -13.132 -18.604  1.00 89.50           C  
ATOM   1167  HD2 PHE A  73      13.718 -12.636 -19.007  1.00 89.50           H  
ATOM   1168  CE1 PHE A  73      10.645 -14.546 -17.604  1.00 89.50           C  
ATOM   1169  HE1 PHE A  73       9.815 -15.122 -17.225  1.00 89.50           H  
ATOM   1170  CE2 PHE A  73      12.842 -13.553 -17.265  1.00 89.50           C  
ATOM   1171  HE2 PHE A  73      13.690 -13.355 -16.627  1.00 89.50           H  
ATOM   1172  CZ  PHE A  73      11.738 -14.261 -16.766  1.00 89.50           C  
ATOM   1173  HZ  PHE A  73      11.744 -14.609 -15.744  1.00 89.50           H  
ATOM   1174  N   GLU A  74      11.051 -15.753 -22.095  1.00 88.10           N  
ATOM   1175  H   GLU A  74      10.433 -15.074 -22.515  1.00 88.10           H  
ATOM   1176  CA  GLU A  74      10.549 -17.132 -21.981  1.00 88.10           C  
ATOM   1177  HA  GLU A  74      10.497 -17.414 -20.930  1.00 88.10           H  
ATOM   1178  C   GLU A  74      11.468 -18.154 -22.665  1.00 88.10           C  
ATOM   1179  CB  GLU A  74       9.132 -17.213 -22.576  1.00 88.10           C  
ATOM   1180  HB2 GLU A  74       8.834 -18.259 -22.648  1.00 88.10           H  
ATOM   1181  HB3 GLU A  74       9.151 -16.787 -23.579  1.00 88.10           H  
ATOM   1182  O   GLU A  74      11.680 -19.238 -22.130  1.00 88.10           O  
ATOM   1183  CG  GLU A  74       8.101 -16.473 -21.707  1.00 88.10           C  
ATOM   1184  HG2 GLU A  74       8.052 -16.966 -20.736  1.00 88.10           H  
ATOM   1185  HG3 GLU A  74       8.446 -15.453 -21.538  1.00 88.10           H  
ATOM   1186  CD  GLU A  74       6.695 -16.412 -22.328  1.00 88.10           C  
ATOM   1187  OE1 GLU A  74       5.730 -16.169 -21.570  1.00 88.10           O  
ATOM   1188  OE2 GLU A  74       6.566 -16.486 -23.571  1.00 88.10           O  
ATOM   1189  N   LYS A  75      12.084 -17.797 -23.803  1.00 91.84           N  
ATOM   1190  H   LYS A  75      11.809 -16.926 -24.232  1.00 91.84           H  
ATOM   1191  CA  LYS A  75      13.036 -18.672 -24.506  1.00 91.84           C  
ATOM   1192  HA  LYS A  75      12.552 -19.636 -24.663  1.00 91.84           H  
ATOM   1193  C   LYS A  75      14.297 -18.959 -23.687  1.00 91.84           C  
ATOM   1194  CB  LYS A  75      13.377 -18.052 -25.872  1.00 91.84           C  
ATOM   1195  HB2 LYS A  75      12.447 -17.890 -26.418  1.00 91.84           H  
ATOM   1196  HB3 LYS A  75      13.864 -17.089 -25.724  1.00 91.84           H  
ATOM   1197  O   LYS A  75      14.821 -20.069 -23.742  1.00 91.84           O  
ATOM   1198  CG  LYS A  75      14.283 -18.963 -26.717  1.00 91.84           C  
ATOM   1199  HG2 LYS A  75      13.808 -19.939 -26.817  1.00 91.84           H  
ATOM   1200  HG3 LYS A  75      15.245 -19.089 -26.219  1.00 91.84           H  
ATOM   1201  CD  LYS A  75      14.532 -18.381 -28.113  1.00 91.84           C  
ATOM   1202  HD2 LYS A  75      15.042 -17.422 -28.021  1.00 91.84           H  
ATOM   1203  HD3 LYS A  75      13.574 -18.233 -28.611  1.00 91.84           H  
ATOM   1204  CE  LYS A  75      15.392 -19.361 -28.924  1.00 91.84           C  
ATOM   1205  HE2 LYS A  75      14.888 -20.327 -28.931  1.00 91.84           H  
ATOM   1206  HE3 LYS A  75      16.347 -19.494 -28.415  1.00 91.84           H  
ATOM   1207  NZ  LYS A  75      15.608 -18.899 -30.319  1.00 91.84           N  
ATOM   1208  HZ1 LYS A  75      14.723 -18.799 -30.795  1.00 91.84           H  
ATOM   1209  HZ2 LYS A  75      16.095 -18.015 -30.342  1.00 91.84           H  
ATOM   1210  HZ3 LYS A  75      16.150 -19.579 -30.832  1.00 91.84           H  
ATOM   1211  N   ASN A  76      14.844 -17.959 -22.993  1.00 89.06           N  
ATOM   1212  H   ASN A  76      14.339 -17.086 -22.952  1.00 89.06           H  
ATOM   1213  CA  ASN A  76      16.018 -18.137 -22.136  1.00 89.06           C  
ATOM   1214  HA  ASN A  76      15.937 -19.108 -21.646  1.00 89.06           H  
ATOM   1215  C   ASN A  76      16.070 -17.054 -21.040  1.00 89.06           C  
ATOM   1216  CB  ASN A  76      17.291 -18.172 -23.006  1.00 89.06           C  
ATOM   1217  HB2 ASN A  76      17.491 -17.184 -23.423  1.00 89.06           H  
ATOM   1218  HB3 ASN A  76      17.127 -18.857 -23.837  1.00 89.06           H  
ATOM   1219  O   ASN A  76      16.766 -16.040 -21.205  1.00 89.06           O  
ATOM   1220  CG  ASN A  76      18.513 -18.656 -22.238  1.00 89.06           C  
ATOM   1221  ND2 ASN A  76      19.415 -19.331 -22.912  1.00 89.06           N  
ATOM   1222 HD21 ASN A  76      19.224 -19.594 -23.868  1.00 89.06           H  
ATOM   1223 HD22 ASN A  76      20.144 -19.786 -22.381  1.00 89.06           H  
ATOM   1224  OD1 ASN A  76      18.699 -18.432 -21.048  1.00 89.06           O  
ATOM   1225  N   PRO A  77      15.384 -17.275 -19.900  1.00 86.66           N  
ATOM   1226  CA  PRO A  77      15.271 -16.277 -18.838  1.00 86.66           C  
ATOM   1227  HA  PRO A  77      14.724 -15.414 -19.218  1.00 86.66           H  
ATOM   1228  C   PRO A  77      16.633 -15.819 -18.308  1.00 86.66           C  
ATOM   1229  CB  PRO A  77      14.434 -16.969 -17.758  1.00 86.66           C  
ATOM   1230  HB2 PRO A  77      13.864 -16.259 -17.158  1.00 86.66           H  
ATOM   1231  HB3 PRO A  77      15.076 -17.587 -17.130  1.00 86.66           H  
ATOM   1232  O   PRO A  77      16.873 -14.632 -18.092  1.00 86.66           O  
ATOM   1233  CG  PRO A  77      13.532 -17.920 -18.531  1.00 86.66           C  
ATOM   1234  HG2 PRO A  77      12.677 -17.378 -18.938  1.00 86.66           H  
ATOM   1235  HG3 PRO A  77      13.196 -18.753 -17.914  1.00 86.66           H  
ATOM   1236  CD  PRO A  77      14.462 -18.386 -19.650  1.00 86.66           C  
ATOM   1237  HD2 PRO A  77      13.869 -18.632 -20.531  1.00 86.66           H  
ATOM   1238  HD3 PRO A  77      15.023 -19.260 -19.321  1.00 86.66           H  
ATOM   1239  N   SER A  78      17.571 -16.756 -18.154  1.00 85.92           N  
ATOM   1240  H   SER A  78      17.315 -17.714 -18.348  1.00 85.92           H  
ATOM   1241  CA  SER A  78      18.922 -16.482 -17.659  1.00 85.92           C  
ATOM   1242  HA  SER A  78      18.851 -15.952 -16.709  1.00 85.92           H  
ATOM   1243  C   SER A  78      19.738 -15.615 -18.620  1.00 85.92           C  
ATOM   1244  CB  SER A  78      19.660 -17.801 -17.427  1.00 85.92           C  
ATOM   1245  HB2 SER A  78      19.742 -18.344 -18.368  1.00 85.92           H  
ATOM   1246  HB3 SER A  78      20.657 -17.592 -17.038  1.00 85.92           H  
ATOM   1247  O   SER A  78      20.452 -14.720 -18.174  1.00 85.92           O  
ATOM   1248  OG  SER A  78      18.960 -18.588 -16.487  1.00 85.92           O  
ATOM   1249  HG  SER A  78      19.247 -19.502 -16.539  1.00 85.92           H  
ATOM   1250  N   ALA A  79      19.659 -15.862 -19.932  1.00 88.62           N  
ATOM   1251  H   ALA A  79      19.031 -16.584 -20.258  1.00 88.62           H  
ATOM   1252  CA  ALA A  79      20.358 -15.048 -20.927  1.00 88.62           C  
ATOM   1253  HA  ALA A  79      21.396 -14.927 -20.617  1.00 88.62           H  
ATOM   1254  C   ALA A  79      19.755 -13.643 -21.035  1.00 88.62           C  
ATOM   1255  CB  ALA A  79      20.342 -15.763 -22.281  1.00 88.62           C  
ATOM   1256  HB1 ALA A  79      19.315 -15.857 -22.636  1.00 88.62           H  
ATOM   1257  HB2 ALA A  79      20.787 -16.754 -22.191  1.00 88.62           H  
ATOM   1258  HB3 ALA A  79      20.910 -15.182 -23.007  1.00 88.62           H  
ATOM   1259  O   ALA A  79      20.503 -12.668 -21.114  1.00 88.62           O  
ATOM   1260  N   TYR A  80      18.424 -13.533 -20.976  1.00 89.81           N  
ATOM   1261  H   TYR A  80      17.861 -14.370 -20.934  1.00 89.81           H  
ATOM   1262  CA  TYR A  80      17.750 -12.238 -20.932  1.00 89.81           C  
ATOM   1263  HA  TYR A  80      18.022 -11.669 -21.821  1.00 89.81           H  
ATOM   1264  C   TYR A  80      18.189 -11.421 -19.713  1.00 89.81           C  
ATOM   1265  CB  TYR A  80      16.235 -12.442 -20.938  1.00 89.81           C  
ATOM   1266  HB2 TYR A  80      15.953 -12.968 -21.849  1.00 89.81           H  
ATOM   1267  HB3 TYR A  80      15.946 -13.071 -20.095  1.00 89.81           H  
ATOM   1268  O   TYR A  80      18.613 -10.278 -19.864  1.00 89.81           O  
ATOM   1269  CG  TYR A  80      15.473 -11.134 -20.863  1.00 89.81           C  
ATOM   1270  CD1 TYR A  80      15.053 -10.625 -19.619  1.00 89.81           C  
ATOM   1271  HD1 TYR A  80      15.292 -11.150 -18.706  1.00 89.81           H  
ATOM   1272  CD2 TYR A  80      15.229 -10.398 -22.036  1.00 89.81           C  
ATOM   1273  HD2 TYR A  80      15.616 -10.749 -22.981  1.00 89.81           H  
ATOM   1274  CE1 TYR A  80      14.301  -9.440 -19.556  1.00 89.81           C  
ATOM   1275  HE1 TYR A  80      13.941  -9.082 -18.602  1.00 89.81           H  
ATOM   1276  CE2 TYR A  80      14.524  -9.182 -21.972  1.00 89.81           C  
ATOM   1277  HE2 TYR A  80      14.358  -8.591 -22.860  1.00 89.81           H  
ATOM   1278  OH  TYR A  80      13.337  -7.550 -20.678  1.00 89.81           O  
ATOM   1279  HH  TYR A  80      13.101  -7.327 -19.775  1.00 89.81           H  
ATOM   1280  CZ  TYR A  80      14.039  -8.712 -20.734  1.00 89.81           C  
ATOM   1281  N   LEU A  81      18.188 -12.014 -18.518  1.00 88.21           N  
ATOM   1282  H   LEU A  81      17.804 -12.944 -18.431  1.00 88.21           H  
ATOM   1283  CA  LEU A  81      18.661 -11.328 -17.316  1.00 88.21           C  
ATOM   1284  HA  LEU A  81      18.143 -10.373 -17.234  1.00 88.21           H  
ATOM   1285  C   LEU A  81      20.153 -10.983 -17.418  1.00 88.21           C  
ATOM   1286  CB  LEU A  81      18.318 -12.174 -16.083  1.00 88.21           C  
ATOM   1287  HB2 LEU A  81      18.813 -11.754 -15.207  1.00 88.21           H  
ATOM   1288  HB3 LEU A  81      18.695 -13.185 -16.233  1.00 88.21           H  
ATOM   1289  O   LEU A  81      20.535  -9.847 -17.169  1.00 88.21           O  
ATOM   1290  CG  LEU A  81      16.803 -12.218 -15.809  1.00 88.21           C  
ATOM   1291  HG  LEU A  81      16.259 -12.494 -16.712  1.00 88.21           H  
ATOM   1292  CD1 LEU A  81      16.517 -13.255 -14.747  1.00 88.21           C  
ATOM   1293 HD11 LEU A  81      16.858 -14.205 -15.160  1.00 88.21           H  
ATOM   1294 HD12 LEU A  81      17.046 -13.009 -13.827  1.00 88.21           H  
ATOM   1295 HD13 LEU A  81      15.448 -13.320 -14.547  1.00 88.21           H  
ATOM   1296  CD2 LEU A  81      16.251 -10.899 -15.297  1.00 88.21           C  
ATOM   1297 HD21 LEU A  81      16.295 -10.136 -16.074  1.00 88.21           H  
ATOM   1298 HD22 LEU A  81      15.211 -11.042 -15.003  1.00 88.21           H  
ATOM   1299 HD23 LEU A  81      16.815 -10.560 -14.428  1.00 88.21           H  
ATOM   1300  N   ARG A  82      21.022 -11.864 -17.919  1.00 87.59           N  
ATOM   1301  H   ARG A  82      20.710 -12.803 -18.126  1.00 87.59           H  
ATOM   1302  CA  ARG A  82      22.423 -11.472 -18.171  1.00 87.59           C  
ATOM   1303  HA  ARG A  82      22.872 -11.154 -17.230  1.00 87.59           H  
ATOM   1304  C   ARG A  82      22.549 -10.249 -19.083  1.00 87.59           C  
ATOM   1305  CB  ARG A  82      23.229 -12.646 -18.723  1.00 87.59           C  
ATOM   1306  HB2 ARG A  82      22.660 -13.145 -19.508  1.00 87.59           H  
ATOM   1307  HB3 ARG A  82      24.151 -12.260 -19.157  1.00 87.59           H  
ATOM   1308  O   ARG A  82      23.374  -9.384 -18.802  1.00 87.59           O  
ATOM   1309  CG  ARG A  82      23.604 -13.637 -17.613  1.00 87.59           C  
ATOM   1310  HG2 ARG A  82      24.142 -13.102 -16.831  1.00 87.59           H  
ATOM   1311  HG3 ARG A  82      22.713 -14.088 -17.176  1.00 87.59           H  
ATOM   1312  CD  ARG A  82      24.542 -14.722 -18.145  1.00 87.59           C  
ATOM   1313  HD2 ARG A  82      25.424 -14.239 -18.566  1.00 87.59           H  
ATOM   1314  HD3 ARG A  82      24.882 -15.334 -17.310  1.00 87.59           H  
ATOM   1315  NE  ARG A  82      23.907 -15.558 -19.185  1.00 87.59           N  
ATOM   1316  HE  ARG A  82      23.982 -15.218 -20.133  1.00 87.59           H  
ATOM   1317  NH1 ARG A  82      23.164 -17.248 -17.823  1.00 87.59           N  
ATOM   1318 HH11 ARG A  82      23.490 -16.718 -17.027  1.00 87.59           H  
ATOM   1319 HH12 ARG A  82      22.836 -18.196 -17.711  1.00 87.59           H  
ATOM   1320  NH2 ARG A  82      22.870 -17.399 -20.029  1.00 87.59           N  
ATOM   1321 HH21 ARG A  82      22.444 -18.305 -19.898  1.00 87.59           H  
ATOM   1322 HH22 ARG A  82      23.022 -17.054 -20.966  1.00 87.59           H  
ATOM   1323  CZ  ARG A  82      23.313 -16.723 -19.007  1.00 87.59           C  
ATOM   1324  N   SER A  83      21.702 -10.134 -20.110  1.00 89.06           N  
ATOM   1325  H   SER A  83      21.056 -10.891 -20.282  1.00 89.06           H  
ATOM   1326  CA  SER A  83      21.682  -8.963 -21.002  1.00 89.06           C  
ATOM   1327  HA  SER A  83      22.702  -8.798 -21.351  1.00 89.06           H  
ATOM   1328  C   SER A  83      21.256  -7.664 -20.306  1.00 89.06           C  
ATOM   1329  CB  SER A  83      20.826  -9.229 -22.248  1.00 89.06           C  
ATOM   1330  HB2 SER A  83      21.037 -10.233 -22.617  1.00 89.06           H  
ATOM   1331  HB3 SER A  83      21.118  -8.520 -23.022  1.00 89.06           H  
ATOM   1332  O   SER A  83      21.659  -6.587 -20.732  1.00 89.06           O  
ATOM   1333  OG  SER A  83      19.433  -9.086 -22.037  1.00 89.06           O  
ATOM   1334  HG  SER A  83      19.181  -9.471 -21.195  1.00 89.06           H  
ATOM   1335  N   LEU A  84      20.505  -7.764 -19.206  1.00 87.93           N  
ATOM   1336  H   LEU A  84      20.223  -8.684 -18.900  1.00 87.93           H  
ATOM   1337  CA  LEU A  84      20.135  -6.634 -18.351  1.00 87.93           C  
ATOM   1338  HA  LEU A  84      20.088  -5.731 -18.960  1.00 87.93           H  
ATOM   1339  C   LEU A  84      21.175  -6.331 -17.253  1.00 87.93           C  
ATOM   1340  CB  LEU A  84      18.740  -6.889 -17.752  1.00 87.93           C  
ATOM   1341  HB2 LEU A  84      18.518  -6.074 -17.063  1.00 87.93           H  
ATOM   1342  HB3 LEU A  84      18.777  -7.815 -17.179  1.00 87.93           H  
ATOM   1343  O   LEU A  84      20.997  -5.379 -16.500  1.00 87.93           O  
ATOM   1344  CG  LEU A  84      17.573  -7.004 -18.747  1.00 87.93           C  
ATOM   1345  HG  LEU A  84      17.711  -7.875 -19.387  1.00 87.93           H  
ATOM   1346  CD1 LEU A  84      16.280  -7.184 -17.951  1.00 87.93           C  
ATOM   1347 HD11 LEU A  84      15.426  -7.172 -18.629  1.00 87.93           H  
ATOM   1348 HD12 LEU A  84      16.165  -6.374 -17.230  1.00 87.93           H  
ATOM   1349 HD13 LEU A  84      16.310  -8.135 -17.418  1.00 87.93           H  
ATOM   1350  CD2 LEU A  84      17.420  -5.768 -19.634  1.00 87.93           C  
ATOM   1351 HD21 LEU A  84      17.325  -4.875 -19.016  1.00 87.93           H  
ATOM   1352 HD22 LEU A  84      18.290  -5.670 -20.283  1.00 87.93           H  
ATOM   1353 HD23 LEU A  84      16.537  -5.873 -20.263  1.00 87.93           H  
ATOM   1354  N   GLY A  85      22.263  -7.107 -17.154  1.00 87.09           N  
ATOM   1355  H   GLY A  85      22.377  -7.851 -17.827  1.00 87.09           H  
ATOM   1356  CA  GLY A  85      23.352  -6.874 -16.196  1.00 87.09           C  
ATOM   1357  HA2 GLY A  85      23.354  -5.828 -15.890  1.00 87.09           H  
ATOM   1358  HA3 GLY A  85      24.294  -7.075 -16.705  1.00 87.09           H  
ATOM   1359  C   GLY A  85      23.319  -7.734 -14.927  1.00 87.09           C  
ATOM   1360  O   GLY A  85      24.080  -7.463 -13.996  1.00 87.09           O  
ATOM   1361  N   TYR A  86      22.491  -8.781 -14.876  1.00 85.50           N  
ATOM   1362  H   TYR A  86      21.872  -8.942 -15.659  1.00 85.50           H  
ATOM   1363  CA  TYR A  86      22.470  -9.743 -13.767  1.00 85.50           C  
ATOM   1364  HA  TYR A  86      22.702  -9.221 -12.838  1.00 85.50           H  
ATOM   1365  C   TYR A  86      23.527 -10.835 -13.990  1.00 85.50           C  
ATOM   1366  CB  TYR A  86      21.073 -10.349 -13.617  1.00 85.50           C  
ATOM   1367  HB2 TYR A  86      20.840 -10.913 -14.520  1.00 85.50           H  
ATOM   1368  HB3 TYR A  86      21.089 -11.060 -12.790  1.00 85.50           H  
ATOM   1369  O   TYR A  86      23.480 -11.567 -14.976  1.00 85.50           O  
ATOM   1370  CG  TYR A  86      19.963  -9.346 -13.370  1.00 85.50           C  
ATOM   1371  CD1 TYR A  86      19.542  -9.035 -12.068  1.00 85.50           C  
ATOM   1372  HD1 TYR A  86      20.052  -9.452 -11.212  1.00 85.50           H  
ATOM   1373  CD2 TYR A  86      19.333  -8.713 -14.451  1.00 85.50           C  
ATOM   1374  HD2 TYR A  86      19.693  -8.852 -15.459  1.00 85.50           H  
ATOM   1375  CE1 TYR A  86      18.464  -8.149 -11.872  1.00 85.50           C  
ATOM   1376  HE1 TYR A  86      18.133  -7.918 -10.871  1.00 85.50           H  
ATOM   1377  CE2 TYR A  86      18.257  -7.846 -14.275  1.00 85.50           C  
ATOM   1378  HE2 TYR A  86      17.774  -7.360 -15.110  1.00 85.50           H  
ATOM   1379  OH  TYR A  86      16.774  -6.709 -12.889  1.00 85.50           O  
ATOM   1380  HH  TYR A  86      16.662  -6.457 -11.969  1.00 85.50           H  
ATOM   1381  CZ  TYR A  86      17.812  -7.565 -12.986  1.00 85.50           C  
ATOM   1382  N   ILE A  87      24.510 -10.948 -13.096  1.00 74.79           N  
ATOM   1383  H   ILE A  87      24.456 -10.367 -12.272  1.00 74.79           H  
ATOM   1384  CA  ILE A  87      25.792 -11.614 -13.398  1.00 74.79           C  
ATOM   1385  HA  ILE A  87      25.926 -11.645 -14.479  1.00 74.79           H  
ATOM   1386  C   ILE A  87      25.830 -13.066 -12.911  1.00 74.79           C  
ATOM   1387  CB  ILE A  87      26.956 -10.785 -12.810  1.00 74.79           C  
ATOM   1388  HB  ILE A  87      26.817 -10.734 -11.730  1.00 74.79           H  
ATOM   1389  O   ILE A  87      26.395 -13.920 -13.593  1.00 74.79           O  
ATOM   1390  CG1 ILE A  87      26.946  -9.358 -13.390  1.00 74.79           C  
ATOM   1391 HG12 ILE A  87      25.927  -8.990 -13.506  1.00 74.79           H  
ATOM   1392 HG13 ILE A  87      27.411  -9.344 -14.376  1.00 74.79           H  
ATOM   1393  CG2 ILE A  87      28.338 -11.403 -13.100  1.00 74.79           C  
ATOM   1394 HG21 ILE A  87      28.477 -11.521 -14.174  1.00 74.79           H  
ATOM   1395 HG22 ILE A  87      28.425 -12.383 -12.630  1.00 74.79           H  
ATOM   1396 HG23 ILE A  87      29.135 -10.777 -12.698  1.00 74.79           H  
ATOM   1397  CD1 ILE A  87      27.646  -8.373 -12.474  1.00 74.79           C  
ATOM   1398 HD11 ILE A  87      27.475  -7.379 -12.886  1.00 74.79           H  
ATOM   1399 HD12 ILE A  87      28.713  -8.589 -12.423  1.00 74.79           H  
ATOM   1400 HD13 ILE A  87      27.213  -8.418 -11.475  1.00 74.79           H  
ATOM   1401  N   ARG A  88      25.256 -13.367 -11.737  1.00 65.61           N  
ATOM   1402  H   ARG A  88      24.745 -12.635 -11.263  1.00 65.61           H  
ATOM   1403  CA  ARG A  88      25.322 -14.698 -11.099  1.00 65.61           C  
ATOM   1404  HA  ARG A  88      25.432 -15.452 -11.878  1.00 65.61           H  
ATOM   1405  C   ARG A  88      24.047 -15.052 -10.333  1.00 65.61           C  
ATOM   1406  CB  ARG A  88      26.541 -14.783 -10.154  1.00 65.61           C  
ATOM   1407  HB2 ARG A  88      26.394 -15.600  -9.448  1.00 65.61           H  
ATOM   1408  HB3 ARG A  88      26.622 -13.858  -9.584  1.00 65.61           H  
ATOM   1409  O   ARG A  88      23.337 -14.166  -9.861  1.00 65.61           O  
ATOM   1410  CG  ARG A  88      27.862 -15.043 -10.894  1.00 65.61           C  
ATOM   1411  HG2 ARG A  88      28.060 -14.221 -11.582  1.00 65.61           H  
ATOM   1412  HG3 ARG A  88      27.781 -15.968 -11.466  1.00 65.61           H  
ATOM   1413  CD  ARG A  88      29.039 -15.157  -9.918  1.00 65.61           C  
ATOM   1414  HD2 ARG A  88      29.065 -14.266  -9.290  1.00 65.61           H  
ATOM   1415  HD3 ARG A  88      28.879 -16.029  -9.284  1.00 65.61           H  
ATOM   1416  NE  ARG A  88      30.325 -15.284 -10.634  1.00 65.61           N  
ATOM   1417  HE  ARG A  88      30.314 -15.107 -11.628  1.00 65.61           H  
ATOM   1418  NH1 ARG A  88      31.625 -15.915  -8.842  1.00 65.61           N  
ATOM   1419 HH11 ARG A  88      30.819 -15.887  -8.234  1.00 65.61           H  
ATOM   1420 HH12 ARG A  88      32.522 -16.185  -8.466  1.00 65.61           H  
ATOM   1421  NH2 ARG A  88      32.561 -15.687 -10.849  1.00 65.61           N  
ATOM   1422 HH21 ARG A  88      32.518 -15.507 -11.842  1.00 65.61           H  
ATOM   1423 HH22 ARG A  88      33.442 -15.964 -10.442  1.00 65.61           H  
ATOM   1424  CZ  ARG A  88      31.491 -15.626 -10.107  1.00 65.61           C  
ATOM   1425  N   ASN A  89      23.844 -16.363 -10.167  1.00 56.46           N  
ATOM   1426  H   ASN A  89      24.547 -16.982 -10.545  1.00 56.46           H  
ATOM   1427  CA  ASN A  89      22.875 -16.997  -9.266  1.00 56.46           C  
ATOM   1428  HA  ASN A  89      22.887 -18.065  -9.484  1.00 56.46           H  
ATOM   1429  C   ASN A  89      21.428 -16.572  -9.482  1.00 56.46           C  
ATOM   1430  CB  ASN A  89      23.330 -16.838  -7.805  1.00 56.46           C  
ATOM   1431  HB2 ASN A  89      23.366 -15.780  -7.548  1.00 56.46           H  
ATOM   1432  HB3 ASN A  89      22.609 -17.319  -7.144  1.00 56.46           H  
ATOM   1433  O   ASN A  89      20.727 -16.283  -8.521  1.00 56.46           O  
ATOM   1434  CG  ASN A  89      24.673 -17.471  -7.536  1.00 56.46           C  
ATOM   1435  ND2 ASN A  89      25.306 -17.106  -6.449  1.00 56.46           N  
ATOM   1436 HD21 ASN A  89      26.157 -17.605  -6.235  1.00 56.46           H  
ATOM   1437 HD22 ASN A  89      24.871 -16.477  -5.789  1.00 56.46           H  
ATOM   1438  OD1 ASN A  89      25.179 -18.274  -8.299  1.00 56.46           O  
ATOM   1439  N   VAL A  90      20.980 -16.565 -10.736  1.00 55.12           N  
ATOM   1440  H   VAL A  90      21.609 -16.818 -11.485  1.00 55.12           H  
ATOM   1441  CA  VAL A  90      19.574 -16.333 -11.050  1.00 55.12           C  
ATOM   1442  HA  VAL A  90      19.233 -15.471 -10.477  1.00 55.12           H  
ATOM   1443  C   VAL A  90      18.761 -17.549 -10.597  1.00 55.12           C  
ATOM   1444  CB  VAL A  90      19.375 -16.022 -12.539  1.00 55.12           C  
ATOM   1445  HB  VAL A  90      19.513 -16.923 -13.137  1.00 55.12           H  
ATOM   1446  O   VAL A  90      18.469 -18.454 -11.379  1.00 55.12           O  
ATOM   1447  CG1 VAL A  90      17.963 -15.498 -12.725  1.00 55.12           C  
ATOM   1448 HG11 VAL A  90      17.818 -15.377 -13.798  1.00 55.12           H  
ATOM   1449 HG12 VAL A  90      17.226 -16.210 -12.352  1.00 55.12           H  
ATOM   1450 HG13 VAL A  90      17.831 -14.547 -12.209  1.00 55.12           H  
ATOM   1451  CG2 VAL A  90      20.336 -14.949 -13.078  1.00 55.12           C  
ATOM   1452 HG21 VAL A  90      20.266 -14.049 -12.467  1.00 55.12           H  
ATOM   1453 HG22 VAL A  90      20.075 -14.699 -14.106  1.00 55.12           H  
ATOM   1454 HG23 VAL A  90      21.363 -15.314 -13.061  1.00 55.12           H  
ATOM   1455  N   LYS A  91      18.439 -17.612  -9.303  1.00 52.10           N  
ATOM   1456  H   LYS A  91      18.772 -16.868  -8.707  1.00 52.10           H  
ATOM   1457  CA  LYS A  91      17.403 -18.507  -8.796  1.00 52.10           C  
ATOM   1458  HA  LYS A  91      17.474 -19.476  -9.289  1.00 52.10           H  
ATOM   1459  C   LYS A  91      16.083 -17.882  -9.218  1.00 52.10           C  
ATOM   1460  CB  LYS A  91      17.520 -18.731  -7.282  1.00 52.10           C  
ATOM   1461  HB2 LYS A  91      16.577 -19.150  -6.929  1.00 52.10           H  
ATOM   1462  HB3 LYS A  91      17.680 -17.780  -6.775  1.00 52.10           H  
ATOM   1463  O   LYS A  91      15.548 -16.990  -8.569  1.00 52.10           O  
ATOM   1464  CG  LYS A  91      18.651 -19.715  -6.938  1.00 52.10           C  
ATOM   1465  HG2 LYS A  91      18.537 -20.619  -7.537  1.00 52.10           H  
ATOM   1466  HG3 LYS A  91      19.614 -19.258  -7.167  1.00 52.10           H  
ATOM   1467  CD  LYS A  91      18.601 -20.098  -5.452  1.00 52.10           C  
ATOM   1468  HD2 LYS A  91      18.732 -19.199  -4.849  1.00 52.10           H  
ATOM   1469  HD3 LYS A  91      17.623 -20.525  -5.233  1.00 52.10           H  
ATOM   1470  CE  LYS A  91      19.690 -21.121  -5.098  1.00 52.10           C  
ATOM   1471  HE2 LYS A  91      20.666 -20.675  -5.289  1.00 52.10           H  
ATOM   1472  HE3 LYS A  91      19.580 -21.983  -5.755  1.00 52.10           H  
ATOM   1473  NZ  LYS A  91      19.590 -21.553  -3.678  1.00 52.10           N  
ATOM   1474  HZ1 LYS A  91      18.692 -21.981  -3.500  1.00 52.10           H  
ATOM   1475  HZ2 LYS A  91      20.303 -22.231  -3.452  1.00 52.10           H  
ATOM   1476  HZ3 LYS A  91      19.684 -20.768  -3.050  1.00 52.10           H  
ATOM   1477  N   HIS A  92      15.636 -18.300 -10.392  1.00 50.96           N  
ATOM   1478  H   HIS A  92      16.223 -18.940 -10.909  1.00 50.96           H  
ATOM   1479  CA  HIS A  92      14.340 -17.965 -10.950  1.00 50.96           C  
ATOM   1480  HA  HIS A  92      14.236 -16.887 -11.072  1.00 50.96           H  
ATOM   1481  C   HIS A  92      13.253 -18.477 -10.014  1.00 50.96           C  
ATOM   1482  CB  HIS A  92      14.230 -18.651 -12.317  1.00 50.96           C  
ATOM   1483  HB2 HIS A  92      13.202 -18.593 -12.675  1.00 50.96           H  
ATOM   1484  HB3 HIS A  92      14.462 -19.711 -12.211  1.00 50.96           H  
ATOM   1485  O   HIS A  92      12.956 -19.668 -10.016  1.00 50.96           O  
ATOM   1486  CG  HIS A  92      15.137 -18.063 -13.356  1.00 50.96           C  
ATOM   1487  CD2 HIS A  92      16.290 -18.630 -13.810  1.00 50.96           C  
ATOM   1488  HD2 HIS A  92      16.718 -19.562 -13.472  1.00 50.96           H  
ATOM   1489  ND1 HIS A  92      14.912 -16.869 -14.038  1.00 50.96           N  
ATOM   1490  CE1 HIS A  92      15.927 -16.758 -14.899  1.00 50.96           C  
ATOM   1491  HE1 HIS A  92      16.008 -15.972 -15.635  1.00 50.96           H  
ATOM   1492  NE2 HIS A  92      16.773 -17.794 -14.785  1.00 50.96           N  
ATOM   1493  HE2 HIS A  92      17.591 -17.959 -15.354  1.00 50.96           H  
ATOM   1494  N   ILE A  93      12.621 -17.588  -9.254  1.00 53.10           N  
ATOM   1495  H   ILE A  93      12.970 -16.642  -9.203  1.00 53.10           H  
ATOM   1496  CA  ILE A  93      11.235 -17.823  -8.860  1.00 53.10           C  
ATOM   1497  HA  ILE A  93      11.001 -18.884  -8.946  1.00 53.10           H  
ATOM   1498  C   ILE A  93      10.399 -17.102  -9.915  1.00 53.10           C  
ATOM   1499  CB  ILE A  93      10.951 -17.452  -7.389  1.00 53.10           C  
ATOM   1500  HB  ILE A  93      11.105 -16.381  -7.251  1.00 53.10           H  
ATOM   1501  O   ILE A  93       9.938 -15.973  -9.740  1.00 53.10           O  
ATOM   1502  CG1 ILE A  93      11.913 -18.226  -6.453  1.00 53.10           C  
ATOM   1503 HG12 ILE A  93      12.940 -17.955  -6.695  1.00 53.10           H  
ATOM   1504 HG13 ILE A  93      11.799 -19.297  -6.622  1.00 53.10           H  
ATOM   1505  CG2 ILE A  93       9.485 -17.800  -7.064  1.00 53.10           C  
ATOM   1506 HG21 ILE A  93       9.325 -18.876  -7.137  1.00 53.10           H  
ATOM   1507 HG22 ILE A  93       9.237 -17.472  -6.055  1.00 53.10           H  
ATOM   1508 HG23 ILE A  93       8.805 -17.287  -7.744  1.00 53.10           H  
ATOM   1509  CD1 ILE A  93      11.716 -17.943  -4.958  1.00 53.10           C  
ATOM   1510 HD11 ILE A  93      10.765 -18.349  -4.611  1.00 53.10           H  
ATOM   1511 HD12 ILE A  93      11.745 -16.869  -4.775  1.00 53.10           H  
ATOM   1512 HD13 ILE A  93      12.518 -18.419  -4.393  1.00 53.10           H  
ATOM   1513  N   ILE A  94      10.263 -17.744 -11.079  1.00 52.99           N  
ATOM   1514  H   ILE A  94      10.670 -18.664 -11.169  1.00 52.99           H  
ATOM   1515  CA  ILE A  94       9.309 -17.299 -12.093  1.00 52.99           C  
ATOM   1516  HA  ILE A  94       9.310 -16.210 -12.138  1.00 52.99           H  
ATOM   1517  C   ILE A  94       7.945 -17.755 -11.603  1.00 52.99           C  
ATOM   1518  CB  ILE A  94       9.633 -17.819 -13.512  1.00 52.99           C  
ATOM   1519  HB  ILE A  94       9.693 -18.907 -13.483  1.00 52.99           H  
ATOM   1520  O   ILE A  94       7.508 -18.872 -11.864  1.00 52.99           O  
ATOM   1521  CG1 ILE A  94      10.976 -17.248 -14.008  1.00 52.99           C  
ATOM   1522 HG12 ILE A  94      10.833 -16.217 -14.335  1.00 52.99           H  
ATOM   1523 HG13 ILE A  94      11.695 -17.214 -13.190  1.00 52.99           H  
ATOM   1524  CG2 ILE A  94       8.530 -17.393 -14.507  1.00 52.99           C  
ATOM   1525 HG21 ILE A  94       8.779 -17.720 -15.516  1.00 52.99           H  
ATOM   1526 HG22 ILE A  94       8.404 -16.310 -14.501  1.00 52.99           H  
ATOM   1527 HG23 ILE A  94       7.581 -17.862 -14.250  1.00 52.99           H  
ATOM   1528  CD1 ILE A  94      11.582 -18.062 -15.160  1.00 52.99           C  
ATOM   1529 HD11 ILE A  94      11.720 -19.098 -14.851  1.00 52.99           H  
ATOM   1530 HD12 ILE A  94      10.940 -18.027 -16.040  1.00 52.99           H  
ATOM   1531 HD13 ILE A  94      12.553 -17.641 -15.423  1.00 52.99           H  
ATOM   1532  N   LYS A  95       7.268 -16.874 -10.880  1.00 54.15           N  
ATOM   1533  H   LYS A  95       7.736 -16.023 -10.603  1.00 54.15           H  
ATOM   1534  CA  LYS A  95       5.817 -16.895 -10.868  1.00 54.15           C  
ATOM   1535  HA  LYS A  95       5.478 -17.824 -11.327  1.00 54.15           H  
ATOM   1536  C   LYS A  95       5.388 -15.757 -11.772  1.00 54.15           C  
ATOM   1537  CB  LYS A  95       5.304 -16.861  -9.421  1.00 54.15           C  
ATOM   1538  HB2 LYS A  95       6.045 -17.351  -8.789  1.00 54.15           H  
ATOM   1539  HB3 LYS A  95       5.198 -15.834  -9.073  1.00 54.15           H  
ATOM   1540  O   LYS A  95       5.790 -14.620 -11.549  1.00 54.15           O  
ATOM   1541  CG  LYS A  95       3.971 -17.613  -9.281  1.00 54.15           C  
ATOM   1542  HG2 LYS A  95       3.846 -18.327 -10.095  1.00 54.15           H  
ATOM   1543  HG3 LYS A  95       3.151 -16.897  -9.332  1.00 54.15           H  
ATOM   1544  CD  LYS A  95       3.923 -18.402  -7.961  1.00 54.15           C  
ATOM   1545  HD2 LYS A  95       4.707 -19.160  -7.955  1.00 54.15           H  
ATOM   1546  HD3 LYS A  95       4.079 -17.739  -7.110  1.00 54.15           H  
ATOM   1547  CE  LYS A  95       2.565 -19.086  -7.889  1.00 54.15           C  
ATOM   1548  HE2 LYS A  95       1.838 -18.374  -8.281  1.00 54.15           H  
ATOM   1549  HE3 LYS A  95       2.554 -19.947  -8.558  1.00 54.15           H  
ATOM   1550  NZ  LYS A  95       2.146 -19.486  -6.519  1.00 54.15           N  
ATOM   1551  HZ1 LYS A  95       1.177 -19.764  -6.580  1.00 54.15           H  
ATOM   1552  HZ2 LYS A  95       2.687 -20.262  -6.164  1.00 54.15           H  
ATOM   1553  HZ3 LYS A  95       2.173 -18.710  -5.874  1.00 54.15           H  
ATOM   1554  N   ILE A  96       4.672 -16.082 -12.844  1.00 54.75           N  
ATOM   1555  H   ILE A  96       4.416 -17.051 -12.973  1.00 54.75           H  
ATOM   1556  CA  ILE A  96       3.925 -15.082 -13.601  1.00 54.75           C  
ATOM   1557  HA  ILE A  96       4.583 -14.259 -13.878  1.00 54.75           H  
ATOM   1558  C   ILE A  96       2.872 -14.574 -12.630  1.00 54.75           C  
ATOM   1559  CB  ILE A  96       3.310 -15.688 -14.880  1.00 54.75           C  
ATOM   1560  HB  ILE A  96       2.796 -16.612 -14.615  1.00 54.75           H  
ATOM   1561  O   ILE A  96       2.033 -15.335 -12.154  1.00 54.75           O  
ATOM   1562  CG1 ILE A  96       4.449 -16.015 -15.873  1.00 54.75           C  
ATOM   1563 HG12 ILE A  96       5.196 -16.634 -15.375  1.00 54.75           H  
ATOM   1564 HG13 ILE A  96       4.934 -15.091 -16.185  1.00 54.75           H  
ATOM   1565  CG2 ILE A  96       2.280 -14.737 -15.518  1.00 54.75           C  
ATOM   1566 HG21 ILE A  96       1.473 -14.513 -14.820  1.00 54.75           H  
ATOM   1567 HG22 ILE A  96       1.818 -15.209 -16.385  1.00 54.75           H  
ATOM   1568 HG23 ILE A  96       2.762 -13.811 -15.829  1.00 54.75           H  
ATOM   1569  CD1 ILE A  96       3.991 -16.775 -17.122  1.00 54.75           C  
ATOM   1570 HD11 ILE A  96       3.457 -17.680 -16.833  1.00 54.75           H  
ATOM   1571 HD12 ILE A  96       4.864 -17.054 -17.712  1.00 54.75           H  
ATOM   1572 HD13 ILE A  96       3.348 -16.150 -17.741  1.00 54.75           H  
ATOM   1573  N   LEU A  97       2.993 -13.306 -12.276  1.00 62.52           N  
ATOM   1574  H   LEU A  97       3.781 -12.779 -12.623  1.00 62.52           H  
ATOM   1575  CA  LEU A  97       2.081 -12.659 -11.356  1.00 62.52           C  
ATOM   1576  HA  LEU A  97       1.551 -13.392 -10.748  1.00 62.52           H  
ATOM   1577  C   LEU A  97       1.083 -11.901 -12.219  1.00 62.52           C  
ATOM   1578  CB  LEU A  97       2.899 -11.761 -10.416  1.00 62.52           C  
ATOM   1579  HB2 LEU A  97       3.464 -11.051 -11.020  1.00 62.52           H  
ATOM   1580  HB3 LEU A  97       2.213 -11.201  -9.780  1.00 62.52           H  
ATOM   1581  O   LEU A  97       1.474 -10.857 -12.760  1.00 62.52           O  
ATOM   1582  CG  LEU A  97       3.883 -12.577  -9.556  1.00 62.52           C  
ATOM   1583  HG  LEU A  97       4.375 -13.324 -10.180  1.00 62.52           H  
ATOM   1584  CD1 LEU A  97       5.011 -11.735  -8.964  1.00 62.52           C  
ATOM   1585 HD11 LEU A  97       5.111 -11.904  -7.892  1.00 62.52           H  
ATOM   1586 HD12 LEU A  97       4.858 -10.680  -9.191  1.00 62.52           H  
ATOM   1587 HD13 LEU A  97       5.944 -12.037  -9.439  1.00 62.52           H  
ATOM   1588  CD2 LEU A  97       3.163 -13.359  -8.482  1.00 62.52           C  
ATOM   1589 HD21 LEU A  97       2.561 -12.675  -7.882  1.00 62.52           H  
ATOM   1590 HD22 LEU A  97       3.900 -13.868  -7.862  1.00 62.52           H  
ATOM   1591 HD23 LEU A  97       2.517 -14.097  -8.958  1.00 62.52           H  
ATOM   1592  N   PRO A  98      -0.160 -12.392 -12.401  1.00 59.59           N  
ATOM   1593  CA  PRO A  98      -1.211 -11.512 -12.874  1.00 59.59           C  
ATOM   1594  HA  PRO A  98      -1.033 -11.251 -13.918  1.00 59.59           H  
ATOM   1595  C   PRO A  98      -1.192 -10.248 -12.018  1.00 59.59           C  
ATOM   1596  CB  PRO A  98      -2.528 -12.275 -12.762  1.00 59.59           C  
ATOM   1597  HB2 PRO A  98      -2.834 -12.633 -13.745  1.00 59.59           H  
ATOM   1598  HB3 PRO A  98      -3.300 -11.640 -12.328  1.00 59.59           H  
ATOM   1599  O   PRO A  98      -0.908 -10.292 -10.808  1.00 59.59           O  
ATOM   1600  CG  PRO A  98      -2.227 -13.464 -11.854  1.00 59.59           C  
ATOM   1601  HG2 PRO A  98      -2.790 -14.349 -12.153  1.00 59.59           H  
ATOM   1602  HG3 PRO A  98      -2.466 -13.197 -10.825  1.00 59.59           H  
ATOM   1603  CD  PRO A  98      -0.721 -13.677 -11.995  1.00 59.59           C  
ATOM   1604  HD2 PRO A  98      -0.531 -14.412 -12.777  1.00 59.59           H  
ATOM   1605  HD3 PRO A  98      -0.323 -14.035 -11.045  1.00 59.59           H  
ATOM   1606  N   TYR A  99      -1.404  -9.106 -12.673  1.00 62.90           N  
ATOM   1607  H   TYR A  99      -1.694  -9.161 -13.639  1.00 62.90           H  
ATOM   1608  CA  TYR A  99      -1.547  -7.838 -11.973  1.00 62.90           C  
ATOM   1609  HA  TYR A  99      -0.576  -7.523 -11.592  1.00 62.90           H  
ATOM   1610  C   TYR A  99      -2.492  -8.052 -10.797  1.00 62.90           C  
ATOM   1611  CB  TYR A  99      -2.100  -6.764 -12.918  1.00 62.90           C  
ATOM   1612  HB2 TYR A  99      -2.745  -7.223 -13.667  1.00 62.90           H  
ATOM   1613  HB3 TYR A  99      -2.731  -6.084 -12.345  1.00 62.90           H  
ATOM   1614  O   TYR A  99      -3.521  -8.699 -10.941  1.00 62.90           O  
ATOM   1615  CG  TYR A  99      -1.034  -5.933 -13.601  1.00 62.90           C  
ATOM   1616  CD1 TYR A  99      -0.684  -4.683 -13.063  1.00 62.90           C  
ATOM   1617  HD1 TYR A  99      -1.178  -4.321 -12.173  1.00 62.90           H  
ATOM   1618  CD2 TYR A  99      -0.418  -6.377 -14.788  1.00 62.90           C  
ATOM   1619  HD2 TYR A  99      -0.698  -7.327 -15.217  1.00 62.90           H  
ATOM   1620  CE1 TYR A  99       0.264  -3.876 -13.717  1.00 62.90           C  
ATOM   1621  HE1 TYR A  99       0.475  -2.879 -13.357  1.00 62.90           H  
ATOM   1622  CE2 TYR A  99       0.567  -5.586 -15.417  1.00 62.90           C  
ATOM   1623  HE2 TYR A  99       1.042  -5.926 -16.326  1.00 62.90           H  
ATOM   1624  OH  TYR A  99       1.853  -3.543 -15.456  1.00 62.90           O  
ATOM   1625  HH  TYR A  99       1.884  -2.687 -15.024  1.00 62.90           H  
ATOM   1626  CZ  TYR A  99       0.915  -4.335 -14.872  1.00 62.90           C  
ATOM   1627  N   THR A 100      -2.141  -7.499  -9.640  1.00 65.99           N  
ATOM   1628  H   THR A 100      -1.257  -7.015  -9.582  1.00 65.99           H  
ATOM   1629  CA  THR A 100      -2.911  -7.611  -8.398  1.00 65.99           C  
ATOM   1630  HA  THR A 100      -2.480  -6.866  -7.730  1.00 65.99           H  
ATOM   1631  C   THR A 100      -2.764  -8.913  -7.606  1.00 65.99           C  
ATOM   1632  CB  THR A 100      -4.376  -7.178  -8.565  1.00 65.99           C  
ATOM   1633  HB  THR A 100      -4.714  -6.916  -7.562  1.00 65.99           H  
ATOM   1634  O   THR A 100      -3.418  -9.048  -6.578  1.00 65.99           O  
ATOM   1635  CG2 THR A 100      -4.572  -5.939  -9.447  1.00 65.99           C  
ATOM   1636 HG21 THR A 100      -4.005  -5.098  -9.047  1.00 65.99           H  
ATOM   1637 HG22 THR A 100      -4.267  -6.132 -10.476  1.00 65.99           H  
ATOM   1638 HG23 THR A 100      -5.634  -5.694  -9.484  1.00 65.99           H  
ATOM   1639  OG1 THR A 100      -5.236  -8.184  -9.033  1.00 65.99           O  
ATOM   1640  HG1 THR A 100      -4.862  -8.554  -9.835  1.00 65.99           H  
ATOM   1641  N   SER A 101      -1.833  -9.804  -7.973  1.00 79.85           N  
ATOM   1642  H   SER A 101      -1.405  -9.709  -8.883  1.00 79.85           H  
ATOM   1643  CA  SER A 101      -1.471 -10.950  -7.119  1.00 79.85           C  
ATOM   1644  HA  SER A 101      -2.343 -11.600  -7.037  1.00 79.85           H  
ATOM   1645  C   SER A 101      -1.066 -10.507  -5.704  1.00 79.85           C  
ATOM   1646  CB  SER A 101      -0.315 -11.761  -7.702  1.00 79.85           C  
ATOM   1647  HB2 SER A 101      -0.114 -12.596  -7.030  1.00 79.85           H  
ATOM   1648  HB3 SER A 101       0.569 -11.126  -7.766  1.00 79.85           H  
ATOM   1649  O   SER A 101      -0.473  -9.437  -5.514  1.00 79.85           O  
ATOM   1650  OG  SER A 101      -0.592 -12.301  -8.972  1.00 79.85           O  
ATOM   1651  HG  SER A 101      -0.870 -11.603  -9.570  1.00 79.85           H  
ATOM   1652  N   LEU A 102      -1.350 -11.346  -4.711  1.00 85.93           N  
ATOM   1653  H   LEU A 102      -1.804 -12.222  -4.929  1.00 85.93           H  
ATOM   1654  CA  LEU A 102      -1.215 -11.021  -3.296  1.00 85.93           C  
ATOM   1655  HA  LEU A 102      -1.057  -9.948  -3.182  1.00 85.93           H  
ATOM   1656  C   LEU A 102      -0.023 -11.751  -2.669  1.00 85.93           C  
ATOM   1657  CB  LEU A 102      -2.557 -11.377  -2.637  1.00 85.93           C  
ATOM   1658  HB2 LEU A 102      -3.345 -10.805  -3.127  1.00 85.93           H  
ATOM   1659  HB3 LEU A 102      -2.772 -12.428  -2.832  1.00 85.93           H  
ATOM   1660  O   LEU A 102       0.086 -12.968  -2.756  1.00 85.93           O  
ATOM   1661  CG  LEU A 102      -2.634 -11.127  -1.125  1.00 85.93           C  
ATOM   1662  HG  LEU A 102      -1.861 -11.696  -0.607  1.00 85.93           H  
ATOM   1663  CD1 LEU A 102      -2.462  -9.642  -0.814  1.00 85.93           C  
ATOM   1664 HD11 LEU A 102      -2.989  -9.408   0.111  1.00 85.93           H  
ATOM   1665 HD12 LEU A 102      -2.911  -9.043  -1.606  1.00 85.93           H  
ATOM   1666 HD13 LEU A 102      -1.402  -9.405  -0.726  1.00 85.93           H  
ATOM   1667  CD2 LEU A 102      -3.995 -11.590  -0.612  1.00 85.93           C  
ATOM   1668 HD21 LEU A 102      -4.157 -12.635  -0.878  1.00 85.93           H  
ATOM   1669 HD22 LEU A 102      -4.790 -10.997  -1.063  1.00 85.93           H  
ATOM   1670 HD23 LEU A 102      -4.049 -11.503   0.473  1.00 85.93           H  
ATOM   1671  N   PHE A 103       0.856 -11.018  -1.991  1.00 87.58           N  
ATOM   1672  H   PHE A 103       0.735 -10.015  -1.975  1.00 87.58           H  
ATOM   1673  CA  PHE A 103       1.893 -11.597  -1.138  1.00 87.58           C  
ATOM   1674  HA  PHE A 103       2.024 -12.652  -1.381  1.00 87.58           H  
ATOM   1675  C   PHE A 103       1.502 -11.516   0.329  1.00 87.58           C  
ATOM   1676  CB  PHE A 103       3.232 -10.891  -1.360  1.00 87.58           C  
ATOM   1677  HB2 PHE A 103       3.071  -9.817  -1.454  1.00 87.58           H  
ATOM   1678  HB3 PHE A 103       3.858 -11.051  -0.483  1.00 87.58           H  
ATOM   1679  O   PHE A 103       1.112 -10.444   0.795  1.00 87.58           O  
ATOM   1680  CG  PHE A 103       4.001 -11.413  -2.549  1.00 87.58           C  
ATOM   1681  CD1 PHE A 103       4.534 -12.713  -2.510  1.00 87.58           C  
ATOM   1682  HD1 PHE A 103       4.346 -13.355  -1.662  1.00 87.58           H  
ATOM   1683  CD2 PHE A 103       4.242 -10.594  -3.662  1.00 87.58           C  
ATOM   1684  HD2 PHE A 103       3.843  -9.592  -3.695  1.00 87.58           H  
ATOM   1685  CE1 PHE A 103       5.334 -13.187  -3.561  1.00 87.58           C  
ATOM   1686  HE1 PHE A 103       5.767 -14.174  -3.498  1.00 87.58           H  
ATOM   1687  CE2 PHE A 103       5.046 -11.076  -4.711  1.00 87.58           C  
ATOM   1688  HE2 PHE A 103       5.304 -10.431  -5.537  1.00 87.58           H  
ATOM   1689  CZ  PHE A 103       5.586 -12.369  -4.671  1.00 87.58           C  
ATOM   1690  HZ  PHE A 103       6.217 -12.726  -5.471  1.00 87.58           H  
ATOM   1691  N   GLU A 104       1.695 -12.609   1.061  1.00 90.74           N  
ATOM   1692  H   GLU A 104       1.979 -13.455   0.588  1.00 90.74           H  
ATOM   1693  CA  GLU A 104       1.665 -12.664   2.521  1.00 90.74           C  
ATOM   1694  HA  GLU A 104       1.286 -11.719   2.910  1.00 90.74           H  
ATOM   1695  C   GLU A 104       3.083 -12.860   3.063  1.00 90.74           C  
ATOM   1696  CB  GLU A 104       0.696 -13.758   2.976  1.00 90.74           C  
ATOM   1697  HB2 GLU A 104      -0.281 -13.533   2.548  1.00 90.74           H  
ATOM   1698  HB3 GLU A 104       1.026 -14.728   2.602  1.00 90.74           H  
ATOM   1699  O   GLU A 104       3.748 -13.855   2.786  1.00 90.74           O  
ATOM   1700  CG  GLU A 104       0.556 -13.808   4.502  1.00 90.74           C  
ATOM   1701  HG2 GLU A 104       0.439 -12.792   4.880  1.00 90.74           H  
ATOM   1702  HG3 GLU A 104       1.457 -14.233   4.945  1.00 90.74           H  
ATOM   1703  CD  GLU A 104      -0.670 -14.641   4.884  1.00 90.74           C  
ATOM   1704  OE1 GLU A 104      -1.660 -14.024   5.362  1.00 90.74           O  
ATOM   1705  OE2 GLU A 104      -0.665 -15.855   4.614  1.00 90.74           O  
ATOM   1706  N   PHE A 105       3.567 -11.869   3.806  1.00 90.52           N  
ATOM   1707  H   PHE A 105       2.950 -11.106   4.045  1.00 90.52           H  
ATOM   1708  CA  PHE A 105       4.919 -11.834   4.362  1.00 90.52           C  
ATOM   1709  HA  PHE A 105       5.589 -12.355   3.678  1.00 90.52           H  
ATOM   1710  C   PHE A 105       4.982 -12.543   5.725  1.00 90.52           C  
ATOM   1711  CB  PHE A 105       5.358 -10.368   4.455  1.00 90.52           C  
ATOM   1712  HB2 PHE A 105       6.283 -10.301   5.027  1.00 90.52           H  
ATOM   1713  HB3 PHE A 105       4.604  -9.801   5.001  1.00 90.52           H  
ATOM   1714  O   PHE A 105       3.944 -12.645   6.381  1.00 90.52           O  
ATOM   1715  CG  PHE A 105       5.588  -9.731   3.100  1.00 90.52           C  
ATOM   1716  CD1 PHE A 105       6.881  -9.713   2.554  1.00 90.52           C  
ATOM   1717  HD1 PHE A 105       7.707 -10.159   3.089  1.00 90.52           H  
ATOM   1718  CD2 PHE A 105       4.514  -9.201   2.361  1.00 90.52           C  
ATOM   1719  HD2 PHE A 105       3.509  -9.249   2.755  1.00 90.52           H  
ATOM   1720  CE1 PHE A 105       7.101  -9.144   1.292  1.00 90.52           C  
ATOM   1721  HE1 PHE A 105       8.099  -9.168   0.881  1.00 90.52           H  
ATOM   1722  CE2 PHE A 105       4.736  -8.638   1.095  1.00 90.52           C  
ATOM   1723  HE2 PHE A 105       3.896  -8.283   0.516  1.00 90.52           H  
ATOM   1724  CZ  PHE A 105       6.034  -8.595   0.561  1.00 90.52           C  
ATOM   1725  HZ  PHE A 105       6.207  -8.181  -0.421  1.00 90.52           H  
ATOM   1726  N   PRO A 106       6.175 -12.951   6.212  1.00 84.47           N  
ATOM   1727  CA  PRO A 106       6.325 -13.716   7.461  1.00 84.47           C  
ATOM   1728  HA  PRO A 106       5.928 -14.718   7.294  1.00 84.47           H  
ATOM   1729  C   PRO A 106       5.616 -13.120   8.692  1.00 84.47           C  
ATOM   1730  CB  PRO A 106       7.839 -13.821   7.678  1.00 84.47           C  
ATOM   1731  HB2 PRO A 106       8.106 -14.727   8.222  1.00 84.47           H  
ATOM   1732  HB3 PRO A 106       8.208 -12.939   8.203  1.00 84.47           H  
ATOM   1733  O   PRO A 106       5.077 -13.848   9.517  1.00 84.47           O  
ATOM   1734  CG  PRO A 106       8.395 -13.834   6.255  1.00 84.47           C  
ATOM   1735  HG2 PRO A 106       9.431 -13.499   6.217  1.00 84.47           H  
ATOM   1736  HG3 PRO A 106       8.304 -14.836   5.834  1.00 84.47           H  
ATOM   1737  CD  PRO A 106       7.459 -12.881   5.515  1.00 84.47           C  
ATOM   1738  HD2 PRO A 106       7.378 -13.197   4.475  1.00 84.47           H  
ATOM   1739  HD3 PRO A 106       7.858 -11.868   5.572  1.00 84.47           H  
ATOM   1740  N   ASN A 107       5.507 -11.788   8.781  1.00 80.62           N  
ATOM   1741  H   ASN A 107       5.968 -11.241   8.068  1.00 80.62           H  
ATOM   1742  CA  ASN A 107       4.775 -11.097   9.854  1.00 80.62           C  
ATOM   1743  HA  ASN A 107       4.854 -11.706  10.754  1.00 80.62           H  
ATOM   1744  C   ASN A 107       3.258 -10.968   9.592  1.00 80.62           C  
ATOM   1745  CB  ASN A 107       5.462  -9.749  10.146  1.00 80.62           C  
ATOM   1746  HB2 ASN A 107       5.576  -9.192   9.216  1.00 80.62           H  
ATOM   1747  HB3 ASN A 107       4.851  -9.164  10.833  1.00 80.62           H  
ATOM   1748  O   ASN A 107       2.590 -10.113  10.177  1.00 80.62           O  
ATOM   1749  CG  ASN A 107       6.823  -9.908  10.796  1.00 80.62           C  
ATOM   1750  ND2 ASN A 107       7.639  -8.882  10.771  1.00 80.62           N  
ATOM   1751 HD21 ASN A 107       8.533  -9.043  11.212  1.00 80.62           H  
ATOM   1752 HD22 ASN A 107       7.361  -7.993  10.380  1.00 80.62           H  
ATOM   1753  OD1 ASN A 107       7.179 -10.932  11.341  1.00 80.62           O  
ATOM   1754  N   THR A 108       2.692 -11.792   8.705  1.00 80.19           N  
ATOM   1755  H   THR A 108       3.299 -12.459   8.252  1.00 80.19           H  
ATOM   1756  CA  THR A 108       1.268 -11.843   8.301  1.00 80.19           C  
ATOM   1757  HA  THR A 108       1.201 -12.589   7.510  1.00 80.19           H  
ATOM   1758  C   THR A 108       0.716 -10.552   7.693  1.00 80.19           C  
ATOM   1759  CB  THR A 108       0.350 -12.328   9.437  1.00 80.19           C  
ATOM   1760  HB  THR A 108      -0.636 -12.539   9.023  1.00 80.19           H  
ATOM   1761  O   THR A 108      -0.502 -10.351   7.610  1.00 80.19           O  
ATOM   1762  CG2 THR A 108       0.864 -13.603  10.104  1.00 80.19           C  
ATOM   1763 HG21 THR A 108       0.124 -13.961  10.820  1.00 80.19           H  
ATOM   1764 HG22 THR A 108       1.018 -14.375   9.350  1.00 80.19           H  
ATOM   1765 HG23 THR A 108       1.803 -13.425  10.628  1.00 80.19           H  
ATOM   1766  OG1 THR A 108       0.215 -11.305  10.417  1.00 80.19           O  
ATOM   1767  HG1 THR A 108       1.112 -11.003  10.578  1.00 80.19           H  
ATOM   1768  N   TYR A 109       1.580  -9.609   7.317  1.00 90.20           N  
ATOM   1769  H   TYR A 109       2.566  -9.823   7.354  1.00 90.20           H  
ATOM   1770  CA  TYR A 109       1.139  -8.464   6.537  1.00 90.20           C  
ATOM   1771  HA  TYR A 109       0.112  -8.230   6.817  1.00 90.20           H  
ATOM   1772  C   TYR A 109       1.112  -8.834   5.066  1.00 90.20           C  
ATOM   1773  CB  TYR A 109       1.948  -7.204   6.836  1.00 90.20           C  
ATOM   1774  HB2 TYR A 109       1.984  -7.081   7.918  1.00 90.20           H  
ATOM   1775  HB3 TYR A 109       1.413  -6.346   6.427  1.00 90.20           H  
ATOM   1776  O   TYR A 109       1.900  -9.646   4.586  1.00 90.20           O  
ATOM   1777  CG  TYR A 109       3.360  -7.185   6.298  1.00 90.20           C  
ATOM   1778  CD1 TYR A 109       4.429  -7.444   7.173  1.00 90.20           C  
ATOM   1779  HD1 TYR A 109       4.233  -7.646   8.215  1.00 90.20           H  
ATOM   1780  CD2 TYR A 109       3.612  -6.885   4.945  1.00 90.20           C  
ATOM   1781  HD2 TYR A 109       2.796  -6.734   4.254  1.00 90.20           H  
ATOM   1782  CE1 TYR A 109       5.754  -7.400   6.699  1.00 90.20           C  
ATOM   1783  HE1 TYR A 109       6.579  -7.584   7.372  1.00 90.20           H  
ATOM   1784  CE2 TYR A 109       4.935  -6.828   4.472  1.00 90.20           C  
ATOM   1785  HE2 TYR A 109       5.153  -6.614   3.436  1.00 90.20           H  
ATOM   1786  OH  TYR A 109       7.284  -7.034   4.886  1.00 90.20           O  
ATOM   1787  HH  TYR A 109       7.914  -6.993   5.609  1.00 90.20           H  
ATOM   1788  CZ  TYR A 109       6.008  -7.087   5.347  1.00 90.20           C  
ATOM   1789  N   ARG A 110       0.190  -8.209   4.348  1.00 90.90           N  
ATOM   1790  H   ARG A 110      -0.447  -7.592   4.832  1.00 90.90           H  
ATOM   1791  CA  ARG A 110      -0.089  -8.510   2.956  1.00 90.90           C  
ATOM   1792  HA  ARG A 110       0.580  -9.311   2.640  1.00 90.90           H  
ATOM   1793  C   ARG A 110       0.183  -7.311   2.065  1.00 90.90           C  
ATOM   1794  CB  ARG A 110      -1.523  -9.027   2.845  1.00 90.90           C  
ATOM   1795  HB2 ARG A 110      -2.191  -8.314   3.329  1.00 90.90           H  
ATOM   1796  HB3 ARG A 110      -1.783  -9.098   1.789  1.00 90.90           H  
ATOM   1797  O   ARG A 110       0.005  -6.158   2.490  1.00 90.90           O  
ATOM   1798  CG  ARG A 110      -1.710 -10.410   3.483  1.00 90.90           C  
ATOM   1799  HG2 ARG A 110      -1.130 -11.147   2.928  1.00 90.90           H  
ATOM   1800  HG3 ARG A 110      -1.368 -10.396   4.518  1.00 90.90           H  
ATOM   1801  CD  ARG A 110      -3.188 -10.804   3.463  1.00 90.90           C  
ATOM   1802  HD2 ARG A 110      -3.528 -10.848   2.429  1.00 90.90           H  
ATOM   1803  HD3 ARG A 110      -3.766 -10.045   3.989  1.00 90.90           H  
ATOM   1804  NE  ARG A 110      -3.391 -12.108   4.110  1.00 90.90           N  
ATOM   1805  HE  ARG A 110      -2.589 -12.605   4.470  1.00 90.90           H  
ATOM   1806  NH1 ARG A 110      -5.677 -12.281   3.871  1.00 90.90           N  
ATOM   1807 HH11 ARG A 110      -6.519 -12.829   3.983  1.00 90.90           H  
ATOM   1808 HH12 ARG A 110      -5.709 -11.421   3.342  1.00 90.90           H  
ATOM   1809  NH2 ARG A 110      -4.474 -13.900   4.880  1.00 90.90           N  
ATOM   1810 HH21 ARG A 110      -5.282 -14.498   4.980  1.00 90.90           H  
ATOM   1811 HH22 ARG A 110      -3.558 -14.237   5.137  1.00 90.90           H  
ATOM   1812  CZ  ARG A 110      -4.526 -12.751   4.278  1.00 90.90           C  
ATOM   1813  N   ARG A 111       0.623  -7.557   0.832  1.00 89.71           N  
ATOM   1814  H   ARG A 111       0.760  -8.523   0.573  1.00 89.71           H  
ATOM   1815  CA  ARG A 111       0.764  -6.525  -0.206  1.00 89.71           C  
ATOM   1816  HA  ARG A 111       0.097  -5.699   0.039  1.00 89.71           H  
ATOM   1817  C   ARG A 111       0.326  -7.045  -1.572  1.00 89.71           C  
ATOM   1818  CB  ARG A 111       2.207  -6.000  -0.303  1.00 89.71           C  
ATOM   1819  HB2 ARG A 111       2.855  -6.819  -0.617  1.00 89.71           H  
ATOM   1820  HB3 ARG A 111       2.222  -5.265  -1.108  1.00 89.71           H  
ATOM   1821  O   ARG A 111       0.672  -8.161  -1.941  1.00 89.71           O  
ATOM   1822  CG  ARG A 111       2.798  -5.341   0.958  1.00 89.71           C  
ATOM   1823  HG2 ARG A 111       2.719  -6.020   1.807  1.00 89.71           H  
ATOM   1824  HG3 ARG A 111       3.857  -5.154   0.779  1.00 89.71           H  
ATOM   1825  CD  ARG A 111       2.116  -4.002   1.278  1.00 89.71           C  
ATOM   1826  HD2 ARG A 111       1.048  -4.159   1.428  1.00 89.71           H  
ATOM   1827  HD3 ARG A 111       2.237  -3.344   0.418  1.00 89.71           H  
ATOM   1828  NE  ARG A 111       2.699  -3.338   2.462  1.00 89.71           N  
ATOM   1829  HE  ARG A 111       3.423  -2.652   2.304  1.00 89.71           H  
ATOM   1830  NH1 ARG A 111       1.526  -4.428   4.128  1.00 89.71           N  
ATOM   1831 HH11 ARG A 111       1.553  -4.629   5.117  1.00 89.71           H  
ATOM   1832 HH12 ARG A 111       1.129  -5.066   3.453  1.00 89.71           H  
ATOM   1833  NH2 ARG A 111       3.015  -2.923   4.678  1.00 89.71           N  
ATOM   1834 HH21 ARG A 111       3.785  -2.287   4.532  1.00 89.71           H  
ATOM   1835 HH22 ARG A 111       2.817  -3.131   5.646  1.00 89.71           H  
ATOM   1836  CZ  ARG A 111       2.412  -3.563   3.731  1.00 89.71           C  
ATOM   1837  N   TYR A 112      -0.364  -6.202  -2.332  1.00 86.98           N  
ATOM   1838  H   TYR A 112      -0.560  -5.283  -1.961  1.00 86.98           H  
ATOM   1839  CA  TYR A 112      -0.670  -6.453  -3.737  1.00 86.98           C  
ATOM   1840  HA  TYR A 112      -0.876  -7.514  -3.876  1.00 86.98           H  
ATOM   1841  C   TYR A 112       0.512  -6.076  -4.610  1.00 86.98           C  
ATOM   1842  CB  TYR A 112      -1.894  -5.653  -4.197  1.00 86.98           C  
ATOM   1843  HB2 TYR A 112      -1.989  -5.750  -5.278  1.00 86.98           H  
ATOM   1844  HB3 TYR A 112      -1.738  -4.597  -3.972  1.00 86.98           H  
ATOM   1845  O   TYR A 112       1.144  -5.039  -4.395  1.00 86.98           O  
ATOM   1846  CG  TYR A 112      -3.194  -6.118  -3.590  1.00 86.98           C  
ATOM   1847  CD1 TYR A 112      -3.618  -7.443  -3.797  1.00 86.98           C  
ATOM   1848  HD1 TYR A 112      -3.030  -8.126  -4.393  1.00 86.98           H  
ATOM   1849  CD2 TYR A 112      -3.984  -5.238  -2.827  1.00 86.98           C  
ATOM   1850  HD2 TYR A 112      -3.680  -4.213  -2.678  1.00 86.98           H  
ATOM   1851  CE1 TYR A 112      -4.822  -7.897  -3.236  1.00 86.98           C  
ATOM   1852  HE1 TYR A 112      -5.163  -8.907  -3.412  1.00 86.98           H  
ATOM   1853  CE2 TYR A 112      -5.174  -5.703  -2.237  1.00 86.98           C  
ATOM   1854  HE2 TYR A 112      -5.773  -5.042  -1.628  1.00 86.98           H  
ATOM   1855  OH  TYR A 112      -6.738  -7.505  -1.880  1.00 86.98           O  
ATOM   1856  HH  TYR A 112      -7.265  -6.863  -1.398  1.00 86.98           H  
ATOM   1857  CZ  TYR A 112      -5.597  -7.034  -2.442  1.00 86.98           C  
ATOM   1858  N   ILE A 113       0.748  -6.862  -5.646  1.00 81.97           N  
ATOM   1859  H   ILE A 113       0.213  -7.714  -5.734  1.00 81.97           H  
ATOM   1860  CA  ILE A 113       1.667  -6.520  -6.723  1.00 81.97           C  
ATOM   1861  HA  ILE A 113       2.504  -5.945  -6.328  1.00 81.97           H  
ATOM   1862  C   ILE A 113       0.902  -5.679  -7.724  1.00 81.97           C  
ATOM   1863  CB  ILE A 113       2.210  -7.783  -7.391  1.00 81.97           C  
ATOM   1864  HB  ILE A 113       1.377  -8.309  -7.858  1.00 81.97           H  
ATOM   1865  O   ILE A 113      -0.037  -6.158  -8.354  1.00 81.97           O  
ATOM   1866  CG1 ILE A 113       2.825  -8.708  -6.328  1.00 81.97           C  
ATOM   1867 HG12 ILE A 113       3.710  -8.250  -5.884  1.00 81.97           H  
ATOM   1868 HG13 ILE A 113       2.111  -8.928  -5.535  1.00 81.97           H  
ATOM   1869  CG2 ILE A 113       3.221  -7.392  -8.490  1.00 81.97           C  
ATOM   1870 HG21 ILE A 113       3.674  -8.280  -8.931  1.00 81.97           H  
ATOM   1871 HG22 ILE A 113       4.001  -6.755  -8.073  1.00 81.97           H  
ATOM   1872 HG23 ILE A 113       2.714  -6.855  -9.292  1.00 81.97           H  
ATOM   1873  CD1 ILE A 113       3.185 -10.031  -6.966  1.00 81.97           C  
ATOM   1874 HD11 ILE A 113       2.549 -10.233  -7.827  1.00 81.97           H  
ATOM   1875 HD12 ILE A 113       3.048 -10.847  -6.256  1.00 81.97           H  
ATOM   1876 HD13 ILE A 113       4.224  -9.948  -7.287  1.00 81.97           H  
ATOM   1877  N   VAL A 114       1.290  -4.418  -7.877  1.00 75.18           N  
ATOM   1878  H   VAL A 114       2.073  -4.076  -7.339  1.00 75.18           H  
ATOM   1879  CA  VAL A 114       0.580  -3.517  -8.793  1.00 75.18           C  
ATOM   1880  HA  VAL A 114      -0.335  -3.996  -9.142  1.00 75.18           H  
ATOM   1881  C   VAL A 114       1.364  -3.251 -10.053  1.00 75.18           C  
ATOM   1882  CB  VAL A 114       0.147  -2.231  -8.085  1.00 75.18           C  
ATOM   1883  HB  VAL A 114       1.011  -1.709  -7.674  1.00 75.18           H  
ATOM   1884  O   VAL A 114       0.757  -2.950 -11.063  1.00 75.18           O  
ATOM   1885  CG1 VAL A 114      -0.615  -1.277  -9.017  1.00 75.18           C  
ATOM   1886 HG11 VAL A 114      -1.089  -0.473  -8.454  1.00 75.18           H  
ATOM   1887 HG12 VAL A 114      -1.388  -1.827  -9.554  1.00 75.18           H  
ATOM   1888 HG13 VAL A 114       0.070  -0.836  -9.741  1.00 75.18           H  
ATOM   1889  CG2 VAL A 114      -0.784  -2.651  -6.944  1.00 75.18           C  
ATOM   1890 HG21 VAL A 114      -1.376  -1.804  -6.595  1.00 75.18           H  
ATOM   1891 HG22 VAL A 114      -1.488  -3.408  -7.291  1.00 75.18           H  
ATOM   1892 HG23 VAL A 114      -0.206  -3.067  -6.120  1.00 75.18           H  
ATOM   1893  N   SER A 115       2.686  -3.348 -10.025  1.00 69.66           N  
ATOM   1894  H   SER A 115       3.147  -3.599  -9.162  1.00 69.66           H  
ATOM   1895  CA  SER A 115       3.525  -3.241 -11.217  1.00 69.66           C  
ATOM   1896  HA  SER A 115       3.132  -3.895 -11.996  1.00 69.66           H  
ATOM   1897  C   SER A 115       4.950  -3.686 -10.888  1.00 69.66           C  
ATOM   1898  CB  SER A 115       3.522  -1.792 -11.743  1.00 69.66           C  
ATOM   1899  HB2 SER A 115       2.502  -1.469 -11.949  1.00 69.66           H  
ATOM   1900  HB3 SER A 115       4.076  -1.747 -12.681  1.00 69.66           H  
ATOM   1901  O   SER A 115       5.230  -4.174  -9.790  1.00 69.66           O  
ATOM   1902  OG  SER A 115       4.113  -0.907 -10.814  1.00 69.66           O  
ATOM   1903  HG  SER A 115       4.157  -0.027 -11.196  1.00 69.66           H  
ATOM   1904  N   ASN A 116       5.861  -3.478 -11.835  1.00 69.96           N  
ATOM   1905  H   ASN A 116       5.535  -3.236 -12.760  1.00 69.96           H  
ATOM   1906  CA  ASN A 116       7.299  -3.687 -11.694  1.00 69.96           C  
ATOM   1907  HA  ASN A 116       7.497  -4.757 -11.630  1.00 69.96           H  
ATOM   1908  C   ASN A 116       7.815  -2.988 -10.434  1.00 69.96           C  
ATOM   1909  CB  ASN A 116       8.040  -3.104 -12.909  1.00 69.96           C  
ATOM   1910  HB2 ASN A 116       9.090  -3.389 -12.843  1.00 69.96           H  
ATOM   1911  HB3 ASN A 116       7.982  -2.016 -12.881  1.00 69.96           H  
ATOM   1912  O   ASN A 116       7.782  -1.758 -10.335  1.00 69.96           O  
ATOM   1913  CG  ASN A 116       7.504  -3.543 -14.243  1.00 69.96           C  
ATOM   1914  ND2 ASN A 116       8.154  -3.140 -15.307  1.00 69.96           N  
ATOM   1915 HD21 ASN A 116       7.783  -3.441 -16.197  1.00 69.96           H  
ATOM   1916 HD22 ASN A 116       9.002  -2.598 -15.220  1.00 69.96           H  
ATOM   1917  OD1 ASN A 116       6.501  -4.216 -14.359  1.00 69.96           O  
ATOM   1918  N   GLY A 117       8.282  -3.772  -9.469  1.00 73.96           N  
ATOM   1919  H   GLY A 117       8.374  -4.759  -9.663  1.00 73.96           H  
ATOM   1920  CA  GLY A 117       8.893  -3.259  -8.246  1.00 73.96           C  
ATOM   1921  HA2 GLY A 117       9.717  -2.601  -8.522  1.00 73.96           H  
ATOM   1922  HA3 GLY A 117       9.312  -4.086  -7.673  1.00 73.96           H  
ATOM   1923  C   GLY A 117       7.966  -2.474  -7.318  1.00 73.96           C  
ATOM   1924  O   GLY A 117       8.473  -1.882  -6.368  1.00 73.96           O  
ATOM   1925  N   SER A 118       6.650  -2.432  -7.567  1.00 80.93           N  
ATOM   1926  H   SER A 118       6.285  -2.973  -8.338  1.00 80.93           H  
ATOM   1927  CA  SER A 118       5.715  -1.624  -6.776  1.00 80.93           C  
ATOM   1928  HA  SER A 118       6.263  -1.097  -5.994  1.00 80.93           H  
ATOM   1929  C   SER A 118       4.661  -2.486  -6.100  1.00 80.93           C  
ATOM   1930  CB  SER A 118       5.040  -0.547  -7.619  1.00 80.93           C  
ATOM   1931  HB2 SER A 118       4.393   0.055  -6.981  1.00 80.93           H  
ATOM   1932  HB3 SER A 118       4.430  -1.026  -8.385  1.00 80.93           H  
ATOM   1933  O   SER A 118       3.848  -3.154  -6.748  1.00 80.93           O  
ATOM   1934  OG  SER A 118       6.006   0.291  -8.220  1.00 80.93           O  
ATOM   1935  HG  SER A 118       6.542  -0.257  -8.798  1.00 80.93           H  
ATOM   1936  N   LEU A 119       4.653  -2.406  -4.776  1.00 87.31           N  
ATOM   1937  H   LEU A 119       5.338  -1.813  -4.329  1.00 87.31           H  
ATOM   1938  CA  LEU A 119       3.700  -3.075  -3.911  1.00 87.31           C  
ATOM   1939  HA  LEU A 119       3.153  -3.817  -4.494  1.00 87.31           H  
ATOM   1940  C   LEU A 119       2.679  -2.064  -3.361  1.00 87.31           C  
ATOM   1941  CB  LEU A 119       4.475  -3.808  -2.805  1.00 87.31           C  
ATOM   1942  HB2 LEU A 119       3.761  -4.193  -2.077  1.00 87.31           H  
ATOM   1943  HB3 LEU A 119       5.115  -3.084  -2.300  1.00 87.31           H  
ATOM   1944  O   LEU A 119       3.014  -0.919  -3.043  1.00 87.31           O  
ATOM   1945  CG  LEU A 119       5.406  -4.950  -3.244  1.00 87.31           C  
ATOM   1946  HG  LEU A 119       6.218  -4.547  -3.849  1.00 87.31           H  
ATOM   1947  CD1 LEU A 119       6.002  -5.596  -1.993  1.00 87.31           C  
ATOM   1948 HD11 LEU A 119       6.480  -4.841  -1.368  1.00 87.31           H  
ATOM   1949 HD12 LEU A 119       5.224  -6.096  -1.417  1.00 87.31           H  
ATOM   1950 HD13 LEU A 119       6.754  -6.328  -2.286  1.00 87.31           H  
ATOM   1951  CD2 LEU A 119       4.686  -6.035  -4.041  1.00 87.31           C  
ATOM   1952 HD21 LEU A 119       3.796  -6.373  -3.509  1.00 87.31           H  
ATOM   1953 HD22 LEU A 119       4.400  -5.647  -5.018  1.00 87.31           H  
ATOM   1954 HD23 LEU A 119       5.354  -6.884  -4.191  1.00 87.31           H  
ATOM   1955  N   LYS A 120       1.423  -2.489  -3.209  1.00 87.23           N  
ATOM   1956  H   LYS A 120       1.220  -3.434  -3.500  1.00 87.23           H  
ATOM   1957  CA  LYS A 120       0.362  -1.714  -2.543  1.00 87.23           C  
ATOM   1958  HA  LYS A 120       0.797  -0.788  -2.168  1.00 87.23           H  
ATOM   1959  C   LYS A 120      -0.169  -2.434  -1.311  1.00 87.23           C  
ATOM   1960  CB  LYS A 120      -0.766  -1.332  -3.518  1.00 87.23           C  
ATOM   1961  HB2 LYS A 120      -1.123  -2.218  -4.044  1.00 87.23           H  
ATOM   1962  HB3 LYS A 120      -1.601  -0.928  -2.945  1.00 87.23           H  
ATOM   1963  O   LYS A 120       0.022  -3.629  -1.127  1.00 87.23           O  
ATOM   1964  CG  LYS A 120      -0.317  -0.259  -4.525  1.00 87.23           C  
ATOM   1965  HG2 LYS A 120       0.319  -0.717  -5.282  1.00 87.23           H  
ATOM   1966  HG3 LYS A 120       0.276   0.495  -4.006  1.00 87.23           H  
ATOM   1967  CD  LYS A 120      -1.515   0.454  -5.182  1.00 87.23           C  
ATOM   1968  HD2 LYS A 120      -1.995   1.090  -4.438  1.00 87.23           H  
ATOM   1969  HD3 LYS A 120      -2.260  -0.266  -5.521  1.00 87.23           H  
ATOM   1970  CE  LYS A 120      -1.030   1.324  -6.351  1.00 87.23           C  
ATOM   1971  HE2 LYS A 120      -0.422   2.132  -5.945  1.00 87.23           H  
ATOM   1972  HE3 LYS A 120      -0.384   0.723  -6.990  1.00 87.23           H  
ATOM   1973  NZ  LYS A 120      -2.151   1.893  -7.147  1.00 87.23           N  
ATOM   1974  HZ1 LYS A 120      -2.777   2.426  -6.561  1.00 87.23           H  
ATOM   1975  HZ2 LYS A 120      -1.797   2.540  -7.837  1.00 87.23           H  
ATOM   1976  HZ3 LYS A 120      -2.676   1.170  -7.618  1.00 87.23           H  
ATOM   1977  N   ARG A 121      -0.823  -1.668  -0.439  1.00 89.25           N  
ATOM   1978  H   ARG A 121      -1.001  -0.714  -0.719  1.00 89.25           H  
ATOM   1979  CA  ARG A 121      -1.465  -2.151   0.791  1.00 89.25           C  
ATOM   1980  HA  ARG A 121      -0.722  -2.625   1.433  1.00 89.25           H  
ATOM   1981  C   ARG A 121      -2.530  -3.193   0.444  1.00 89.25           C  
ATOM   1982  CB  ARG A 121      -2.103  -0.960   1.532  1.00 89.25           C  
ATOM   1983  HB2 ARG A 121      -2.622  -1.321   2.420  1.00 89.25           H  
ATOM   1984  HB3 ARG A 121      -2.838  -0.485   0.882  1.00 89.25           H  
ATOM   1985  O   ARG A 121      -3.307  -2.957  -0.474  1.00 89.25           O  
ATOM   1986  CG  ARG A 121      -1.054   0.077   1.956  1.00 89.25           C  
ATOM   1987  HG2 ARG A 121      -0.409  -0.371   2.712  1.00 89.25           H  
ATOM   1988  HG3 ARG A 121      -0.442   0.350   1.096  1.00 89.25           H  
ATOM   1989  CD  ARG A 121      -1.695   1.364   2.493  1.00 89.25           C  
ATOM   1990  HD2 ARG A 121      -2.191   1.878   1.670  1.00 89.25           H  
ATOM   1991  HD3 ARG A 121      -2.451   1.105   3.235  1.00 89.25           H  
ATOM   1992  NE  ARG A 121      -0.710   2.272   3.114  1.00 89.25           N  
ATOM   1993  HE  ARG A 121      -0.852   2.423   4.103  1.00 89.25           H  
ATOM   1994  NH1 ARG A 121       0.424   2.981   1.237  1.00 89.25           N  
ATOM   1995 HH11 ARG A 121      -0.317   2.634   0.646  1.00 89.25           H  
ATOM   1996 HH12 ARG A 121       1.279   3.357   0.854  1.00 89.25           H  
ATOM   1997  NH2 ARG A 121       1.224   3.482   3.236  1.00 89.25           N  
ATOM   1998 HH21 ARG A 121       2.066   3.789   2.770  1.00 89.25           H  
ATOM   1999 HH22 ARG A 121       1.216   3.404   4.243  1.00 89.25           H  
ATOM   2000  CZ  ARG A 121       0.292   2.909   2.534  1.00 89.25           C  
ATOM   2001  N   ALA A 122      -2.556  -4.300   1.181  1.00 89.17           N  
ATOM   2002  H   ALA A 122      -1.833  -4.452   1.869  1.00 89.17           H  
ATOM   2003  CA  ALA A 122      -3.529  -5.383   1.007  1.00 89.17           C  
ATOM   2004  HA  ALA A 122      -4.420  -4.992   0.516  1.00 89.17           H  
ATOM   2005  C   ALA A 122      -3.984  -5.968   2.356  1.00 89.17           C  
ATOM   2006  CB  ALA A 122      -2.914  -6.447   0.101  1.00 89.17           C  
ATOM   2007  HB1 ALA A 122      -3.692  -7.153  -0.191  1.00 89.17           H  
ATOM   2008  HB2 ALA A 122      -2.506  -5.985  -0.798  1.00 89.17           H  
ATOM   2009  HB3 ALA A 122      -2.126  -6.987   0.626  1.00 89.17           H  
ATOM   2010  O   ALA A 122      -4.248  -7.159   2.474  1.00 89.17           O  
ATOM   2011  N   ASN A 123      -3.987  -5.138   3.403  1.00 89.76           N  
ATOM   2012  H   ASN A 123      -3.935  -4.146   3.220  1.00 89.76           H  
ATOM   2013  CA  ASN A 123      -4.423  -5.542   4.737  1.00 89.76           C  
ATOM   2014  HA  ASN A 123      -4.501  -6.628   4.787  1.00 89.76           H  
ATOM   2015  C   ASN A 123      -5.799  -4.953   5.001  1.00 89.76           C  
ATOM   2016  CB  ASN A 123      -3.443  -5.081   5.827  1.00 89.76           C  
ATOM   2017  HB2 ASN A 123      -3.546  -4.005   5.971  1.00 89.76           H  
ATOM   2018  HB3 ASN A 123      -3.702  -5.571   6.766  1.00 89.76           H  
ATOM   2019  O   ASN A 123      -6.033  -3.786   4.688  1.00 89.76           O  
ATOM   2020  CG  ASN A 123      -2.007  -5.390   5.508  1.00 89.76           C  
ATOM   2021  ND2 ASN A 123      -1.321  -4.433   4.930  1.00 89.76           N  
ATOM   2022 HD21 ASN A 123      -1.760  -3.532   4.804  1.00 89.76           H  
ATOM   2023 HD22 ASN A 123      -0.362  -4.625   4.679  1.00 89.76           H  
ATOM   2024  OD1 ASN A 123      -1.482  -6.455   5.780  1.00 89.76           O  
ATOM   2025  N   GLU A 124      -6.650  -5.733   5.646  1.00 88.73           N  
ATOM   2026  H   GLU A 124      -6.408  -6.693   5.849  1.00 88.73           H  
ATOM   2027  CA  GLU A 124      -7.973  -5.302   6.070  1.00 88.73           C  
ATOM   2028  HA  GLU A 124      -8.267  -4.406   5.524  1.00 88.73           H  
ATOM   2029  C   GLU A 124      -7.944  -4.968   7.557  1.00 88.73           C  
ATOM   2030  CB  GLU A 124      -8.996  -6.389   5.744  1.00 88.73           C  
ATOM   2031  HB2 GLU A 124      -9.960  -6.104   6.165  1.00 88.73           H  
ATOM   2032  HB3 GLU A 124      -8.671  -7.328   6.191  1.00 88.73           H  
ATOM   2033  O   GLU A 124      -7.439  -5.740   8.376  1.00 88.73           O  
ATOM   2034  CG  GLU A 124      -9.134  -6.546   4.222  1.00 88.73           C  
ATOM   2035  HG2 GLU A 124      -9.498  -5.606   3.807  1.00 88.73           H  
ATOM   2036  HG3 GLU A 124      -8.155  -6.746   3.786  1.00 88.73           H  
ATOM   2037  CD  GLU A 124     -10.077  -7.681   3.819  1.00 88.73           C  
ATOM   2038  OE1 GLU A 124     -10.187  -7.885   2.592  1.00 88.73           O  
ATOM   2039  OE2 GLU A 124     -10.624  -8.346   4.725  1.00 88.73           O  
ATOM   2040  N   LEU A 125      -8.448  -3.784   7.895  1.00 91.76           N  
ATOM   2041  H   LEU A 125      -8.894  -3.229   7.178  1.00 91.76           H  
ATOM   2042  CA  LEU A 125      -8.626  -3.355   9.273  1.00 91.76           C  
ATOM   2043  HA  LEU A 125      -7.838  -3.786   9.891  1.00 91.76           H  
ATOM   2044  C   LEU A 125      -9.979  -3.879   9.767  1.00 91.76           C  
ATOM   2045  CB  LEU A 125      -8.504  -1.820   9.331  1.00 91.76           C  
ATOM   2046  HB2 LEU A 125      -7.491  -1.529   9.056  1.00 91.76           H  
ATOM   2047  HB3 LEU A 125      -9.194  -1.393   8.603  1.00 91.76           H  
ATOM   2048  O   LEU A 125     -11.023  -3.422   9.306  1.00 91.76           O  
ATOM   2049  CG  LEU A 125      -8.844  -1.232  10.710  1.00 91.76           C  
ATOM   2050  HG  LEU A 125      -9.840  -1.576  10.989  1.00 91.76           H  
ATOM   2051  CD1 LEU A 125      -7.850  -1.646  11.795  1.00 91.76           C  
ATOM   2052 HD11 LEU A 125      -7.830  -2.731  11.904  1.00 91.76           H  
ATOM   2053 HD12 LEU A 125      -6.856  -1.274  11.548  1.00 91.76           H  
ATOM   2054 HD13 LEU A 125      -8.160  -1.221  12.750  1.00 91.76           H  
ATOM   2055  CD2 LEU A 125      -8.882   0.293  10.654  1.00 91.76           C  
ATOM   2056 HD21 LEU A 125      -9.598   0.616   9.899  1.00 91.76           H  
ATOM   2057 HD22 LEU A 125      -7.893   0.690  10.424  1.00 91.76           H  
ATOM   2058 HD23 LEU A 125      -9.207   0.678  11.620  1.00 91.76           H  
ATOM   2059  N   ALA A 126      -9.955  -4.812  10.716  1.00 90.69           N  
ATOM   2060  H   ALA A 126      -9.064  -5.165  11.033  1.00 90.69           H  
ATOM   2061  CA  ALA A 126     -11.156  -5.271  11.403  1.00 90.69           C  
ATOM   2062  HA  ALA A 126     -11.995  -5.243  10.708  1.00 90.69           H  
ATOM   2063  C   ALA A 126     -11.472  -4.343  12.584  1.00 90.69           C  
ATOM   2064  CB  ALA A 126     -10.964  -6.728  11.835  1.00 90.69           C  
ATOM   2065  HB1 ALA A 126     -10.762  -7.349  10.963  1.00 90.69           H  
ATOM   2066  HB2 ALA A 126     -11.873  -7.087  12.319  1.00 90.69           H  
ATOM   2067  HB3 ALA A 126     -10.134  -6.804  12.538  1.00 90.69           H  
ATOM   2068  O   ALA A 126     -10.622  -4.115  13.446  1.00 90.69           O  
ATOM   2069  N   ILE A 127     -12.697  -3.824  12.624  1.00 92.20           N  
ATOM   2070  H   ILE A 127     -13.353  -4.088  11.904  1.00 92.20           H  
ATOM   2071  CA  ILE A 127     -13.210  -2.954  13.690  1.00 92.20           C  
ATOM   2072  HA  ILE A 127     -12.580  -3.068  14.572  1.00 92.20           H  
ATOM   2073  C   ILE A 127     -14.614  -3.395  14.094  1.00 92.20           C  
ATOM   2074  CB  ILE A 127     -13.202  -1.464  13.282  1.00 92.20           C  
ATOM   2075  HB  ILE A 127     -13.759  -0.911  14.038  1.00 92.20           H  
ATOM   2076  O   ILE A 127     -15.323  -4.039  13.322  1.00 92.20           O  
ATOM   2077  CG1 ILE A 127     -13.899  -1.240  11.922  1.00 92.20           C  
ATOM   2078 HG12 ILE A 127     -14.884  -1.705  11.944  1.00 92.20           H  
ATOM   2079 HG13 ILE A 127     -13.317  -1.698  11.122  1.00 92.20           H  
ATOM   2080  CG2 ILE A 127     -11.764  -0.928  13.316  1.00 92.20           C  
ATOM   2081 HG21 ILE A 127     -11.738   0.141  13.105  1.00 92.20           H  
ATOM   2082 HG22 ILE A 127     -11.335  -1.088  14.305  1.00 92.20           H  
ATOM   2083 HG23 ILE A 127     -11.157  -1.466  12.588  1.00 92.20           H  
ATOM   2084  CD1 ILE A 127     -14.092   0.238  11.597  1.00 92.20           C  
ATOM   2085 HD11 ILE A 127     -13.127   0.717  11.434  1.00 92.20           H  
ATOM   2086 HD12 ILE A 127     -14.619   0.727  12.416  1.00 92.20           H  
ATOM   2087 HD13 ILE A 127     -14.680   0.339  10.684  1.00 92.20           H  
ATOM   2088  N   THR A 128     -15.021  -3.045  15.311  1.00 95.10           N  
ATOM   2089  H   THR A 128     -14.421  -2.473  15.888  1.00 95.10           H  
ATOM   2090  CA  THR A 128     -16.359  -3.361  15.822  1.00 95.10           C  
ATOM   2091  HA  THR A 128     -16.563  -4.413  15.623  1.00 95.10           H  
ATOM   2092  C   THR A 128     -17.438  -2.535  15.118  1.00 95.10           C  
ATOM   2093  CB  THR A 128     -16.446  -3.141  17.342  1.00 95.10           C  
ATOM   2094  HB  THR A 128     -17.423  -3.476  17.690  1.00 95.10           H  
ATOM   2095  O   THR A 128     -17.179  -1.440  14.611  1.00 95.10           O  
ATOM   2096  CG2 THR A 128     -15.368  -3.902  18.115  1.00 95.10           C  
ATOM   2097 HG21 THR A 128     -15.399  -4.957  17.844  1.00 95.10           H  
ATOM   2098 HG22 THR A 128     -14.378  -3.503  17.895  1.00 95.10           H  
ATOM   2099 HG23 THR A 128     -15.555  -3.813  19.185  1.00 95.10           H  
ATOM   2100  OG1 THR A 128     -16.305  -1.771  17.643  1.00 95.10           O  
ATOM   2101  HG1 THR A 128     -16.218  -1.685  18.595  1.00 95.10           H  
ATOM   2102  N   THR A 129     -18.685  -3.014  15.144  1.00 95.09           N  
ATOM   2103  H   THR A 129     -18.845  -3.965  15.445  1.00 95.09           H  
ATOM   2104  CA  THR A 129     -19.848  -2.290  14.600  1.00 95.09           C  
ATOM   2105  HA  THR A 129     -19.704  -2.157  13.528  1.00 95.09           H  
ATOM   2106  C   THR A 129     -20.021  -0.905  15.231  1.00 95.09           C  
ATOM   2107  CB  THR A 129     -21.129  -3.111  14.816  1.00 95.09           C  
ATOM   2108  HB  THR A 129     -21.375  -3.128  15.878  1.00 95.09           H  
ATOM   2109  O   THR A 129     -20.388   0.043  14.539  1.00 95.09           O  
ATOM   2110  CG2 THR A 129     -22.323  -2.569  14.036  1.00 95.09           C  
ATOM   2111 HG21 THR A 129     -22.084  -2.519  12.974  1.00 95.09           H  
ATOM   2112 HG22 THR A 129     -22.584  -1.572  14.393  1.00 95.09           H  
ATOM   2113 HG23 THR A 129     -23.184  -3.222  14.181  1.00 95.09           H  
ATOM   2114  OG1 THR A 129     -20.907  -4.434  14.387  1.00 95.09           O  
ATOM   2115  HG1 THR A 129     -21.747  -4.899  14.391  1.00 95.09           H  
ATOM   2116  N   GLN A 130     -19.702  -0.758  16.524  1.00 92.88           N  
ATOM   2117  H   GLN A 130     -19.377  -1.567  17.035  1.00 92.88           H  
ATOM   2118  CA  GLN A 130     -19.705   0.534  17.218  1.00 92.88           C  
ATOM   2119  HA  GLN A 130     -20.701   0.971  17.152  1.00 92.88           H  
ATOM   2120  C   GLN A 130     -18.725   1.517  16.569  1.00 92.88           C  
ATOM   2121  CB  GLN A 130     -19.369   0.312  18.701  1.00 92.88           C  
ATOM   2122  HB2 GLN A 130     -18.409  -0.198  18.775  1.00 92.88           H  
ATOM   2123  HB3 GLN A 130     -20.133  -0.333  19.136  1.00 92.88           H  
ATOM   2124  O   GLN A 130     -19.119   2.628  16.216  1.00 92.88           O  
ATOM   2125  CG  GLN A 130     -19.295   1.619  19.519  1.00 92.88           C  
ATOM   2126  HG2 GLN A 130     -20.257   2.129  19.484  1.00 92.88           H  
ATOM   2127  HG3 GLN A 130     -18.540   2.282  19.096  1.00 92.88           H  
ATOM   2128  CD  GLN A 130     -18.925   1.370  20.981  1.00 92.88           C  
ATOM   2129  NE2 GLN A 130     -18.644   2.390  21.763  1.00 92.88           N  
ATOM   2130 HE21 GLN A 130     -18.397   2.176  22.719  1.00 92.88           H  
ATOM   2131 HE22 GLN A 130     -18.508   3.338  21.445  1.00 92.88           H  
ATOM   2132  OE1 GLN A 130     -18.866   0.240  21.440  1.00 92.88           O  
ATOM   2133  N   PHE A 131     -17.472   1.107  16.350  1.00 94.97           N  
ATOM   2134  H   PHE A 131     -17.191   0.180  16.635  1.00 94.97           H  
ATOM   2135  CA  PHE A 131     -16.482   1.969  15.705  1.00 94.97           C  
ATOM   2136  HA  PHE A 131     -16.513   2.948  16.184  1.00 94.97           H  
ATOM   2137  C   PHE A 131     -16.789   2.214  14.228  1.00 94.97           C  
ATOM   2138  CB  PHE A 131     -15.078   1.385  15.873  1.00 94.97           C  
ATOM   2139  HB2 PHE A 131     -15.088   0.348  15.536  1.00 94.97           H  
ATOM   2140  HB3 PHE A 131     -14.401   1.935  15.219  1.00 94.97           H  
ATOM   2141  O   PHE A 131     -16.541   3.311  13.738  1.00 94.97           O  
ATOM   2142  CG  PHE A 131     -14.522   1.460  17.282  1.00 94.97           C  
ATOM   2143  CD1 PHE A 131     -14.560   2.668  18.007  1.00 94.97           C  
ATOM   2144  HD1 PHE A 131     -14.977   3.565  17.574  1.00 94.97           H  
ATOM   2145  CD2 PHE A 131     -13.920   0.326  17.859  1.00 94.97           C  
ATOM   2146  HD2 PHE A 131     -13.864  -0.599  17.305  1.00 94.97           H  
ATOM   2147  CE1 PHE A 131     -14.020   2.729  19.302  1.00 94.97           C  
ATOM   2148  HE1 PHE A 131     -14.019   3.662  19.847  1.00 94.97           H  
ATOM   2149  CE2 PHE A 131     -13.399   0.386  19.163  1.00 94.97           C  
ATOM   2150  HE2 PHE A 131     -12.952  -0.489  19.610  1.00 94.97           H  
ATOM   2151  CZ  PHE A 131     -13.451   1.588  19.885  1.00 94.97           C  
ATOM   2152  HZ  PHE A 131     -13.048   1.638  20.886  1.00 94.97           H  
ATOM   2153  N   MET A 132     -17.389   1.250  13.526  1.00 94.77           N  
ATOM   2154  H   MET A 132     -17.510   0.344  13.953  1.00 94.77           H  
ATOM   2155  CA  MET A 132     -17.866   1.467  12.159  1.00 94.77           C  
ATOM   2156  HA  MET A 132     -17.025   1.803  11.553  1.00 94.77           H  
ATOM   2157  C   MET A 132     -18.939   2.566  12.110  1.00 94.77           C  
ATOM   2158  CB  MET A 132     -18.394   0.146  11.582  1.00 94.77           C  
ATOM   2159  HB2 MET A 132     -19.301  -0.148  12.110  1.00 94.77           H  
ATOM   2160  HB3 MET A 132     -17.648  -0.636  11.726  1.00 94.77           H  
ATOM   2161  O   MET A 132     -18.860   3.471  11.279  1.00 94.77           O  
ATOM   2162  CG  MET A 132     -18.712   0.267  10.087  1.00 94.77           C  
ATOM   2163  HG2 MET A 132     -19.439   1.066   9.943  1.00 94.77           H  
ATOM   2164  HG3 MET A 132     -19.177  -0.661   9.754  1.00 94.77           H  
ATOM   2165  SD  MET A 132     -17.278   0.600   9.025  1.00 94.77           S  
ATOM   2166  CE  MET A 132     -16.509  -1.043   9.012  1.00 94.77           C  
ATOM   2167  HE1 MET A 132     -16.274  -1.357  10.029  1.00 94.77           H  
ATOM   2168  HE2 MET A 132     -15.590  -1.010   8.427  1.00 94.77           H  
ATOM   2169  HE3 MET A 132     -17.192  -1.763   8.562  1.00 94.77           H  
ATOM   2170  N   LYS A 133     -19.910   2.536  13.038  1.00 95.00           N  
ATOM   2171  H   LYS A 133     -19.928   1.761  13.685  1.00 95.00           H  
ATOM   2172  CA  LYS A 133     -20.919   3.597  13.181  1.00 95.00           C  
ATOM   2173  HA  LYS A 133     -21.422   3.723  12.223  1.00 95.00           H  
ATOM   2174  C   LYS A 133     -20.262   4.939  13.508  1.00 95.00           C  
ATOM   2175  CB  LYS A 133     -21.961   3.191  14.240  1.00 95.00           C  
ATOM   2176  HB2 LYS A 133     -22.359   2.209  13.982  1.00 95.00           H  
ATOM   2177  HB3 LYS A 133     -21.480   3.119  15.215  1.00 95.00           H  
ATOM   2178  O   LYS A 133     -20.639   5.946  12.920  1.00 95.00           O  
ATOM   2179  CG  LYS A 133     -23.128   4.191  14.326  1.00 95.00           C  
ATOM   2180  HG2 LYS A 133     -23.615   4.259  13.353  1.00 95.00           H  
ATOM   2181  HG3 LYS A 133     -22.745   5.175  14.596  1.00 95.00           H  
ATOM   2182  CD  LYS A 133     -24.159   3.760  15.380  1.00 95.00           C  
ATOM   2183  HD2 LYS A 133     -24.576   2.792  15.103  1.00 95.00           H  
ATOM   2184  HD3 LYS A 133     -23.660   3.670  16.344  1.00 95.00           H  
ATOM   2185  CE  LYS A 133     -25.284   4.802  15.482  1.00 95.00           C  
ATOM   2186  HE2 LYS A 133     -24.831   5.771  15.687  1.00 95.00           H  
ATOM   2187  HE3 LYS A 133     -25.793   4.866  14.520  1.00 95.00           H  
ATOM   2188  NZ  LYS A 133     -26.255   4.472  16.557  1.00 95.00           N  
ATOM   2189  HZ1 LYS A 133     -26.965   5.187  16.624  1.00 95.00           H  
ATOM   2190  HZ2 LYS A 133     -26.706   3.584  16.390  1.00 95.00           H  
ATOM   2191  HZ3 LYS A 133     -25.789   4.435  17.452  1.00 95.00           H  
ATOM   2192  N   LEU A 134     -19.260   4.952  14.385  1.00 94.70           N  
ATOM   2193  H   LEU A 134     -19.032   4.094  14.867  1.00 94.70           H  
ATOM   2194  CA  LEU A 134     -18.516   6.164  14.728  1.00 94.70           C  
ATOM   2195  HA  LEU A 134     -19.235   6.910  15.064  1.00 94.70           H  
ATOM   2196  C   LEU A 134     -17.798   6.772  13.514  1.00 94.70           C  
ATOM   2197  CB  LEU A 134     -17.549   5.841  15.879  1.00 94.70           C  
ATOM   2198  HB2 LEU A 134     -18.087   5.299  16.657  1.00 94.70           H  
ATOM   2199  HB3 LEU A 134     -16.751   5.197  15.508  1.00 94.70           H  
ATOM   2200  O   LEU A 134     -17.986   7.950  13.219  1.00 94.70           O  
ATOM   2201  CG  LEU A 134     -16.911   7.090  16.506  1.00 94.70           C  
ATOM   2202  HG  LEU A 134     -16.365   7.636  15.738  1.00 94.70           H  
ATOM   2203  CD1 LEU A 134     -17.989   7.992  17.110  1.00 94.70           C  
ATOM   2204 HD11 LEU A 134     -18.468   8.583  16.329  1.00 94.70           H  
ATOM   2205 HD12 LEU A 134     -18.730   7.394  17.642  1.00 94.70           H  
ATOM   2206 HD13 LEU A 134     -17.546   8.675  17.834  1.00 94.70           H  
ATOM   2207  CD2 LEU A 134     -15.925   6.662  17.592  1.00 94.70           C  
ATOM   2208 HD21 LEU A 134     -16.446   6.102  18.369  1.00 94.70           H  
ATOM   2209 HD22 LEU A 134     -15.130   6.054  17.162  1.00 94.70           H  
ATOM   2210 HD23 LEU A 134     -15.477   7.547  18.046  1.00 94.70           H  
ATOM   2211  N   ILE A 135     -17.059   5.958  12.754  1.00 94.62           N  
ATOM   2212  H   ILE A 135     -16.947   5.002  13.058  1.00 94.62           H  
ATOM   2213  CA  ILE A 135     -16.384   6.380  11.516  1.00 94.62           C  
ATOM   2214  HA  ILE A 135     -15.699   7.196  11.747  1.00 94.62           H  
ATOM   2215  C   ILE A 135     -17.393   6.912  10.502  1.00 94.62           C  
ATOM   2216  CB  ILE A 135     -15.581   5.210  10.910  1.00 94.62           C  
ATOM   2217  HB  ILE A 135     -16.233   4.338  10.858  1.00 94.62           H  
ATOM   2218  O   ILE A 135     -17.146   7.944   9.887  1.00 94.62           O  
ATOM   2219  CG1 ILE A 135     -14.380   4.886  11.819  1.00 94.62           C  
ATOM   2220 HG12 ILE A 135     -14.712   4.829  12.856  1.00 94.62           H  
ATOM   2221 HG13 ILE A 135     -13.638   5.681  11.750  1.00 94.62           H  
ATOM   2222  CG2 ILE A 135     -15.077   5.516   9.484  1.00 94.62           C  
ATOM   2223 HG21 ILE A 135     -14.500   4.678   9.091  1.00 94.62           H  
ATOM   2224 HG22 ILE A 135     -15.913   5.668   8.801  1.00 94.62           H  
ATOM   2225 HG23 ILE A 135     -14.453   6.410   9.490  1.00 94.62           H  
ATOM   2226  CD1 ILE A 135     -13.730   3.547  11.469  1.00 94.62           C  
ATOM   2227 HD11 ILE A 135     -13.171   3.614  10.536  1.00 94.62           H  
ATOM   2228 HD12 ILE A 135     -14.518   2.801  11.367  1.00 94.62           H  
ATOM   2229 HD13 ILE A 135     -13.047   3.251  12.265  1.00 94.62           H  
ATOM   2230  N   TYR A 136     -18.537   6.244  10.339  1.00 94.74           N  
ATOM   2231  H   TYR A 136     -18.670   5.378  10.841  1.00 94.74           H  
ATOM   2232  CA  TYR A 136     -19.598   6.715   9.452  1.00 94.74           C  
ATOM   2233  HA  TYR A 136     -19.210   6.763   8.435  1.00 94.74           H  
ATOM   2234  C   TYR A 136     -20.061   8.125   9.840  1.00 94.74           C  
ATOM   2235  CB  TYR A 136     -20.760   5.715   9.479  1.00 94.74           C  
ATOM   2236  HB2 TYR A 136     -20.399   4.752   9.119  1.00 94.74           H  
ATOM   2237  HB3 TYR A 136     -21.093   5.568  10.506  1.00 94.74           H  
ATOM   2238  O   TYR A 136     -20.143   8.999   8.974  1.00 94.74           O  
ATOM   2239  CG  TYR A 136     -21.961   6.136   8.656  1.00 94.74           C  
ATOM   2240  CD1 TYR A 136     -22.920   7.017   9.197  1.00 94.74           C  
ATOM   2241  HD1 TYR A 136     -22.793   7.404  10.197  1.00 94.74           H  
ATOM   2242  CD2 TYR A 136     -22.135   5.620   7.361  1.00 94.74           C  
ATOM   2243  HD2 TYR A 136     -21.422   4.914   6.961  1.00 94.74           H  
ATOM   2244  CE1 TYR A 136     -24.022   7.432   8.426  1.00 94.74           C  
ATOM   2245  HE1 TYR A 136     -24.724   8.147   8.829  1.00 94.74           H  
ATOM   2246  CE2 TYR A 136     -23.278   5.971   6.620  1.00 94.74           C  
ATOM   2247  HE2 TYR A 136     -23.460   5.535   5.649  1.00 94.74           H  
ATOM   2248  OH  TYR A 136     -25.215   7.346   6.340  1.00 94.74           O  
ATOM   2249  HH  TYR A 136     -25.804   7.952   6.795  1.00 94.74           H  
ATOM   2250  CZ  TYR A 136     -24.194   6.918   7.126  1.00 94.74           C  
ATOM   2251  N   GLN A 137     -20.312   8.369  11.130  1.00 94.34           N  
ATOM   2252  H   GLN A 137     -20.176   7.629  11.804  1.00 94.34           H  
ATOM   2253  CA  GLN A 137     -20.749   9.682  11.608  1.00 94.34           C  
ATOM   2254  HA  GLN A 137     -21.569  10.015  10.973  1.00 94.34           H  
ATOM   2255  C   GLN A 137     -19.656  10.747  11.449  1.00 94.34           C  
ATOM   2256  CB  GLN A 137     -21.257   9.586  13.058  1.00 94.34           C  
ATOM   2257  HB2 GLN A 137     -21.501  10.587  13.413  1.00 94.34           H  
ATOM   2258  HB3 GLN A 137     -20.464   9.191  13.693  1.00 94.34           H  
ATOM   2259  O   GLN A 137     -19.950  11.842  10.979  1.00 94.34           O  
ATOM   2260  CG  GLN A 137     -22.506   8.696  13.206  1.00 94.34           C  
ATOM   2261  HG2 GLN A 137     -22.275   7.675  12.899  1.00 94.34           H  
ATOM   2262  HG3 GLN A 137     -22.801   8.663  14.255  1.00 94.34           H  
ATOM   2263  CD  GLN A 137     -23.718   9.152  12.409  1.00 94.34           C  
ATOM   2264  NE2 GLN A 137     -24.693   8.291  12.217  1.00 94.34           N  
ATOM   2265 HE21 GLN A 137     -25.506   8.659  11.746  1.00 94.34           H  
ATOM   2266 HE22 GLN A 137     -24.642   7.363  12.612  1.00 94.34           H  
ATOM   2267  OE1 GLN A 137     -23.817  10.260  11.913  1.00 94.34           O  
ATOM   2268  N   TYR A 138     -18.391  10.420  11.722  1.00 93.43           N  
ATOM   2269  H   TYR A 138     -18.198   9.527  12.153  1.00 93.43           H  
ATOM   2270  CA  TYR A 138     -17.269  11.340  11.492  1.00 93.43           C  
ATOM   2271  HA  TYR A 138     -17.487  12.301  11.957  1.00 93.43           H  
ATOM   2272  C   TYR A 138     -17.036  11.649  10.014  1.00 93.43           C  
ATOM   2273  CB  TYR A 138     -15.992  10.767  12.113  1.00 93.43           C  
ATOM   2274  HB2 TYR A 138     -15.828   9.766  11.714  1.00 93.43           H  
ATOM   2275  HB3 TYR A 138     -15.151  11.387  11.802  1.00 93.43           H  
ATOM   2276  O   TYR A 138     -16.813  12.803   9.661  1.00 93.43           O  
ATOM   2277  CG  TYR A 138     -15.955  10.688  13.626  1.00 93.43           C  
ATOM   2278  CD1 TYR A 138     -16.887  11.378  14.432  1.00 93.43           C  
ATOM   2279  HD1 TYR A 138     -17.665  11.992  14.003  1.00 93.43           H  
ATOM   2280  CD2 TYR A 138     -14.943   9.919  14.231  1.00 93.43           C  
ATOM   2281  HD2 TYR A 138     -14.224   9.395  13.620  1.00 93.43           H  
ATOM   2282  CE1 TYR A 138     -16.815  11.282  15.829  1.00 93.43           C  
ATOM   2283  HE1 TYR A 138     -17.531  11.786  16.462  1.00 93.43           H  
ATOM   2284  CE2 TYR A 138     -14.871   9.831  15.632  1.00 93.43           C  
ATOM   2285  HE2 TYR A 138     -14.118   9.218  16.106  1.00 93.43           H  
ATOM   2286  OH  TYR A 138     -15.784  10.411  17.778  1.00 93.43           O  
ATOM   2287  HH  TYR A 138     -16.455  10.936  18.221  1.00 93.43           H  
ATOM   2288  CZ  TYR A 138     -15.810  10.516  16.430  1.00 93.43           C  
ATOM   2289  N   SER A 139     -17.142  10.648   9.135  1.00 93.21           N  
ATOM   2290  H   SER A 139     -17.294   9.717   9.495  1.00 93.21           H  
ATOM   2291  CA  SER A 139     -16.933  10.813   7.688  1.00 93.21           C  
ATOM   2292  HA  SER A 139     -15.935  11.216   7.515  1.00 93.21           H  
ATOM   2293  C   SER A 139     -17.902  11.801   7.057  1.00 93.21           C  
ATOM   2294  CB  SER A 139     -17.024   9.465   6.965  1.00 93.21           C  
ATOM   2295  HB2 SER A 139     -16.656   9.591   5.947  1.00 93.21           H  
ATOM   2296  HB3 SER A 139     -16.385   8.741   7.471  1.00 93.21           H  
ATOM   2297  O   SER A 139     -17.574  12.422   6.053  1.00 93.21           O  
ATOM   2298  OG  SER A 139     -18.346   8.956   6.901  1.00 93.21           O  
ATOM   2299  HG  SER A 139     -18.778   9.055   7.752  1.00 93.21           H  
ATOM   2300  N   ARG A 140     -19.072  11.955   7.679  1.00 92.23           N  
ATOM   2301  H   ARG A 140     -19.231  11.414   8.517  1.00 92.23           H  
ATOM   2302  CA  ARG A 140     -20.132  12.845   7.233  1.00 92.23           C  
ATOM   2303  HA  ARG A 140     -19.918  13.191   6.222  1.00 92.23           H  
ATOM   2304  C   ARG A 140     -20.246  14.102   8.069  1.00 92.23           C  
ATOM   2305  CB  ARG A 140     -21.454  12.079   7.208  1.00 92.23           C  
ATOM   2306  HB2 ARG A 140     -21.646  11.626   8.181  1.00 92.23           H  
ATOM   2307  HB3 ARG A 140     -22.252  12.787   6.984  1.00 92.23           H  
ATOM   2308  O   ARG A 140     -21.128  14.890   7.772  1.00 92.23           O  
ATOM   2309  CG  ARG A 140     -21.448  10.991   6.133  1.00 92.23           C  
ATOM   2310  HG2 ARG A 140     -20.863  10.132   6.462  1.00 92.23           H  
ATOM   2311  HG3 ARG A 140     -21.000  11.385   5.220  1.00 92.23           H  
ATOM   2312  CD  ARG A 140     -22.892  10.567   5.855  1.00 92.23           C  
ATOM   2313  HD2 ARG A 140     -23.540  11.441   5.927  1.00 92.23           H  
ATOM   2314  HD3 ARG A 140     -23.217   9.846   6.604  1.00 92.23           H  
ATOM   2315  NE  ARG A 140     -23.048  10.038   4.494  1.00 92.23           N  
ATOM   2316  HE  ARG A 140     -23.263  10.731   3.791  1.00 92.23           H  
ATOM   2317  NH1 ARG A 140     -22.289   7.937   4.894  1.00 92.23           N  
ATOM   2318 HH11 ARG A 140     -22.105   6.990   4.595  1.00 92.23           H  
ATOM   2319 HH12 ARG A 140     -22.025   8.241   5.820  1.00 92.23           H  
ATOM   2320  NH2 ARG A 140     -23.123   8.419   2.893  1.00 92.23           N  
ATOM   2321 HH21 ARG A 140     -23.520   9.093   2.254  1.00 92.23           H  
ATOM   2322 HH22 ARG A 140     -22.948   7.469   2.598  1.00 92.23           H  
ATOM   2323  CZ  ARG A 140     -22.829   8.804   4.101  1.00 92.23           C  
ATOM   2324  N   TYR A 141     -19.421  14.316   9.093  1.00 90.97           N  
ATOM   2325  H   TYR A 141     -18.687  13.648   9.281  1.00 90.97           H  
ATOM   2326  CA  TYR A 141     -19.608  15.427  10.033  1.00 90.97           C  
ATOM   2327  HA  TYR A 141     -20.536  15.268  10.581  1.00 90.97           H  
ATOM   2328  C   TYR A 141     -19.734  16.780   9.307  1.00 90.97           C  
ATOM   2329  CB  TYR A 141     -18.465  15.411  11.051  1.00 90.97           C  
ATOM   2330  HB2 TYR A 141     -17.531  15.682  10.559  1.00 90.97           H  
ATOM   2331  HB3 TYR A 141     -18.353  14.399  11.439  1.00 90.97           H  
ATOM   2332  O   TYR A 141     -20.678  17.524   9.548  1.00 90.97           O  
ATOM   2333  CG  TYR A 141     -18.704  16.330  12.228  1.00 90.97           C  
ATOM   2334  CD1 TYR A 141     -18.157  17.623  12.233  1.00 90.97           C  
ATOM   2335  HD1 TYR A 141     -17.585  17.974  11.388  1.00 90.97           H  
ATOM   2336  CD2 TYR A 141     -19.515  15.906  13.297  1.00 90.97           C  
ATOM   2337  HD2 TYR A 141     -19.978  14.931  13.263  1.00 90.97           H  
ATOM   2338  CE1 TYR A 141     -18.403  18.490  13.313  1.00 90.97           C  
ATOM   2339  HE1 TYR A 141     -18.028  19.502  13.283  1.00 90.97           H  
ATOM   2340  CE2 TYR A 141     -19.739  16.758  14.395  1.00 90.97           C  
ATOM   2341  HE2 TYR A 141     -20.356  16.448  15.225  1.00 90.97           H  
ATOM   2342  OH  TYR A 141     -19.410  18.880  15.455  1.00 90.97           O  
ATOM   2343  HH  TYR A 141     -19.047  19.756  15.302  1.00 90.97           H  
ATOM   2344  CZ  TYR A 141     -19.178  18.052  14.406  1.00 90.97           C  
ATOM   2345  N   ASN A 142     -18.899  16.995   8.285  1.00 87.12           N  
ATOM   2346  H   ASN A 142     -18.186  16.300   8.119  1.00 87.12           H  
ATOM   2347  CA  ASN A 142     -18.845  18.226   7.484  1.00 87.12           C  
ATOM   2348  HA  ASN A 142     -19.267  19.038   8.077  1.00 87.12           H  
ATOM   2349  C   ASN A 142     -19.674  18.207   6.189  1.00 87.12           C  
ATOM   2350  CB  ASN A 142     -17.362  18.545   7.226  1.00 87.12           C  
ATOM   2351  HB2 ASN A 142     -17.278  19.429   6.594  1.00 87.12           H  
ATOM   2352  HB3 ASN A 142     -16.876  17.704   6.731  1.00 87.12           H  
ATOM   2353  O   ASN A 142     -19.586  19.141   5.388  1.00 87.12           O  
ATOM   2354  CG  ASN A 142     -16.672  18.861   8.533  1.00 87.12           C  
ATOM   2355  ND2 ASN A 142     -15.473  18.396   8.774  1.00 87.12           N  
ATOM   2356 HD21 ASN A 142     -14.987  17.748   8.171  1.00 87.12           H  
ATOM   2357 HD22 ASN A 142     -15.150  18.648   9.697  1.00 87.12           H  
ATOM   2358  OD1 ASN A 142     -17.242  19.468   9.410  1.00 87.12           O  
ATOM   2359  N   ASP A 143     -20.461  17.153   5.952  1.00 89.86           N  
ATOM   2360  H   ASP A 143     -20.479  16.390   6.613  1.00 89.86           H  
ATOM   2361  CA  ASP A 143     -21.351  17.099   4.792  1.00 89.86           C  
ATOM   2362  HA  ASP A 143     -20.758  17.252   3.890  1.00 89.86           H  
ATOM   2363  C   ASP A 143     -22.390  18.223   4.890  1.00 89.86           C  
ATOM   2364  CB  ASP A 143     -22.055  15.737   4.667  1.00 89.86           C  
ATOM   2365  HB2 ASP A 143     -22.390  15.420   5.655  1.00 89.86           H  
ATOM   2366  HB3 ASP A 143     -22.927  15.851   4.024  1.00 89.86           H  
ATOM   2367  O   ASP A 143     -23.143  18.319   5.864  1.00 89.86           O  
ATOM   2368  CG  ASP A 143     -21.223  14.581   4.130  1.00 89.86           C  
ATOM   2369  OD1 ASP A 143     -20.046  14.799   3.778  1.00 89.86           O  
ATOM   2370  OD2 ASP A 143     -21.794  13.463   4.100  1.00 89.86           O  
ATOM   2371  N   LYS A 144     -22.434  19.064   3.854  1.00 87.68           N  
ATOM   2372  H   LYS A 144     -21.787  18.895   3.097  1.00 87.68           H  
ATOM   2373  CA  LYS A 144     -23.383  20.174   3.732  1.00 87.68           C  
ATOM   2374  HA  LYS A 144     -23.538  20.599   4.723  1.00 87.68           H  
ATOM   2375  C   LYS A 144     -24.739  19.679   3.228  1.00 87.68           C  
ATOM   2376  CB  LYS A 144     -22.814  21.260   2.805  1.00 87.68           C  
ATOM   2377  HB2 LYS A 144     -23.554  22.055   2.706  1.00 87.68           H  
ATOM   2378  HB3 LYS A 144     -22.636  20.833   1.818  1.00 87.68           H  
ATOM   2379  O   LYS A 144     -24.812  18.702   2.488  1.00 87.68           O  
ATOM   2380  CG  LYS A 144     -21.510  21.863   3.346  1.00 87.68           C  
ATOM   2381  HG2 LYS A 144     -21.684  22.245   4.352  1.00 87.68           H  
ATOM   2382  HG3 LYS A 144     -20.739  21.094   3.390  1.00 87.68           H  
ATOM   2383  CD  LYS A 144     -21.023  23.007   2.450  1.00 87.68           C  
ATOM   2384  HD2 LYS A 144     -21.790  23.780   2.412  1.00 87.68           H  
ATOM   2385  HD3 LYS A 144     -20.838  22.627   1.445  1.00 87.68           H  
ATOM   2386  CE  LYS A 144     -19.732  23.584   3.039  1.00 87.68           C  
ATOM   2387  HE2 LYS A 144     -19.925  23.865   4.074  1.00 87.68           H  
ATOM   2388  HE3 LYS A 144     -18.974  22.801   3.052  1.00 87.68           H  
ATOM   2389  NZ  LYS A 144     -19.258  24.763   2.274  1.00 87.68           N  
ATOM   2390  HZ1 LYS A 144     -19.960  25.488   2.292  1.00 87.68           H  
ATOM   2391  HZ2 LYS A 144     -19.063  24.513   1.315  1.00 87.68           H  
ATOM   2392  HZ3 LYS A 144     -18.419  25.130   2.699  1.00 87.68           H  
ATOM   2393  N   GLY A 145     -25.803  20.406   3.570  1.00 88.37           N  
ATOM   2394  H   GLY A 145     -25.676  21.182   4.204  1.00 88.37           H  
ATOM   2395  CA  GLY A 145     -27.150  20.151   3.043  1.00 88.37           C  
ATOM   2396  HA2 GLY A 145     -27.090  19.916   1.981  1.00 88.37           H  
ATOM   2397  HA3 GLY A 145     -27.748  21.055   3.162  1.00 88.37           H  
ATOM   2398  C   GLY A 145     -27.900  19.013   3.736  1.00 88.37           C  
ATOM   2399  O   GLY A 145     -28.862  18.489   3.177  1.00 88.37           O  
ATOM   2400  N   LYS A 146     -27.480  18.616   4.943  1.00 89.88           N  
ATOM   2401  H   LYS A 146     -26.722  19.120   5.381  1.00 89.88           H  
ATOM   2402  CA  LYS A 146     -28.276  17.708   5.771  1.00 89.88           C  
ATOM   2403  HA  LYS A 146     -28.584  16.868   5.149  1.00 89.88           H  
ATOM   2404  C   LYS A 146     -29.512  18.439   6.304  1.00 89.88           C  
ATOM   2405  CB  LYS A 146     -27.477  17.177   6.960  1.00 89.88           C  
ATOM   2406  HB2 LYS A 146     -28.126  16.550   7.571  1.00 89.88           H  
ATOM   2407  HB3 LYS A 146     -27.150  18.021   7.566  1.00 89.88           H  
ATOM   2408  O   LYS A 146     -29.411  19.611   6.655  1.00 89.88           O  
ATOM   2409  CG  LYS A 146     -26.264  16.361   6.522  1.00 89.88           C  
ATOM   2410  HG2 LYS A 146     -26.571  15.516   5.906  1.00 89.88           H  
ATOM   2411  HG3 LYS A 146     -25.604  17.008   5.944  1.00 89.88           H  
ATOM   2412  CD  LYS A 146     -25.546  15.859   7.777  1.00 89.88           C  
ATOM   2413  HD2 LYS A 146     -25.992  14.928   8.126  1.00 89.88           H  
ATOM   2414  HD3 LYS A 146     -25.635  16.601   8.571  1.00 89.88           H  
ATOM   2415  CE  LYS A 146     -24.080  15.654   7.440  1.00 89.88           C  
ATOM   2416  HE2 LYS A 146     -23.833  14.593   7.431  1.00 89.88           H  
ATOM   2417  HE3 LYS A 146     -23.919  16.064   6.443  1.00 89.88           H  
ATOM   2418  NZ  LYS A 146     -23.210  16.388   8.382  1.00 89.88           N  
ATOM   2419  HZ1 LYS A 146     -23.366  17.385   8.353  1.00 89.88           H  
ATOM   2420  HZ2 LYS A 146     -22.238  16.243   8.151  1.00 89.88           H  
ATOM   2421  HZ3 LYS A 146     -23.300  16.053   9.331  1.00 89.88           H  
ATOM   2422  N   PRO A 147     -30.655  17.750   6.425  1.00 93.14           N  
ATOM   2423  CA  PRO A 147     -31.756  18.214   7.259  1.00 93.14           C  
ATOM   2424  HA  PRO A 147     -32.182  19.114   6.816  1.00 93.14           H  
ATOM   2425  C   PRO A 147     -31.281  18.507   8.689  1.00 93.14           C  
ATOM   2426  CB  PRO A 147     -32.788  17.079   7.232  1.00 93.14           C  
ATOM   2427  HB2 PRO A 147     -32.627  16.400   8.069  1.00 93.14           H  
ATOM   2428  HB3 PRO A 147     -33.808  17.464   7.250  1.00 93.14           H  
ATOM   2429  O   PRO A 147     -30.530  17.711   9.256  1.00 93.14           O  
ATOM   2430  CG  PRO A 147     -32.486  16.343   5.927  1.00 93.14           C  
ATOM   2431  HG2 PRO A 147     -32.798  15.299   5.966  1.00 93.14           H  
ATOM   2432  HG3 PRO A 147     -32.975  16.856   5.099  1.00 93.14           H  
ATOM   2433  CD  PRO A 147     -30.973  16.487   5.788  1.00 93.14           C  
ATOM   2434  HD2 PRO A 147     -30.699  16.494   4.733  1.00 93.14           H  
ATOM   2435  HD3 PRO A 147     -30.449  15.686   6.312  1.00 93.14           H  
ATOM   2436  N   GLU A 148     -31.767  19.598   9.281  1.00 92.26           N  
ATOM   2437  H   GLU A 148     -32.344  20.224   8.739  1.00 92.26           H  
ATOM   2438  CA  GLU A 148     -31.372  20.077  10.617  1.00 92.26           C  
ATOM   2439  HA  GLU A 148     -30.334  20.409  10.592  1.00 92.26           H  
ATOM   2440  C   GLU A 148     -31.495  18.991  11.701  1.00 92.26           C  
ATOM   2441  CB  GLU A 148     -32.265  21.284  10.948  1.00 92.26           C  
ATOM   2442  HB2 GLU A 148     -32.190  22.000  10.130  1.00 92.26           H  
ATOM   2443  HB3 GLU A 148     -33.299  20.943  11.014  1.00 92.26           H  
ATOM   2444  O   GLU A 148     -30.591  18.793  12.510  1.00 92.26           O  
ATOM   2445  CG  GLU A 148     -31.883  21.994  12.256  1.00 92.26           C  
ATOM   2446  HG2 GLU A 148     -31.919  21.274  13.073  1.00 92.26           H  
ATOM   2447  HG3 GLU A 148     -30.859  22.357  12.168  1.00 92.26           H  
ATOM   2448  CD  GLU A 148     -32.817  23.169  12.596  1.00 92.26           C  
ATOM   2449  OE1 GLU A 148     -32.643  23.725  13.703  1.00 92.26           O  
ATOM   2450  OE2 GLU A 148     -33.715  23.475  11.777  1.00 92.26           O  
ATOM   2451  N   GLU A 149     -32.575  18.202  11.674  1.00 92.52           N  
ATOM   2452  H   GLU A 149     -33.310  18.430  11.021  1.00 92.52           H  
ATOM   2453  CA  GLU A 149     -32.782  17.102  12.624  1.00 92.52           C  
ATOM   2454  HA  GLU A 149     -32.758  17.509  13.635  1.00 92.52           H  
ATOM   2455  C   GLU A 149     -31.688  16.021  12.524  1.00 92.52           C  
ATOM   2456  CB  GLU A 149     -34.165  16.480  12.366  1.00 92.52           C  
ATOM   2457  HB2 GLU A 149     -34.907  17.274  12.273  1.00 92.52           H  
ATOM   2458  HB3 GLU A 149     -34.127  15.929  11.427  1.00 92.52           H  
ATOM   2459  O   GLU A 149     -31.247  15.471  13.536  1.00 92.52           O  
ATOM   2460  CG  GLU A 149     -34.596  15.539  13.505  1.00 92.52           C  
ATOM   2461  HG2 GLU A 149     -33.770  14.872  13.751  1.00 92.52           H  
ATOM   2462  HG3 GLU A 149     -34.815  16.134  14.392  1.00 92.52           H  
ATOM   2463  CD  GLU A 149     -35.806  14.661  13.160  1.00 92.52           C  
ATOM   2464  OE1 GLU A 149     -35.968  13.637  13.872  1.00 92.52           O  
ATOM   2465  OE2 GLU A 149     -36.484  14.921  12.147  1.00 92.52           O  
ATOM   2466  N   LEU A 150     -31.226  15.711  11.306  1.00 92.09           N  
ATOM   2467  H   LEU A 150     -31.498  16.310  10.540  1.00 92.09           H  
ATOM   2468  CA  LEU A 150     -30.162  14.728  11.085  1.00 92.09           C  
ATOM   2469  HA  LEU A 150     -30.340  13.865  11.726  1.00 92.09           H  
ATOM   2470  C   LEU A 150     -28.798  15.275  11.499  1.00 92.09           C  
ATOM   2471  CB  LEU A 150     -30.138  14.279   9.611  1.00 92.09           C  
ATOM   2472  HB2 LEU A 150     -29.220  13.715   9.444  1.00 92.09           H  
ATOM   2473  HB3 LEU A 150     -30.100  15.160   8.970  1.00 92.09           H  
ATOM   2474  O   LEU A 150     -27.986  14.525  12.044  1.00 92.09           O  
ATOM   2475  CG  LEU A 150     -31.325  13.399   9.184  1.00 92.09           C  
ATOM   2476  HG  LEU A 150     -32.258  13.948   9.313  1.00 92.09           H  
ATOM   2477  CD1 LEU A 150     -31.180  13.013   7.712  1.00 92.09           C  
ATOM   2478 HD11 LEU A 150     -30.245  12.476   7.549  1.00 92.09           H  
ATOM   2479 HD12 LEU A 150     -31.195  13.913   7.096  1.00 92.09           H  
ATOM   2480 HD13 LEU A 150     -32.019  12.386   7.410  1.00 92.09           H  
ATOM   2481  CD2 LEU A 150     -31.395  12.092   9.980  1.00 92.09           C  
ATOM   2482 HD21 LEU A 150     -30.440  11.569   9.929  1.00 92.09           H  
ATOM   2483 HD22 LEU A 150     -32.182  11.458   9.573  1.00 92.09           H  
ATOM   2484 HD23 LEU A 150     -31.644  12.306  11.019  1.00 92.09           H  
ATOM   2485  N   GLU A 151     -28.556  16.565  11.271  1.00 92.59           N  
ATOM   2486  H   GLU A 151     -29.272  17.126  10.833  1.00 92.59           H  
ATOM   2487  CA  GLU A 151     -27.350  17.241  11.740  1.00 92.59           C  
ATOM   2488  HA  GLU A 151     -26.477  16.702  11.372  1.00 92.59           H  
ATOM   2489  C   GLU A 151     -27.272  17.230  13.270  1.00 92.59           C  
ATOM   2490  CB  GLU A 151     -27.313  18.657  11.156  1.00 92.59           C  
ATOM   2491  HB2 GLU A 151     -28.151  19.242  11.536  1.00 92.59           H  
ATOM   2492  HB3 GLU A 151     -27.399  18.577  10.072  1.00 92.59           H  
ATOM   2493  O   GLU A 151     -26.267  16.783  13.826  1.00 92.59           O  
ATOM   2494  CG  GLU A 151     -25.996  19.357  11.507  1.00 92.59           C  
ATOM   2495  HG2 GLU A 151     -25.951  19.503  12.586  1.00 92.59           H  
ATOM   2496  HG3 GLU A 151     -25.172  18.704  11.220  1.00 92.59           H  
ATOM   2497  CD  GLU A 151     -25.818  20.711  10.808  1.00 92.59           C  
ATOM   2498  OE1 GLU A 151     -24.767  21.332  11.079  1.00 92.59           O  
ATOM   2499  OE2 GLU A 151     -26.674  21.074   9.972  1.00 92.59           O  
ATOM   2500  N   LYS A 152     -28.363  17.590  13.957  1.00 92.16           N  
ATOM   2501  H   LYS A 152     -29.140  17.975  13.439  1.00 92.16           H  
ATOM   2502  CA  LYS A 152     -28.437  17.565  15.422  1.00 92.16           C  
ATOM   2503  HA  LYS A 152     -27.639  18.197  15.813  1.00 92.16           H  
ATOM   2504  C   LYS A 152     -28.205  16.162  15.990  1.00 92.16           C  
ATOM   2505  CB  LYS A 152     -29.783  18.155  15.861  1.00 92.16           C  
ATOM   2506  HB2 LYS A 152     -30.596  17.514  15.519  1.00 92.16           H  
ATOM   2507  HB3 LYS A 152     -29.901  19.138  15.405  1.00 92.16           H  
ATOM   2508  O   LYS A 152     -27.368  15.995  16.873  1.00 92.16           O  
ATOM   2509  CG  LYS A 152     -29.845  18.303  17.385  1.00 92.16           C  
ATOM   2510  HG2 LYS A 152     -29.011  18.918  17.724  1.00 92.16           H  
ATOM   2511  HG3 LYS A 152     -29.771  17.320  17.848  1.00 92.16           H  
ATOM   2512  CD  LYS A 152     -31.161  18.953  17.812  1.00 92.16           C  
ATOM   2513  HD2 LYS A 152     -31.223  19.956  17.390  1.00 92.16           H  
ATOM   2514  HD3 LYS A 152     -31.994  18.351  17.449  1.00 92.16           H  
ATOM   2515  CE  LYS A 152     -31.194  19.019  19.339  1.00 92.16           C  
ATOM   2516  HE2 LYS A 152     -31.095  18.005  19.727  1.00 92.16           H  
ATOM   2517  HE3 LYS A 152     -30.329  19.584  19.687  1.00 92.16           H  
ATOM   2518  NZ  LYS A 152     -32.451  19.625  19.828  1.00 92.16           N  
ATOM   2519  HZ1 LYS A 152     -32.545  20.566  19.472  1.00 92.16           H  
ATOM   2520  HZ2 LYS A 152     -33.236  19.070  19.519  1.00 92.16           H  
ATOM   2521  HZ3 LYS A 152     -32.443  19.643  20.838  1.00 92.16           H  
ATOM   2522  N   LYS A 153     -28.868  15.134  15.444  1.00 93.59           N  
ATOM   2523  H   LYS A 153     -29.552  15.346  14.731  1.00 93.59           H  
ATOM   2524  CA  LYS A 153     -28.663  13.731  15.866  1.00 93.59           C  
ATOM   2525  HA  LYS A 153     -28.866  13.650  16.934  1.00 93.59           H  
ATOM   2526  C   LYS A 153     -27.221  13.265  15.669  1.00 93.59           C  
ATOM   2527  CB  LYS A 153     -29.609  12.802  15.091  1.00 93.59           C  
ATOM   2528  HB2 LYS A 153     -29.262  11.774  15.200  1.00 93.59           H  
ATOM   2529  HB3 LYS A 153     -29.587  13.063  14.033  1.00 93.59           H  
ATOM   2530  O   LYS A 153     -26.700  12.502  16.481  1.00 93.59           O  
ATOM   2531  CG  LYS A 153     -31.044  12.875  15.623  1.00 93.59           C  
ATOM   2532  HG2 LYS A 153     -31.060  12.539  16.659  1.00 93.59           H  
ATOM   2533  HG3 LYS A 153     -31.394  13.906  15.591  1.00 93.59           H  
ATOM   2534  CD  LYS A 153     -31.982  11.993  14.789  1.00 93.59           C  
ATOM   2535  HD2 LYS A 153     -31.914  12.299  13.745  1.00 93.59           H  
ATOM   2536  HD3 LYS A 153     -31.698  10.945  14.888  1.00 93.59           H  
ATOM   2537  CE  LYS A 153     -33.414  12.205  15.285  1.00 93.59           C  
ATOM   2538  HE2 LYS A 153     -33.600  13.279  15.294  1.00 93.59           H  
ATOM   2539  HE3 LYS A 153     -33.511  11.854  16.313  1.00 93.59           H  
ATOM   2540  NZ  LYS A 153     -34.428  11.574  14.409  1.00 93.59           N  
ATOM   2541  HZ1 LYS A 153     -34.193  11.694  13.434  1.00 93.59           H  
ATOM   2542  HZ2 LYS A 153     -34.635  10.614  14.643  1.00 93.59           H  
ATOM   2543  HZ3 LYS A 153     -35.269  12.130  14.470  1.00 93.59           H  
ATOM   2544  N   GLN A 154     -26.571  13.698  14.590  1.00 92.80           N  
ATOM   2545  H   GLN A 154     -27.048  14.315  13.948  1.00 92.80           H  
ATOM   2546  CA  GLN A 154     -25.166  13.388  14.349  1.00 92.80           C  
ATOM   2547  HA  GLN A 154     -25.017  12.316  14.478  1.00 92.80           H  
ATOM   2548  C   GLN A 154     -24.258  14.092  15.360  1.00 92.80           C  
ATOM   2549  CB  GLN A 154     -24.806  13.743  12.904  1.00 92.80           C  
ATOM   2550  HB2 GLN A 154     -25.380  13.101  12.236  1.00 92.80           H  
ATOM   2551  HB3 GLN A 154     -25.070  14.780  12.696  1.00 92.80           H  
ATOM   2552  O   GLN A 154     -23.387  13.436  15.926  1.00 92.80           O  
ATOM   2553  CG  GLN A 154     -23.311  13.554  12.624  1.00 92.80           C  
ATOM   2554  HG2 GLN A 154     -22.733  14.307  13.160  1.00 92.80           H  
ATOM   2555  HG3 GLN A 154     -22.991  12.569  12.963  1.00 92.80           H  
ATOM   2556  CD  GLN A 154     -23.030  13.705  11.144  1.00 92.80           C  
ATOM   2557  NE2 GLN A 154     -22.930  12.619  10.416  1.00 92.80           N  
ATOM   2558 HE21 GLN A 154     -22.645  12.737   9.454  1.00 92.80           H  
ATOM   2559 HE22 GLN A 154     -23.087  11.727  10.862  1.00 92.80           H  
ATOM   2560  OE1 GLN A 154     -22.953  14.793  10.598  1.00 92.80           O  
ATOM   2561  N   GLN A 155     -24.466  15.385  15.613  1.00 91.84           N  
ATOM   2562  H   GLN A 155     -25.191  15.874  15.107  1.00 91.84           H  
ATOM   2563  CA  GLN A 155     -23.698  16.137  16.607  1.00 91.84           C  
ATOM   2564  HA  GLN A 155     -22.638  16.088  16.356  1.00 91.84           H  
ATOM   2565  C   GLN A 155     -23.862  15.539  18.010  1.00 91.84           C  
ATOM   2566  CB  GLN A 155     -24.133  17.608  16.596  1.00 91.84           C  
ATOM   2567  HB2 GLN A 155     -25.219  17.659  16.675  1.00 91.84           H  
ATOM   2568  HB3 GLN A 155     -23.706  18.102  17.469  1.00 91.84           H  
ATOM   2569  O   GLN A 155     -22.864  15.304  18.686  1.00 91.84           O  
ATOM   2570  CG  GLN A 155     -23.674  18.375  15.343  1.00 91.84           C  
ATOM   2571  HG2 GLN A 155     -24.015  17.866  14.442  1.00 91.84           H  
ATOM   2572  HG3 GLN A 155     -22.585  18.410  15.321  1.00 91.84           H  
ATOM   2573  CD  GLN A 155     -24.207  19.807  15.319  1.00 91.84           C  
ATOM   2574  NE2 GLN A 155     -23.918  20.575  14.292  1.00 91.84           N  
ATOM   2575 HE21 GLN A 155     -23.461  20.223  13.462  1.00 91.84           H  
ATOM   2576 HE22 GLN A 155     -24.370  21.478  14.256  1.00 91.84           H  
ATOM   2577  OE1 GLN A 155     -24.894  20.260  16.221  1.00 91.84           O  
ATOM   2578  N   GLU A 156     -25.088  15.210  18.426  1.00 93.34           N  
ATOM   2579  H   GLU A 156     -25.875  15.466  17.847  1.00 93.34           H  
ATOM   2580  CA  GLU A 156     -25.367  14.530  19.699  1.00 93.34           C  
ATOM   2581  HA  GLU A 156     -25.032  15.154  20.528  1.00 93.34           H  
ATOM   2582  C   GLU A 156     -24.619  13.197  19.805  1.00 93.34           C  
ATOM   2583  CB  GLU A 156     -26.877  14.282  19.849  1.00 93.34           C  
ATOM   2584  HB2 GLU A 156     -27.035  13.556  20.646  1.00 93.34           H  
ATOM   2585  HB3 GLU A 156     -27.259  13.860  18.919  1.00 93.34           H  
ATOM   2586  O   GLU A 156     -23.935  12.950  20.798  1.00 93.34           O  
ATOM   2587  CG  GLU A 156     -27.659  15.558  20.204  1.00 93.34           C  
ATOM   2588  HG2 GLU A 156     -27.338  15.892  21.191  1.00 93.34           H  
ATOM   2589  HG3 GLU A 156     -27.409  16.345  19.493  1.00 93.34           H  
ATOM   2590  CD  GLU A 156     -29.185  15.355  20.209  1.00 93.34           C  
ATOM   2591  OE1 GLU A 156     -29.899  16.365  20.420  1.00 93.34           O  
ATOM   2592  OE2 GLU A 156     -29.647  14.210  19.990  1.00 93.34           O  
ATOM   2593  N   PHE A 157     -24.683  12.365  18.762  1.00 94.37           N  
ATOM   2594  H   PHE A 157     -25.272  12.616  17.980  1.00 94.37           H  
ATOM   2595  CA  PHE A 157     -23.969  11.091  18.731  1.00 94.37           C  
ATOM   2596  HA  PHE A 157     -24.272  10.501  19.596  1.00 94.37           H  
ATOM   2597  C   PHE A 157     -22.450  11.285  18.822  1.00 94.37           C  
ATOM   2598  CB  PHE A 157     -24.352  10.333  17.452  1.00 94.37           C  
ATOM   2599  HB2 PHE A 157     -25.434  10.206  17.432  1.00 94.37           H  
ATOM   2600  HB3 PHE A 157     -24.076  10.926  16.580  1.00 94.37           H  
ATOM   2601  O   PHE A 157     -21.777  10.632  19.614  1.00 94.37           O  
ATOM   2602  CG  PHE A 157     -23.698   8.971  17.347  1.00 94.37           C  
ATOM   2603  CD1 PHE A 157     -22.425   8.839  16.765  1.00 94.37           C  
ATOM   2604  HD1 PHE A 157     -21.918   9.708  16.374  1.00 94.37           H  
ATOM   2605  CD2 PHE A 157     -24.323   7.848  17.919  1.00 94.37           C  
ATOM   2606  HD2 PHE A 157     -25.256   7.973  18.449  1.00 94.37           H  
ATOM   2607  CE1 PHE A 157     -21.795   7.584  16.727  1.00 94.37           C  
ATOM   2608  HE1 PHE A 157     -20.800   7.502  16.316  1.00 94.37           H  
ATOM   2609  CE2 PHE A 157     -23.679   6.598  17.904  1.00 94.37           C  
ATOM   2610  HE2 PHE A 157     -24.100   5.771  18.456  1.00 94.37           H  
ATOM   2611  CZ  PHE A 157     -22.418   6.463  17.298  1.00 94.37           C  
ATOM   2612  HZ  PHE A 157     -21.888   5.523  17.346  1.00 94.37           H  
ATOM   2613  N   VAL A 158     -21.889  12.189  18.022  1.00 91.98           N  
ATOM   2614  H   VAL A 158     -22.491  12.738  17.425  1.00 91.98           H  
ATOM   2615  CA  VAL A 158     -20.446  12.455  17.997  1.00 91.98           C  
ATOM   2616  HA  VAL A 158     -19.918  11.516  17.830  1.00 91.98           H  
ATOM   2617  C   VAL A 158     -19.974  12.972  19.356  1.00 91.98           C  
ATOM   2618  CB  VAL A 158     -20.126  13.405  16.829  1.00 91.98           C  
ATOM   2619  HB  VAL A 158     -20.864  14.207  16.825  1.00 91.98           H  
ATOM   2620  O   VAL A 158     -18.991  12.444  19.872  1.00 91.98           O  
ATOM   2621  CG1 VAL A 158     -18.744  14.068  16.866  1.00 91.98           C  
ATOM   2622 HG11 VAL A 158     -18.175  13.882  15.955  1.00 91.98           H  
ATOM   2623 HG12 VAL A 158     -18.912  15.144  16.918  1.00 91.98           H  
ATOM   2624 HG13 VAL A 158     -18.150  13.761  17.727  1.00 91.98           H  
ATOM   2625  CG2 VAL A 158     -20.264  12.627  15.509  1.00 91.98           C  
ATOM   2626 HG21 VAL A 158     -21.282  12.257  15.390  1.00 91.98           H  
ATOM   2627 HG22 VAL A 158     -20.039  13.281  14.667  1.00 91.98           H  
ATOM   2628 HG23 VAL A 158     -19.588  11.771  15.497  1.00 91.98           H  
ATOM   2629  N   ASN A 159     -20.708  13.904  19.970  1.00 90.83           N  
ATOM   2630  H   ASN A 159     -21.509  14.280  19.483  1.00 90.83           H  
ATOM   2631  CA  ASN A 159     -20.404  14.454  21.293  1.00 90.83           C  
ATOM   2632  HA  ASN A 159     -19.391  14.855  21.284  1.00 90.83           H  
ATOM   2633  C   ASN A 159     -20.455  13.389  22.402  1.00 90.83           C  
ATOM   2634  CB  ASN A 159     -21.361  15.624  21.576  1.00 90.83           C  
ATOM   2635  HB2 ASN A 159     -21.284  15.902  22.628  1.00 90.83           H  
ATOM   2636  HB3 ASN A 159     -22.388  15.318  21.377  1.00 90.83           H  
ATOM   2637  O   ASN A 159     -19.582  13.363  23.267  1.00 90.83           O  
ATOM   2638  CG  ASN A 159     -21.021  16.862  20.762  1.00 90.83           C  
ATOM   2639  ND2 ASN A 159     -21.986  17.707  20.486  1.00 90.83           N  
ATOM   2640 HD21 ASN A 159     -22.943  17.493  20.728  1.00 90.83           H  
ATOM   2641 HD22 ASN A 159     -21.726  18.510  19.931  1.00 90.83           H  
ATOM   2642  OD1 ASN A 159     -19.887  17.106  20.386  1.00 90.83           O  
ATOM   2643  N   GLN A 160     -21.421  12.467  22.354  1.00 93.52           N  
ATOM   2644  H   GLN A 160     -22.132  12.544  21.641  1.00 93.52           H  
ATOM   2645  CA  GLN A 160     -21.504  11.345  23.302  1.00 93.52           C  
ATOM   2646  HA  GLN A 160     -21.466  11.733  24.320  1.00 93.52           H  
ATOM   2647  C   GLN A 160     -20.342  10.350  23.164  1.00 93.52           C  
ATOM   2648  CB  GLN A 160     -22.837  10.611  23.100  1.00 93.52           C  
ATOM   2649  HB2 GLN A 160     -22.988  10.422  22.037  1.00 93.52           H  
ATOM   2650  HB3 GLN A 160     -22.800   9.651  23.615  1.00 93.52           H  
ATOM   2651  O   GLN A 160     -19.992   9.673  24.129  1.00 93.52           O  
ATOM   2652  CG  GLN A 160     -24.025  11.407  23.662  1.00 93.52           C  
ATOM   2653  HG2 GLN A 160     -23.932  11.464  24.746  1.00 93.52           H  
ATOM   2654  HG3 GLN A 160     -24.011  12.426  23.274  1.00 93.52           H  
ATOM   2655  CD  GLN A 160     -25.374  10.781  23.323  1.00 93.52           C  
ATOM   2656  NE2 GLN A 160     -26.460  11.421  23.698  1.00 93.52           N  
ATOM   2657 HE21 GLN A 160     -26.395  12.328  24.137  1.00 93.52           H  
ATOM   2658 HE22 GLN A 160     -27.339  11.013  23.414  1.00 93.52           H  
ATOM   2659  OE1 GLN A 160     -25.497   9.717  22.735  1.00 93.52           O  
ATOM   2660  N   HIS A 161     -19.731  10.268  21.981  1.00 92.63           N  
ATOM   2661  H   HIS A 161     -20.087  10.844  21.231  1.00 92.63           H  
ATOM   2662  CA  HIS A 161     -18.695   9.291  21.648  1.00 92.63           C  
ATOM   2663  HA  HIS A 161     -18.585   8.599  22.484  1.00 92.63           H  
ATOM   2664  C   HIS A 161     -17.295   9.901  21.455  1.00 92.63           C  
ATOM   2665  CB  HIS A 161     -19.169   8.459  20.447  1.00 92.63           C  
ATOM   2666  HB2 HIS A 161     -19.511   9.120  19.652  1.00 92.63           H  
ATOM   2667  HB3 HIS A 161     -18.329   7.879  20.064  1.00 92.63           H  
ATOM   2668  O   HIS A 161     -16.401   9.225  20.949  1.00 92.63           O  
ATOM   2669  CG  HIS A 161     -20.252   7.470  20.798  1.00 92.63           C  
ATOM   2670  CD2 HIS A 161     -21.604   7.588  20.599  1.00 92.63           C  
ATOM   2671  HD2 HIS A 161     -22.122   8.424  20.153  1.00 92.63           H  
ATOM   2672  ND1 HIS A 161     -20.036   6.239  21.369  1.00 92.63           N  
ATOM   2673  HD1 HIS A 161     -19.144   5.884  21.683  1.00 92.63           H  
ATOM   2674  CE1 HIS A 161     -21.227   5.639  21.521  1.00 92.63           C  
ATOM   2675  HE1 HIS A 161     -21.371   4.674  21.983  1.00 92.63           H  
ATOM   2676  NE2 HIS A 161     -22.216   6.406  21.036  1.00 92.63           N  
ATOM   2677  N   VAL A 162     -17.049  11.148  21.877  1.00 88.46           N  
ATOM   2678  H   VAL A 162     -17.822  11.696  22.229  1.00 88.46           H  
ATOM   2679  CA  VAL A 162     -15.723  11.793  21.744  1.00 88.46           C  
ATOM   2680  HA  VAL A 162     -15.470  11.854  20.685  1.00 88.46           H  
ATOM   2681  C   VAL A 162     -14.617  10.971  22.414  1.00 88.46           C  
ATOM   2682  CB  VAL A 162     -15.735  13.227  22.314  1.00 88.46           C  
ATOM   2683  HB  VAL A 162     -16.108  13.201  23.338  1.00 88.46           H  
ATOM   2684  O   VAL A 162     -13.531  10.835  21.863  1.00 88.46           O  
ATOM   2685  CG1 VAL A 162     -14.351  13.889  22.320  1.00 88.46           C  
ATOM   2686 HG11 VAL A 162     -13.678  13.371  23.003  1.00 88.46           H  
ATOM   2687 HG12 VAL A 162     -13.923  13.877  21.318  1.00 88.46           H  
ATOM   2688 HG13 VAL A 162     -14.434  14.922  22.658  1.00 88.46           H  
ATOM   2689  CG2 VAL A 162     -16.646  14.124  21.479  1.00 88.46           C  
ATOM   2690 HG21 VAL A 162     -17.657  13.720  21.513  1.00 88.46           H  
ATOM   2691 HG22 VAL A 162     -16.667  15.132  21.893  1.00 88.46           H  
ATOM   2692 HG23 VAL A 162     -16.306  14.162  20.444  1.00 88.46           H  
ATOM   2693  N   SER A 163     -14.890  10.347  23.562  1.00 88.78           N  
ATOM   2694  H   SER A 163     -15.818  10.428  23.951  1.00 88.78           H  
ATOM   2695  CA  SER A 163     -13.904   9.512  24.269  1.00 88.78           C  
ATOM   2696  HA  SER A 163     -12.982  10.083  24.376  1.00 88.78           H  
ATOM   2697  C   SER A 163     -13.543   8.214  23.531  1.00 88.78           C  
ATOM   2698  CB  SER A 163     -14.425   9.192  25.670  1.00 88.78           C  
ATOM   2699  HB2 SER A 163     -14.609  10.126  26.202  1.00 88.78           H  
ATOM   2700  HB3 SER A 163     -13.676   8.619  26.216  1.00 88.78           H  
ATOM   2701  O   SER A 163     -12.490   7.623  23.781  1.00 88.78           O  
ATOM   2702  OG  SER A 163     -15.629   8.449  25.591  1.00 88.78           O  
ATOM   2703  HG  SER A 163     -16.193   8.687  26.330  1.00 88.78           H  
ATOM   2704  N   ASP A 164     -14.380   7.760  22.594  1.00 90.75           N  
ATOM   2705  H   ASP A 164     -15.204   8.304  22.382  1.00 90.75           H  
ATOM   2706  CA  ASP A 164     -14.114   6.573  21.778  1.00 90.75           C  
ATOM   2707  HA  ASP A 164     -13.655   5.813  22.411  1.00 90.75           H  
ATOM   2708  C   ASP A 164     -13.101   6.853  20.650  1.00 90.75           C  
ATOM   2709  CB  ASP A 164     -15.439   5.999  21.240  1.00 90.75           C  
ATOM   2710  HB2 ASP A 164     -16.035   6.797  20.797  1.00 90.75           H  
ATOM   2711  HB3 ASP A 164     -15.218   5.303  20.431  1.00 90.75           H  
ATOM   2712  O   ASP A 164     -12.519   5.905  20.110  1.00 90.75           O  
ATOM   2713  CG  ASP A 164     -16.289   5.241  22.272  1.00 90.75           C  
ATOM   2714  OD1 ASP A 164     -15.721   4.706  23.266  1.00 90.75           O  
ATOM   2715  OD2 ASP A 164     -17.506   5.086  21.993  1.00 90.75           O  
ATOM   2716  N   ILE A 165     -12.831   8.131  20.338  1.00 88.13           N  
ATOM   2717  H   ILE A 165     -13.329   8.852  20.839  1.00 88.13           H  
ATOM   2718  CA  ILE A 165     -11.793   8.566  19.385  1.00 88.13           C  
ATOM   2719  HA  ILE A 165     -12.042   8.197  18.390  1.00 88.13           H  
ATOM   2720  C   ILE A 165     -10.445   7.973  19.767  1.00 88.13           C  
ATOM   2721  CB  ILE A 165     -11.698  10.112  19.341  1.00 88.13           C  
ATOM   2722  HB  ILE A 165     -11.585  10.488  20.358  1.00 88.13           H  
ATOM   2723  O   ILE A 165      -9.767   7.397  18.922  1.00 88.13           O  
ATOM   2724  CG1 ILE A 165     -13.004  10.647  18.734  1.00 88.13           C  
ATOM   2725 HG12 ILE A 165     -13.131  10.186  17.754  1.00 88.13           H  
ATOM   2726 HG13 ILE A 165     -13.831  10.339  19.373  1.00 88.13           H  
ATOM   2727  CG2 ILE A 165     -10.491  10.628  18.539  1.00 88.13           C  
ATOM   2728 HG21 ILE A 165      -9.556  10.246  18.947  1.00 88.13           H  
ATOM   2729 HG22 ILE A 165     -10.439  11.715  18.602  1.00 88.13           H  
ATOM   2730 HG23 ILE A 165     -10.591  10.333  17.494  1.00 88.13           H  
ATOM   2731  CD1 ILE A 165     -13.098  12.162  18.551  1.00 88.13           C  
ATOM   2732 HD11 ILE A 165     -12.506  12.454  17.684  1.00 88.13           H  
ATOM   2733 HD12 ILE A 165     -12.738  12.670  19.446  1.00 88.13           H  
ATOM   2734 HD13 ILE A 165     -14.134  12.452  18.373  1.00 88.13           H  
ATOM   2735  N   ASP A 166     -10.088   8.049  21.044  1.00 87.88           N  
ATOM   2736  H   ASP A 166     -10.664   8.609  21.657  1.00 87.88           H  
ATOM   2737  CA  ASP A 166      -8.781   7.628  21.543  1.00 87.88           C  
ATOM   2738  HA  ASP A 166      -7.998   8.137  20.981  1.00 87.88           H  
ATOM   2739  C   ASP A 166      -8.577   6.129  21.377  1.00 87.88           C  
ATOM   2740  CB  ASP A 166      -8.675   8.017  23.023  1.00 87.88           C  
ATOM   2741  HB2 ASP A 166      -9.534   7.632  23.572  1.00 87.88           H  
ATOM   2742  HB3 ASP A 166      -7.772   7.570  23.438  1.00 87.88           H  
ATOM   2743  O   ASP A 166      -7.525   5.672  20.925  1.00 87.88           O  
ATOM   2744  CG  ASP A 166      -8.591   9.527  23.203  1.00 87.88           C  
ATOM   2745  OD1 ASP A 166      -8.633  10.248  22.187  1.00 87.88           O  
ATOM   2746  OD2 ASP A 166      -8.318   9.979  24.330  1.00 87.88           O  
ATOM   2747  N   LYS A 167      -9.622   5.357  21.678  1.00 92.06           N  
ATOM   2748  H   LYS A 167     -10.466   5.825  21.976  1.00 92.06           H  
ATOM   2749  CA  LYS A 167      -9.616   3.904  21.506  1.00 92.06           C  
ATOM   2750  HA  LYS A 167      -8.757   3.484  22.029  1.00 92.06           H  
ATOM   2751  C   LYS A 167      -9.462   3.544  20.032  1.00 92.06           C  
ATOM   2752  CB  LYS A 167     -10.905   3.299  22.069  1.00 92.06           C  
ATOM   2753  HB2 LYS A 167     -10.879   2.221  21.912  1.00 92.06           H  
ATOM   2754  HB3 LYS A 167     -11.748   3.706  21.511  1.00 92.06           H  
ATOM   2755  O   LYS A 167      -8.629   2.708  19.687  1.00 92.06           O  
ATOM   2756  CG  LYS A 167     -11.119   3.575  23.564  1.00 92.06           C  
ATOM   2757  HG2 LYS A 167     -11.107   4.650  23.743  1.00 92.06           H  
ATOM   2758  HG3 LYS A 167     -10.330   3.104  24.152  1.00 92.06           H  
ATOM   2759  CD  LYS A 167     -12.486   3.023  23.977  1.00 92.06           C  
ATOM   2760  HD2 LYS A 167     -13.220   3.362  23.246  1.00 92.06           H  
ATOM   2761  HD3 LYS A 167     -12.470   1.933  23.974  1.00 92.06           H  
ATOM   2762  CE  LYS A 167     -12.902   3.540  25.354  1.00 92.06           C  
ATOM   2763  HE2 LYS A 167     -12.560   4.571  25.443  1.00 92.06           H  
ATOM   2764  HE3 LYS A 167     -12.425   2.951  26.137  1.00 92.06           H  
ATOM   2765  NZ  LYS A 167     -14.383   3.523  25.475  1.00 92.06           N  
ATOM   2766  HZ1 LYS A 167     -14.800   4.029  24.706  1.00 92.06           H  
ATOM   2767  HZ2 LYS A 167     -14.695   3.996  26.310  1.00 92.06           H  
ATOM   2768  HZ3 LYS A 167     -14.764   2.588  25.439  1.00 92.06           H  
ATOM   2769  N   LEU A 168     -10.235   4.190  19.156  1.00 92.49           N  
ATOM   2770  H   LEU A 168     -10.880   4.886  19.502  1.00 92.49           H  
ATOM   2771  CA  LEU A 168     -10.169   3.941  17.720  1.00 92.49           C  
ATOM   2772  HA  LEU A 168     -10.261   2.866  17.568  1.00 92.49           H  
ATOM   2773  C   LEU A 168      -8.819   4.372  17.124  1.00 92.49           C  
ATOM   2774  CB  LEU A 168     -11.362   4.635  17.047  1.00 92.49           C  
ATOM   2775  HB2 LEU A 168     -12.281   4.283  17.517  1.00 92.49           H  
ATOM   2776  HB3 LEU A 168     -11.291   5.708  17.223  1.00 92.49           H  
ATOM   2777  O   LEU A 168      -8.261   3.651  16.296  1.00 92.49           O  
ATOM   2778  CG  LEU A 168     -11.450   4.380  15.534  1.00 92.49           C  
ATOM   2779  HG  LEU A 168     -10.581   4.819  15.042  1.00 92.49           H  
ATOM   2780  CD1 LEU A 168     -11.482   2.894  15.170  1.00 92.49           C  
ATOM   2781 HD11 LEU A 168     -11.719   2.772  14.113  1.00 92.49           H  
ATOM   2782 HD12 LEU A 168     -10.503   2.449  15.351  1.00 92.49           H  
ATOM   2783 HD13 LEU A 168     -12.223   2.379  15.781  1.00 92.49           H  
ATOM   2784  CD2 LEU A 168     -12.703   5.048  14.972  1.00 92.49           C  
ATOM   2785 HD21 LEU A 168     -12.814   6.056  15.373  1.00 92.49           H  
ATOM   2786 HD22 LEU A 168     -13.589   4.473  15.240  1.00 92.49           H  
ATOM   2787 HD23 LEU A 168     -12.610   5.109  13.888  1.00 92.49           H  
ATOM   2788  N   TRP A 169      -8.264   5.498  17.574  1.00 92.09           N  
ATOM   2789  H   TRP A 169      -8.787   6.060  18.230  1.00 92.09           H  
ATOM   2790  CA  TRP A 169      -6.945   5.989  17.176  1.00 92.09           C  
ATOM   2791  HA  TRP A 169      -6.936   6.155  16.099  1.00 92.09           H  
ATOM   2792  C   TRP A 169      -5.863   4.955  17.496  1.00 92.09           C  
ATOM   2793  CB  TRP A 169      -6.662   7.330  17.870  1.00 92.09           C  
ATOM   2794  HB2 TRP A 169      -7.500   8.002  17.680  1.00 92.09           H  
ATOM   2795  HB3 TRP A 169      -6.607   7.181  18.948  1.00 92.09           H  
ATOM   2796  O   TRP A 169      -5.093   4.581  16.609  1.00 92.09           O  
ATOM   2797  CG  TRP A 169      -5.415   8.027  17.419  1.00 92.09           C  
ATOM   2798  CD1 TRP A 169      -4.158   7.771  17.847  1.00 92.09           C  
ATOM   2799  HD1 TRP A 169      -3.903   7.040  18.600  1.00 92.09           H  
ATOM   2800  CD2 TRP A 169      -5.281   9.133  16.475  1.00 92.09           C  
ATOM   2801  CE2 TRP A 169      -3.901   9.418  16.295  1.00 92.09           C  
ATOM   2802  CE3 TRP A 169      -6.181   9.962  15.784  1.00 92.09           C  
ATOM   2803  HE3 TRP A 169      -7.230   9.888  16.031  1.00 92.09           H  
ATOM   2804  NE1 TRP A 169      -3.269   8.616  17.207  1.00 92.09           N  
ATOM   2805  HE1 TRP A 169      -2.305   8.745  17.478  1.00 92.09           H  
ATOM   2806  CH2 TRP A 169      -4.371  11.153  14.688  1.00 92.09           C  
ATOM   2807  HH2 TRP A 169      -4.022  11.953  14.051  1.00 92.09           H  
ATOM   2808  CZ2 TRP A 169      -3.438  10.403  15.416  1.00 92.09           C  
ATOM   2809  HZ2 TRP A 169      -2.382  10.619  15.356  1.00 92.09           H  
ATOM   2810  CZ3 TRP A 169      -5.746  10.939  14.873  1.00 92.09           C  
ATOM   2811  HZ3 TRP A 169      -6.470  11.565  14.371  1.00 92.09           H  
ATOM   2812  N   GLN A 170      -5.850   4.418  18.722  1.00 92.60           N  
ATOM   2813  H   GLN A 170      -6.511   4.756  19.406  1.00 92.60           H  
ATOM   2814  CA  GLN A 170      -4.892   3.379  19.114  1.00 92.60           C  
ATOM   2815  HA  GLN A 170      -3.888   3.736  18.884  1.00 92.60           H  
ATOM   2816  C   GLN A 170      -5.069   2.084  18.314  1.00 92.60           C  
ATOM   2817  CB  GLN A 170      -4.970   3.095  20.623  1.00 92.60           C  
ATOM   2818  HB2 GLN A 170      -4.329   2.243  20.850  1.00 92.60           H  
ATOM   2819  HB3 GLN A 170      -5.992   2.824  20.886  1.00 92.60           H  
ATOM   2820  O   GLN A 170      -4.080   1.537  17.829  1.00 92.60           O  
ATOM   2821  CG  GLN A 170      -4.525   4.274  21.504  1.00 92.60           C  
ATOM   2822  HG2 GLN A 170      -5.201   5.115  21.349  1.00 92.60           H  
ATOM   2823  HG3 GLN A 170      -4.607   3.979  22.550  1.00 92.60           H  
ATOM   2824  CD  GLN A 170      -3.102   4.774  21.260  1.00 92.60           C  
ATOM   2825  NE2 GLN A 170      -2.804   5.983  21.685  1.00 92.60           N  
ATOM   2826 HE21 GLN A 170      -3.508   6.548  22.137  1.00 92.60           H  
ATOM   2827 HE22 GLN A 170      -1.897   6.361  21.450  1.00 92.60           H  
ATOM   2828  OE1 GLN A 170      -2.232   4.126  20.699  1.00 92.60           O  
ATOM   2829  N   ILE A 171      -6.309   1.633  18.077  1.00 94.30           N  
ATOM   2830  H   ILE A 171      -7.083   2.112  18.513  1.00 94.30           H  
ATOM   2831  CA  ILE A 171      -6.580   0.453  17.232  1.00 94.30           C  
ATOM   2832  HA  ILE A 171      -6.096  -0.413  17.683  1.00 94.30           H  
ATOM   2833  C   ILE A 171      -5.967   0.627  15.836  1.00 94.30           C  
ATOM   2834  CB  ILE A 171      -8.103   0.184  17.149  1.00 94.30           C  
ATOM   2835  HB  ILE A 171      -8.610   1.125  16.935  1.00 94.30           H  
ATOM   2836  O   ILE A 171      -5.325  -0.290  15.314  1.00 94.30           O  
ATOM   2837  CG1 ILE A 171      -8.617  -0.361  18.500  1.00 94.30           C  
ATOM   2838 HG12 ILE A 171      -8.271  -1.386  18.634  1.00 94.30           H  
ATOM   2839 HG13 ILE A 171      -8.200   0.229  19.317  1.00 94.30           H  
ATOM   2840  CG2 ILE A 171      -8.453  -0.811  16.021  1.00 94.30           C  
ATOM   2841 HG21 ILE A 171      -8.217  -0.381  15.048  1.00 94.30           H  
ATOM   2842 HG22 ILE A 171      -7.895  -1.738  16.153  1.00 94.30           H  
ATOM   2843 HG23 ILE A 171      -9.520  -1.033  16.020  1.00 94.30           H  
ATOM   2844  CD1 ILE A 171     -10.144  -0.325  18.635  1.00 94.30           C  
ATOM   2845 HD11 ILE A 171     -10.614  -1.025  17.944  1.00 94.30           H  
ATOM   2846 HD12 ILE A 171     -10.416  -0.609  19.652  1.00 94.30           H  
ATOM   2847 HD13 ILE A 171     -10.511   0.683  18.442  1.00 94.30           H  
ATOM   2848  N   ILE A 172      -6.138   1.806  15.229  1.00 94.21           N  
ATOM   2849  H   ILE A 172      -6.666   2.520  15.710  1.00 94.21           H  
ATOM   2850  CA  ILE A 172      -5.578   2.101  13.908  1.00 94.21           C  
ATOM   2851  HA  ILE A 172      -5.835   1.278  13.241  1.00 94.21           H  
ATOM   2852  C   ILE A 172      -4.045   2.152  13.979  1.00 94.21           C  
ATOM   2853  CB  ILE A 172      -6.195   3.392  13.323  1.00 94.21           C  
ATOM   2854  HB  ILE A 172      -6.035   4.207  14.030  1.00 94.21           H  
ATOM   2855  O   ILE A 172      -3.386   1.542  13.136  1.00 94.21           O  
ATOM   2856  CG1 ILE A 172      -7.713   3.231  13.076  1.00 94.21           C  
ATOM   2857 HG12 ILE A 172      -8.178   2.706  13.910  1.00 94.21           H  
ATOM   2858 HG13 ILE A 172      -7.874   2.627  12.183  1.00 94.21           H  
ATOM   2859  CG2 ILE A 172      -5.516   3.746  11.986  1.00 94.21           C  
ATOM   2860 HG21 ILE A 172      -6.041   4.559  11.485  1.00 94.21           H  
ATOM   2861 HG22 ILE A 172      -5.504   2.876  11.328  1.00 94.21           H  
ATOM   2862 HG23 ILE A 172      -4.493   4.078  12.165  1.00 94.21           H  
ATOM   2863  CD1 ILE A 172      -8.444   4.570  12.914  1.00 94.21           C  
ATOM   2864 HD11 ILE A 172      -9.514   4.386  12.814  1.00 94.21           H  
ATOM   2865 HD12 ILE A 172      -8.276   5.185  13.798  1.00 94.21           H  
ATOM   2866 HD13 ILE A 172      -8.098   5.107  12.031  1.00 94.21           H  
ATOM   2867  N   LEU A 173      -3.457   2.817  14.979  1.00 93.31           N  
ATOM   2868  H   LEU A 173      -4.042   3.276  15.662  1.00 93.31           H  
ATOM   2869  CA  LEU A 173      -2.001   2.881  15.151  1.00 93.31           C  
ATOM   2870  HA  LEU A 173      -1.553   3.295  14.248  1.00 93.31           H  
ATOM   2871  C   LEU A 173      -1.359   1.503  15.300  1.00 93.31           C  
ATOM   2872  CB  LEU A 173      -1.636   3.760  16.359  1.00 93.31           C  
ATOM   2873  HB2 LEU A 173      -2.219   3.434  17.220  1.00 93.31           H  
ATOM   2874  HB3 LEU A 173      -0.586   3.588  16.594  1.00 93.31           H  
ATOM   2875  O   LEU A 173      -0.385   1.201  14.602  1.00 93.31           O  
ATOM   2876  CG  LEU A 173      -1.799   5.275  16.191  1.00 93.31           C  
ATOM   2877  HG  LEU A 173      -2.840   5.523  15.980  1.00 93.31           H  
ATOM   2878  CD1 LEU A 173      -1.354   5.927  17.500  1.00 93.31           C  
ATOM   2879 HD11 LEU A 173      -2.056   5.665  18.292  1.00 93.31           H  
ATOM   2880 HD12 LEU A 173      -0.363   5.573  17.785  1.00 93.31           H  
ATOM   2881 HD13 LEU A 173      -1.311   7.010  17.386  1.00 93.31           H  
ATOM   2882  CD2 LEU A 173      -0.921   5.869  15.088  1.00 93.31           C  
ATOM   2883 HD21 LEU A 173      -1.419   6.763  14.713  1.00 93.31           H  
ATOM   2884 HD22 LEU A 173      -0.772   5.173  14.262  1.00 93.31           H  
ATOM   2885 HD23 LEU A 173       0.064   6.118  15.482  1.00 93.31           H  
ATOM   2886  N   ASP A 174      -1.908   0.662  16.166  1.00 93.38           N  
ATOM   2887  H   ASP A 174      -2.673   0.987  16.741  1.00 93.38           H  
ATOM   2888  CA  ASP A 174      -1.369  -0.668  16.431  1.00 93.38           C  
ATOM   2889  HA  ASP A 174      -0.304  -0.583  16.645  1.00 93.38           H  
ATOM   2890  C   ASP A 174      -1.515  -1.577  15.209  1.00 93.38           C  
ATOM   2891  CB  ASP A 174      -2.061  -1.263  17.662  1.00 93.38           C  
ATOM   2892  HB2 ASP A 174      -1.773  -2.311  17.743  1.00 93.38           H  
ATOM   2893  HB3 ASP A 174      -3.142  -1.218  17.529  1.00 93.38           H  
ATOM   2894  O   ASP A 174      -0.585  -2.312  14.860  1.00 93.38           O  
ATOM   2895  CG  ASP A 174      -1.671  -0.569  18.974  1.00 93.38           C  
ATOM   2896  OD1 ASP A 174      -0.649   0.172  18.990  1.00 93.38           O  
ATOM   2897  OD2 ASP A 174      -2.356  -0.865  19.975  1.00 93.38           O  
ATOM   2898  N   PHE A 175      -2.633  -1.469  14.481  1.00 94.18           N  
ATOM   2899  H   PHE A 175      -3.370  -0.868  14.820  1.00 94.18           H  
ATOM   2900  CA  PHE A 175      -2.798  -2.132  13.191  1.00 94.18           C  
ATOM   2901  HA  PHE A 175      -2.699  -3.208  13.334  1.00 94.18           H  
ATOM   2902  C   PHE A 175      -1.724  -1.699  12.188  1.00 94.18           C  
ATOM   2903  CB  PHE A 175      -4.195  -1.840  12.635  1.00 94.18           C  
ATOM   2904  HB2 PHE A 175      -4.939  -2.282  13.298  1.00 94.18           H  
ATOM   2905  HB3 PHE A 175      -4.369  -0.764  12.628  1.00 94.18           H  
ATOM   2906  O   PHE A 175      -1.103  -2.542  11.536  1.00 94.18           O  
ATOM   2907  CG  PHE A 175      -4.400  -2.375  11.233  1.00 94.18           C  
ATOM   2908  CD1 PHE A 175      -4.236  -1.531  10.118  1.00 94.18           C  
ATOM   2909  HD1 PHE A 175      -3.961  -0.497  10.266  1.00 94.18           H  
ATOM   2910  CD2 PHE A 175      -4.766  -3.719  11.048  1.00 94.18           C  
ATOM   2911  HD2 PHE A 175      -4.912  -4.360  11.905  1.00 94.18           H  
ATOM   2912  CE1 PHE A 175      -4.471  -2.023   8.822  1.00 94.18           C  
ATOM   2913  HE1 PHE A 175      -4.394  -1.364   7.969  1.00 94.18           H  
ATOM   2914  CE2 PHE A 175      -4.997  -4.211   9.754  1.00 94.18           C  
ATOM   2915  HE2 PHE A 175      -5.332  -5.229   9.617  1.00 94.18           H  
ATOM   2916  CZ  PHE A 175      -4.869  -3.359   8.644  1.00 94.18           C  
ATOM   2917  HZ  PHE A 175      -5.128  -3.720   7.660  1.00 94.18           H  
ATOM   2918  N   MET A 176      -1.473  -0.395  12.068  1.00 93.26           N  
ATOM   2919  H   MET A 176      -1.997   0.248  12.644  1.00 93.26           H  
ATOM   2920  CA  MET A 176      -0.495   0.135  11.122  1.00 93.26           C  
ATOM   2921  HA  MET A 176      -0.728  -0.251  10.130  1.00 93.26           H  
ATOM   2922  C   MET A 176       0.928  -0.301  11.447  1.00 93.26           C  
ATOM   2923  CB  MET A 176      -0.567   1.658  11.097  1.00 93.26           C  
ATOM   2924  HB2 MET A 176       0.273   2.047  10.522  1.00 93.26           H  
ATOM   2925  HB3 MET A 176      -0.505   2.041  12.116  1.00 93.26           H  
ATOM   2926  O   MET A 176       1.665  -0.666  10.530  1.00 93.26           O  
ATOM   2927  CG  MET A 176      -1.846   2.143  10.426  1.00 93.26           C  
ATOM   2928  HG2 MET A 176      -1.882   1.735   9.416  1.00 93.26           H  
ATOM   2929  HG3 MET A 176      -2.726   1.771  10.951  1.00 93.26           H  
ATOM   2930  SD  MET A 176      -1.957   3.929  10.287  1.00 93.26           S  
ATOM   2931  CE  MET A 176      -1.629   4.554  11.940  1.00 93.26           C  
ATOM   2932  HE1 MET A 176      -2.395   4.192  12.625  1.00 93.26           H  
ATOM   2933  HE2 MET A 176      -0.639   4.237  12.267  1.00 93.26           H  
ATOM   2934  HE3 MET A 176      -1.660   5.644  11.922  1.00 93.26           H  
ATOM   2935  N   LEU A 177       1.307  -0.306  12.726  1.00 92.91           N  
ATOM   2936  H   LEU A 177       0.660   0.034  13.423  1.00 92.91           H  
ATOM   2937  CA  LEU A 177       2.611  -0.795  13.162  1.00 92.91           C  
ATOM   2938  HA  LEU A 177       3.379  -0.279  12.585  1.00 92.91           H  
ATOM   2939  C   LEU A 177       2.750  -2.299  12.887  1.00 92.91           C  
ATOM   2940  CB  LEU A 177       2.784  -0.459  14.652  1.00 92.91           C  
ATOM   2941  HB2 LEU A 177       2.007  -0.969  15.220  1.00 92.91           H  
ATOM   2942  HB3 LEU A 177       2.639   0.613  14.784  1.00 92.91           H  
ATOM   2943  O   LEU A 177       3.730  -2.728  12.281  1.00 92.91           O  
ATOM   2944  CG  LEU A 177       4.157  -0.846  15.229  1.00 92.91           C  
ATOM   2945  HG  LEU A 177       4.331  -1.912  15.082  1.00 92.91           H  
ATOM   2946  CD1 LEU A 177       5.303  -0.062  14.580  1.00 92.91           C  
ATOM   2947 HD11 LEU A 177       5.116   1.008  14.670  1.00 92.91           H  
ATOM   2948 HD12 LEU A 177       6.243  -0.314  15.072  1.00 92.91           H  
ATOM   2949 HD13 LEU A 177       5.384  -0.328  13.526  1.00 92.91           H  
ATOM   2950  CD2 LEU A 177       4.183  -0.566  16.731  1.00 92.91           C  
ATOM   2951 HD21 LEU A 177       3.377  -1.113  17.219  1.00 92.91           H  
ATOM   2952 HD22 LEU A 177       5.133  -0.888  17.158  1.00 92.91           H  
ATOM   2953 HD23 LEU A 177       4.039   0.499  16.916  1.00 92.91           H  
ATOM   2954  N   LYS A 178       1.740  -3.095  13.262  1.00 92.82           N  
ATOM   2955  H   LYS A 178       0.967  -2.675  13.759  1.00 92.82           H  
ATOM   2956  CA  LYS A 178       1.720  -4.552  13.049  1.00 92.82           C  
ATOM   2957  HA  LYS A 178       2.604  -4.984  13.518  1.00 92.82           H  
ATOM   2958  C   LYS A 178       1.782  -4.930  11.568  1.00 92.82           C  
ATOM   2959  CB  LYS A 178       0.462  -5.125  13.723  1.00 92.82           C  
ATOM   2960  HB2 LYS A 178      -0.424  -4.682  13.269  1.00 92.82           H  
ATOM   2961  HB3 LYS A 178       0.480  -4.846  14.777  1.00 92.82           H  
ATOM   2962  O   LYS A 178       2.375  -5.948  11.218  1.00 92.82           O  
ATOM   2963  CG  LYS A 178       0.368  -6.656  13.622  1.00 92.82           C  
ATOM   2964  HG2 LYS A 178       1.278  -7.098  14.030  1.00 92.82           H  
ATOM   2965  HG3 LYS A 178       0.268  -6.952  12.577  1.00 92.82           H  
ATOM   2966  CD  LYS A 178      -0.844  -7.186  14.398  1.00 92.82           C  
ATOM   2967  HD2 LYS A 178      -1.755  -6.753  13.986  1.00 92.82           H  
ATOM   2968  HD3 LYS A 178      -0.751  -6.883  15.441  1.00 92.82           H  
ATOM   2969  CE  LYS A 178      -0.906  -8.719  14.314  1.00 92.82           C  
ATOM   2970  HE2 LYS A 178       0.044  -9.119  14.668  1.00 92.82           H  
ATOM   2971  HE3 LYS A 178      -1.018  -9.014  13.271  1.00 92.82           H  
ATOM   2972  NZ  LYS A 178      -2.017  -9.272  15.133  1.00 92.82           N  
ATOM   2973  HZ1 LYS A 178      -1.890  -9.028  16.105  1.00 92.82           H  
ATOM   2974  HZ2 LYS A 178      -2.914  -8.912  14.841  1.00 92.82           H  
ATOM   2975  HZ3 LYS A 178      -2.038 -10.280  15.079  1.00 92.82           H  
ATOM   2976  N   LYS A 179       1.152  -4.141  10.692  1.00 92.13           N  
ATOM   2977  H   LYS A 179       0.636  -3.359  11.068  1.00 92.13           H  
ATOM   2978  CA  LYS A 179       1.068  -4.408   9.247  1.00 92.13           C  
ATOM   2979  HA  LYS A 179       1.326  -5.456   9.094  1.00 92.13           H  
ATOM   2980  C   LYS A 179       2.121  -3.677   8.408  1.00 92.13           C  
ATOM   2981  CB  LYS A 179      -0.377  -4.204   8.753  1.00 92.13           C  
ATOM   2982  HB2 LYS A 179      -0.411  -4.386   7.679  1.00 92.13           H  
ATOM   2983  HB3 LYS A 179      -0.672  -3.169   8.924  1.00 92.13           H  
ATOM   2984  O   LYS A 179       2.010  -3.679   7.176  1.00 92.13           O  
ATOM   2985  CG  LYS A 179      -1.414  -5.131   9.421  1.00 92.13           C  
ATOM   2986  HG2 LYS A 179      -2.375  -4.961   8.936  1.00 92.13           H  
ATOM   2987  HG3 LYS A 179      -1.519  -4.874  10.475  1.00 92.13           H  
ATOM   2988  CD  LYS A 179      -1.061  -6.624   9.310  1.00 92.13           C  
ATOM   2989  HD2 LYS A 179      -0.172  -6.834   9.905  1.00 92.13           H  
ATOM   2990  HD3 LYS A 179      -0.847  -6.854   8.266  1.00 92.13           H  
ATOM   2991  CE  LYS A 179      -2.199  -7.531   9.795  1.00 92.13           C  
ATOM   2992  HE2 LYS A 179      -2.412  -7.300  10.839  1.00 92.13           H  
ATOM   2993  HE3 LYS A 179      -3.092  -7.299   9.214  1.00 92.13           H  
ATOM   2994  NZ  LYS A 179      -1.858  -8.976   9.636  1.00 92.13           N  
ATOM   2995  HZ1 LYS A 179      -1.052  -9.264  10.172  1.00 92.13           H  
ATOM   2996  HZ2 LYS A 179      -1.615  -9.209   8.684  1.00 92.13           H  
ATOM   2997  HZ3 LYS A 179      -2.629  -9.582   9.878  1.00 92.13           H  
ATOM   2998  N   ASP A 180       3.132  -3.093   9.052  1.00 90.96           N  
ATOM   2999  H   ASP A 180       3.146  -3.146  10.061  1.00 90.96           H  
ATOM   3000  CA  ASP A 180       4.246  -2.373   8.418  1.00 90.96           C  
ATOM   3001  HA  ASP A 180       4.797  -1.884   9.221  1.00 90.96           H  
ATOM   3002  C   ASP A 180       3.769  -1.239   7.486  1.00 90.96           C  
ATOM   3003  CB  ASP A 180       5.209  -3.385   7.773  1.00 90.96           C  
ATOM   3004  HB2 ASP A 180       5.426  -4.175   8.491  1.00 90.96           H  
ATOM   3005  HB3 ASP A 180       4.730  -3.841   6.907  1.00 90.96           H  
ATOM   3006  O   ASP A 180       4.228  -1.067   6.357  1.00 90.96           O  
ATOM   3007  CG  ASP A 180       6.536  -2.748   7.353  1.00 90.96           C  
ATOM   3008  OD1 ASP A 180       7.078  -1.954   8.155  1.00 90.96           O  
ATOM   3009  OD2 ASP A 180       7.001  -3.082   6.240  1.00 90.96           O  
ATOM   3010  N   LEU A 181       2.735  -0.508   7.914  1.00 91.64           N  
ATOM   3011  H   LEU A 181       2.379  -0.709   8.838  1.00 91.64           H  
ATOM   3012  CA  LEU A 181       2.167   0.628   7.177  1.00 91.64           C  
ATOM   3013  HA  LEU A 181       2.369   0.497   6.114  1.00 91.64           H  
ATOM   3014  C   LEU A 181       2.814   1.963   7.556  1.00 91.64           C  
ATOM   3015  CB  LEU A 181       0.644   0.678   7.387  1.00 91.64           C  
ATOM   3016  HB2 LEU A 181       0.251   1.555   6.873  1.00 91.64           H  
ATOM   3017  HB3 LEU A 181       0.447   0.808   8.451  1.00 91.64           H  
ATOM   3018  O   LEU A 181       2.735   2.915   6.774  1.00 91.64           O  
ATOM   3019  CG  LEU A 181      -0.113  -0.565   6.890  1.00 91.64           C  
ATOM   3020  HG  LEU A 181       0.221  -1.450   7.431  1.00 91.64           H  
ATOM   3021  CD1 LEU A 181      -1.613  -0.392   7.120  1.00 91.64           C  
ATOM   3022 HD11 LEU A 181      -1.972   0.498   6.604  1.00 91.64           H  
ATOM   3023 HD12 LEU A 181      -2.152  -1.269   6.760  1.00 91.64           H  
ATOM   3024 HD13 LEU A 181      -1.813  -0.288   8.186  1.00 91.64           H  
ATOM   3025  CD2 LEU A 181       0.095  -0.786   5.391  1.00 91.64           C  
ATOM   3026 HD21 LEU A 181      -0.158   0.135   4.866  1.00 91.64           H  
ATOM   3027 HD22 LEU A 181       1.135  -1.051   5.201  1.00 91.64           H  
ATOM   3028 HD23 LEU A 181      -0.539  -1.603   5.047  1.00 91.64           H  
ATOM   3029  N   VAL A 182       3.442   2.002   8.731  1.00 90.93           N  
ATOM   3030  H   VAL A 182       3.483   1.143   9.259  1.00 90.93           H  
ATOM   3031  CA  VAL A 182       4.183   3.130   9.302  1.00 90.93           C  
ATOM   3032  HA  VAL A 182       4.453   3.824   8.506  1.00 90.93           H  
ATOM   3033  C   VAL A 182       5.465   2.608   9.940  1.00 90.93           C  
ATOM   3034  CB  VAL A 182       3.356   3.902  10.353  1.00 90.93           C  
ATOM   3035  HB  VAL A 182       3.974   4.714  10.736  1.00 90.93           H  
ATOM   3036  O   VAL A 182       5.507   1.487  10.446  1.00 90.93           O  
ATOM   3037  CG1 VAL A 182       2.113   4.539   9.725  1.00 90.93           C  
ATOM   3038 HG11 VAL A 182       1.614   5.166  10.463  1.00 90.93           H  
ATOM   3039 HG12 VAL A 182       2.409   5.161   8.881  1.00 90.93           H  
ATOM   3040 HG13 VAL A 182       1.417   3.774   9.379  1.00 90.93           H  
ATOM   3041  CG2 VAL A 182       2.930   3.039  11.550  1.00 90.93           C  
ATOM   3042 HG21 VAL A 182       3.809   2.727  12.116  1.00 90.93           H  
ATOM   3043 HG22 VAL A 182       2.283   3.613  12.213  1.00 90.93           H  
ATOM   3044 HG23 VAL A 182       2.403   2.146  11.213  1.00 90.93           H  
ATOM   3045  N   ASN A 183       6.512   3.431   9.959  1.00 90.25           N  
ATOM   3046  H   ASN A 183       6.398   4.363   9.588  1.00 90.25           H  
ATOM   3047  CA  ASN A 183       7.721   3.100  10.708  1.00 90.25           C  
ATOM   3048  HA  ASN A 183       7.848   2.018  10.671  1.00 90.25           H  
ATOM   3049  C   ASN A 183       7.571   3.471  12.199  1.00 90.25           C  
ATOM   3050  CB  ASN A 183       8.945   3.708   9.995  1.00 90.25           C  
ATOM   3051  HB2 ASN A 183       8.872   3.487   8.930  1.00 90.25           H  
ATOM   3052  HB3 ASN A 183       9.849   3.223  10.364  1.00 90.25           H  
ATOM   3053  O   ASN A 183       6.644   4.178  12.597  1.00 90.25           O  
ATOM   3054  CG  ASN A 183       9.123   5.203  10.178  1.00 90.25           C  
ATOM   3055  ND2 ASN A 183       9.873   5.845   9.327  1.00 90.25           N  
ATOM   3056 HD21 ASN A 183      10.213   5.371   8.503  1.00 90.25           H  
ATOM   3057 HD22 ASN A 183       9.976   6.839   9.475  1.00 90.25           H  
ATOM   3058  OD1 ASN A 183       8.674   5.817  11.121  1.00 90.25           O  
ATOM   3059  N   LYS A 184       8.529   3.045  13.031  1.00 91.91           N  
ATOM   3060  H   LYS A 184       9.248   2.444  12.653  1.00 91.91           H  
ATOM   3061  CA  LYS A 184       8.514   3.320  14.480  1.00 91.91           C  
ATOM   3062  HA  LYS A 184       7.586   2.927  14.896  1.00 91.91           H  
ATOM   3063  C   LYS A 184       8.519   4.816  14.829  1.00 91.91           C  
ATOM   3064  CB  LYS A 184       9.700   2.619  15.166  1.00 91.91           C  
ATOM   3065  HB2 LYS A 184      10.629   2.925  14.685  1.00 91.91           H  
ATOM   3066  HB3 LYS A 184       9.734   2.942  16.206  1.00 91.91           H  
ATOM   3067  O   LYS A 184       7.944   5.189  15.844  1.00 91.91           O  
ATOM   3068  CG  LYS A 184       9.583   1.086  15.143  1.00 91.91           C  
ATOM   3069  HG2 LYS A 184       8.650   0.793  15.623  1.00 91.91           H  
ATOM   3070  HG3 LYS A 184       9.569   0.736  14.110  1.00 91.91           H  
ATOM   3071  CD  LYS A 184      10.759   0.425  15.880  1.00 91.91           C  
ATOM   3072  HD2 LYS A 184      10.776   0.773  16.913  1.00 91.91           H  
ATOM   3073  HD3 LYS A 184      11.691   0.708  15.391  1.00 91.91           H  
ATOM   3074  CE  LYS A 184      10.609  -1.104  15.855  1.00 91.91           C  
ATOM   3075  HE2 LYS A 184       9.667  -1.367  16.337  1.00 91.91           H  
ATOM   3076  HE3 LYS A 184      10.544  -1.430  14.817  1.00 91.91           H  
ATOM   3077  NZ  LYS A 184      11.735  -1.800  16.534  1.00 91.91           N  
ATOM   3078  HZ1 LYS A 184      12.616  -1.595  16.086  1.00 91.91           H  
ATOM   3079  HZ2 LYS A 184      11.599  -2.800  16.496  1.00 91.91           H  
ATOM   3080  HZ3 LYS A 184      11.792  -1.540  17.508  1.00 91.91           H  
ATOM   3081  N   ASN A 185       9.155   5.668  14.024  1.00 91.66           N  
ATOM   3082  H   ASN A 185       9.496   5.329  13.136  1.00 91.66           H  
ATOM   3083  CA  ASN A 185       9.230   7.109  14.295  1.00 91.66           C  
ATOM   3084  HA  ASN A 185       9.421   7.267  15.356  1.00 91.66           H  
ATOM   3085  C   ASN A 185       7.895   7.802  13.999  1.00 91.66           C  
ATOM   3086  CB  ASN A 185      10.393   7.730  13.502  1.00 91.66           C  
ATOM   3087  HB2 ASN A 185      10.343   8.814  13.604  1.00 91.66           H  
ATOM   3088  HB3 ASN A 185      10.295   7.487  12.444  1.00 91.66           H  
ATOM   3089  O   ASN A 185       7.389   8.522  14.848  1.00 91.66           O  
ATOM   3090  CG  ASN A 185      11.761   7.294  13.997  1.00 91.66           C  
ATOM   3091  ND2 ASN A 185      12.797   7.588  13.246  1.00 91.66           N  
ATOM   3092 HD21 ASN A 185      13.706   7.372  13.629  1.00 91.66           H  
ATOM   3093 HD22 ASN A 185      12.687   8.189  12.442  1.00 91.66           H  
ATOM   3094  OD1 ASN A 185      11.922   6.682  15.045  1.00 91.66           O  
ATOM   3095  N   GLN A 186       7.290   7.506  12.850  1.00 90.86           N  
ATOM   3096  H   GLN A 186       7.754   6.873  12.215  1.00 90.86           H  
ATOM   3097  CA  GLN A 186       5.972   8.002  12.462  1.00 90.86           C  
ATOM   3098  HA  GLN A 186       5.969   9.090  12.521  1.00 90.86           H  
ATOM   3099  C   GLN A 186       4.876   7.478  13.399  1.00 90.86           C  
ATOM   3100  CB  GLN A 186       5.726   7.577  11.010  1.00 90.86           C  
ATOM   3101  HB2 GLN A 186       6.554   7.938  10.400  1.00 90.86           H  
ATOM   3102  HB3 GLN A 186       5.703   6.489  10.949  1.00 90.86           H  
ATOM   3103  O   GLN A 186       3.970   8.223  13.752  1.00 90.86           O  
ATOM   3104  CG  GLN A 186       4.423   8.144  10.436  1.00 90.86           C  
ATOM   3105  HG2 GLN A 186       4.402   9.222  10.600  1.00 90.86           H  
ATOM   3106  HG3 GLN A 186       3.564   7.702  10.940  1.00 90.86           H  
ATOM   3107  CD  GLN A 186       4.319   7.849   8.946  1.00 90.86           C  
ATOM   3108  NE2 GLN A 186       4.019   8.837   8.138  1.00 90.86           N  
ATOM   3109 HE21 GLN A 186       3.802   9.741   8.534  1.00 90.86           H  
ATOM   3110 HE22 GLN A 186       3.878   8.609   7.165  1.00 90.86           H  
ATOM   3111  OE1 GLN A 186       4.561   6.747   8.476  1.00 90.86           O  
ATOM   3112  N   TYR A 187       4.977   6.222  13.856  1.00 92.43           N  
ATOM   3113  H   TYR A 187       5.691   5.618  13.474  1.00 92.43           H  
ATOM   3114  CA  TYR A 187       4.099   5.693  14.905  1.00 92.43           C  
ATOM   3115  HA  TYR A 187       3.064   5.766  14.571  1.00 92.43           H  
ATOM   3116  C   TYR A 187       4.214   6.513  16.196  1.00 92.43           C  
ATOM   3117  CB  TYR A 187       4.421   4.215  15.179  1.00 92.43           C  
ATOM   3118  HB2 TYR A 187       5.484   4.120  15.397  1.00 92.43           H  
ATOM   3119  HB3 TYR A 187       4.220   3.638  14.276  1.00 92.43           H  
ATOM   3120  O   TYR A 187       3.195   6.891  16.757  1.00 92.43           O  
ATOM   3121  CG  TYR A 187       3.642   3.604  16.336  1.00 92.43           C  
ATOM   3122  CD1 TYR A 187       4.161   3.665  17.647  1.00 92.43           C  
ATOM   3123  HD1 TYR A 187       5.108   4.148  17.832  1.00 92.43           H  
ATOM   3124  CD2 TYR A 187       2.400   2.976  16.112  1.00 92.43           C  
ATOM   3125  HD2 TYR A 187       1.986   2.913  15.116  1.00 92.43           H  
ATOM   3126  CE1 TYR A 187       3.433   3.121  18.724  1.00 92.43           C  
ATOM   3127  HE1 TYR A 187       3.815   3.181  19.732  1.00 92.43           H  
ATOM   3128  CE2 TYR A 187       1.690   2.403  17.187  1.00 92.43           C  
ATOM   3129  HE2 TYR A 187       0.750   1.895  17.027  1.00 92.43           H  
ATOM   3130  OH  TYR A 187       1.502   1.949  19.546  1.00 92.43           O  
ATOM   3131  HH  TYR A 187       0.728   1.449  19.275  1.00 92.43           H  
ATOM   3132  CZ  TYR A 187       2.190   2.487  18.500  1.00 92.43           C  
ATOM   3133  N   ARG A 188       5.436   6.819  16.663  1.00 91.38           N  
ATOM   3134  H   ARG A 188       6.243   6.508  16.142  1.00 91.38           H  
ATOM   3135  CA  ARG A 188       5.642   7.638  17.872  1.00 91.38           C  
ATOM   3136  HA  ARG A 188       5.099   7.197  18.708  1.00 91.38           H  
ATOM   3137  C   ARG A 188       5.067   9.041  17.713  1.00 91.38           C  
ATOM   3138  CB  ARG A 188       7.130   7.737  18.222  1.00 91.38           C  
ATOM   3139  HB2 ARG A 188       7.268   8.535  18.951  1.00 91.38           H  
ATOM   3140  HB3 ARG A 188       7.687   8.008  17.325  1.00 91.38           H  
ATOM   3141  O   ARG A 188       4.394   9.503  18.620  1.00 91.38           O  
ATOM   3142  CG  ARG A 188       7.695   6.447  18.821  1.00 91.38           C  
ATOM   3143  HG2 ARG A 188       7.319   6.320  19.836  1.00 91.38           H  
ATOM   3144  HG3 ARG A 188       7.397   5.583  18.227  1.00 91.38           H  
ATOM   3145  CD  ARG A 188       9.221   6.566  18.840  1.00 91.38           C  
ATOM   3146  HD2 ARG A 188       9.548   6.813  17.830  1.00 91.38           H  
ATOM   3147  HD3 ARG A 188       9.503   7.385  19.502  1.00 91.38           H  
ATOM   3148  NE  ARG A 188       9.872   5.323  19.290  1.00 91.38           N  
ATOM   3149  HE  ARG A 188       9.401   4.814  20.025  1.00 91.38           H  
ATOM   3150  NH1 ARG A 188      11.762   5.488  17.979  1.00 91.38           N  
ATOM   3151 HH11 ARG A 188      12.697   5.193  17.738  1.00 91.38           H  
ATOM   3152 HH12 ARG A 188      11.378   6.286  17.493  1.00 91.38           H  
ATOM   3153  NH2 ARG A 188      11.587   3.843  19.472  1.00 91.38           N  
ATOM   3154 HH21 ARG A 188      12.555   3.621  19.288  1.00 91.38           H  
ATOM   3155 HH22 ARG A 188      11.128   3.435  20.273  1.00 91.38           H  
ATOM   3156  CZ  ARG A 188      11.062   4.895  18.908  1.00 91.38           C  
ATOM   3157  N   GLU A 189       5.296   9.681  16.573  1.00 90.04           N  
ATOM   3158  H   GLU A 189       5.887   9.242  15.881  1.00 90.04           H  
ATOM   3159  CA  GLU A 189       4.777  11.019  16.274  1.00 90.04           C  
ATOM   3160  HA  GLU A 189       5.122  11.722  17.032  1.00 90.04           H  
ATOM   3161  C   GLU A 189       3.241  11.049  16.284  1.00 90.04           C  
ATOM   3162  CB  GLU A 189       5.352  11.436  14.917  1.00 90.04           C  
ATOM   3163  HB2 GLU A 189       6.428  11.264  14.932  1.00 90.04           H  
ATOM   3164  HB3 GLU A 189       4.916  10.807  14.141  1.00 90.04           H  
ATOM   3165  O   GLU A 189       2.643  11.905  16.927  1.00 90.04           O  
ATOM   3166  CG  GLU A 189       5.114  12.909  14.578  1.00 90.04           C  
ATOM   3167  HG2 GLU A 189       4.042  13.092  14.506  1.00 90.04           H  
ATOM   3168  HG3 GLU A 189       5.513  13.520  15.388  1.00 90.04           H  
ATOM   3169  CD  GLU A 189       5.799  13.290  13.256  1.00 90.04           C  
ATOM   3170  OE1 GLU A 189       6.153  14.479  13.110  1.00 90.04           O  
ATOM   3171  OE2 GLU A 189       5.978  12.395  12.390  1.00 90.04           O  
ATOM   3172  N   LEU A 190       2.597  10.054  15.666  1.00 90.09           N  
ATOM   3173  H   LEU A 190       3.143   9.391  15.134  1.00 90.09           H  
ATOM   3174  CA  LEU A 190       1.140   9.902  15.681  1.00 90.09           C  
ATOM   3175  HA  LEU A 190       0.674  10.856  15.438  1.00 90.09           H  
ATOM   3176  C   LEU A 190       0.584   9.471  17.045  1.00 90.09           C  
ATOM   3177  CB  LEU A 190       0.750   8.850  14.638  1.00 90.09           C  
ATOM   3178  HB2 LEU A 190      -0.285   8.570  14.836  1.00 90.09           H  
ATOM   3179  HB3 LEU A 190       1.375   7.969  14.786  1.00 90.09           H  
ATOM   3180  O   LEU A 190      -0.559   9.779  17.364  1.00 90.09           O  
ATOM   3181  CG  LEU A 190       0.835   9.301  13.175  1.00 90.09           C  
ATOM   3182  HG  LEU A 190       1.792   9.784  12.976  1.00 90.09           H  
ATOM   3183  CD1 LEU A 190       0.703   8.080  12.260  1.00 90.09           C  
ATOM   3184 HD11 LEU A 190       1.501   7.372  12.485  1.00 90.09           H  
ATOM   3185 HD12 LEU A 190      -0.263   7.602  12.421  1.00 90.09           H  
ATOM   3186 HD13 LEU A 190       0.787   8.393  11.219  1.00 90.09           H  
ATOM   3187  CD2 LEU A 190      -0.306  10.266  12.849  1.00 90.09           C  
ATOM   3188 HD21 LEU A 190      -1.257   9.856  13.190  1.00 90.09           H  
ATOM   3189 HD22 LEU A 190      -0.136  11.221  13.346  1.00 90.09           H  
ATOM   3190 HD23 LEU A 190      -0.371  10.427  11.773  1.00 90.09           H  
ATOM   3191  N   LYS A 191       1.355   8.729  17.843  1.00 88.86           N  
ATOM   3192  H   LYS A 191       2.249   8.425  17.484  1.00 88.86           H  
ATOM   3193  CA  LYS A 191       0.954   8.306  19.191  1.00 88.86           C  
ATOM   3194  HA  LYS A 191      -0.093   8.001  19.167  1.00 88.86           H  
ATOM   3195  C   LYS A 191       1.031   9.453  20.194  1.00 88.86           C  
ATOM   3196  CB  LYS A 191       1.808   7.109  19.628  1.00 88.86           C  
ATOM   3197  HB2 LYS A 191       2.855   7.406  19.694  1.00 88.86           H  
ATOM   3198  HB3 LYS A 191       1.711   6.321  18.881  1.00 88.86           H  
ATOM   3199  O   LYS A 191       0.174   9.541  21.062  1.00 88.86           O  
ATOM   3200  CG  LYS A 191       1.341   6.567  20.984  1.00 88.86           C  
ATOM   3201  HG2 LYS A 191       0.270   6.371  20.936  1.00 88.86           H  
ATOM   3202  HG3 LYS A 191       1.535   7.300  21.767  1.00 88.86           H  
ATOM   3203  CD  LYS A 191       2.068   5.270  21.331  1.00 88.86           C  
ATOM   3204  HD2 LYS A 191       1.888   4.555  20.528  1.00 88.86           H  
ATOM   3205  HD3 LYS A 191       3.137   5.456  21.434  1.00 88.86           H  
ATOM   3206  CE  LYS A 191       1.493   4.715  22.635  1.00 88.86           C  
ATOM   3207  HE2 LYS A 191       0.406   4.719  22.548  1.00 88.86           H  
ATOM   3208  HE3 LYS A 191       1.760   5.376  23.460  1.00 88.86           H  
ATOM   3209  NZ  LYS A 191       1.953   3.329  22.883  1.00 88.86           N  
ATOM   3210  HZ1 LYS A 191       1.482   2.955  23.694  1.00 88.86           H  
ATOM   3211  HZ2 LYS A 191       1.696   2.749  22.097  1.00 88.86           H  
ATOM   3212  HZ3 LYS A 191       2.952   3.292  23.027  1.00 88.86           H  
ATOM   3213  N   LEU A 192       2.051  10.302  20.070  1.00 83.47           N  
ATOM   3214  H   LEU A 192       2.726  10.124  19.340  1.00 83.47           H  
ATOM   3215  CA  LEU A 192       2.228  11.524  20.862  1.00 83.47           C  
ATOM   3216  HA  LEU A 192       1.949  11.332  21.898  1.00 83.47           H  
ATOM   3217  C   LEU A 192       1.329  12.666  20.389  1.00 83.47           C  
ATOM   3218  CB  LEU A 192       3.697  11.973  20.789  1.00 83.47           C  
ATOM   3219  HB2 LEU A 192       3.976  12.063  19.739  1.00 83.47           H  
ATOM   3220  HB3 LEU A 192       3.784  12.964  21.234  1.00 83.47           H  
ATOM   3221  O   LEU A 192       1.304  13.716  21.027  1.00 83.47           O  
ATOM   3222  CG  LEU A 192       4.693  11.049  21.501  1.00 83.47           C  
ATOM   3223  HG  LEU A 192       4.598  10.030  21.127  1.00 83.47           H  
ATOM   3224  CD1 LEU A 192       6.113  11.539  21.213  1.00 83.47           C  
ATOM   3225 HD11 LEU A 192       6.290  11.531  20.138  1.00 83.47           H  
ATOM   3226 HD12 LEU A 192       6.837  10.887  21.703  1.00 83.47           H  
ATOM   3227 HD13 LEU A 192       6.235  12.555  21.588  1.00 83.47           H  
ATOM   3228  CD2 LEU A 192       4.485  11.023  23.016  1.00 83.47           C  
ATOM   3229 HD21 LEU A 192       3.514  10.588  23.255  1.00 83.47           H  
ATOM   3230 HD22 LEU A 192       4.521  12.037  23.414  1.00 83.47           H  
ATOM   3231 HD23 LEU A 192       5.261  10.424  23.492  1.00 83.47           H  
ATOM   3232  N   PHE A 193       0.609  12.480  19.281  1.00 71.95           N  
ATOM   3233  H   PHE A 193       0.709  11.611  18.776  1.00 71.95           H  
ATOM   3234  CA  PHE A 193      -0.428  13.396  18.837  1.00 71.95           C  
ATOM   3235  HA  PHE A 193      -0.028  14.408  18.897  1.00 71.95           H  
ATOM   3236  C   PHE A 193      -1.626  13.322  19.803  1.00 71.95           C  
ATOM   3237  CB  PHE A 193      -0.767  13.118  17.365  1.00 71.95           C  
ATOM   3238  HB2 PHE A 193       0.155  12.971  16.803  1.00 71.95           H  
ATOM   3239  HB3 PHE A 193      -1.361  12.208  17.285  1.00 71.95           H  
ATOM   3240  O   PHE A 193      -2.672  12.759  19.501  1.00 71.95           O  
ATOM   3241  CG  PHE A 193      -1.522  14.268  16.746  1.00 71.95           C  
ATOM   3242  CD1 PHE A 193      -2.926  14.291  16.797  1.00 71.95           C  
ATOM   3243  HD1 PHE A 193      -3.471  13.454  17.208  1.00 71.95           H  
ATOM   3244  CD2 PHE A 193      -0.813  15.370  16.235  1.00 71.95           C  
ATOM   3245  HD2 PHE A 193       0.266  15.353  16.212  1.00 71.95           H  
ATOM   3246  CE1 PHE A 193      -3.616  15.445  16.405  1.00 71.95           C  
ATOM   3247  HE1 PHE A 193      -4.686  15.490  16.544  1.00 71.95           H  
ATOM   3248  CE2 PHE A 193      -1.506  16.513  15.807  1.00 71.95           C  
ATOM   3249  HE2 PHE A 193      -0.963  17.375  15.449  1.00 71.95           H  
ATOM   3250  CZ  PHE A 193      -2.903  16.558  15.922  1.00 71.95           C  
ATOM   3251  HZ  PHE A 193      -3.418  17.478  15.685  1.00 71.95           H  
ATOM   3252  N   ASP A 194      -1.426  13.856  21.004  1.00 60.50           N  
ATOM   3253  H   ASP A 194      -0.488  14.165  21.215  1.00 60.50           H  
ATOM   3254  CA  ASP A 194      -2.376  13.886  22.117  1.00 60.50           C  
ATOM   3255  HA  ASP A 194      -3.264  13.320  21.835  1.00 60.50           H  
ATOM   3256  C   ASP A 194      -2.836  15.316  22.422  1.00 60.50           C  
ATOM   3257  CB  ASP A 194      -1.746  13.211  23.345  1.00 60.50           C  
ATOM   3258  HB2 ASP A 194      -1.263  12.287  23.027  1.00 60.50           H  
ATOM   3259  HB3 ASP A 194      -0.979  13.864  23.761  1.00 60.50           H  
ATOM   3260  O   ASP A 194      -3.404  15.590  23.470  1.00 60.50           O  
ATOM   3261  CG  ASP A 194      -2.775  12.851  24.426  1.00 60.50           C  
ATOM   3262  OD1 ASP A 194      -3.948  12.575  24.056  1.00 60.50           O  
ATOM   3263  OD2 ASP A 194      -2.340  12.711  25.588  1.00 60.50           O  
ATOM   3264  N   ASN A 195      -2.602  16.264  21.510  1.00 53.96           N  
ATOM   3265  H   ASN A 195      -2.166  15.990  20.641  1.00 53.96           H  
ATOM   3266  CA  ASN A 195      -2.871  17.680  21.764  1.00 53.96           C  
ATOM   3267  HA  ASN A 195      -2.617  17.853  22.809  1.00 53.96           H  
ATOM   3268  C   ASN A 195      -4.368  18.035  21.645  1.00 53.96           C  
ATOM   3269  CB  ASN A 195      -1.925  18.543  20.908  1.00 53.96           C  
ATOM   3270  HB2 ASN A 195      -0.979  18.019  20.775  1.00 53.96           H  
ATOM   3271  HB3 ASN A 195      -2.368  18.725  19.928  1.00 53.96           H  
ATOM   3272  O   ASN A 195      -4.734  19.005  20.990  1.00 53.96           O  
ATOM   3273  CG  ASN A 195      -1.603  19.869  21.574  1.00 53.96           C  
ATOM   3274  ND2 ASN A 195      -0.796  20.690  20.944  1.00 53.96           N  
ATOM   3275 HD21 ASN A 195      -0.601  21.548  21.439  1.00 53.96           H  
ATOM   3276 HD22 ASN A 195      -0.441  20.468  20.025  1.00 53.96           H  
ATOM   3277  OD1 ASN A 195      -2.006  20.181  22.676  1.00 53.96           O  
ATOM   3278  N   LYS A 196      -5.234  17.202  22.231  1.00 61.81           N  
ATOM   3279  H   LYS A 196      -4.830  16.478  22.808  1.00 61.81           H  
ATOM   3280  CA  LYS A 196      -6.697  17.243  22.123  1.00 61.81           C  
ATOM   3281  HA  LYS A 196      -6.989  17.381  21.081  1.00 61.81           H  
ATOM   3282  C   LYS A 196      -7.324  18.399  22.885  1.00 61.81           C  
ATOM   3283  CB  LYS A 196      -7.299  15.925  22.626  1.00 61.81           C  
ATOM   3284  HB2 LYS A 196      -8.383  15.969  22.520  1.00 61.81           H  
ATOM   3285  HB3 LYS A 196      -7.061  15.809  23.684  1.00 61.81           H  
ATOM   3286  O   LYS A 196      -8.439  18.774  22.549  1.00 61.81           O  
ATOM   3287  CG  LYS A 196      -6.776  14.711  21.856  1.00 61.81           C  
ATOM   3288  HG2 LYS A 196      -6.974  14.827  20.790  1.00 61.81           H  
ATOM   3289  HG3 LYS A 196      -5.700  14.630  22.012  1.00 61.81           H  
ATOM   3290  CD  LYS A 196      -7.448  13.442  22.371  1.00 61.81           C  
ATOM   3291  HD2 LYS A 196      -8.466  13.373  21.989  1.00 61.81           H  
ATOM   3292  HD3 LYS A 196      -7.485  13.470  23.460  1.00 61.81           H  
ATOM   3293  CE  LYS A 196      -6.641  12.235  21.902  1.00 61.81           C  
ATOM   3294  HE2 LYS A 196      -5.744  12.571  21.382  1.00 61.81           H  
ATOM   3295  HE3 LYS A 196      -7.256  11.656  21.213  1.00 61.81           H  
ATOM   3296  NZ  LYS A 196      -6.258  11.413  23.067  1.00 61.81           N  
ATOM   3297  HZ1 LYS A 196      -5.614  11.919  23.659  1.00 61.81           H  
ATOM   3298  HZ2 LYS A 196      -5.796  10.562  22.782  1.00 61.81           H  
ATOM   3299  HZ3 LYS A 196      -7.079  11.148  23.593  1.00 61.81           H  
ATOM   3300  N   GLU A 197      -6.625  18.975  23.866  1.00 64.93           N  
ATOM   3301  H   GLU A 197      -5.719  18.598  24.105  1.00 64.93           H  
ATOM   3302  CA  GLU A 197      -7.208  19.986  24.759  1.00 64.93           C  
ATOM   3303  HA  GLU A 197      -8.089  19.561  25.240  1.00 64.93           H  
ATOM   3304  C   GLU A 197      -7.709  21.238  24.024  1.00 64.93           C  
ATOM   3305  CB  GLU A 197      -6.214  20.368  25.868  1.00 64.93           C  
ATOM   3306  HB2 GLU A 197      -6.619  21.225  26.407  1.00 64.93           H  
ATOM   3307  HB3 GLU A 197      -5.262  20.654  25.421  1.00 64.93           H  
ATOM   3308  O   GLU A 197      -8.628  21.887  24.507  1.00 64.93           O  
ATOM   3309  CG  GLU A 197      -6.006  19.221  26.872  1.00 64.93           C  
ATOM   3310  HG2 GLU A 197      -6.984  18.853  27.183  1.00 64.93           H  
ATOM   3311  HG3 GLU A 197      -5.487  18.405  26.369  1.00 64.93           H  
ATOM   3312  CD  GLU A 197      -5.212  19.638  28.122  1.00 64.93           C  
ATOM   3313  OE1 GLU A 197      -5.255  18.867  29.106  1.00 64.93           O  
ATOM   3314  OE2 GLU A 197      -4.560  20.707  28.086  1.00 64.93           O  
ATOM   3315  N   ASN A 198      -7.184  21.538  22.831  1.00 74.31           N  
ATOM   3316  H   ASN A 198      -6.461  20.932  22.469  1.00 74.31           H  
ATOM   3317  CA  ASN A 198      -7.585  22.710  22.046  1.00 74.31           C  
ATOM   3318  HA  ASN A 198      -8.444  23.182  22.521  1.00 74.31           H  
ATOM   3319  C   ASN A 198      -8.056  22.373  20.623  1.00 74.31           C  
ATOM   3320  CB  ASN A 198      -6.434  23.727  22.068  1.00 74.31           C  
ATOM   3321  HB2 ASN A 198      -6.686  24.580  21.438  1.00 74.31           H  
ATOM   3322  HB3 ASN A 198      -5.529  23.263  21.675  1.00 74.31           H  
ATOM   3323  O   ASN A 198      -8.052  23.246  19.757  1.00 74.31           O  
ATOM   3324  CG  ASN A 198      -6.189  24.270  23.461  1.00 74.31           C  
ATOM   3325  ND2 ASN A 198      -4.964  24.258  23.930  1.00 74.31           N  
ATOM   3326 HD21 ASN A 198      -4.891  24.518  24.903  1.00 74.31           H  
ATOM   3327 HD22 ASN A 198      -4.233  23.761  23.443  1.00 74.31           H  
ATOM   3328  OD1 ASN A 198      -7.079  24.738  24.142  1.00 74.31           O  
ATOM   3329  N   ILE A 199      -8.425  21.116  20.356  1.00 82.44           N  
ATOM   3330  H   ILE A 199      -8.506  20.463  21.121  1.00 82.44           H  
ATOM   3331  CA  ILE A 199      -8.891  20.694  19.030  1.00 82.44           C  
ATOM   3332  HA  ILE A 199      -8.643  21.463  18.298  1.00 82.44           H  
ATOM   3333  C   ILE A 199     -10.412  20.574  19.060  1.00 82.44           C  
ATOM   3334  CB  ILE A 199      -8.188  19.400  18.567  1.00 82.44           C  
ATOM   3335  HB  ILE A 199      -8.419  18.600  19.270  1.00 82.44           H  
ATOM   3336  O   ILE A 199     -10.979  19.889  19.912  1.00 82.44           O  
ATOM   3337  CG1 ILE A 199      -6.658  19.590  18.476  1.00 82.44           C  
ATOM   3338 HG12 ILE A 199      -6.421  20.254  17.645  1.00 82.44           H  
ATOM   3339 HG13 ILE A 199      -6.293  20.071  19.383  1.00 82.44           H  
ATOM   3340  CG2 ILE A 199      -8.678  19.012  17.165  1.00 82.44           C  
ATOM   3341 HG21 ILE A 199      -8.272  18.052  16.846  1.00 82.44           H  
ATOM   3342 HG22 ILE A 199      -8.387  19.791  16.460  1.00 82.44           H  
ATOM   3343 HG23 ILE A 199      -9.763  18.916  17.165  1.00 82.44           H  
ATOM   3344  CD1 ILE A 199      -5.889  18.271  18.300  1.00 82.44           C  
ATOM   3345 HD11 ILE A 199      -6.019  17.641  19.180  1.00 82.44           H  
ATOM   3346 HD12 ILE A 199      -6.254  17.703  17.443  1.00 82.44           H  
ATOM   3347 HD13 ILE A 199      -4.828  18.483  18.168  1.00 82.44           H  
ATOM   3348  N   SER A 200     -11.082  21.218  18.107  1.00 88.76           N  
ATOM   3349  H   SER A 200     -10.558  21.719  17.404  1.00 88.76           H  
ATOM   3350  CA  SER A 200     -12.535  21.095  17.970  1.00 88.76           C  
ATOM   3351  HA  SER A 200     -12.988  21.374  18.921  1.00 88.76           H  
ATOM   3352  C   SER A 200     -12.947  19.651  17.653  1.00 88.76           C  
ATOM   3353  CB  SER A 200     -13.052  22.058  16.899  1.00 88.76           C  
ATOM   3354  HB2 SER A 200     -14.138  21.995  16.843  1.00 88.76           H  
ATOM   3355  HB3 SER A 200     -12.769  23.079  17.155  1.00 88.76           H  
ATOM   3356  O   SER A 200     -12.213  18.891  17.017  1.00 88.76           O  
ATOM   3357  OG  SER A 200     -12.503  21.721  15.644  1.00 88.76           O  
ATOM   3358  HG  SER A 200     -11.587  22.007  15.637  1.00 88.76           H  
ATOM   3359  N   VAL A 201     -14.166  19.260  18.036  1.00 87.79           N  
ATOM   3360  H   VAL A 201     -14.718  19.882  18.609  1.00 87.79           H  
ATOM   3361  CA  VAL A 201     -14.715  17.935  17.690  1.00 87.79           C  
ATOM   3362  HA  VAL A 201     -14.080  17.168  18.134  1.00 87.79           H  
ATOM   3363  C   VAL A 201     -14.706  17.706  16.171  1.00 87.79           C  
ATOM   3364  CB  VAL A 201     -16.135  17.781  18.262  1.00 87.79           C  
ATOM   3365  HB  VAL A 201     -16.764  18.587  17.882  1.00 87.79           H  
ATOM   3366  O   VAL A 201     -14.432  16.599  15.709  1.00 87.79           O  
ATOM   3367  CG1 VAL A 201     -16.766  16.447  17.873  1.00 87.79           C  
ATOM   3368 HG11 VAL A 201     -17.722  16.349  18.387  1.00 87.79           H  
ATOM   3369 HG12 VAL A 201     -16.115  15.621  18.162  1.00 87.79           H  
ATOM   3370 HG13 VAL A 201     -16.944  16.418  16.798  1.00 87.79           H  
ATOM   3371  CG2 VAL A 201     -16.123  17.847  19.795  1.00 87.79           C  
ATOM   3372 HG21 VAL A 201     -15.496  17.053  20.201  1.00 87.79           H  
ATOM   3373 HG22 VAL A 201     -17.137  17.729  20.177  1.00 87.79           H  
ATOM   3374 HG23 VAL A 201     -15.746  18.810  20.138  1.00 87.79           H  
ATOM   3375  N   GLU A 202     -14.922  18.768  15.391  1.00 89.41           N  
ATOM   3376  H   GLU A 202     -15.087  19.660  15.835  1.00 89.41           H  
ATOM   3377  CA  GLU A 202     -14.806  18.755  13.932  1.00 89.41           C  
ATOM   3378  HA  GLU A 202     -15.512  18.034  13.522  1.00 89.41           H  
ATOM   3379  C   GLU A 202     -13.398  18.364  13.461  1.00 89.41           C  
ATOM   3380  CB  GLU A 202     -15.147  20.155  13.398  1.00 89.41           C  
ATOM   3381  HB2 GLU A 202     -14.405  20.873  13.747  1.00 89.41           H  
ATOM   3382  HB3 GLU A 202     -16.122  20.460  13.778  1.00 89.41           H  
ATOM   3383  O   GLU A 202     -13.230  17.485  12.610  1.00 89.41           O  
ATOM   3384  CG  GLU A 202     -15.162  20.143  11.864  1.00 89.41           C  
ATOM   3385  HG2 GLU A 202     -15.913  19.423  11.539  1.00 89.41           H  
ATOM   3386  HG3 GLU A 202     -14.198  19.791  11.497  1.00 89.41           H  
ATOM   3387  CD  GLU A 202     -15.431  21.508  11.225  1.00 89.41           C  
ATOM   3388  OE1 GLU A 202     -14.981  21.657  10.062  1.00 89.41           O  
ATOM   3389  OE2 GLU A 202     -16.026  22.377  11.898  1.00 89.41           O  
ATOM   3390  N   GLU A 203     -12.369  19.011  14.002  1.00 90.07           N  
ATOM   3391  H   GLU A 203     -12.549  19.725  14.693  1.00 90.07           H  
ATOM   3392  CA  GLU A 203     -10.981  18.730  13.651  1.00 90.07           C  
ATOM   3393  HA  GLU A 203     -10.863  18.777  12.569  1.00 90.07           H  
ATOM   3394  C   GLU A 203     -10.550  17.333  14.103  1.00 90.07           C  
ATOM   3395  CB  GLU A 203     -10.073  19.779  14.276  1.00 90.07           C  
ATOM   3396  HB2 GLU A 203      -9.046  19.412  14.263  1.00 90.07           H  
ATOM   3397  HB3 GLU A 203     -10.397  19.915  15.308  1.00 90.07           H  
ATOM   3398  O   GLU A 203      -9.829  16.664  13.358  1.00 90.07           O  
ATOM   3399  CG  GLU A 203     -10.100  21.127  13.556  1.00 90.07           C  
ATOM   3400  HG2 GLU A 203     -11.128  21.454  13.404  1.00 90.07           H  
ATOM   3401  HG3 GLU A 203      -9.639  21.006  12.576  1.00 90.07           H  
ATOM   3402  CD  GLU A 203      -9.340  22.164  14.387  1.00 90.07           C  
ATOM   3403  OE1 GLU A 203      -8.418  22.788  13.813  1.00 90.07           O  
ATOM   3404  OE2 GLU A 203      -9.681  22.280  15.590  1.00 90.07           O  
ATOM   3405  N   LEU A 204     -11.030  16.854  15.257  1.00 89.33           N  
ATOM   3406  H   LEU A 204     -11.589  17.472  15.828  1.00 89.33           H  
ATOM   3407  CA  LEU A 204     -10.807  15.477  15.709  1.00 89.33           C  
ATOM   3408  HA  LEU A 204      -9.737  15.272  15.690  1.00 89.33           H  
ATOM   3409  C   LEU A 204     -11.466  14.463  14.763  1.00 89.33           C  
ATOM   3410  CB  LEU A 204     -11.331  15.285  17.144  1.00 89.33           C  
ATOM   3411  HB2 LEU A 204     -11.299  14.218  17.366  1.00 89.33           H  
ATOM   3412  HB3 LEU A 204     -12.372  15.605  17.186  1.00 89.33           H  
ATOM   3413  O   LEU A 204     -10.816  13.503  14.342  1.00 89.33           O  
ATOM   3414  CG  LEU A 204     -10.547  15.998  18.259  1.00 89.33           C  
ATOM   3415  HG  LEU A 204     -10.525  17.070  18.062  1.00 89.33           H  
ATOM   3416  CD1 LEU A 204     -11.244  15.775  19.599  1.00 89.33           C  
ATOM   3417 HD11 LEU A 204     -10.718  16.327  20.378  1.00 89.33           H  
ATOM   3418 HD12 LEU A 204     -12.264  16.158  19.551  1.00 89.33           H  
ATOM   3419 HD13 LEU A 204     -11.262  14.715  19.854  1.00 89.33           H  
ATOM   3420  CD2 LEU A 204      -9.111  15.473  18.379  1.00 89.33           C  
ATOM   3421 HD21 LEU A 204      -8.621  15.973  19.214  1.00 89.33           H  
ATOM   3422 HD22 LEU A 204      -8.548  15.697  17.473  1.00 89.33           H  
ATOM   3423 HD23 LEU A 204      -9.117  14.398  18.558  1.00 89.33           H  
ATOM   3424  N   ALA A 205     -12.720  14.692  14.363  1.00 90.25           N  
ATOM   3425  H   ALA A 205     -13.214  15.484  14.750  1.00 90.25           H  
ATOM   3426  CA  ALA A 205     -13.418  13.848  13.394  1.00 90.25           C  
ATOM   3427  HA  ALA A 205     -13.456  12.829  13.780  1.00 90.25           H  
ATOM   3428  C   ALA A 205     -12.671  13.816  12.049  1.00 90.25           C  
ATOM   3429  CB  ALA A 205     -14.858  14.359  13.241  1.00 90.25           C  
ATOM   3430  HB1 ALA A 205     -14.860  15.397  12.908  1.00 90.25           H  
ATOM   3431  HB2 ALA A 205     -15.373  14.299  14.199  1.00 90.25           H  
ATOM   3432  HB3 ALA A 205     -15.394  13.754  12.510  1.00 90.25           H  
ATOM   3433  O   ALA A 205     -12.379  12.743  11.512  1.00 90.25           O  
ATOM   3434  N   ASN A 206     -12.264  14.982  11.539  1.00 91.59           N  
ATOM   3435  H   ASN A 206     -12.545  15.825  12.018  1.00 91.59           H  
ATOM   3436  CA  ASN A 206     -11.453  15.094  10.328  1.00 91.59           C  
ATOM   3437  HA  ASN A 206     -11.986  14.625   9.501  1.00 91.59           H  
ATOM   3438  C   ASN A 206     -10.104  14.368  10.467  1.00 91.59           C  
ATOM   3439  CB  ASN A 206     -11.237  16.586  10.019  1.00 91.59           C  
ATOM   3440  HB2 ASN A 206     -11.006  17.118  10.942  1.00 91.59           H  
ATOM   3441  HB3 ASN A 206     -10.386  16.698   9.347  1.00 91.59           H  
ATOM   3442  O   ASN A 206      -9.668  13.688   9.534  1.00 91.59           O  
ATOM   3443  CG  ASN A 206     -12.421  17.249   9.339  1.00 91.59           C  
ATOM   3444  ND2 ASN A 206     -12.581  18.539   9.526  1.00 91.59           N  
ATOM   3445 HD21 ASN A 206     -13.372  18.993   9.094  1.00 91.59           H  
ATOM   3446 HD22 ASN A 206     -12.130  19.003  10.301  1.00 91.59           H  
ATOM   3447  OD1 ASN A 206     -13.130  16.646   8.548  1.00 91.59           O  
ATOM   3448  N   ALA A 207      -9.437  14.485  11.616  1.00 91.66           N  
ATOM   3449  H   ALA A 207      -9.818  15.077  12.341  1.00 91.66           H  
ATOM   3450  CA  ALA A 207      -8.172  13.813  11.888  1.00 91.66           C  
ATOM   3451  HA  ALA A 207      -7.469  14.083  11.100  1.00 91.66           H  
ATOM   3452  C   ALA A 207      -8.321  12.287  11.868  1.00 91.66           C  
ATOM   3453  CB  ALA A 207      -7.620  14.312  13.226  1.00 91.66           C  
ATOM   3454  HB1 ALA A 207      -8.309  14.077  14.036  1.00 91.66           H  
ATOM   3455  HB2 ALA A 207      -6.660  13.842  13.441  1.00 91.66           H  
ATOM   3456  HB3 ALA A 207      -7.490  15.393  13.180  1.00 91.66           H  
ATOM   3457  O   ALA A 207      -7.520  11.610  11.219  1.00 91.66           O  
ATOM   3458  N   MET A 208      -9.380  11.756  12.486  1.00 90.83           N  
ATOM   3459  H   MET A 208      -9.975  12.374  13.020  1.00 90.83           H  
ATOM   3460  CA  MET A 208      -9.702  10.326  12.480  1.00 90.83           C  
ATOM   3461  HA  MET A 208      -8.870   9.775  12.918  1.00 90.83           H  
ATOM   3462  C   MET A 208      -9.895   9.778  11.067  1.00 90.83           C  
ATOM   3463  CB  MET A 208     -10.984  10.070  13.292  1.00 90.83           C  
ATOM   3464  HB2 MET A 208     -11.368   9.078  13.052  1.00 90.83           H  
ATOM   3465  HB3 MET A 208     -11.754  10.792  13.022  1.00 90.83           H  
ATOM   3466  O   MET A 208      -9.298   8.764  10.699  1.00 90.83           O  
ATOM   3467  CG  MET A 208     -10.753  10.136  14.798  1.00 90.83           C  
ATOM   3468  HG2 MET A 208     -10.482  11.156  15.073  1.00 90.83           H  
ATOM   3469  HG3 MET A 208     -11.686   9.892  15.305  1.00 90.83           H  
ATOM   3470  SD  MET A 208      -9.454   9.034  15.404  1.00 90.83           S  
ATOM   3471  CE  MET A 208     -10.020   7.415  14.894  1.00 90.83           C  
ATOM   3472  HE1 MET A 208     -10.044   7.346  13.806  1.00 90.83           H  
ATOM   3473  HE2 MET A 208      -9.334   6.667  15.291  1.00 90.83           H  
ATOM   3474  HE3 MET A 208     -11.016   7.256  15.307  1.00 90.83           H  
ATOM   3475  N   ILE A 209     -10.691  10.464  10.245  1.00 92.66           N  
ATOM   3476  H   ILE A 209     -11.171  11.276  10.608  1.00 92.66           H  
ATOM   3477  CA  ILE A 209     -10.938  10.046   8.858  1.00 92.66           C  
ATOM   3478  HA  ILE A 209     -11.246   9.001   8.856  1.00 92.66           H  
ATOM   3479  C   ILE A 209      -9.654  10.104   8.035  1.00 92.66           C  
ATOM   3480  CB  ILE A 209     -12.064  10.902   8.245  1.00 92.66           C  
ATOM   3481  HB  ILE A 209     -11.786  11.952   8.332  1.00 92.66           H  
ATOM   3482  O   ILE A 209      -9.374   9.207   7.237  1.00 92.66           O  
ATOM   3483  CG1 ILE A 209     -13.388  10.706   9.014  1.00 92.66           C  
ATOM   3484 HG12 ILE A 209     -14.142  11.357   8.571  1.00 92.66           H  
ATOM   3485 HG13 ILE A 209     -13.268  11.037  10.045  1.00 92.66           H  
ATOM   3486  CG2 ILE A 209     -12.264  10.597   6.748  1.00 92.66           C  
ATOM   3487 HG21 ILE A 209     -12.396   9.527   6.590  1.00 92.66           H  
ATOM   3488 HG22 ILE A 209     -11.403  10.937   6.173  1.00 92.66           H  
ATOM   3489 HG23 ILE A 209     -13.143  11.125   6.380  1.00 92.66           H  
ATOM   3490  CD1 ILE A 209     -13.915   9.266   9.069  1.00 92.66           C  
ATOM   3491 HD11 ILE A 209     -14.867   9.254   9.600  1.00 92.66           H  
ATOM   3492 HD12 ILE A 209     -14.069   8.872   8.064  1.00 92.66           H  
ATOM   3493 HD13 ILE A 209     -13.226   8.624   9.616  1.00 92.66           H  
ATOM   3494  N   ARG A 210      -8.817  11.116   8.264  1.00 92.57           N  
ATOM   3495  H   ARG A 210      -9.090  11.824   8.931  1.00 92.57           H  
ATOM   3496  CA  ARG A 210      -7.527  11.220   7.584  1.00 92.57           C  
ATOM   3497  HA  ARG A 210      -7.692  11.046   6.521  1.00 92.57           H  
ATOM   3498  C   ARG A 210      -6.547  10.138   8.027  1.00 92.57           C  
ATOM   3499  CB  ARG A 210      -6.966  12.626   7.760  1.00 92.57           C  
ATOM   3500  HB2 ARG A 210      -5.934  12.637   7.408  1.00 92.57           H  
ATOM   3501  HB3 ARG A 210      -6.983  12.907   8.813  1.00 92.57           H  
ATOM   3502  O   ARG A 210      -5.840   9.625   7.162  1.00 92.57           O  
ATOM   3503  CG  ARG A 210      -7.781  13.624   6.927  1.00 92.57           C  
ATOM   3504  HG2 ARG A 210      -8.826  13.647   7.237  1.00 92.57           H  
ATOM   3505  HG3 ARG A 210      -7.737  13.339   5.876  1.00 92.57           H  
ATOM   3506  CD  ARG A 210      -7.157  14.999   7.097  1.00 92.57           C  
ATOM   3507  HD2 ARG A 210      -7.184  15.287   8.147  1.00 92.57           H  
ATOM   3508  HD3 ARG A 210      -6.121  14.876   6.781  1.00 92.57           H  
ATOM   3509  NE  ARG A 210      -7.830  16.022   6.278  1.00 92.57           N  
ATOM   3510  HE  ARG A 210      -8.759  16.282   6.577  1.00 92.57           H  
ATOM   3511  NH1 ARG A 210      -6.170  16.340   4.722  1.00 92.57           N  
ATOM   3512 HH11 ARG A 210      -5.848  16.777   3.870  1.00 92.57           H  
ATOM   3513 HH12 ARG A 210      -5.541  15.859   5.349  1.00 92.57           H  
ATOM   3514  NH2 ARG A 210      -8.118  17.419   4.511  1.00 92.57           N  
ATOM   3515 HH21 ARG A 210      -7.786  17.866   3.668  1.00 92.57           H  
ATOM   3516 HH22 ARG A 210      -9.043  17.636   4.852  1.00 92.57           H  
ATOM   3517  CZ  ARG A 210      -7.369  16.584   5.175  1.00 92.57           C  
ATOM   3518  N   LEU A 211      -6.539   9.723   9.295  1.00 92.75           N  
ATOM   3519  H   LEU A 211      -7.126  10.205   9.961  1.00 92.75           H  
ATOM   3520  CA  LEU A 211      -5.697   8.623   9.784  1.00 92.75           C  
ATOM   3521  HA  LEU A 211      -4.656   8.896   9.611  1.00 92.75           H  
ATOM   3522  C   LEU A 211      -5.963   7.313   9.021  1.00 92.75           C  
ATOM   3523  CB  LEU A 211      -5.924   8.449  11.298  1.00 92.75           C  
ATOM   3524  HB2 LEU A 211      -5.851   9.418  11.792  1.00 92.75           H  
ATOM   3525  HB3 LEU A 211      -6.936   8.074  11.457  1.00 92.75           H  
ATOM   3526  O   LEU A 211      -5.018   6.617   8.645  1.00 92.75           O  
ATOM   3527  CG  LEU A 211      -4.932   7.480  11.968  1.00 92.75           C  
ATOM   3528  HG  LEU A 211      -4.890   6.547  11.405  1.00 92.75           H  
ATOM   3529  CD1 LEU A 211      -3.524   8.070  12.040  1.00 92.75           C  
ATOM   3530 HD11 LEU A 211      -3.119   8.230  11.041  1.00 92.75           H  
ATOM   3531 HD12 LEU A 211      -2.871   7.393  12.592  1.00 92.75           H  
ATOM   3532 HD13 LEU A 211      -3.558   9.020  12.573  1.00 92.75           H  
ATOM   3533  CD2 LEU A 211      -5.388   7.164  13.388  1.00 92.75           C  
ATOM   3534 HD21 LEU A 211      -4.700   6.467  13.866  1.00 92.75           H  
ATOM   3535 HD22 LEU A 211      -5.420   8.084  13.972  1.00 92.75           H  
ATOM   3536 HD23 LEU A 211      -6.386   6.727  13.375  1.00 92.75           H  
ATOM   3537  N   LEU A 212      -7.227   7.027   8.683  1.00 92.45           N  
ATOM   3538  H   LEU A 212      -7.955   7.636   9.028  1.00 92.45           H  
ATOM   3539  CA  LEU A 212      -7.615   5.864   7.866  1.00 92.45           C  
ATOM   3540  HA  LEU A 212      -7.244   4.963   8.355  1.00 92.45           H  
ATOM   3541  C   LEU A 212      -6.991   5.871   6.455  1.00 92.45           C  
ATOM   3542  CB  LEU A 212      -9.151   5.781   7.775  1.00 92.45           C  
ATOM   3543  HB2 LEU A 212      -9.526   6.718   7.364  1.00 92.45           H  
ATOM   3544  HB3 LEU A 212      -9.417   4.995   7.069  1.00 92.45           H  
ATOM   3545  O   LEU A 212      -6.894   4.828   5.809  1.00 92.45           O  
ATOM   3546  CG  LEU A 212      -9.872   5.493   9.106  1.00 92.45           C  
ATOM   3547  HG  LEU A 212      -9.533   6.191   9.872  1.00 92.45           H  
ATOM   3548  CD1 LEU A 212     -11.379   5.668   8.923  1.00 92.45           C  
ATOM   3549 HD11 LEU A 212     -11.592   6.676   8.566  1.00 92.45           H  
ATOM   3550 HD12 LEU A 212     -11.765   4.943   8.207  1.00 92.45           H  
ATOM   3551 HD13 LEU A 212     -11.877   5.536   9.884  1.00 92.45           H  
ATOM   3552  CD2 LEU A 212      -9.612   4.061   9.584  1.00 92.45           C  
ATOM   3553 HD21 LEU A 212      -8.557   3.929   9.821  1.00 92.45           H  
ATOM   3554 HD22 LEU A 212      -9.913   3.348   8.817  1.00 92.45           H  
ATOM   3555 HD23 LEU A 212     -10.192   3.872  10.488  1.00 92.45           H  
ATOM   3556  N   THR A 213      -6.468   7.001   5.971  1.00 90.84           N  
ATOM   3557  H   THR A 213      -6.549   7.839   6.529  1.00 90.84           H  
ATOM   3558  CA  THR A 213      -5.713   7.060   4.702  1.00 90.84           C  
ATOM   3559  HA  THR A 213      -6.361   6.694   3.906  1.00 90.84           H  
ATOM   3560  C   THR A 213      -4.455   6.181   4.729  1.00 90.84           C  
ATOM   3561  CB  THR A 213      -5.308   8.502   4.360  1.00 90.84           C  
ATOM   3562  HB  THR A 213      -4.560   8.849   5.073  1.00 90.84           H  
ATOM   3563  O   THR A 213      -3.994   5.699   3.688  1.00 90.84           O  
ATOM   3564  CG2 THR A 213      -4.744   8.652   2.948  1.00 90.84           C  
ATOM   3565 HG21 THR A 213      -4.596   9.711   2.735  1.00 90.84           H  
ATOM   3566 HG22 THR A 213      -5.442   8.234   2.222  1.00 90.84           H  
ATOM   3567 HG23 THR A 213      -3.779   8.151   2.873  1.00 90.84           H  
ATOM   3568  OG1 THR A 213      -6.428   9.344   4.428  1.00 90.84           O  
ATOM   3569  HG1 THR A 213      -6.509   9.582   5.354  1.00 90.84           H  
ATOM   3570  N   LEU A 214      -3.887   5.923   5.910  1.00 90.28           N  
ATOM   3571  H   LEU A 214      -4.301   6.308   6.747  1.00 90.28           H  
ATOM   3572  CA  LEU A 214      -2.744   5.018   6.050  1.00 90.28           C  
ATOM   3573  HA  LEU A 214      -2.004   5.258   5.285  1.00 90.28           H  
ATOM   3574  C   LEU A 214      -3.123   3.549   5.856  1.00 90.28           C  
ATOM   3575  CB  LEU A 214      -2.117   5.203   7.430  1.00 90.28           C  
ATOM   3576  HB2 LEU A 214      -2.931   5.197   8.155  1.00 90.28           H  
ATOM   3577  HB3 LEU A 214      -1.455   4.361   7.632  1.00 90.28           H  
ATOM   3578  O   LEU A 214      -2.266   2.771   5.425  1.00 90.28           O  
ATOM   3579  CG  LEU A 214      -1.312   6.493   7.588  1.00 90.28           C  
ATOM   3580  HG  LEU A 214      -1.896   7.287   7.123  1.00 90.28           H  
ATOM   3581  CD1 LEU A 214      -1.067   6.845   9.054  1.00 90.28           C  
ATOM   3582 HD11 LEU A 214      -2.015   6.839   9.591  1.00 90.28           H  
ATOM   3583 HD12 LEU A 214      -0.627   7.838   9.141  1.00 90.28           H  
ATOM   3584 HD13 LEU A 214      -0.390   6.121   9.508  1.00 90.28           H  
ATOM   3585  CD2 LEU A 214       0.035   6.408   6.867  1.00 90.28           C  
ATOM   3586 HD21 LEU A 214       0.604   7.320   7.049  1.00 90.28           H  
ATOM   3587 HD22 LEU A 214      -0.117   6.301   5.793  1.00 90.28           H  
ATOM   3588 HD23 LEU A 214       0.606   5.561   7.248  1.00 90.28           H  
ATOM   3589  N   THR A 215      -4.376   3.178   6.132  1.00 89.51           N  
ATOM   3590  H   THR A 215      -5.033   3.875   6.451  1.00 89.51           H  
ATOM   3591  CA  THR A 215      -4.891   1.813   5.955  1.00 89.51           C  
ATOM   3592  HA  THR A 215      -4.062   1.109   6.025  1.00 89.51           H  
ATOM   3593  C   THR A 215      -5.518   1.607   4.580  1.00 89.51           C  
ATOM   3594  CB  THR A 215      -5.890   1.428   7.060  1.00 89.51           C  
ATOM   3595  HB  THR A 215      -6.119   0.366   6.968  1.00 89.51           H  
ATOM   3596  O   THR A 215      -5.466   0.494   4.056  1.00 89.51           O  
ATOM   3597  CG2 THR A 215      -5.333   1.694   8.458  1.00 89.51           C  
ATOM   3598 HG21 THR A 215      -5.273   2.765   8.652  1.00 89.51           H  
ATOM   3599 HG22 THR A 215      -4.336   1.260   8.548  1.00 89.51           H  
ATOM   3600 HG23 THR A 215      -5.981   1.234   9.204  1.00 89.51           H  
ATOM   3601  OG1 THR A 215      -7.080   2.160   6.940  1.00 89.51           O  
ATOM   3602  HG1 THR A 215      -7.669   1.908   7.655  1.00 89.51           H  
ATOM   3603  N   SER A 216      -6.038   2.670   3.957  1.00 87.73           N  
ATOM   3604  H   SER A 216      -6.128   3.523   4.490  1.00 87.73           H  
ATOM   3605  CA  SER A 216      -6.705   2.593   2.658  1.00 87.73           C  
ATOM   3606  HA  SER A 216      -7.523   1.880   2.767  1.00 87.73           H  
ATOM   3607  C   SER A 216      -5.789   2.065   1.550  1.00 87.73           C  
ATOM   3608  CB  SER A 216      -7.338   3.943   2.285  1.00 87.73           C  
ATOM   3609  HB2 SER A 216      -8.035   3.791   1.460  1.00 87.73           H  
ATOM   3610  HB3 SER A 216      -7.902   4.315   3.140  1.00 87.73           H  
ATOM   3611  O   SER A 216      -4.559   2.166   1.610  1.00 87.73           O  
ATOM   3612  OG  SER A 216      -6.383   4.914   1.895  1.00 87.73           O  
ATOM   3613  HG  SER A 216      -6.808   5.769   1.986  1.00 87.73           H  
ATOM   3614  N   GLN A 217      -6.386   1.511   0.496  1.00 82.66           N  
ATOM   3615  H   GLN A 217      -7.393   1.442   0.494  1.00 82.66           H  
ATOM   3616  CA  GLN A 217      -5.676   1.240  -0.752  1.00 82.66           C  
ATOM   3617  HA  GLN A 217      -4.686   0.851  -0.517  1.00 82.66           H  
ATOM   3618  C   GLN A 217      -5.492   2.546  -1.545  1.00 82.66           C  
ATOM   3619  CB  GLN A 217      -6.415   0.166  -1.561  1.00 82.66           C  
ATOM   3620  HB2 GLN A 217      -7.418   0.520  -1.797  1.00 82.66           H  
ATOM   3621  HB3 GLN A 217      -5.877   0.009  -2.496  1.00 82.66           H  
ATOM   3622  O   GLN A 217      -6.133   3.560  -1.274  1.00 82.66           O  
ATOM   3623  CG  GLN A 217      -6.512  -1.180  -0.816  1.00 82.66           C  
ATOM   3624  HG2 GLN A 217      -5.513  -1.527  -0.550  1.00 82.66           H  
ATOM   3625  HG3 GLN A 217      -7.088  -1.054   0.101  1.00 82.66           H  
ATOM   3626  CD  GLN A 217      -7.190  -2.255  -1.660  1.00 82.66           C  
ATOM   3627  NE2 GLN A 217      -7.549  -3.384  -1.093  1.00 82.66           N  
ATOM   3628 HE21 GLN A 217      -7.506  -3.513  -0.092  1.00 82.66           H  
ATOM   3629 HE22 GLN A 217      -8.093  -4.002  -1.678  1.00 82.66           H  
ATOM   3630  OE1 GLN A 217      -7.408  -2.094  -2.846  1.00 82.66           O  
ATOM   3631  N   GLY A 218      -4.573   2.559  -2.509  1.00 78.90           N  
ATOM   3632  H   GLY A 218      -4.041   1.715  -2.672  1.00 78.90           H  
ATOM   3633  CA  GLY A 218      -4.361   3.711  -3.389  1.00 78.90           C  
ATOM   3634  HA2 GLY A 218      -4.634   3.429  -4.406  1.00 78.90           H  
ATOM   3635  HA3 GLY A 218      -5.013   4.537  -3.106  1.00 78.90           H  
ATOM   3636  C   GLY A 218      -2.931   4.233  -3.403  1.00 78.90           C  
ATOM   3637  O   GLY A 218      -2.003   3.604  -2.887  1.00 78.90           O  
ATOM   3638  N   ASN A 219      -2.752   5.367  -4.074  1.00 76.75           N  
ATOM   3639  H   ASN A 219      -3.557   5.860  -4.432  1.00 76.75           H  
ATOM   3640  CA  ASN A 219      -1.435   5.946  -4.292  1.00 76.75           C  
ATOM   3641  HA  ASN A 219      -0.754   5.141  -4.571  1.00 76.75           H  
ATOM   3642  C   ASN A 219      -0.887   6.565  -3.007  1.00 76.75           C  
ATOM   3643  CB  ASN A 219      -1.481   6.941  -5.462  1.00 76.75           C  
ATOM   3644  HB2 ASN A 219      -2.255   7.686  -5.277  1.00 76.75           H  
ATOM   3645  HB3 ASN A 219      -0.527   7.462  -5.535  1.00 76.75           H  
ATOM   3646  O   ASN A 219      -1.595   7.203  -2.230  1.00 76.75           O  
ATOM   3647  CG  ASN A 219      -1.738   6.262  -6.799  1.00 76.75           C  
ATOM   3648  ND2 ASN A 219      -2.160   7.019  -7.784  1.00 76.75           N  
ATOM   3649 HD21 ASN A 219      -2.333   6.584  -8.679  1.00 76.75           H  
ATOM   3650 HD22 ASN A 219      -2.292   8.012  -7.655  1.00 76.75           H  
ATOM   3651  OD1 ASN A 219      -1.579   5.056  -6.967  1.00 76.75           O  
ATOM   3652  N   ALA A 220       0.406   6.373  -2.803  1.00 80.65           N  
ATOM   3653  H   ALA A 220       0.934   5.858  -3.493  1.00 80.65           H  
ATOM   3654  CA  ALA A 220       1.160   7.022  -1.752  1.00 80.65           C  
ATOM   3655  HA  ALA A 220       0.662   6.907  -0.789  1.00 80.65           H  
ATOM   3656  C   ALA A 220       1.306   8.516  -2.065  1.00 80.65           C  
ATOM   3657  CB  ALA A 220       2.496   6.309  -1.705  1.00 80.65           C  
ATOM   3658  HB1 ALA A 220       3.209   6.902  -1.132  1.00 80.65           H  
ATOM   3659  HB2 ALA A 220       2.860   6.257  -2.731  1.00 80.65           H  
ATOM   3660  HB3 ALA A 220       2.394   5.311  -1.278  1.00 80.65           H  
ATOM   3661  O   ALA A 220       2.237   8.917  -2.761  1.00 80.65           O  
ATOM   3662  N   GLY A 221       0.336   9.300  -1.607  1.00 87.44           N  
ATOM   3663  H   GLY A 221      -0.445   8.872  -1.131  1.00 87.44           H  
ATOM   3664  CA  GLY A 221       0.427  10.748  -1.506  1.00 87.44           C  
ATOM   3665  HA2 GLY A 221       1.299  11.119  -2.044  1.00 87.44           H  
ATOM   3666  HA3 GLY A 221      -0.466  11.215  -1.921  1.00 87.44           H  
ATOM   3667  C   GLY A 221       0.535  11.129  -0.039  1.00 87.44           C  
ATOM   3668  O   GLY A 221      -0.168  10.555   0.799  1.00 87.44           O  
ATOM   3669  N   ASP A 222       1.428  12.065   0.253  1.00 90.73           N  
ATOM   3670  H   ASP A 222       2.005  12.457  -0.477  1.00 90.73           H  
ATOM   3671  CA  ASP A 222       1.522  12.665   1.575  1.00 90.73           C  
ATOM   3672  HA  ASP A 222       1.640  11.872   2.314  1.00 90.73           H  
ATOM   3673  C   ASP A 222       0.222  13.409   1.877  1.00 90.73           C  
ATOM   3674  CB  ASP A 222       2.746  13.592   1.666  1.00 90.73           C  
ATOM   3675  HB2 ASP A 222       2.687  14.342   0.878  1.00 90.73           H  
ATOM   3676  HB3 ASP A 222       2.718  14.106   2.627  1.00 90.73           H  
ATOM   3677  O   ASP A 222      -0.410  13.991   0.991  1.00 90.73           O  
ATOM   3678  CG  ASP A 222       4.087  12.850   1.561  1.00 90.73           C  
ATOM   3679  OD1 ASP A 222       4.085  11.594   1.512  1.00 90.73           O  
ATOM   3680  OD2 ASP A 222       5.132  13.537   1.572  1.00 90.73           O  
ATOM   3681  N   PHE A 223      -0.204  13.364   3.130  1.00 90.28           N  
ATOM   3682  H   PHE A 223       0.357  12.897   3.828  1.00 90.28           H  
ATOM   3683  CA  PHE A 223      -1.434  14.012   3.556  1.00 90.28           C  
ATOM   3684  HA  PHE A 223      -1.649  14.835   2.875  1.00 90.28           H  
ATOM   3685  C   PHE A 223      -1.248  14.612   4.941  1.00 90.28           C  
ATOM   3686  CB  PHE A 223      -2.606  13.023   3.477  1.00 90.28           C  
ATOM   3687  HB2 PHE A 223      -3.536  13.575   3.614  1.00 90.28           H  
ATOM   3688  HB3 PHE A 223      -2.638  12.587   2.479  1.00 90.28           H  
ATOM   3689  O   PHE A 223      -0.395  14.192   5.716  1.00 90.28           O  
ATOM   3690  CG  PHE A 223      -2.543  11.910   4.498  1.00 90.28           C  
ATOM   3691  CD1 PHE A 223      -1.764  10.759   4.263  1.00 90.28           C  
ATOM   3692  HD1 PHE A 223      -1.215  10.661   3.338  1.00 90.28           H  
ATOM   3693  CD2 PHE A 223      -3.242  12.054   5.708  1.00 90.28           C  
ATOM   3694  HD2 PHE A 223      -3.840  12.933   5.896  1.00 90.28           H  
ATOM   3695  CE1 PHE A 223      -1.668   9.763   5.252  1.00 90.28           C  
ATOM   3696  HE1 PHE A 223      -1.044   8.896   5.096  1.00 90.28           H  
ATOM   3697  CE2 PHE A 223      -3.154  11.059   6.684  1.00 90.28           C  
ATOM   3698  HE2 PHE A 223      -3.704  11.160   7.607  1.00 90.28           H  
ATOM   3699  CZ  PHE A 223      -2.361   9.930   6.466  1.00 90.28           C  
ATOM   3700  HZ  PHE A 223      -2.289   9.219   7.276  1.00 90.28           H  
ATOM   3701  N   LYS A 224      -2.038  15.634   5.250  1.00 90.03           N  
ATOM   3702  H   LYS A 224      -2.715  15.941   4.567  1.00 90.03           H  
ATOM   3703  CA  LYS A 224      -1.937  16.360   6.513  1.00 90.03           C  
ATOM   3704  HA  LYS A 224      -0.957  16.181   6.955  1.00 90.03           H  
ATOM   3705  C   LYS A 224      -2.996  15.870   7.488  1.00 90.03           C  
ATOM   3706  CB  LYS A 224      -2.064  17.858   6.222  1.00 90.03           C  
ATOM   3707  HB2 LYS A 224      -1.475  18.100   5.337  1.00 90.03           H  
ATOM   3708  HB3 LYS A 224      -3.107  18.100   6.018  1.00 90.03           H  
ATOM   3709  O   LYS A 224      -4.158  15.817   7.091  1.00 90.03           O  
ATOM   3710  CG  LYS A 224      -1.547  18.716   7.379  1.00 90.03           C  
ATOM   3711  HG2 LYS A 224      -2.018  18.417   8.315  1.00 90.03           H  
ATOM   3712  HG3 LYS A 224      -0.469  18.583   7.465  1.00 90.03           H  
ATOM   3713  CD  LYS A 224      -1.869  20.188   7.096  1.00 90.03           C  
ATOM   3714  HD2 LYS A 224      -1.587  20.450   6.076  1.00 90.03           H  
ATOM   3715  HD3 LYS A 224      -2.943  20.329   7.215  1.00 90.03           H  
ATOM   3716  CE  LYS A 224      -1.105  21.091   8.066  1.00 90.03           C  
ATOM   3717  HE2 LYS A 224      -0.895  20.507   8.962  1.00 90.03           H  
ATOM   3718  HE3 LYS A 224      -0.146  21.363   7.625  1.00 90.03           H  
ATOM   3719  NZ  LYS A 224      -1.887  22.295   8.435  1.00 90.03           N  
ATOM   3720  HZ1 LYS A 224      -2.686  21.988   8.971  1.00 90.03           H  
ATOM   3721  HZ2 LYS A 224      -2.207  22.806   7.625  1.00 90.03           H  
ATOM   3722  HZ3 LYS A 224      -1.349  22.911   9.027  1.00 90.03           H  
ATOM   3723  N   ILE A 225      -2.623  15.578   8.728  1.00 88.67           N  
ATOM   3724  H   ILE A 225      -1.642  15.662   8.953  1.00 88.67           H  
ATOM   3725  CA  ILE A 225      -3.543  15.449   9.862  1.00 88.67           C  
ATOM   3726  HA  ILE A 225      -4.574  15.445   9.510  1.00 88.67           H  
ATOM   3727  C   ILE A 225      -3.335  16.679  10.742  1.00 88.67           C  
ATOM   3728  CB  ILE A 225      -3.303  14.141  10.645  1.00 88.67           C  
ATOM   3729  HB  ILE A 225      -2.281  14.131  11.025  1.00 88.67           H  
ATOM   3730  O   ILE A 225      -2.271  16.837  11.331  1.00 88.67           O  
ATOM   3731  CG1 ILE A 225      -3.504  12.904   9.743  1.00 88.67           C  
ATOM   3732 HG12 ILE A 225      -4.500  12.936   9.300  1.00 88.67           H  
ATOM   3733 HG13 ILE A 225      -2.769  12.939   8.939  1.00 88.67           H  
ATOM   3734  CG2 ILE A 225      -4.269  14.107  11.837  1.00 88.67           C  
ATOM   3735 HG21 ILE A 225      -5.300  14.110  11.483  1.00 88.67           H  
ATOM   3736 HG22 ILE A 225      -4.106  14.949  12.509  1.00 88.67           H  
ATOM   3737 HG23 ILE A 225      -4.099  13.204  12.424  1.00 88.67           H  
ATOM   3738  CD1 ILE A 225      -3.333  11.561  10.469  1.00 88.67           C  
ATOM   3739 HD11 ILE A 225      -3.243  10.752   9.744  1.00 88.67           H  
ATOM   3740 HD12 ILE A 225      -4.197  11.360  11.103  1.00 88.67           H  
ATOM   3741 HD13 ILE A 225      -2.432  11.583  11.081  1.00 88.67           H  
ATOM   3742  N   ILE A 226      -4.331  17.565  10.807  1.00 83.76           N  
ATOM   3743  H   ILE A 226      -5.197  17.353  10.333  1.00 83.76           H  
ATOM   3744  CA  ILE A 226      -4.267  18.831  11.558  1.00 83.76           C  
ATOM   3745  HA  ILE A 226      -5.140  19.419  11.278  1.00 83.76           H  
ATOM   3746  C   ILE A 226      -3.062  19.676  11.107  1.00 83.76           C  
ATOM   3747  CB  ILE A 226      -4.408  18.570  13.081  1.00 83.76           C  
ATOM   3748  HB  ILE A 226      -3.631  17.875  13.397  1.00 83.76           H  
ATOM   3749  O   ILE A 226      -3.112  20.273  10.028  1.00 83.76           O  
ATOM   3750  CG1 ILE A 226      -5.798  17.938  13.340  1.00 83.76           C  
ATOM   3751 HG12 ILE A 226      -6.557  18.720  13.318  1.00 83.76           H  
ATOM   3752 HG13 ILE A 226      -6.060  17.220  12.562  1.00 83.76           H  
ATOM   3753  CG2 ILE A 226      -4.295  19.865  13.916  1.00 83.76           C  
ATOM   3754 HG21 ILE A 226      -5.005  20.610  13.557  1.00 83.76           H  
ATOM   3755 HG22 ILE A 226      -3.291  20.290  13.904  1.00 83.76           H  
ATOM   3756 HG23 ILE A 226      -4.532  19.672  14.962  1.00 83.76           H  
ATOM   3757  CD1 ILE A 226      -5.907  17.191  14.661  1.00 83.76           C  
ATOM   3758 HD11 ILE A 226      -5.534  17.814  15.474  1.00 83.76           H  
ATOM   3759 HD12 ILE A 226      -6.952  16.954  14.859  1.00 83.76           H  
ATOM   3760 HD13 ILE A 226      -5.346  16.260  14.578  1.00 83.76           H  
ATOM   3761  N   SER A 227      -1.965  19.715  11.866  1.00 83.63           N  
ATOM   3762  H   SER A 227      -1.981  19.218  12.745  1.00 83.63           H  
ATOM   3763  CA  SER A 227      -0.718  20.414  11.531  1.00 83.63           C  
ATOM   3764  HA  SER A 227      -0.917  21.165  10.766  1.00 83.63           H  
ATOM   3765  C   SER A 227       0.365  19.474  10.991  1.00 83.63           C  
ATOM   3766  CB  SER A 227      -0.211  21.191  12.748  1.00 83.63           C  
ATOM   3767  HB2 SER A 227      -0.942  21.952  13.021  1.00 83.63           H  
ATOM   3768  HB3 SER A 227       0.736  21.675  12.509  1.00 83.63           H  
ATOM   3769  O   SER A 227       1.286  19.933  10.317  1.00 83.63           O  
ATOM   3770  OG  SER A 227      -0.034  20.308  13.832  1.00 83.63           O  
ATOM   3771  HG  SER A 227       0.231  20.807  14.609  1.00 83.63           H  
ATOM   3772  N   LEU A 228       0.221  18.168  11.206  1.00 88.00           N  
ATOM   3773  H   LEU A 228      -0.625  17.849  11.656  1.00 88.00           H  
ATOM   3774  CA  LEU A 228       1.239  17.161  10.953  1.00 88.00           C  
ATOM   3775  HA  LEU A 228       2.211  17.633  11.099  1.00 88.00           H  
ATOM   3776  C   LEU A 228       1.175  16.618   9.517  1.00 88.00           C  
ATOM   3777  CB  LEU A 228       1.068  16.072  12.028  1.00 88.00           C  
ATOM   3778  HB2 LEU A 228       0.051  15.683  11.978  1.00 88.00           H  
ATOM   3779  HB3 LEU A 228       1.210  16.521  13.011  1.00 88.00           H  
ATOM   3780  O   LEU A 228       0.137  16.131   9.068  1.00 88.00           O  
ATOM   3781  CG  LEU A 228       2.032  14.895  11.879  1.00 88.00           C  
ATOM   3782  HG  LEU A 228       1.844  14.426  10.913  1.00 88.00           H  
ATOM   3783  CD1 LEU A 228       3.489  15.325  11.924  1.00 88.00           C  
ATOM   3784 HD11 LEU A 228       4.103  14.462  11.667  1.00 88.00           H  
ATOM   3785 HD12 LEU A 228       3.759  15.679  12.919  1.00 88.00           H  
ATOM   3786 HD13 LEU A 228       3.720  16.097  11.190  1.00 88.00           H  
ATOM   3787  CD2 LEU A 228       1.778  13.873  12.986  1.00 88.00           C  
ATOM   3788 HD21 LEU A 228       0.729  13.574  12.991  1.00 88.00           H  
ATOM   3789 HD22 LEU A 228       2.408  12.997  12.830  1.00 88.00           H  
ATOM   3790 HD23 LEU A 228       2.016  14.310  13.956  1.00 88.00           H  
ATOM   3791  N   ILE A 229       2.299  16.667   8.795  1.00 90.43           N  
ATOM   3792  H   ILE A 229       3.128  17.036   9.237  1.00 90.43           H  
ATOM   3793  CA  ILE A 229       2.432  16.079   7.454  1.00 90.43           C  
ATOM   3794  HA  ILE A 229       1.464  16.124   6.956  1.00 90.43           H  
ATOM   3795  C   ILE A 229       2.820  14.607   7.588  1.00 90.43           C  
ATOM   3796  CB  ILE A 229       3.431  16.860   6.571  1.00 90.43           C  
ATOM   3797  HB  ILE A 229       4.404  16.861   7.061  1.00 90.43           H  
ATOM   3798  O   ILE A 229       3.924  14.263   8.005  1.00 90.43           O  
ATOM   3799  CG1 ILE A 229       2.962  18.324   6.400  1.00 90.43           C  
ATOM   3800 HG12 ILE A 229       2.001  18.342   5.886  1.00 90.43           H  
ATOM   3801 HG13 ILE A 229       2.825  18.775   7.383  1.00 90.43           H  
ATOM   3802  CG2 ILE A 229       3.574  16.170   5.196  1.00 90.43           C  
ATOM   3803 HG21 ILE A 229       3.949  15.153   5.308  1.00 90.43           H  
ATOM   3804 HG22 ILE A 229       4.293  16.703   4.573  1.00 90.43           H  
ATOM   3805 HG23 ILE A 229       2.612  16.141   4.684  1.00 90.43           H  
ATOM   3806  CD1 ILE A 229       3.952  19.215   5.637  1.00 90.43           C  
ATOM   3807 HD11 ILE A 229       3.619  20.251   5.695  1.00 90.43           H  
ATOM   3808 HD12 ILE A 229       3.996  18.928   4.586  1.00 90.43           H  
ATOM   3809 HD13 ILE A 229       4.943  19.137   6.083  1.00 90.43           H  
ATOM   3810  N   ILE A 230       1.918  13.727   7.173  1.00 90.36           N  
ATOM   3811  H   ILE A 230       1.042  14.074   6.807  1.00 90.36           H  
ATOM   3812  CA  ILE A 230       2.090  12.282   7.211  1.00 90.36           C  
ATOM   3813  HA  ILE A 230       2.867  12.037   7.935  1.00 90.36           H  
ATOM   3814  C   ILE A 230       2.548  11.787   5.847  1.00 90.36           C  
ATOM   3815  CB  ILE A 230       0.784  11.606   7.669  1.00 90.36           C  
ATOM   3816  HB  ILE A 230      -0.001  11.858   6.956  1.00 90.36           H  
ATOM   3817  O   ILE A 230       1.816  11.843   4.855  1.00 90.36           O  
ATOM   3818  CG1 ILE A 230       0.325  12.099   9.056  1.00 90.36           C  
ATOM   3819 HG12 ILE A 230      -0.603  11.589   9.315  1.00 90.36           H  
ATOM   3820 HG13 ILE A 230       0.100  13.165   9.009  1.00 90.36           H  
ATOM   3821  CG2 ILE A 230       0.913  10.075   7.684  1.00 90.36           C  
ATOM   3822 HG21 ILE A 230       1.668   9.748   8.399  1.00 90.36           H  
ATOM   3823 HG22 ILE A 230      -0.046   9.653   7.985  1.00 90.36           H  
ATOM   3824 HG23 ILE A 230       1.151   9.699   6.689  1.00 90.36           H  
ATOM   3825  CD1 ILE A 230       1.334  11.863  10.186  1.00 90.36           C  
ATOM   3826 HD11 ILE A 230       0.890  12.230  11.110  1.00 90.36           H  
ATOM   3827 HD12 ILE A 230       2.266  12.397  10.001  1.00 90.36           H  
ATOM   3828 HD13 ILE A 230       1.544  10.801  10.314  1.00 90.36           H  
ATOM   3829  N   LYS A 231       3.760  11.228   5.818  1.00 90.49           N  
ATOM   3830  H   LYS A 231       4.332  11.292   6.648  1.00 90.49           H  
ATOM   3831  CA  LYS A 231       4.279  10.541   4.637  1.00 90.49           C  
ATOM   3832  HA  LYS A 231       4.042  11.157   3.770  1.00 90.49           H  
ATOM   3833  C   LYS A 231       3.586   9.204   4.443  1.00 90.49           C  
ATOM   3834  CB  LYS A 231       5.800  10.378   4.697  1.00 90.49           C  
ATOM   3835  HB2 LYS A 231       6.117   9.775   3.845  1.00 90.49           H  
ATOM   3836  HB3 LYS A 231       6.088   9.870   5.617  1.00 90.49           H  
ATOM   3837  O   LYS A 231       3.631   8.350   5.334  1.00 90.49           O  
ATOM   3838  CG  LYS A 231       6.481  11.746   4.614  1.00 90.49           C  
ATOM   3839  HG2 LYS A 231       6.097  12.283   3.746  1.00 90.49           H  
ATOM   3840  HG3 LYS A 231       6.252  12.323   5.510  1.00 90.49           H  
ATOM   3841  CD  LYS A 231       7.997  11.608   4.476  1.00 90.49           C  
ATOM   3842  HD2 LYS A 231       8.400  11.110   5.358  1.00 90.49           H  
ATOM   3843  HD3 LYS A 231       8.228  11.032   3.581  1.00 90.49           H  
ATOM   3844  CE  LYS A 231       8.573  13.020   4.351  1.00 90.49           C  
ATOM   3845  HE2 LYS A 231       8.107  13.502   3.491  1.00 90.49           H  
ATOM   3846  HE3 LYS A 231       8.286  13.591   5.234  1.00 90.49           H  
ATOM   3847  NZ  LYS A 231      10.047  13.011   4.202  1.00 90.49           N  
ATOM   3848  HZ1 LYS A 231      10.379  13.961   4.124  1.00 90.49           H  
ATOM   3849  HZ2 LYS A 231      10.480  12.589   5.011  1.00 90.49           H  
ATOM   3850  HZ3 LYS A 231      10.309  12.510   3.365  1.00 90.49           H  
ATOM   3851  N   ARG A 232       2.993   8.984   3.270  1.00 88.79           N  
ATOM   3852  H   ARG A 232       3.050   9.715   2.575  1.00 88.79           H  
ATOM   3853  CA  ARG A 232       2.409   7.682   2.923  1.00 88.79           C  
ATOM   3854  HA  ARG A 232       2.166   7.162   3.850  1.00 88.79           H  
ATOM   3855  C   ARG A 232       3.453   6.865   2.177  1.00 88.79           C  
ATOM   3856  CB  ARG A 232       1.094   7.882   2.159  1.00 88.79           C  
ATOM   3857  HB2 ARG A 232       1.303   8.269   1.162  1.00 88.79           H  
ATOM   3858  HB3 ARG A 232       0.496   8.621   2.693  1.00 88.79           H  
ATOM   3859  O   ARG A 232       3.874   7.222   1.087  1.00 88.79           O  
ATOM   3860  CG  ARG A 232       0.281   6.581   2.062  1.00 88.79           C  
ATOM   3861  HG2 ARG A 232       0.152   6.162   3.060  1.00 88.79           H  
ATOM   3862  HG3 ARG A 232       0.815   5.868   1.434  1.00 88.79           H  
ATOM   3863  CD  ARG A 232      -1.103   6.859   1.463  1.00 88.79           C  
ATOM   3864  HD2 ARG A 232      -1.624   7.563   2.111  1.00 88.79           H  
ATOM   3865  HD3 ARG A 232      -0.982   7.335   0.490  1.00 88.79           H  
ATOM   3866  NE  ARG A 232      -1.922   5.634   1.336  1.00 88.79           N  
ATOM   3867  HE  ARG A 232      -1.913   4.995   2.117  1.00 88.79           H  
ATOM   3868  NH1 ARG A 232      -3.369   6.400  -0.302  1.00 88.79           N  
ATOM   3869 HH11 ARG A 232      -4.269   6.308  -0.751  1.00 88.79           H  
ATOM   3870 HH12 ARG A 232      -2.749   7.154  -0.561  1.00 88.79           H  
ATOM   3871  NH2 ARG A 232      -3.744   4.468   0.611  1.00 88.79           N  
ATOM   3872 HH21 ARG A 232      -4.661   4.512   0.190  1.00 88.79           H  
ATOM   3873 HH22 ARG A 232      -3.714   3.835   1.397  1.00 88.79           H  
ATOM   3874  CZ  ARG A 232      -2.988   5.511   0.561  1.00 88.79           C  
ATOM   3875  N   TRP A 233       3.876   5.747   2.757  1.00 84.35           N  
ATOM   3876  H   TRP A 233       3.588   5.563   3.707  1.00 84.35           H  
ATOM   3877  CA  TRP A 233       4.990   4.973   2.208  1.00 84.35           C  
ATOM   3878  HA  TRP A 233       5.789   5.672   1.962  1.00 84.35           H  
ATOM   3879  C   TRP A 233       4.605   4.250   0.911  1.00 84.35           C  
ATOM   3880  CB  TRP A 233       5.545   4.026   3.280  1.00 84.35           C  
ATOM   3881  HB2 TRP A 233       6.262   3.353   2.811  1.00 84.35           H  
ATOM   3882  HB3 TRP A 233       4.738   3.416   3.685  1.00 84.35           H  
ATOM   3883  O   TRP A 233       3.516   3.663   0.815  1.00 84.35           O  
ATOM   3884  CG  TRP A 233       6.241   4.735   4.407  1.00 84.35           C  
ATOM   3885  CD1 TRP A 233       5.673   5.610   5.272  1.00 84.35           C  
ATOM   3886  HD1 TRP A 233       4.630   5.889   5.315  1.00 84.35           H  
ATOM   3887  CD2 TRP A 233       7.645   4.649   4.809  1.00 84.35           C  
ATOM   3888  CE2 TRP A 233       7.868   5.598   5.851  1.00 84.35           C  
ATOM   3889  CE3 TRP A 233       8.756   3.878   4.399  1.00 84.35           C  
ATOM   3890  HE3 TRP A 233       8.622   3.125   3.636  1.00 84.35           H  
ATOM   3891  NE1 TRP A 233       6.624   6.122   6.122  1.00 84.35           N  
ATOM   3892  HE1 TRP A 233       6.381   6.732   6.889  1.00 84.35           H  
ATOM   3893  CH2 TRP A 233      10.224   5.050   5.963  1.00 84.35           C  
ATOM   3894  HH2 TRP A 233      11.214   5.216   6.363  1.00 84.35           H  
ATOM   3895  CZ2 TRP A 233       9.139   5.840   6.382  1.00 84.35           C  
ATOM   3896  HZ2 TRP A 233       9.266   6.654   7.080  1.00 84.35           H  
ATOM   3897  CZ3 TRP A 233      10.024   4.058   4.987  1.00 84.35           C  
ATOM   3898  HZ3 TRP A 233      10.854   3.446   4.667  1.00 84.35           H  
ATOM   3899  N   GLN A 234       5.520   4.302  -0.063  1.00 84.15           N  
ATOM   3900  H   GLN A 234       6.361   4.831   0.121  1.00 84.15           H  
ATOM   3901  CA  GLN A 234       5.545   3.446  -1.249  1.00 84.15           C  
ATOM   3902  HA  GLN A 234       4.529   3.147  -1.509  1.00 84.15           H  
ATOM   3903  C   GLN A 234       6.355   2.197  -0.928  1.00 84.15           C  
ATOM   3904  CB  GLN A 234       6.176   4.167  -2.453  1.00 84.15           C  
ATOM   3905  HB2 GLN A 234       6.331   3.446  -3.256  1.00 84.15           H  
ATOM   3906  HB3 GLN A 234       7.142   4.588  -2.170  1.00 84.15           H  
ATOM   3907  O   GLN A 234       7.505   2.292  -0.500  1.00 84.15           O  
ATOM   3908  CG  GLN A 234       5.261   5.277  -2.964  1.00 84.15           C  
ATOM   3909  HG2 GLN A 234       4.314   4.812  -3.239  1.00 84.15           H  
ATOM   3910  HG3 GLN A 234       5.119   6.002  -2.163  1.00 84.15           H  
ATOM   3911  CD  GLN A 234       5.770   6.031  -4.184  1.00 84.15           C  
ATOM   3912  NE2 GLN A 234       5.086   7.079  -4.594  1.00 84.15           N  
ATOM   3913 HE21 GLN A 234       5.483   7.586  -5.373  1.00 84.15           H  
ATOM   3914 HE22 GLN A 234       4.340   7.473  -4.039  1.00 84.15           H  
ATOM   3915  OE1 GLN A 234       6.770   5.695  -4.792  1.00 84.15           O  
ATOM   3916  N   PHE A 235       5.763   1.030  -1.150  1.00 87.63           N  
ATOM   3917  H   PHE A 235       4.842   0.998  -1.563  1.00 87.63           H  
ATOM   3918  CA  PHE A 235       6.431  -0.235  -0.890  1.00 87.63           C  
ATOM   3919  HA  PHE A 235       7.185  -0.093  -0.116  1.00 87.63           H  
ATOM   3920  C   PHE A 235       7.132  -0.704  -2.162  1.00 87.63           C  
ATOM   3921  CB  PHE A 235       5.420  -1.245  -0.349  1.00 87.63           C  
ATOM   3922  HB2 PHE A 235       4.671  -1.423  -1.121  1.00 87.63           H  
ATOM   3923  HB3 PHE A 235       5.929  -2.184  -0.131  1.00 87.63           H  
ATOM   3924  O   PHE A 235       6.517  -0.804  -3.225  1.00 87.63           O  
ATOM   3925  CG  PHE A 235       4.692  -0.774   0.887  1.00 87.63           C  
ATOM   3926  CD1 PHE A 235       5.354  -0.725   2.127  1.00 87.63           C  
ATOM   3927  HD1 PHE A 235       6.378  -1.053   2.216  1.00 87.63           H  
ATOM   3928  CD2 PHE A 235       3.357  -0.340   0.783  1.00 87.63           C  
ATOM   3929  HD2 PHE A 235       2.855  -0.365  -0.173  1.00 87.63           H  
ATOM   3930  CE1 PHE A 235       4.686  -0.229   3.257  1.00 87.63           C  
ATOM   3931  HE1 PHE A 235       5.204  -0.176   4.204  1.00 87.63           H  
ATOM   3932  CE2 PHE A 235       2.691   0.149   1.917  1.00 87.63           C  
ATOM   3933  HE2 PHE A 235       1.674   0.502   1.839  1.00 87.63           H  
ATOM   3934  CZ  PHE A 235       3.356   0.210   3.153  1.00 87.63           C  
ATOM   3935  HZ  PHE A 235       2.856   0.603   4.026  1.00 87.63           H  
ATOM   3936  N   LYS A 236       8.428  -0.978  -2.037  1.00 83.66           N  
ATOM   3937  H   LYS A 236       8.834  -0.902  -1.115  1.00 83.66           H  
ATOM   3938  CA  LYS A 236       9.220  -1.659  -3.067  1.00 83.66           C  
ATOM   3939  HA  LYS A 236       8.731  -1.552  -4.035  1.00 83.66           H  
ATOM   3940  C   LYS A 236       9.260  -3.152  -2.774  1.00 83.66           C  
ATOM   3941  CB  LYS A 236      10.614  -1.028  -3.149  1.00 83.66           C  
ATOM   3942  HB2 LYS A 236      11.224  -1.589  -3.857  1.00 83.66           H  
ATOM   3943  HB3 LYS A 236      11.095  -1.058  -2.172  1.00 83.66           H  
ATOM   3944  O   LYS A 236       8.619  -3.583  -1.828  1.00 83.66           O  
ATOM   3945  CG  LYS A 236      10.507   0.418  -3.643  1.00 83.66           C  
ATOM   3946  HG2 LYS A 236       9.983   1.027  -2.906  1.00 83.66           H  
ATOM   3947  HG3 LYS A 236       9.948   0.437  -4.579  1.00 83.66           H  
ATOM   3948  CD  LYS A 236      11.898   1.002  -3.881  1.00 83.66           C  
ATOM   3949  HD2 LYS A 236      12.454   1.005  -2.944  1.00 83.66           H  
ATOM   3950  HD3 LYS A 236      12.423   0.390  -4.614  1.00 83.66           H  
ATOM   3951  CE  LYS A 236      11.744   2.430  -4.408  1.00 83.66           C  
ATOM   3952  HE2 LYS A 236      11.129   2.401  -5.307  1.00 83.66           H  
ATOM   3953  HE3 LYS A 236      11.213   3.021  -3.662  1.00 83.66           H  
ATOM   3954  NZ  LYS A 236      13.063   3.034  -4.707  1.00 83.66           N  
ATOM   3955  HZ1 LYS A 236      13.630   3.067  -3.872  1.00 83.66           H  
ATOM   3956  HZ2 LYS A 236      13.542   2.485  -5.407  1.00 83.66           H  
ATOM   3957  HZ3 LYS A 236      12.942   3.973  -5.059  1.00 83.66           H  
ATOM   3958  N   SER A 237      10.003  -3.922  -3.559  1.00 82.14           N  
ATOM   3959  H   SER A 237      10.443  -3.516  -4.372  1.00 82.14           H  
ATOM   3960  CA  SER A 237      10.285  -5.329  -3.274  1.00 82.14           C  
ATOM   3961  HA  SER A 237       9.350  -5.831  -3.024  1.00 82.14           H  
ATOM   3962  C   SER A 237      11.264  -5.468  -2.098  1.00 82.14           C  
ATOM   3963  CB  SER A 237      10.891  -5.978  -4.527  1.00 82.14           C  
ATOM   3964  HB2 SER A 237      11.821  -5.471  -4.785  1.00 82.14           H  
ATOM   3965  HB3 SER A 237      11.112  -7.027  -4.330  1.00 82.14           H  
ATOM   3966  O   SER A 237      12.451  -5.220  -2.307  1.00 82.14           O  
ATOM   3967  OG  SER A 237       9.987  -5.868  -5.612  1.00 82.14           O  
ATOM   3968  HG  SER A 237       9.274  -6.483  -5.425  1.00 82.14           H  
ATOM   3969  N   PRO A 238      10.829  -5.795  -0.863  1.00 83.78           N  
ATOM   3970  CA  PRO A 238      11.773  -6.115   0.201  1.00 83.78           C  
ATOM   3971  HA  PRO A 238      12.557  -5.360   0.262  1.00 83.78           H  
ATOM   3972  C   PRO A 238      12.415  -7.487  -0.048  1.00 83.78           C  
ATOM   3973  CB  PRO A 238      10.945  -6.103   1.489  1.00 83.78           C  
ATOM   3974  HB2 PRO A 238      11.381  -6.728   2.268  1.00 83.78           H  
ATOM   3975  HB3 PRO A 238      10.825  -5.079   1.843  1.00 83.78           H  
ATOM   3976  O   PRO A 238      11.826  -8.347  -0.702  1.00 83.78           O  
ATOM   3977  CG  PRO A 238       9.604  -6.645   1.008  1.00 83.78           C  
ATOM   3978  HG2 PRO A 238       8.788  -6.381   1.681  1.00 83.78           H  
ATOM   3979  HG3 PRO A 238       9.686  -7.726   0.899  1.00 83.78           H  
ATOM   3980  CD  PRO A 238       9.467  -5.971  -0.354  1.00 83.78           C  
ATOM   3981  HD2 PRO A 238       9.019  -4.999  -0.145  1.00 83.78           H  
ATOM   3982  HD3 PRO A 238       8.832  -6.553  -1.022  1.00 83.78           H  
ATOM   3983  N   ASP A 239      13.582  -7.729   0.549  1.00 84.34           N  
ATOM   3984  H   ASP A 239      14.071  -6.981   1.021  1.00 84.34           H  
ATOM   3985  CA  ASP A 239      14.246  -9.039   0.479  1.00 84.34           C  
ATOM   3986  HA  ASP A 239      14.405  -9.299  -0.567  1.00 84.34           H  
ATOM   3987  C   ASP A 239      13.387 -10.166   1.083  1.00 84.34           C  
ATOM   3988  CB  ASP A 239      15.619  -8.953   1.164  1.00 84.34           C  
ATOM   3989  HB2 ASP A 239      15.489  -8.596   2.185  1.00 84.34           H  
ATOM   3990  HB3 ASP A 239      16.051  -9.953   1.208  1.00 84.34           H  
ATOM   3991  O   ASP A 239      13.409 -11.296   0.601  1.00 84.34           O  
ATOM   3992  CG  ASP A 239      16.600  -8.044   0.411  1.00 84.34           C  
ATOM   3993  OD1 ASP A 239      16.667  -8.153  -0.838  1.00 84.34           O  
ATOM   3994  OD2 ASP A 239      17.268  -7.222   1.077  1.00 84.34           O  
ATOM   3995  N   SER A 240      12.524  -9.842   2.055  1.00 86.23           N  
ATOM   3996  H   SER A 240      12.511  -8.885   2.379  1.00 86.23           H  
ATOM   3997  CA  SER A 240      11.558 -10.774   2.657  1.00 86.23           C  
ATOM   3998  HA  SER A 240      12.105 -11.640   3.029  1.00 86.23           H  
ATOM   3999  C   SER A 240      10.497 -11.305   1.683  1.00 86.23           C  
ATOM   4000  CB  SER A 240      10.863 -10.111   3.848  1.00 86.23           C  
ATOM   4001  HB2 SER A 240      10.151 -10.813   4.283  1.00 86.23           H  
ATOM   4002  HB3 SER A 240      11.607  -9.860   4.604  1.00 86.23           H  
ATOM   4003  O   SER A 240       9.727 -12.189   2.048  1.00 86.23           O  
ATOM   4004  OG  SER A 240      10.186  -8.931   3.439  1.00 86.23           O  
ATOM   4005  HG  SER A 240       9.559  -8.688   4.124  1.00 86.23           H  
ATOM   4006  N   MET A 241      10.442 -10.807   0.442  1.00 84.17           N  
ATOM   4007  H   MET A 241      11.106 -10.091   0.185  1.00 84.17           H  
ATOM   4008  CA  MET A 241       9.614 -11.399  -0.614  1.00 84.17           C  
ATOM   4009  HA  MET A 241       8.582 -11.461  -0.267  1.00 84.17           H  
ATOM   4010  C   MET A 241      10.042 -12.816  -0.998  1.00 84.17           C  
ATOM   4011  CB  MET A 241       9.674 -10.553  -1.888  1.00 84.17           C  
ATOM   4012  HB2 MET A 241      10.708 -10.309  -2.131  1.00 84.17           H  
ATOM   4013  HB3 MET A 241       9.268 -11.138  -2.714  1.00 84.17           H  
ATOM   4014  O   MET A 241       9.235 -13.565  -1.532  1.00 84.17           O  
ATOM   4015  CG  MET A 241       8.855  -9.276  -1.754  1.00 84.17           C  
ATOM   4016  HG2 MET A 241       9.344  -8.642  -1.015  1.00 84.17           H  
ATOM   4017  HG3 MET A 241       7.859  -9.535  -1.395  1.00 84.17           H  
ATOM   4018  SD  MET A 241       8.677  -8.346  -3.292  1.00 84.17           S  
ATOM   4019  CE  MET A 241       7.595  -9.485  -4.166  1.00 84.17           C  
ATOM   4020  HE1 MET A 241       8.090  -9.853  -5.065  1.00 84.17           H  
ATOM   4021  HE2 MET A 241       7.343 -10.335  -3.531  1.00 84.17           H  
ATOM   4022  HE3 MET A 241       6.673  -8.963  -4.425  1.00 84.17           H  
ATOM   4023  N   VAL A 242      11.302 -13.188  -0.774  1.00 84.20           N  
ATOM   4024  H   VAL A 242      11.946 -12.538  -0.345  1.00 84.20           H  
ATOM   4025  CA  VAL A 242      11.771 -14.553  -1.070  1.00 84.20           C  
ATOM   4026  HA  VAL A 242      11.465 -14.821  -2.082  1.00 84.20           H  
ATOM   4027  C   VAL A 242      11.127 -15.574  -0.128  1.00 84.20           C  
ATOM   4028  CB  VAL A 242      13.307 -14.620  -0.991  1.00 84.20           C  
ATOM   4029  HB  VAL A 242      13.630 -14.376   0.021  1.00 84.20           H  
ATOM   4030  O   VAL A 242      10.913 -16.720  -0.511  1.00 84.20           O  
ATOM   4031  CG1 VAL A 242      13.849 -16.007  -1.358  1.00 84.20           C  
ATOM   4032 HG11 VAL A 242      14.938 -15.990  -1.362  1.00 84.20           H  
ATOM   4033 HG12 VAL A 242      13.529 -16.739  -0.616  1.00 84.20           H  
ATOM   4034 HG13 VAL A 242      13.480 -16.306  -2.339  1.00 84.20           H  
ATOM   4035  CG2 VAL A 242      13.936 -13.616  -1.964  1.00 84.20           C  
ATOM   4036 HG21 VAL A 242      15.021 -13.723  -1.961  1.00 84.20           H  
ATOM   4037 HG22 VAL A 242      13.715 -12.600  -1.636  1.00 84.20           H  
ATOM   4038 HG23 VAL A 242      13.544 -13.769  -2.969  1.00 84.20           H  
ATOM   4039  N   GLU A 243      10.792 -15.143   1.086  1.00 86.34           N  
ATOM   4040  H   GLU A 243      10.978 -14.176   1.314  1.00 86.34           H  
ATOM   4041  CA  GLU A 243      10.192 -15.957   2.148  1.00 86.34           C  
ATOM   4042  HA  GLU A 243      10.407 -17.011   1.977  1.00 86.34           H  
ATOM   4043  C   GLU A 243       8.664 -15.805   2.213  1.00 86.34           C  
ATOM   4044  CB  GLU A 243      10.814 -15.538   3.489  1.00 86.34           C  
ATOM   4045  HB2 GLU A 243      10.587 -14.484   3.648  1.00 86.34           H  
ATOM   4046  HB3 GLU A 243      10.355 -16.114   4.293  1.00 86.34           H  
ATOM   4047  O   GLU A 243       8.011 -16.419   3.056  1.00 86.34           O  
ATOM   4048  CG  GLU A 243      12.337 -15.745   3.550  1.00 86.34           C  
ATOM   4049  HG2 GLU A 243      12.806 -15.269   2.689  1.00 86.34           H  
ATOM   4050  HG3 GLU A 243      12.546 -16.814   3.497  1.00 86.34           H  
ATOM   4051  CD  GLU A 243      12.972 -15.155   4.819  1.00 86.34           C  
ATOM   4052  OE1 GLU A 243      14.210 -15.286   4.939  1.00 86.34           O  
ATOM   4053  OE2 GLU A 243      12.243 -14.530   5.627  1.00 86.34           O  
ATOM   4054  N   SER A 244       8.076 -14.957   1.363  1.00 86.71           N  
ATOM   4055  H   SER A 244       8.623 -14.549   0.619  1.00 86.71           H  
ATOM   4056  CA  SER A 244       6.644 -14.682   1.391  1.00 86.71           C  
ATOM   4057  HA  SER A 244       6.317 -14.744   2.429  1.00 86.71           H  
ATOM   4058  C   SER A 244       5.845 -15.728   0.615  1.00 86.71           C  
ATOM   4059  CB  SER A 244       6.340 -13.252   0.934  1.00 86.71           C  
ATOM   4060  HB2 SER A 244       6.925 -12.552   1.531  1.00 86.71           H  
ATOM   4061  HB3 SER A 244       5.281 -13.040   1.086  1.00 86.71           H  
ATOM   4062  O   SER A 244       6.292 -16.316  -0.372  1.00 86.71           O  
ATOM   4063  OG  SER A 244       6.632 -13.063  -0.428  1.00 86.71           O  
ATOM   4064  HG  SER A 244       6.251 -12.236  -0.731  1.00 86.71           H  
ATOM   4065  N   THR A 245       4.607 -15.941   1.051  1.00 88.57           N  
ATOM   4066  H   THR A 245       4.272 -15.384   1.824  1.00 88.57           H  
ATOM   4067  CA  THR A 245       3.659 -16.809   0.353  1.00 88.57           C  
ATOM   4068  HA  THR A 245       4.206 -17.627  -0.117  1.00 88.57           H  
ATOM   4069  C   THR A 245       2.950 -16.010  -0.729  1.00 88.57           C  
ATOM   4070  CB  THR A 245       2.665 -17.436   1.336  1.00 88.57           C  
ATOM   4071  HB  THR A 245       2.139 -16.656   1.886  1.00 88.57           H  
ATOM   4072  O   THR A 245       2.389 -14.947  -0.454  1.00 88.57           O  
ATOM   4073  CG2 THR A 245       1.651 -18.347   0.645  1.00 88.57           C  
ATOM   4074 HG21 THR A 245       2.167 -19.108   0.059  1.00 88.57           H  
ATOM   4075 HG22 THR A 245       1.041 -18.837   1.404  1.00 88.57           H  
ATOM   4076 HG23 THR A 245       0.992 -17.764   0.002  1.00 88.57           H  
ATOM   4077  OG1 THR A 245       3.383 -18.246   2.233  1.00 88.57           O  
ATOM   4078  HG1 THR A 245       3.971 -17.687   2.745  1.00 88.57           H  
ATOM   4079  N   LEU A 246       2.945 -16.519  -1.965  1.00 84.69           N  
ATOM   4080  H   LEU A 246       3.432 -17.389  -2.130  1.00 84.69           H  
ATOM   4081  CA  LEU A 246       2.099 -15.961  -3.014  1.00 84.69           C  
ATOM   4082  HA  LEU A 246       2.003 -14.891  -2.825  1.00 84.69           H  
ATOM   4083  C   LEU A 246       0.698 -16.572  -2.963  1.00 84.69           C  
ATOM   4084  CB  LEU A 246       2.716 -16.139  -4.408  1.00 84.69           C  
ATOM   4085  HB2 LEU A 246       3.742 -15.771  -4.415  1.00 84.69           H  
ATOM   4086  HB3 LEU A 246       2.721 -17.200  -4.659  1.00 84.69           H  
ATOM   4087  O   LEU A 246       0.528 -17.764  -3.221  1.00 84.69           O  
ATOM   4088  CG  LEU A 246       1.865 -15.351  -5.425  1.00 84.69           C  
ATOM   4089  HG  LEU A 246       0.801 -15.451  -5.210  1.00 84.69           H  
ATOM   4090  CD1 LEU A 246       2.215 -13.870  -5.378  1.00 84.69           C  
ATOM   4091 HD11 LEU A 246       1.558 -13.320  -6.052  1.00 84.69           H  
ATOM   4092 HD12 LEU A 246       2.059 -13.464  -4.379  1.00 84.69           H  
ATOM   4093 HD13 LEU A 246       3.259 -13.713  -5.651  1.00 84.69           H  
ATOM   4094  CD2 LEU A 246       2.047 -15.882  -6.829  1.00 84.69           C  
ATOM   4095 HD21 LEU A 246       1.656 -16.899  -6.859  1.00 84.69           H  
ATOM   4096 HD22 LEU A 246       3.095 -15.816  -7.124  1.00 84.69           H  
ATOM   4097 HD23 LEU A 246       1.420 -15.297  -7.502  1.00 84.69           H  
ATOM   4098  N   ILE A 247      -0.290 -15.715  -2.746  1.00 82.88           N  
ATOM   4099  H   ILE A 247      -0.047 -14.744  -2.608  1.00 82.88           H  
ATOM   4100  CA  ILE A 247      -1.714 -16.020  -2.784  1.00 82.88           C  
ATOM   4101  HA  ILE A 247      -1.849 -17.095  -2.667  1.00 82.88           H  
ATOM   4102  C   ILE A 247      -2.270 -15.601  -4.154  1.00 82.88           C  
ATOM   4103  CB  ILE A 247      -2.429 -15.326  -1.601  1.00 82.88           C  
ATOM   4104  HB  ILE A 247      -2.324 -14.248  -1.721  1.00 82.88           H  
ATOM   4105  O   ILE A 247      -2.194 -14.436  -4.553  1.00 82.88           O  
ATOM   4106  CG1 ILE A 247      -1.795 -15.709  -0.241  1.00 82.88           C  
ATOM   4107 HG12 ILE A 247      -1.921 -16.778  -0.072  1.00 82.88           H  
ATOM   4108 HG13 ILE A 247      -0.725 -15.497  -0.257  1.00 82.88           H  
ATOM   4109  CG2 ILE A 247      -3.927 -15.678  -1.628  1.00 82.88           C  
ATOM   4110 HG21 ILE A 247      -4.469 -15.114  -0.868  1.00 82.88           H  
ATOM   4111 HG22 ILE A 247      -4.366 -15.414  -2.590  1.00 82.88           H  
ATOM   4112 HG23 ILE A 247      -4.070 -16.743  -1.448  1.00 82.88           H  
ATOM   4113  CD1 ILE A 247      -2.368 -14.945   0.959  1.00 82.88           C  
ATOM   4114 HD11 ILE A 247      -2.261 -13.871   0.805  1.00 82.88           H  
ATOM   4115 HD12 ILE A 247      -1.822 -15.233   1.858  1.00 82.88           H  
ATOM   4116 HD13 ILE A 247      -3.419 -15.193   1.110  1.00 82.88           H  
ATOM   4117  N   HIS A 248      -2.847 -16.562  -4.876  1.00 75.17           N  
ATOM   4118  H   HIS A 248      -2.894 -17.492  -4.486  1.00 75.17           H  
ATOM   4119  CA  HIS A 248      -3.551 -16.331  -6.141  1.00 75.17           C  
ATOM   4120  HA  HIS A 248      -3.026 -15.569  -6.716  1.00 75.17           H  
ATOM   4121  C   HIS A 248      -4.965 -15.812  -5.879  1.00 75.17           C  
ATOM   4122  CB  HIS A 248      -3.577 -17.615  -6.970  1.00 75.17           C  
ATOM   4123  HB2 HIS A 248      -4.231 -17.472  -7.831  1.00 75.17           H  
ATOM   4124  HB3 HIS A 248      -3.989 -18.429  -6.373  1.00 75.17           H  
ATOM   4125  O   HIS A 248      -5.944 -16.535  -6.013  1.00 75.17           O  
ATOM   4126  CG  HIS A 248      -2.226 -18.001  -7.477  1.00 75.17           C  
ATOM   4127  CD2 HIS A 248      -1.413 -18.963  -6.955  1.00 75.17           C  
ATOM   4128  HD2 HIS A 248      -1.628 -19.569  -6.087  1.00 75.17           H  
ATOM   4129  ND1 HIS A 248      -1.635 -17.514  -8.616  1.00 75.17           N  
ATOM   4130  HD1 HIS A 248      -2.075 -16.898  -9.284  1.00 75.17           H  
ATOM   4131  CE1 HIS A 248      -0.496 -18.188  -8.800  1.00 75.17           C  
ATOM   4132  HE1 HIS A 248       0.143 -18.077  -9.664  1.00 75.17           H  
ATOM   4133  NE2 HIS A 248      -0.306 -19.069  -7.799  1.00 75.17           N  
ATOM   4134  N   GLN A 249      -5.063 -14.560  -5.453  1.00 66.75           N  
ATOM   4135  H   GLN A 249      -4.220 -14.018  -5.332  1.00 66.75           H  
ATOM   4136  CA  GLN A 249      -6.335 -13.877  -5.258  1.00 66.75           C  
ATOM   4137  HA  GLN A 249      -7.140 -14.461  -5.703  1.00 66.75           H  
ATOM   4138  C   GLN A 249      -6.269 -12.533  -5.978  1.00 66.75           C  
ATOM   4139  CB  GLN A 249      -6.600 -13.751  -3.749  1.00 66.75           C  
ATOM   4140  HB2 GLN A 249      -5.909 -13.028  -3.315  1.00 66.75           H  
ATOM   4141  HB3 GLN A 249      -6.424 -14.721  -3.285  1.00 66.75           H  
ATOM   4142  O   GLN A 249      -5.271 -11.821  -5.850  1.00 66.75           O  
ATOM   4143  CG  GLN A 249      -8.041 -13.339  -3.430  1.00 66.75           C  
ATOM   4144  HG2 GLN A 249      -8.729 -14.056  -3.879  1.00 66.75           H  
ATOM   4145  HG3 GLN A 249      -8.239 -12.358  -3.861  1.00 66.75           H  
ATOM   4146  CD  GLN A 249      -8.319 -13.259  -1.930  1.00 66.75           C  
ATOM   4147  NE2 GLN A 249      -9.569 -13.145  -1.540  1.00 66.75           N  
ATOM   4148 HE21 GLN A 249     -10.323 -13.215  -2.208  1.00 66.75           H  
ATOM   4149 HE22 GLN A 249      -9.731 -13.075  -0.546  1.00 66.75           H  
ATOM   4150  OE1 GLN A 249      -7.438 -13.302  -1.083  1.00 66.75           O  
ATOM   4151  N   SER A 250      -7.307 -12.198  -6.744  1.00 63.93           N  
ATOM   4152  H   SER A 250      -8.081 -12.837  -6.853  1.00 63.93           H  
ATOM   4153  CA  SER A 250      -7.450 -10.850  -7.301  1.00 63.93           C  
ATOM   4154  HA  SER A 250      -6.495 -10.540  -7.726  1.00 63.93           H  
ATOM   4155  C   SER A 250      -7.840  -9.847  -6.212  1.00 63.93           C  
ATOM   4156  CB  SER A 250      -8.489 -10.828  -8.424  1.00 63.93           C  
ATOM   4157  HB2 SER A 250      -8.244 -11.582  -9.173  1.00 63.93           H  
ATOM   4158  HB3 SER A 250      -8.486  -9.849  -8.904  1.00 63.93           H  
ATOM   4159  O   SER A 250      -8.335 -10.219  -5.145  1.00 63.93           O  
ATOM   4160  OG  SER A 250      -9.765 -11.080  -7.886  1.00 63.93           O  
ATOM   4161  HG  SER A 250      -9.867 -12.034  -7.877  1.00 63.93           H  
ATOM   4162  N   ILE A 251      -7.701  -8.549  -6.501  1.00 62.48           N  
ATOM   4163  H   ILE A 251      -7.237  -8.306  -7.365  1.00 62.48           H  
ATOM   4164  CA  ILE A 251      -8.221  -7.482  -5.623  1.00 62.48           C  
ATOM   4165  HA  ILE A 251      -7.744  -7.576  -4.647  1.00 62.48           H  
ATOM   4166  C   ILE A 251      -9.728  -7.617  -5.364  1.00 62.48           C  
ATOM   4167  CB  ILE A 251      -7.881  -6.091  -6.212  1.00 62.48           C  
ATOM   4168  HB  ILE A 251      -8.001  -6.138  -7.294  1.00 62.48           H  
ATOM   4169  O   ILE A 251     -10.192  -7.208  -4.303  1.00 62.48           O  
ATOM   4170  CG1 ILE A 251      -6.422  -5.752  -5.869  1.00 62.48           C  
ATOM   4171 HG12 ILE A 251      -6.356  -5.485  -4.814  1.00 62.48           H  
ATOM   4172 HG13 ILE A 251      -5.809  -6.646  -5.981  1.00 62.48           H  
ATOM   4173  CG2 ILE A 251      -8.759  -4.938  -5.684  1.00 62.48           C  
ATOM   4174 HG21 ILE A 251      -8.710  -4.893  -4.596  1.00 62.48           H  
ATOM   4175 HG22 ILE A 251      -8.438  -3.982  -6.098  1.00 62.48           H  
ATOM   4176 HG23 ILE A 251      -9.796  -5.083  -5.985  1.00 62.48           H  
ATOM   4177  CD1 ILE A 251      -5.858  -4.586  -6.694  1.00 62.48           C  
ATOM   4178 HD11 ILE A 251      -6.241  -4.615  -7.714  1.00 62.48           H  
ATOM   4179 HD12 ILE A 251      -4.769  -4.631  -6.693  1.00 62.48           H  
ATOM   4180 HD13 ILE A 251      -6.160  -3.640  -6.244  1.00 62.48           H  
ATOM   4181  N   THR A 252     -10.498  -8.183  -6.300  1.00 65.27           N  
ATOM   4182  H   THR A 252     -10.072  -8.606  -7.112  1.00 65.27           H  
ATOM   4183  CA  THR A 252     -11.946  -8.379  -6.119  1.00 65.27           C  
ATOM   4184  HA  THR A 252     -12.349  -7.514  -5.590  1.00 65.27           H  
ATOM   4185  C   THR A 252     -12.278  -9.589  -5.247  1.00 65.27           C  
ATOM   4186  CB  THR A 252     -12.686  -8.475  -7.461  1.00 65.27           C  
ATOM   4187  HB  THR A 252     -13.757  -8.538  -7.273  1.00 65.27           H  
ATOM   4188  O   THR A 252     -13.447  -9.864  -4.996  1.00 65.27           O  
ATOM   4189  CG2 THR A 252     -12.415  -7.267  -8.360  1.00 65.27           C  
ATOM   4190 HG21 THR A 252     -11.401  -7.311  -8.759  1.00 65.27           H  
ATOM   4191 HG22 THR A 252     -13.126  -7.265  -9.186  1.00 65.27           H  
ATOM   4192 HG23 THR A 252     -12.539  -6.348  -7.787  1.00 65.27           H  
ATOM   4193  OG1 THR A 252     -12.271  -9.614  -8.167  1.00 65.27           O  
ATOM   4194  HG1 THR A 252     -12.716  -9.626  -9.018  1.00 65.27           H  
ATOM   4195  N   GLY A 253     -11.266 -10.326  -4.784  1.00 56.24           N  
ATOM   4196  H   GLY A 253     -10.322 -10.050  -5.014  1.00 56.24           H  
ATOM   4197  CA  GLY A 253     -11.434 -11.557  -4.024  1.00 56.24           C  
ATOM   4198  HA2 GLY A 253     -10.505 -11.742  -3.486  1.00 56.24           H  
ATOM   4199  HA3 GLY A 253     -12.242 -11.433  -3.303  1.00 56.24           H  
ATOM   4200  C   GLY A 253     -11.748 -12.780  -4.889  1.00 56.24           C  
ATOM   4201  O   GLY A 253     -11.793 -13.885  -4.355  1.00 56.24           O  
ATOM   4202  N   LEU A 254     -11.915 -12.609  -6.204  1.00 50.18           N  
ATOM   4203  H   LEU A 254     -11.831 -11.673  -6.576  1.00 50.18           H  
ATOM   4204  CA  LEU A 254     -12.141 -13.701  -7.147  1.00 50.18           C  
ATOM   4205  HA  LEU A 254     -12.756 -14.458  -6.660  1.00 50.18           H  
ATOM   4206  C   LEU A 254     -10.810 -14.374  -7.513  1.00 50.18           C  
ATOM   4207  CB  LEU A 254     -12.904 -13.174  -8.379  1.00 50.18           C  
ATOM   4208  HB2 LEU A 254     -13.011 -13.985  -9.099  1.00 50.18           H  
ATOM   4209  HB3 LEU A 254     -12.302 -12.395  -8.848  1.00 50.18           H  
ATOM   4210  O   LEU A 254      -9.789 -13.701  -7.683  1.00 50.18           O  
ATOM   4211  CG  LEU A 254     -14.302 -12.602  -8.061  1.00 50.18           C  
ATOM   4212  HG  LEU A 254     -14.219 -11.818  -7.308  1.00 50.18           H  
ATOM   4213  CD1 LEU A 254     -14.914 -11.979  -9.317  1.00 50.18           C  
ATOM   4214 HD11 LEU A 254     -15.881 -11.537  -9.074  1.00 50.18           H  
ATOM   4215 HD12 LEU A 254     -14.255 -11.201  -9.701  1.00 50.18           H  
ATOM   4216 HD13 LEU A 254     -15.049 -12.743 -10.083  1.00 50.18           H  
ATOM   4217  CD2 LEU A 254     -15.265 -13.678  -7.550  1.00 50.18           C  
ATOM   4218 HD21 LEU A 254     -15.327 -14.499  -8.265  1.00 50.18           H  
ATOM   4219 HD22 LEU A 254     -14.927 -14.056  -6.586  1.00 50.18           H  
ATOM   4220 HD23 LEU A 254     -16.257 -13.247  -7.412  1.00 50.18           H  
ATOM   4221  N   TYR A 255     -10.811 -15.700  -7.620  1.00 50.43           N  
ATOM   4222  H   TYR A 255     -11.683 -16.197  -7.503  1.00 50.43           H  
ATOM   4223  CA  TYR A 255      -9.665 -16.455  -8.127  1.00 50.43           C  
ATOM   4224  HA  TYR A 255      -8.765 -16.133  -7.602  1.00 50.43           H  
ATOM   4225  C   TYR A 255      -9.511 -16.148  -9.623  1.00 50.43           C  
ATOM   4226  CB  TYR A 255      -9.882 -17.957  -7.863  1.00 50.43           C  
ATOM   4227  HB2 TYR A 255     -10.276 -18.437  -8.758  1.00 50.43           H  
ATOM   4228  HB3 TYR A 255     -10.639 -18.082  -7.088  1.00 50.43           H  
ATOM   4229  O   TYR A 255     -10.473 -16.303 -10.374  1.00 50.43           O  
ATOM   4230  CG  TYR A 255      -8.644 -18.703  -7.402  1.00 50.43           C  
ATOM   4231  CD1 TYR A 255      -7.808 -19.354  -8.330  1.00 50.43           C  
ATOM   4232  HD1 TYR A 255      -8.023 -19.297  -9.387  1.00 50.43           H  
ATOM   4233  CD2 TYR A 255      -8.345 -18.759  -6.026  1.00 50.43           C  
ATOM   4234  HD2 TYR A 255      -8.980 -18.247  -5.318  1.00 50.43           H  
ATOM   4235  CE1 TYR A 255      -6.680 -20.068  -7.880  1.00 50.43           C  
ATOM   4236  HE1 TYR A 255      -6.034 -20.564  -8.590  1.00 50.43           H  
ATOM   4237  CE2 TYR A 255      -7.222 -19.475  -5.573  1.00 50.43           C  
ATOM   4238  HE2 TYR A 255      -6.999 -19.508  -4.517  1.00 50.43           H  
ATOM   4239  OH  TYR A 255      -5.305 -20.828  -6.058  1.00 50.43           O  
ATOM   4240  HH  TYR A 255      -5.305 -20.873  -5.099  1.00 50.43           H  
ATOM   4241  CZ  TYR A 255      -6.387 -20.132  -6.502  1.00 50.43           C  
ATOM   4242  N   GLU A 256      -8.336 -15.699 -10.062  1.00 45.11           N  
ATOM   4243  H   GLU A 256      -7.564 -15.611  -9.416  1.00 45.11           H  
ATOM   4244  CA  GLU A 256      -8.032 -15.661 -11.496  1.00 45.11           C  
ATOM   4245  HA  GLU A 256      -8.933 -15.418 -12.059  1.00 45.11           H  
ATOM   4246  C   GLU A 256      -7.598 -17.071 -11.911  1.00 45.11           C  
ATOM   4247  CB  GLU A 256      -6.983 -14.587 -11.840  1.00 45.11           C  
ATOM   4248  HB2 GLU A 256      -6.106 -14.707 -11.203  1.00 45.11           H  
ATOM   4249  HB3 GLU A 256      -6.686 -14.728 -12.879  1.00 45.11           H  
ATOM   4250  O   GLU A 256      -6.558 -17.557 -11.459  1.00 45.11           O  
ATOM   4251  CG  GLU A 256      -7.554 -13.166 -11.678  1.00 45.11           C  
ATOM   4252  HG2 GLU A 256      -8.488 -13.098 -12.236  1.00 45.11           H  
ATOM   4253  HG3 GLU A 256      -7.782 -13.018 -10.623  1.00 45.11           H  
ATOM   4254  CD  GLU A 256      -6.615 -12.042 -12.157  1.00 45.11           C  
ATOM   4255  OE1 GLU A 256      -6.941 -10.863 -11.885  1.00 45.11           O  
ATOM   4256  OE2 GLU A 256      -5.575 -12.346 -12.784  1.00 45.11           O  
ATOM   4257  N   THR A 257      -8.446 -17.745 -12.692  1.00 43.23           N  
ATOM   4258  H   THR A 257      -9.301 -17.290 -12.977  1.00 43.23           H  
ATOM   4259  CA  THR A 257      -8.150 -19.022 -13.363  1.00 43.23           C  
ATOM   4260  HA  THR A 257      -7.479 -19.621 -12.748  1.00 43.23           H  
ATOM   4261  C   THR A 257      -7.438 -18.793 -14.683  1.00 43.23           C  
ATOM   4262  CB  THR A 257      -9.418 -19.827 -13.645  1.00 43.23           C  
ATOM   4263  HB  THR A 257      -9.158 -20.700 -14.244  1.00 43.23           H  
ATOM   4264  O   THR A 257      -7.912 -17.904 -15.429  1.00 43.23           O  
ATOM   4265  CG2 THR A 257     -10.114 -20.296 -12.368  1.00 43.23           C  
ATOM   4266 HG21 THR A 257     -10.424 -19.436 -11.775  1.00 43.23           H  
ATOM   4267 HG22 THR A 257      -9.428 -20.912 -11.786  1.00 43.23           H  
ATOM   4268 HG23 THR A 257     -10.992 -20.885 -12.635  1.00 43.23           H  
ATOM   4269  OG1 THR A 257     -10.295 -19.008 -14.379  1.00 43.23           O  
ATOM   4270  HG1 THR A 257      -9.709 -18.518 -14.962  1.00 43.23           H  
ATOM   4271  OXT THR A 257      -6.491 -19.561 -14.945  1.00 43.23           O  
TER    4272      THR A 257                                                       
END   
