# Supplementary material for: Computational design of novel Cas9 PAM-interacting domains using evolution-based modelling and structural quality assessment
Source: PLoS Comput Biol. 2023 Nov 17;19(11):e1011621. doi: 10.1371/journal.pcbi.1011621 (PMC10729993; doi:10.1371/journal.pcbi.1011621)
Supplement: S1 File — This file contains the experimentally tested sequences in a zip format. It includes Fasta files, AlphaFold Prediction with PDB file, pLDDT, and more. (ZIP) [file pcbi.1011621.s001.zip › pdb/dgfx_8_relaxed_rank_1_model_3.pdb]

ATOM      1  N   THR A   1      -4.280   6.197 -25.011  1.00 42.14           N  
ATOM      2  H   THR A   1      -4.751   5.708 -25.759  1.00 42.14           H  
ATOM      3  H2  THR A   1      -4.826   7.018 -24.794  1.00 42.14           H  
ATOM      4  H3  THR A   1      -4.217   5.611 -24.191  1.00 42.14           H  
ATOM      5  CA  THR A   1      -2.947   6.656 -25.457  1.00 42.14           C  
ATOM      6  HA  THR A   1      -2.343   5.816 -25.801  1.00 42.14           H  
ATOM      7  C   THR A   1      -2.239   7.303 -24.277  1.00 42.14           C  
ATOM      8  CB  THR A   1      -3.108   7.652 -26.615  1.00 42.14           C  
ATOM      9  HB  THR A   1      -2.220   8.279 -26.706  1.00 42.14           H  
ATOM     10  O   THR A   1      -2.557   8.424 -23.919  1.00 42.14           O  
ATOM     11  CG2 THR A   1      -3.362   6.922 -27.931  1.00 42.14           C  
ATOM     12 HG21 THR A   1      -4.288   6.348 -27.891  1.00 42.14           H  
ATOM     13 HG22 THR A   1      -2.528   6.257 -28.155  1.00 42.14           H  
ATOM     14 HG23 THR A   1      -3.441   7.651 -28.738  1.00 42.14           H  
ATOM     15  OG1 THR A   1      -4.250   8.437 -26.379  1.00 42.14           O  
ATOM     16  HG1 THR A   1      -4.177   9.243 -26.896  1.00 42.14           H  
ATOM     17  N   GLY A   2      -1.369   6.571 -23.573  1.00 57.47           N  
ATOM     18  H   GLY A   2      -1.073   5.669 -23.919  1.00 57.47           H  
ATOM     19  CA  GLY A   2      -0.556   7.149 -22.492  1.00 57.47           C  
ATOM     20  HA2 GLY A   2      -0.236   6.366 -21.805  1.00 57.47           H  
ATOM     21  HA3 GLY A   2      -1.134   7.883 -21.931  1.00 57.47           H  
ATOM     22  C   GLY A   2       0.690   7.820 -23.071  1.00 57.47           C  
ATOM     23  O   GLY A   2       1.256   7.294 -24.029  1.00 57.47           O  
ATOM     24  N   GLY A   3       1.104   8.966 -22.526  1.00 71.98           N  
ATOM     25  H   GLY A   3       0.575   9.382 -21.773  1.00 71.98           H  
ATOM     26  CA  GLY A   3       2.318   9.658 -22.969  1.00 71.98           C  
ATOM     27  HA2 GLY A   3       2.475  10.551 -22.364  1.00 71.98           H  
ATOM     28  HA3 GLY A   3       2.191   9.968 -24.006  1.00 71.98           H  
ATOM     29  C   GLY A   3       3.563   8.769 -22.856  1.00 71.98           C  
ATOM     30  O   GLY A   3       3.693   7.982 -21.916  1.00 71.98           O  
ATOM     31  N   PHE A   4       4.491   8.893 -23.809  1.00 79.02           N  
ATOM     32  H   PHE A   4       4.300   9.516 -24.581  1.00 79.02           H  
ATOM     33  CA  PHE A   4       5.744   8.120 -23.846  1.00 79.02           C  
ATOM     34  HA  PHE A   4       5.504   7.057 -23.815  1.00 79.02           H  
ATOM     35  C   PHE A   4       6.680   8.408 -22.664  1.00 79.02           C  
ATOM     36  CB  PHE A   4       6.482   8.423 -25.157  1.00 79.02           C  
ATOM     37  HB2 PHE A   4       6.680   9.493 -25.219  1.00 79.02           H  
ATOM     38  HB3 PHE A   4       7.448   7.918 -25.141  1.00 79.02           H  
ATOM     39  O   PHE A   4       7.538   7.589 -22.334  1.00 79.02           O  
ATOM     40  CG  PHE A   4       5.741   7.972 -26.397  1.00 79.02           C  
ATOM     41  CD1 PHE A   4       5.712   6.606 -26.729  1.00 79.02           C  
ATOM     42  HD1 PHE A   4       6.241   5.893 -26.113  1.00 79.02           H  
ATOM     43  CD2 PHE A   4       5.087   8.906 -27.221  1.00 79.02           C  
ATOM     44  HD2 PHE A   4       5.117   9.959 -26.984  1.00 79.02           H  
ATOM     45  CE1 PHE A   4       5.018   6.170 -27.871  1.00 79.02           C  
ATOM     46  HE1 PHE A   4       5.006   5.123 -28.137  1.00 79.02           H  
ATOM     47  CE2 PHE A   4       4.396   8.470 -28.366  1.00 79.02           C  
ATOM     48  HE2 PHE A   4       3.896   9.187 -29.000  1.00 79.02           H  
ATOM     49  CZ  PHE A   4       4.357   7.103 -28.688  1.00 79.02           C  
ATOM     50  HZ  PHE A   4       3.833   6.771 -29.572  1.00 79.02           H  
ATOM     51  N   SER A   5       6.509   9.560 -22.022  1.00 79.54           N  
ATOM     52  H   SER A   5       5.774  10.179 -22.334  1.00 79.54           H  
ATOM     53  CA  SER A   5       7.291  10.024 -20.884  1.00 79.54           C  
ATOM     54  HA  SER A   5       7.686   9.168 -20.337  1.00 79.54           H  
ATOM     55  C   SER A   5       6.420  10.818 -19.921  1.00 79.54           C  
ATOM     56  CB  SER A   5       8.466  10.881 -21.372  1.00 79.54           C  
ATOM     57  HB2 SER A   5       9.013  11.282 -20.518  1.00 79.54           H  
ATOM     58  HB3 SER A   5       9.141  10.246 -21.947  1.00 79.54           H  
ATOM     59  O   SER A   5       5.371  11.335 -20.304  1.00 79.54           O  
ATOM     60  OG  SER A   5       8.039  11.945 -22.203  1.00 79.54           O  
ATOM     61  HG  SER A   5       7.500  12.557 -21.696  1.00 79.54           H  
ATOM     62  N   ASN A   6       6.890  10.970 -18.685  1.00 75.42           N  
ATOM     63  H   ASN A   6       7.756  10.511 -18.442  1.00 75.42           H  
ATOM     64  CA  ASN A   6       6.349  11.963 -17.767  1.00 75.42           C  
ATOM     65  HA  ASN A   6       5.284  11.775 -17.627  1.00 75.42           H  
ATOM     66  C   ASN A   6       6.524  13.363 -18.383  1.00 75.42           C  
ATOM     67  CB  ASN A   6       7.067  11.809 -16.416  1.00 75.42           C  
ATOM     68  HB2 ASN A   6       8.133  11.994 -16.550  1.00 75.42           H  
ATOM     69  HB3 ASN A   6       6.943  10.787 -16.060  1.00 75.42           H  
ATOM     70  O   ASN A   6       7.649  13.796 -18.626  1.00 75.42           O  
ATOM     71  CG  ASN A   6       6.554  12.749 -15.338  1.00 75.42           C  
ATOM     72  ND2 ASN A   6       7.067  12.627 -14.138  1.00 75.42           N  
ATOM     73 HD21 ASN A   6       6.778  13.317 -13.459  1.00 75.42           H  
ATOM     74 HD22 ASN A   6       7.876  12.042 -13.987  1.00 75.42           H  
ATOM     75  OD1 ASN A   6       5.720  13.619 -15.545  1.00 75.42           O  
ATOM     76  N   GLU A   7       5.415  14.059 -18.638  1.00 76.68           N  
ATOM     77  H   GLU A   7       4.522  13.621 -18.463  1.00 76.68           H  
ATOM     78  CA  GLU A   7       5.387  15.355 -19.336  1.00 76.68           C  
ATOM     79  HA  GLU A   7       5.953  15.267 -20.263  1.00 76.68           H  
ATOM     80  C   GLU A   7       6.033  16.497 -18.537  1.00 76.68           C  
ATOM     81  CB  GLU A   7       3.939  15.711 -19.699  1.00 76.68           C  
ATOM     82  HB2 GLU A   7       3.922  16.707 -20.141  1.00 76.68           H  
ATOM     83  HB3 GLU A   7       3.337  15.716 -18.790  1.00 76.68           H  
ATOM     84  O   GLU A   7       6.250  17.586 -19.068  1.00 76.68           O  
ATOM     85  CG  GLU A   7       3.347  14.719 -20.712  1.00 76.68           C  
ATOM     86  HG2 GLU A   7       3.977  14.715 -21.602  1.00 76.68           H  
ATOM     87  HG3 GLU A   7       3.366  13.717 -20.284  1.00 76.68           H  
ATOM     88  CD  GLU A   7       1.903  15.050 -21.114  1.00 76.68           C  
ATOM     89  OE1 GLU A   7       1.386  14.312 -21.983  1.00 76.68           O  
ATOM     90  OE2 GLU A   7       1.328  16.003 -20.543  1.00 76.68           O  
ATOM     91  N   SER A   8       6.401  16.242 -17.279  1.00 80.80           N  
ATOM     92  H   SER A   8       6.208  15.318 -16.920  1.00 80.80           H  
ATOM     93  CA  SER A   8       7.192  17.164 -16.467  1.00 80.80           C  
ATOM     94  HA  SER A   8       6.634  18.093 -16.347  1.00 80.80           H  
ATOM     95  C   SER A   8       8.528  17.472 -17.152  1.00 80.80           C  
ATOM     96  CB  SER A   8       7.442  16.579 -15.076  1.00 80.80           C  
ATOM     97  HB2 SER A   8       8.026  15.662 -15.162  1.00 80.80           H  
ATOM     98  HB3 SER A   8       8.005  17.298 -14.482  1.00 80.80           H  
ATOM     99  O   SER A   8       9.414  16.618 -17.248  1.00 80.80           O  
ATOM    100  OG  SER A   8       6.220  16.294 -14.420  1.00 80.80           O  
ATOM    101  HG  SER A   8       5.794  15.566 -14.879  1.00 80.80           H  
ATOM    102  N   ILE A   9       8.678  18.715 -17.613  1.00 80.36           N  
ATOM    103  H   ILE A   9       7.881  19.334 -17.566  1.00 80.36           H  
ATOM    104  CA  ILE A   9       9.919  19.216 -18.203  1.00 80.36           C  
ATOM    105  HA  ILE A   9      10.372  18.417 -18.790  1.00 80.36           H  
ATOM    106  C   ILE A   9      10.873  19.580 -17.071  1.00 80.36           C  
ATOM    107  CB  ILE A   9       9.663  20.410 -19.149  1.00 80.36           C  
ATOM    108  HB  ILE A   9       9.161  21.196 -18.586  1.00 80.36           H  
ATOM    109  O   ILE A   9      10.602  20.477 -16.273  1.00 80.36           O  
ATOM    110  CG1 ILE A   9       8.755  19.984 -20.325  1.00 80.36           C  
ATOM    111 HG12 ILE A   9       9.292  19.287 -20.969  1.00 80.36           H  
ATOM    112 HG13 ILE A   9       7.875  19.468 -19.941  1.00 80.36           H  
ATOM    113  CG2 ILE A   9      11.005  20.960 -19.679  1.00 80.36           C  
ATOM    114 HG21 ILE A   9      10.837  21.787 -20.369  1.00 80.36           H  
ATOM    115 HG22 ILE A   9      11.565  20.168 -20.175  1.00 80.36           H  
ATOM    116 HG23 ILE A   9      11.603  21.350 -18.855  1.00 80.36           H  
ATOM    117  CD1 ILE A   9       8.239  21.156 -21.169  1.00 80.36           C  
ATOM    118 HD11 ILE A   9       9.060  21.652 -21.687  1.00 80.36           H  
ATOM    119 HD12 ILE A   9       7.538  20.777 -21.913  1.00 80.36           H  
ATOM    120 HD13 ILE A   9       7.723  21.873 -20.531  1.00 80.36           H  
ATOM    121  N   LEU A  10      12.012  18.899 -17.026  1.00 83.38           N  
ATOM    122  H   LEU A  10      12.180  18.194 -17.728  1.00 83.38           H  
ATOM    123  CA  LEU A  10      13.080  19.205 -16.091  1.00 83.38           C  
ATOM    124  HA  LEU A  10      12.650  19.757 -15.256  1.00 83.38           H  
ATOM    125  C   LEU A  10      14.134  20.108 -16.738  1.00 83.38           C  
ATOM    126  CB  LEU A  10      13.688  17.909 -15.550  1.00 83.38           C  
ATOM    127  HB2 LEU A  10      14.013  17.310 -16.401  1.00 83.38           H  
ATOM    128  HB3 LEU A  10      14.565  18.161 -14.956  1.00 83.38           H  
ATOM    129  O   LEU A  10      14.419  19.975 -17.934  1.00 83.38           O  
ATOM    130  CG  LEU A  10      12.728  17.065 -14.695  1.00 83.38           C  
ATOM    131  HG  LEU A  10      11.948  16.644 -15.329  1.00 83.38           H  
ATOM    132  CD1 LEU A  10      13.539  15.937 -14.066  1.00 83.38           C  
ATOM    133 HD11 LEU A  10      12.888  15.355 -13.413  1.00 83.38           H  
ATOM    134 HD12 LEU A  10      13.927  15.284 -14.848  1.00 83.38           H  
ATOM    135 HD13 LEU A  10      14.357  16.348 -13.474  1.00 83.38           H  
ATOM    136  CD2 LEU A  10      12.077  17.842 -13.548  1.00 83.38           C  
ATOM    137 HD21 LEU A  10      11.378  18.576 -13.949  1.00 83.38           H  
ATOM    138 HD22 LEU A  10      12.834  18.345 -12.947  1.00 83.38           H  
ATOM    139 HD23 LEU A  10      11.503  17.160 -12.920  1.00 83.38           H  
ATOM    140  N   PRO A  11      14.748  21.011 -15.951  1.00 84.26           N  
ATOM    141  CA  PRO A  11      15.818  21.867 -16.438  1.00 84.26           C  
ATOM    142  HA  PRO A  11      15.470  22.441 -17.296  1.00 84.26           H  
ATOM    143  C   PRO A  11      17.039  21.040 -16.857  1.00 84.26           C  
ATOM    144  CB  PRO A  11      16.134  22.820 -15.280  1.00 84.26           C  
ATOM    145  HB2 PRO A  11      15.482  23.692 -15.340  1.00 84.26           H  
ATOM    146  HB3 PRO A  11      17.178  23.130 -15.265  1.00 84.26           H  
ATOM    147  O   PRO A  11      17.206  19.883 -16.458  1.00 84.26           O  
ATOM    148  CG  PRO A  11      15.770  22.001 -14.043  1.00 84.26           C  
ATOM    149  HG2 PRO A  11      15.530  22.637 -13.190  1.00 84.26           H  
ATOM    150  HG3 PRO A  11      16.585  21.319 -13.800  1.00 84.26           H  
ATOM    151  CD  PRO A  11      14.556  21.206 -14.517  1.00 84.26           C  
ATOM    152  HD2 PRO A  11      13.648  21.785 -14.351  1.00 84.26           H  
ATOM    153  HD3 PRO A  11      14.503  20.260 -13.978  1.00 84.26           H  
ATOM    154  N   LYS A  12      17.922  21.662 -17.647  1.00 83.41           N  
ATOM    155  H   LYS A  12      17.717  22.607 -17.939  1.00 83.41           H  
ATOM    156  CA  LYS A  12      19.189  21.056 -18.065  1.00 83.41           C  
ATOM    157  HA  LYS A  12      18.960  20.192 -18.689  1.00 83.41           H  
ATOM    158  C   LYS A  12      19.965  20.539 -16.850  1.00 83.41           C  
ATOM    159  CB  LYS A  12      20.007  22.036 -18.926  1.00 83.41           C  
ATOM    160  HB2 LYS A  12      19.383  22.394 -19.745  1.00 83.41           H  
ATOM    161  HB3 LYS A  12      20.838  21.480 -19.360  1.00 83.41           H  
ATOM    162  O   LYS A  12      20.199  21.263 -15.884  1.00 83.41           O  
ATOM    163  CG  LYS A  12      20.579  23.243 -18.162  1.00 83.41           C  
ATOM    164  HG2 LYS A  12      21.265  22.895 -17.390  1.00 83.41           H  
ATOM    165  HG3 LYS A  12      19.766  23.798 -17.693  1.00 83.41           H  
ATOM    166  CD  LYS A  12      21.368  24.179 -19.081  1.00 83.41           C  
ATOM    167  HD2 LYS A  12      22.162  23.615 -19.570  1.00 83.41           H  
ATOM    168  HD3 LYS A  12      20.700  24.587 -19.839  1.00 83.41           H  
ATOM    169  CE  LYS A  12      21.969  25.311 -18.238  1.00 83.41           C  
ATOM    170  HE2 LYS A  12      21.157  25.843 -17.742  1.00 83.41           H  
ATOM    171  HE3 LYS A  12      22.599  24.872 -17.465  1.00 83.41           H  
ATOM    172  NZ  LYS A  12      22.761  26.251 -19.069  1.00 83.41           N  
ATOM    173  HZ1 LYS A  12      22.182  26.661 -19.788  1.00 83.41           H  
ATOM    174  HZ2 LYS A  12      23.528  25.769 -19.516  1.00 83.41           H  
ATOM    175  HZ3 LYS A  12      23.140  26.997 -18.503  1.00 83.41           H  
ATOM    176  N   ARG A  13      20.372  19.276 -16.901  1.00 78.75           N  
ATOM    177  H   ARG A  13      20.122  18.734 -17.716  1.00 78.75           H  
ATOM    178  CA  ARG A  13      21.293  18.670 -15.935  1.00 78.75           C  
ATOM    179  HA  ARG A  13      21.980  19.443 -15.591  1.00 78.75           H  
ATOM    180  C   ARG A  13      22.121  17.614 -16.641  1.00 78.75           C  
ATOM    181  CB  ARG A  13      20.549  18.120 -14.697  1.00 78.75           C  
ATOM    182  HB2 ARG A  13      21.283  17.665 -14.032  1.00 78.75           H  
ATOM    183  HB3 ARG A  13      20.094  18.955 -14.164  1.00 78.75           H  
ATOM    184  O   ARG A  13      21.673  17.034 -17.628  1.00 78.75           O  
ATOM    185  CG  ARG A  13      19.452  17.087 -15.005  1.00 78.75           C  
ATOM    186  HG2 ARG A  13      18.632  17.601 -15.508  1.00 78.75           H  
ATOM    187  HG3 ARG A  13      19.854  16.319 -15.665  1.00 78.75           H  
ATOM    188  CD  ARG A  13      18.892  16.432 -13.733  1.00 78.75           C  
ATOM    189  HD2 ARG A  13      19.720  16.037 -13.145  1.00 78.75           H  
ATOM    190  HD3 ARG A  13      18.385  17.201 -13.151  1.00 78.75           H  
ATOM    191  NE  ARG A  13      17.954  15.327 -14.048  1.00 78.75           N  
ATOM    192  HE  ARG A  13      18.007  14.936 -14.977  1.00 78.75           H  
ATOM    193  NH1 ARG A  13      16.799  15.272 -12.058  1.00 78.75           N  
ATOM    194 HH11 ARG A  13      17.362  16.035 -11.710  1.00 78.75           H  
ATOM    195 HH12 ARG A  13      16.011  14.921 -11.533  1.00 78.75           H  
ATOM    196  NH2 ARG A  13      16.208  13.890 -13.709  1.00 78.75           N  
ATOM    197 HH21 ARG A  13      16.270  13.568 -14.664  1.00 78.75           H  
ATOM    198 HH22 ARG A  13      15.345  13.660 -13.237  1.00 78.75           H  
ATOM    199  CZ  ARG A  13      17.000  14.834 -13.271  1.00 78.75           C  
ATOM    200  N   ASN A  14      23.308  17.339 -16.111  1.00 75.62           N  
ATOM    201  H   ASN A  14      23.614  17.853 -15.298  1.00 75.62           H  
ATOM    202  CA  ASN A  14      24.135  16.238 -16.588  1.00 75.62           C  
ATOM    203  HA  ASN A  14      24.106  16.235 -17.678  1.00 75.62           H  
ATOM    204  C   ASN A  14      23.530  14.908 -16.105  1.00 75.62           C  
ATOM    205  CB  ASN A  14      25.591  16.472 -16.152  1.00 75.62           C  
ATOM    206  HB2 ASN A  14      25.866  17.511 -16.333  1.00 75.62           H  
ATOM    207  HB3 ASN A  14      25.701  16.266 -15.088  1.00 75.62           H  
ATOM    208  O   ASN A  14      23.951  14.338 -15.103  1.00 75.62           O  
ATOM    209  CG  ASN A  14      26.573  15.612 -16.932  1.00 75.62           C  
ATOM    210  ND2 ASN A  14      27.796  15.521 -16.469  1.00 75.62           N  
ATOM    211 HD21 ASN A  14      28.062  15.976 -15.607  1.00 75.62           H  
ATOM    212 HD22 ASN A  14      28.444  14.948 -16.991  1.00 75.62           H  
ATOM    213  OD1 ASN A  14      26.272  15.055 -17.981  1.00 75.62           O  
ATOM    214  N   SER A  15      22.447  14.481 -16.752  1.00 75.29           N  
ATOM    215  H   SER A  15      22.106  15.034 -17.525  1.00 75.29           H  
ATOM    216  CA  SER A  15      21.733  13.249 -16.442  1.00 75.29           C  
ATOM    217  HA  SER A  15      22.384  12.584 -15.876  1.00 75.29           H  
ATOM    218  C   SER A  15      21.334  12.564 -17.734  1.00 75.29           C  
ATOM    219  CB  SER A  15      20.483  13.548 -15.613  1.00 75.29           C  
ATOM    220  HB2 SER A  15      19.795  14.154 -16.203  1.00 75.29           H  
ATOM    221  HB3 SER A  15      20.771  14.103 -14.720  1.00 75.29           H  
ATOM    222  O   SER A  15      20.536  13.100 -18.497  1.00 75.29           O  
ATOM    223  OG  SER A  15      19.833  12.352 -15.228  1.00 75.29           O  
ATOM    224  HG  SER A  15      20.462  11.834 -14.719  1.00 75.29           H  
ATOM    225  N   ASP A  16      21.819  11.342 -17.918  1.00 71.59           N  
ATOM    226  H   ASP A  16      22.573  11.011 -17.334  1.00 71.59           H  
ATOM    227  CA  ASP A  16      21.462  10.506 -19.068  1.00 71.59           C  
ATOM    228  HA  ASP A  16      21.498  11.120 -19.967  1.00 71.59           H  
ATOM    229  C   ASP A  16      20.025   9.947 -18.964  1.00 71.59           C  
ATOM    230  CB  ASP A  16      22.515   9.397 -19.228  1.00 71.59           C  
ATOM    231  HB2 ASP A  16      22.338   8.873 -20.168  1.00 71.59           H  
ATOM    232  HB3 ASP A  16      22.391   8.683 -18.414  1.00 71.59           H  
ATOM    233  O   ASP A  16      19.577   9.201 -19.825  1.00 71.59           O  
ATOM    234  CG  ASP A  16      23.961   9.924 -19.222  1.00 71.59           C  
ATOM    235  OD1 ASP A  16      24.249  10.986 -19.837  1.00 71.59           O  
ATOM    236  OD2 ASP A  16      24.770   9.316 -18.493  1.00 71.59           O  
ATOM    237  N   LYS A  17      19.285  10.304 -17.901  1.00 72.78           N  
ATOM    238  H   LYS A  17      19.705  10.951 -17.250  1.00 72.78           H  
ATOM    239  CA  LYS A  17      17.876   9.925 -17.708  1.00 72.78           C  
ATOM    240  HA  LYS A  17      17.707   8.948 -18.161  1.00 72.78           H  
ATOM    241  C   LYS A  17      16.895  10.867 -18.401  1.00 72.78           C  
ATOM    242  CB  LYS A  17      17.532   9.852 -16.214  1.00 72.78           C  
ATOM    243  HB2 LYS A  17      16.476   9.602 -16.120  1.00 72.78           H  
ATOM    244  HB3 LYS A  17      17.687  10.829 -15.755  1.00 72.78           H  
ATOM    245  O   LYS A  17      15.744  10.487 -18.588  1.00 72.78           O  
ATOM    246  CG  LYS A  17      18.353   8.792 -15.474  1.00 72.78           C  
ATOM    247  HG2 LYS A  17      19.407   9.070 -15.478  1.00 72.78           H  
ATOM    248  HG3 LYS A  17      18.236   7.833 -15.980  1.00 72.78           H  
ATOM    249  CD  LYS A  17      17.870   8.660 -14.027  1.00 72.78           C  
ATOM    250  HD2 LYS A  17      18.009   9.611 -13.512  1.00 72.78           H  
ATOM    251  HD3 LYS A  17      16.811   8.403 -14.029  1.00 72.78           H  
ATOM    252  CE  LYS A  17      18.670   7.558 -13.329  1.00 72.78           C  
ATOM    253  HE2 LYS A  17      18.567   6.642 -13.911  1.00 72.78           H  
ATOM    254  HE3 LYS A  17      19.725   7.833 -13.334  1.00 72.78           H  
ATOM    255  NZ  LYS A  17      18.194   7.336 -11.943  1.00 72.78           N  
ATOM    256  HZ1 LYS A  17      18.723   6.592 -11.511  1.00 72.78           H  
ATOM    257  HZ2 LYS A  17      18.298   8.178 -11.394  1.00 72.78           H  
ATOM    258  HZ3 LYS A  17      17.220   7.070 -11.955  1.00 72.78           H  
ATOM    259  N   LEU A  18      17.323  12.091 -18.719  1.00 81.65           N  
ATOM    260  H   LEU A  18      18.314  12.282 -18.671  1.00 81.65           H  
ATOM    261  CA  LEU A  18      16.456  13.061 -19.377  1.00 81.65           C  
ATOM    262  HA  LEU A  18      15.496  13.084 -18.861  1.00 81.65           H  
ATOM    263  C   LEU A  18      16.188  12.634 -20.817  1.00 81.65           C  
ATOM    264  CB  LEU A  18      17.084  14.460 -19.367  1.00 81.65           C  
ATOM    265  HB2 LEU A  18      18.096  14.383 -19.764  1.00 81.65           H  
ATOM    266  HB3 LEU A  18      16.498  15.078 -20.046  1.00 81.65           H  
ATOM    267  O   LEU A  18      17.115  12.337 -21.567  1.00 81.65           O  
ATOM    268  CG  LEU A  18      17.136  15.183 -18.019  1.00 81.65           C  
ATOM    269  HG  LEU A  18      17.746  14.618 -17.313  1.00 81.65           H  
ATOM    270  CD1 LEU A  18      17.778  16.555 -18.242  1.00 81.65           C  
ATOM    271 HD11 LEU A  18      17.295  17.058 -19.080  1.00 81.65           H  
ATOM    272 HD12 LEU A  18      18.837  16.434 -18.471  1.00 81.65           H  
ATOM    273 HD13 LEU A  18      17.655  17.188 -17.363  1.00 81.65           H  
ATOM    274  CD2 LEU A  18      15.753  15.393 -17.405  1.00 81.65           C  
ATOM    275 HD21 LEU A  18      15.845  15.959 -16.478  1.00 81.65           H  
ATOM    276 HD22 LEU A  18      15.117  15.939 -18.101  1.00 81.65           H  
ATOM    277 HD23 LEU A  18      15.282  14.435 -17.184  1.00 81.65           H  
ATOM    278  N   ILE A  19      14.923  12.682 -21.218  1.00 83.07           N  
ATOM    279  H   ILE A  19      14.214  12.931 -20.544  1.00 83.07           H  
ATOM    280  CA  ILE A  19      14.522  12.395 -22.594  1.00 83.07           C  
ATOM    281  HA  ILE A  19      15.273  11.755 -23.057  1.00 83.07           H  
ATOM    282  C   ILE A  19      14.470  13.703 -23.372  1.00 83.07           C  
ATOM    283  CB  ILE A  19      13.192  11.630 -22.636  1.00 83.07           C  
ATOM    284  HB  ILE A  19      12.439  12.237 -22.132  1.00 83.07           H  
ATOM    285  O   ILE A  19      13.859  14.682 -22.936  1.00 83.07           O  
ATOM    286  CG1 ILE A  19      13.327  10.295 -21.884  1.00 83.07           C  
ATOM    287 HG12 ILE A  19      13.821  10.436 -20.923  1.00 83.07           H  
ATOM    288 HG13 ILE A  19      13.928   9.602 -22.473  1.00 83.07           H  
ATOM    289  CG2 ILE A  19      12.735  11.385 -24.088  1.00 83.07           C  
ATOM    290 HG21 ILE A  19      12.591  12.330 -24.612  1.00 83.07           H  
ATOM    291 HG22 ILE A  19      11.774  10.871 -24.115  1.00 83.07           H  
ATOM    292 HG23 ILE A  19      13.472  10.786 -24.623  1.00 83.07           H  
ATOM    293  CD1 ILE A  19      11.972   9.666 -21.589  1.00 83.07           C  
ATOM    294 HD11 ILE A  19      11.407  10.297 -20.903  1.00 83.07           H  
ATOM    295 HD12 ILE A  19      12.178   8.700 -21.128  1.00 83.07           H  
ATOM    296 HD13 ILE A  19      11.399   9.487 -22.498  1.00 83.07           H  
ATOM    297  N   ALA A  20      15.103  13.712 -24.541  1.00 84.53           N  
ATOM    298  H   ALA A  20      15.575  12.872 -24.845  1.00 84.53           H  
ATOM    299  CA  ALA A  20      15.089  14.850 -25.442  1.00 84.53           C  
ATOM    300  HA  ALA A  20      15.559  15.700 -24.947  1.00 84.53           H  
ATOM    301  C   ALA A  20      13.654  15.241 -25.813  1.00 84.53           C  
ATOM    302  CB  ALA A  20      15.912  14.492 -26.678  1.00 84.53           C  
ATOM    303  HB1 ALA A  20      15.958  15.352 -27.345  1.00 84.53           H  
ATOM    304  HB2 ALA A  20      16.927  14.219 -26.390  1.00 84.53           H  
ATOM    305  HB3 ALA A  20      15.451  13.659 -27.209  1.00 84.53           H  
ATOM    306  O   ALA A  20      12.844  14.406 -26.209  1.00 84.53           O  
ATOM    307  N   ARG A  21      13.345  16.537 -25.718  1.00 82.46           N  
ATOM    308  H   ARG A  21      14.048  17.161 -25.347  1.00 82.46           H  
ATOM    309  CA  ARG A  21      12.019  17.065 -26.086  1.00 82.46           C  
ATOM    310  HA  ARG A  21      11.251  16.457 -25.608  1.00 82.46           H  
ATOM    311  C   ARG A  21      11.745  16.981 -27.586  1.00 82.46           C  
ATOM    312  CB  ARG A  21      11.889  18.518 -25.623  1.00 82.46           C  
ATOM    313  HB2 ARG A  21      10.961  18.925 -26.024  1.00 82.46           H  
ATOM    314  HB3 ARG A  21      12.720  19.098 -26.023  1.00 82.46           H  
ATOM    315  O   ARG A  21      10.591  16.983 -28.001  1.00 82.46           O  
ATOM    316  CG  ARG A  21      11.864  18.642 -24.093  1.00 82.46           C  
ATOM    317  HG2 ARG A  21      10.986  18.133 -23.695  1.00 82.46           H  
ATOM    318  HG3 ARG A  21      12.756  18.172 -23.680  1.00 82.46           H  
ATOM    319  CD  ARG A  21      11.856  20.110 -23.654  1.00 82.46           C  
ATOM    320  HD2 ARG A  21      12.769  20.584 -24.016  1.00 82.46           H  
ATOM    321  HD3 ARG A  21      11.860  20.142 -22.564  1.00 82.46           H  
ATOM    322  NE  ARG A  21      10.671  20.830 -24.160  1.00 82.46           N  
ATOM    323  HE  ARG A  21       9.910  20.258 -24.497  1.00 82.46           H  
ATOM    324  NH1 ARG A  21      11.368  22.954 -23.646  1.00 82.46           N  
ATOM    325 HH11 ARG A  21      12.203  22.570 -23.228  1.00 82.46           H  
ATOM    326 HH12 ARG A  21      11.195  23.949 -23.608  1.00 82.46           H  
ATOM    327  NH2 ARG A  21       9.382  22.647 -24.625  1.00 82.46           N  
ATOM    328 HH21 ARG A  21       8.637  22.039 -24.935  1.00 82.46           H  
ATOM    329 HH22 ARG A  21       9.209  23.639 -24.551  1.00 82.46           H  
ATOM    330  CZ  ARG A  21      10.482  22.136 -24.145  1.00 82.46           C  
ATOM    331  N   LYS A  22      12.807  16.978 -28.390  1.00 80.16           N  
ATOM    332  H   LYS A  22      13.714  16.908 -27.950  1.00 80.16           H  
ATOM    333  CA  LYS A  22      12.791  16.886 -29.850  1.00 80.16           C  
ATOM    334  HA  LYS A  22      11.860  16.420 -30.174  1.00 80.16           H  
ATOM    335  C   LYS A  22      13.940  15.992 -30.296  1.00 80.16           C  
ATOM    336  CB  LYS A  22      12.918  18.283 -30.483  1.00 80.16           C  
ATOM    337  HB2 LYS A  22      13.035  18.167 -31.561  1.00 80.16           H  
ATOM    338  HB3 LYS A  22      13.812  18.774 -30.098  1.00 80.16           H  
ATOM    339  O   LYS A  22      14.935  15.863 -29.584  1.00 80.16           O  
ATOM    340  CG  LYS A  22      11.692  19.168 -30.214  1.00 80.16           C  
ATOM    341  HG2 LYS A  22      10.793  18.639 -30.531  1.00 80.16           H  
ATOM    342  HG3 LYS A  22      11.621  19.384 -29.148  1.00 80.16           H  
ATOM    343  CD  LYS A  22      11.793  20.491 -30.982  1.00 80.16           C  
ATOM    344  HD2 LYS A  22      11.902  20.276 -32.045  1.00 80.16           H  
ATOM    345  HD3 LYS A  22      12.670  21.038 -30.637  1.00 80.16           H  
ATOM    346  CE  LYS A  22      10.529  21.327 -30.751  1.00 80.16           C  
ATOM    347  HE2 LYS A  22      10.455  21.558 -29.689  1.00 80.16           H  
ATOM    348  HE3 LYS A  22       9.663  20.725 -31.024  1.00 80.16           H  
ATOM    349  NZ  LYS A  22      10.549  22.577 -31.553  1.00 80.16           N  
ATOM    350  HZ1 LYS A  22      10.605  22.362 -32.538  1.00 80.16           H  
ATOM    351  HZ2 LYS A  22       9.708  23.116 -31.404  1.00 80.16           H  
ATOM    352  HZ3 LYS A  22      11.348  23.146 -31.310  1.00 80.16           H  
ATOM    353  N   LYS A  23      13.810  15.407 -31.485  1.00 80.77           N  
ATOM    354  H   LYS A  23      12.975  15.590 -32.024  1.00 80.77           H  
ATOM    355  CA  LYS A  23      14.910  14.687 -32.128  1.00 80.77           C  
ATOM    356  HA  LYS A  23      15.169  13.828 -31.510  1.00 80.77           H  
ATOM    357  C   LYS A  23      16.140  15.605 -32.209  1.00 80.77           C  
ATOM    358  CB  LYS A  23      14.449  14.199 -33.508  1.00 80.77           C  
ATOM    359  HB2 LYS A  23      13.440  13.792 -33.435  1.00 80.77           H  
ATOM    360  HB3 LYS A  23      14.437  15.042 -34.199  1.00 80.77           H  
ATOM    361  O   LYS A  23      15.995  16.800 -32.463  1.00 80.77           O  
ATOM    362  CG  LYS A  23      15.370  13.100 -34.045  1.00 80.77           C  
ATOM    363  HG2 LYS A  23      16.403  13.447 -34.017  1.00 80.77           H  
ATOM    364  HG3 LYS A  23      15.289  12.216 -33.412  1.00 80.77           H  
ATOM    365  CD  LYS A  23      15.006  12.731 -35.484  1.00 80.77           C  
ATOM    366  HD2 LYS A  23      14.030  12.247 -35.506  1.00 80.77           H  
ATOM    367  HD3 LYS A  23      14.984  13.638 -36.089  1.00 80.77           H  
ATOM    368  CE  LYS A  23      16.085  11.794 -36.029  1.00 80.77           C  
ATOM    369  HE2 LYS A  23      17.041  12.313 -35.954  1.00 80.77           H  
ATOM    370  HE3 LYS A  23      16.142  10.908 -35.397  1.00 80.77           H  
ATOM    371  NZ  LYS A  23      15.821  11.419 -37.438  1.00 80.77           N  
ATOM    372  HZ1 LYS A  23      14.938  10.937 -37.531  1.00 80.77           H  
ATOM    373  HZ2 LYS A  23      16.564  10.826 -37.777  1.00 80.77           H  
ATOM    374  HZ3 LYS A  23      15.814  12.252 -38.008  1.00 80.77           H  
ATOM    375  N   ASP A  24      17.314  15.048 -31.923  1.00 81.75           N  
ATOM    376  H   ASP A  24      17.348  14.044 -31.824  1.00 81.75           H  
ATOM    377  CA  ASP A  24      18.616  15.730 -31.981  1.00 81.75           C  
ATOM    378  HA  ASP A  24      19.355  14.987 -31.680  1.00 81.75           H  
ATOM    379  C   ASP A  24      18.804  16.899 -30.987  1.00 81.75           C  
ATOM    380  CB  ASP A  24      18.956  16.076 -33.445  1.00 81.75           C  
ATOM    381  HB2 ASP A  24      20.008  16.353 -33.512  1.00 81.75           H  
ATOM    382  HB3 ASP A  24      18.360  16.930 -33.765  1.00 81.75           H  
ATOM    383  O   ASP A  24      19.790  17.632 -31.052  1.00 81.75           O  
ATOM    384  CG  ASP A  24      18.694  14.885 -34.380  1.00 81.75           C  
ATOM    385  OD1 ASP A  24      19.152  13.770 -34.041  1.00 81.75           O  
ATOM    386  OD2 ASP A  24      17.929  15.040 -35.360  1.00 81.75           O  
ATOM    387  N   TRP A  25      17.895  17.072 -30.018  1.00 84.64           N  
ATOM    388  H   TRP A  25      17.089  16.463 -29.996  1.00 84.64           H  
ATOM    389  CA  TRP A  25      18.074  18.029 -28.924  1.00 84.64           C  
ATOM    390  HA  TRP A  25      18.712  18.846 -29.262  1.00 84.64           H  
ATOM    391  C   TRP A  25      18.762  17.375 -27.737  1.00 84.64           C  
ATOM    392  CB  TRP A  25      16.741  18.650 -28.500  1.00 84.64           C  
ATOM    393  HB2 TRP A  25      15.963  17.887 -28.475  1.00 84.64           H  
ATOM    394  HB3 TRP A  25      16.855  19.025 -27.483  1.00 84.64           H  
ATOM    395  O   TRP A  25      18.171  16.553 -27.045  1.00 84.64           O  
ATOM    396  CG  TRP A  25      16.288  19.801 -29.335  1.00 84.64           C  
ATOM    397  CD1 TRP A  25      16.468  19.940 -30.669  1.00 84.64           C  
ATOM    398  HD1 TRP A  25      16.952  19.218 -31.309  1.00 84.64           H  
ATOM    399  CD2 TRP A  25      15.611  21.012 -28.893  1.00 84.64           C  
ATOM    400  CE2 TRP A  25      15.431  21.864 -30.023  1.00 84.64           C  
ATOM    401  CE3 TRP A  25      15.142  21.479 -27.645  1.00 84.64           C  
ATOM    402  HE3 TRP A  25      15.291  20.866 -26.768  1.00 84.64           H  
ATOM    403  NE1 TRP A  25      15.976  21.163 -31.077  1.00 84.64           N  
ATOM    404  HE1 TRP A  25      16.084  21.500 -32.022  1.00 84.64           H  
ATOM    405  CH2 TRP A  25      14.368  23.562 -28.663  1.00 84.64           C  
ATOM    406  HH2 TRP A  25      13.933  24.544 -28.559  1.00 84.64           H  
ATOM    407  CZ2 TRP A  25      14.821  23.123 -29.920  1.00 84.64           C  
ATOM    408  HZ2 TRP A  25      14.743  23.760 -30.788  1.00 84.64           H  
ATOM    409  CZ3 TRP A  25      14.526  22.740 -27.531  1.00 84.64           C  
ATOM    410  HZ3 TRP A  25      14.206  23.096 -26.562  1.00 84.64           H  
ATOM    411  N   ASP A  26      19.987  17.804 -27.453  1.00 83.80           N  
ATOM    412  H   ASP A  26      20.448  18.414 -28.112  1.00 83.80           H  
ATOM    413  CA  ASP A  26      20.732  17.341 -26.286  1.00 83.80           C  
ATOM    414  HA  ASP A  26      20.781  16.252 -26.322  1.00 83.80           H  
ATOM    415  C   ASP A  26      20.052  17.797 -24.973  1.00 83.80           C  
ATOM    416  CB  ASP A  26      22.179  17.835 -26.389  1.00 83.80           C  
ATOM    417  HB2 ASP A  26      22.610  17.469 -27.321  1.00 83.80           H  
ATOM    418  HB3 ASP A  26      22.182  18.924 -26.422  1.00 83.80           H  
ATOM    419  O   ASP A  26      20.023  19.003 -24.676  1.00 83.80           O  
ATOM    420  CG  ASP A  26      23.065  17.373 -25.228  1.00 83.80           C  
ATOM    421  OD1 ASP A  26      22.574  16.637 -24.340  1.00 83.80           O  
ATOM    422  OD2 ASP A  26      24.222  17.845 -25.195  1.00 83.80           O  
ATOM    423  N   PRO A  27      19.540  16.871 -24.140  1.00 84.93           N  
ATOM    424  CA  PRO A  27      18.919  17.218 -22.865  1.00 84.93           C  
ATOM    425  HA  PRO A  27      18.085  17.889 -23.070  1.00 84.93           H  
ATOM    426  C   PRO A  27      19.882  17.899 -21.885  1.00 84.93           C  
ATOM    427  CB  PRO A  27      18.394  15.904 -22.284  1.00 84.93           C  
ATOM    428  HB2 PRO A  27      19.094  15.516 -21.543  1.00 84.93           H  
ATOM    429  HB3 PRO A  27      17.404  16.043 -21.851  1.00 84.93           H  
ATOM    430  O   PRO A  27      19.447  18.641 -21.000  1.00 84.93           O  
ATOM    431  CG  PRO A  27      18.347  14.946 -23.468  1.00 84.93           C  
ATOM    432  HG2 PRO A  27      18.489  13.909 -23.166  1.00 84.93           H  
ATOM    433  HG3 PRO A  27      17.401  15.074 -23.994  1.00 84.93           H  
ATOM    434  CD  PRO A  27      19.480  15.432 -24.354  1.00 84.93           C  
ATOM    435  HD2 PRO A  27      19.270  15.160 -25.388  1.00 84.93           H  
ATOM    436  HD3 PRO A  27      20.419  14.980 -24.035  1.00 84.93           H  
ATOM    437  N   LYS A  28      21.198  17.708 -22.051  1.00 86.63           N  
ATOM    438  H   LYS A  28      21.511  17.127 -22.815  1.00 86.63           H  
ATOM    439  CA  LYS A  28      22.223  18.391 -21.248  1.00 86.63           C  
ATOM    440  HA  LYS A  28      21.951  18.312 -20.195  1.00 86.63           H  
ATOM    441  C   LYS A  28      22.296  19.885 -21.564  1.00 86.63           C  
ATOM    442  CB  LYS A  28      23.596  17.722 -21.446  1.00 86.63           C  
ATOM    443  HB2 LYS A  28      23.912  17.817 -22.485  1.00 86.63           H  
ATOM    444  HB3 LYS A  28      24.329  18.236 -20.824  1.00 86.63           H  
ATOM    445  O   LYS A  28      22.719  20.663 -20.710  1.00 86.63           O  
ATOM    446  CG  LYS A  28      23.565  16.240 -21.046  1.00 86.63           C  
ATOM    447  HG2 LYS A  28      22.858  15.711 -21.686  1.00 86.63           H  
ATOM    448  HG3 LYS A  28      23.214  16.167 -20.017  1.00 86.63           H  
ATOM    449  CD  LYS A  28      24.926  15.537 -21.155  1.00 86.63           C  
ATOM    450  HD2 LYS A  28      25.291  15.592 -22.181  1.00 86.63           H  
ATOM    451  HD3 LYS A  28      25.638  16.004 -20.476  1.00 86.63           H  
ATOM    452  CE  LYS A  28      24.667  14.076 -20.757  1.00 86.63           C  
ATOM    453  HE2 LYS A  28      24.103  14.067 -19.825  1.00 86.63           H  
ATOM    454  HE3 LYS A  28      24.031  13.617 -21.514  1.00 86.63           H  
ATOM    455  NZ  LYS A  28      25.877  13.246 -20.566  1.00 86.63           N  
ATOM    456  HZ1 LYS A  28      26.429  13.605 -19.800  1.00 86.63           H  
ATOM    457  HZ2 LYS A  28      25.558  12.323 -20.308  1.00 86.63           H  
ATOM    458  HZ3 LYS A  28      26.417  13.167 -21.416  1.00 86.63           H  
ATOM    459  N   LYS A  29      21.844  20.307 -22.751  1.00 85.93           N  
ATOM    460  H   LYS A  29      21.520  19.601 -23.396  1.00 85.93           H  
ATOM    461  CA  LYS A  29      21.762  21.720 -23.156  1.00 85.93           C  
ATOM    462  HA  LYS A  29      22.473  22.303 -22.570  1.00 85.93           H  
ATOM    463  C   LYS A  29      20.390  22.328 -22.874  1.00 85.93           C  
ATOM    464  CB  LYS A  29      22.138  21.865 -24.638  1.00 85.93           C  
ATOM    465  HB2 LYS A  29      21.511  21.207 -25.241  1.00 85.93           H  
ATOM    466  HB3 LYS A  29      21.953  22.893 -24.950  1.00 85.93           H  
ATOM    467  O   LYS A  29      20.323  23.449 -22.374  1.00 85.93           O  
ATOM    468  CG  LYS A  29      23.615  21.532 -24.887  1.00 85.93           C  
ATOM    469  HG2 LYS A  29      23.805  20.494 -24.613  1.00 85.93           H  
ATOM    470  HG3 LYS A  29      24.239  22.178 -24.269  1.00 85.93           H  
ATOM    471  CD  LYS A  29      23.985  21.736 -26.360  1.00 85.93           C  
ATOM    472  HD2 LYS A  29      23.845  22.783 -26.629  1.00 85.93           H  
ATOM    473  HD3 LYS A  29      23.334  21.118 -26.979  1.00 85.93           H  
ATOM    474  CE  LYS A  29      25.444  21.324 -26.582  1.00 85.93           C  
ATOM    475  HE2 LYS A  29      25.551  20.286 -26.270  1.00 85.93           H  
ATOM    476  HE3 LYS A  29      26.084  21.932 -25.943  1.00 85.93           H  
ATOM    477  NZ  LYS A  29      25.845  21.468 -28.004  1.00 85.93           N  
ATOM    478  HZ1 LYS A  29      25.271  20.873 -28.586  1.00 85.93           H  
ATOM    479  HZ2 LYS A  29      25.745  22.423 -28.319  1.00 85.93           H  
ATOM    480  HZ3 LYS A  29      26.805  21.181 -28.131  1.00 85.93           H  
ATOM    481  N   TYR A  30      19.315  21.591 -23.152  1.00 88.04           N  
ATOM    482  H   TYR A  30      19.470  20.694 -23.590  1.00 88.04           H  
ATOM    483  CA  TYR A  30      17.952  22.143 -23.191  1.00 88.04           C  
ATOM    484  HA  TYR A  30      18.002  23.223 -23.054  1.00 88.04           H  
ATOM    485  C   TYR A  30      17.015  21.635 -22.092  1.00 88.04           C  
ATOM    486  CB  TYR A  30      17.363  21.894 -24.584  1.00 88.04           C  
ATOM    487  HB2 TYR A  30      17.268  20.820 -24.744  1.00 88.04           H  
ATOM    488  HB3 TYR A  30      16.364  22.327 -24.635  1.00 88.04           H  
ATOM    489  O   TYR A  30      15.859  22.057 -22.031  1.00 88.04           O  
ATOM    490  CG  TYR A  30      18.197  22.502 -25.693  1.00 88.04           C  
ATOM    491  CD1 TYR A  30      18.228  23.901 -25.856  1.00 88.04           C  
ATOM    492  HD1 TYR A  30      17.636  24.534 -25.213  1.00 88.04           H  
ATOM    493  CD2 TYR A  30      18.971  21.676 -26.529  1.00 88.04           C  
ATOM    494  HD2 TYR A  30      18.949  20.603 -26.406  1.00 88.04           H  
ATOM    495  CE1 TYR A  30      19.032  24.478 -26.858  1.00 88.04           C  
ATOM    496  HE1 TYR A  30      19.055  25.550 -26.985  1.00 88.04           H  
ATOM    497  CE2 TYR A  30      19.780  22.249 -27.528  1.00 88.04           C  
ATOM    498  HE2 TYR A  30      20.369  21.626 -28.184  1.00 88.04           H  
ATOM    499  OH  TYR A  30      20.603  24.191 -28.654  1.00 88.04           O  
ATOM    500  HH  TYR A  30      20.484  25.140 -28.732  1.00 88.04           H  
ATOM    501  CZ  TYR A  30      19.810  23.648 -27.695  1.00 88.04           C  
ATOM    502  N   GLY A  31      17.486  20.739 -21.224  1.00 84.80           N  
ATOM    503  H   GLY A  31      18.416  20.371 -21.359  1.00 84.80           H  
ATOM    504  CA  GLY A  31      16.591  19.970 -20.369  1.00 84.80           C  
ATOM    505  HA2 GLY A  31      15.889  20.641 -19.874  1.00 84.80           H  
ATOM    506  HA3 GLY A  31      17.162  19.442 -19.606  1.00 84.80           H  
ATOM    507  C   GLY A  31      15.802  18.938 -21.170  1.00 84.80           C  
ATOM    508  O   GLY A  31      15.977  18.771 -22.379  1.00 84.80           O  
ATOM    509  N   GLY A  32      14.926  18.220 -20.485  1.00 86.68           N  
ATOM    510  H   GLY A  32      14.733  18.456 -19.523  1.00 86.68           H  
ATOM    511  CA  GLY A  32      14.219  17.092 -21.075  1.00 86.68           C  
ATOM    512  HA2 GLY A  32      13.877  17.344 -22.079  1.00 86.68           H  
ATOM    513  HA3 GLY A  32      14.898  16.244 -21.161  1.00 86.68           H  
ATOM    514  C   GLY A  32      13.022  16.663 -20.251  1.00 86.68           C  
ATOM    515  O   GLY A  32      12.790  17.184 -19.160  1.00 86.68           O  
ATOM    516  N   PHE A  33      12.270  15.703 -20.772  1.00 85.95           N  
ATOM    517  H   PHE A  33      12.554  15.286 -21.647  1.00 85.95           H  
ATOM    518  CA  PHE A  33      11.267  15.011 -19.972  1.00 85.95           C  
ATOM    519  HA  PHE A  33      10.653  15.751 -19.458  1.00 85.95           H  
ATOM    520  C   PHE A  33      11.958  14.158 -18.903  1.00 85.95           C  
ATOM    521  CB  PHE A  33      10.349  14.188 -20.876  1.00 85.95           C  
ATOM    522  HB2 PHE A  33       9.610  13.682 -20.254  1.00 85.95           H  
ATOM    523  HB3 PHE A  33      10.926  13.410 -21.376  1.00 85.95           H  
ATOM    524  O   PHE A  33      13.052  13.637 -19.132  1.00 85.95           O  
ATOM    525  CG  PHE A  33       9.614  15.010 -21.912  1.00 85.95           C  
ATOM    526  CD1 PHE A  33       8.640  15.934 -21.493  1.00 85.95           C  
ATOM    527  HD1 PHE A  33       8.426  16.055 -20.441  1.00 85.95           H  
ATOM    528  CD2 PHE A  33       9.876  14.839 -23.286  1.00 85.95           C  
ATOM    529  HD2 PHE A  33      10.607  14.115 -23.616  1.00 85.95           H  
ATOM    530  CE1 PHE A  33       7.919  16.678 -22.441  1.00 85.95           C  
ATOM    531  HE1 PHE A  33       7.149  17.358 -22.110  1.00 85.95           H  
ATOM    532  CE2 PHE A  33       9.142  15.573 -24.235  1.00 85.95           C  
ATOM    533  HE2 PHE A  33       9.297  15.397 -25.289  1.00 85.95           H  
ATOM    534  CZ  PHE A  33       8.167  16.494 -23.813  1.00 85.95           C  
ATOM    535  HZ  PHE A  33       7.579  17.031 -24.542  1.00 85.95           H  
ATOM    536  N   ASP A  34      11.336  14.050 -17.729  1.00 79.73           N  
ATOM    537  H   ASP A  34      10.467  14.550 -17.607  1.00 79.73           H  
ATOM    538  CA  ASP A  34      11.955  13.447 -16.542  1.00 79.73           C  
ATOM    539  HA  ASP A  34      12.878  13.982 -16.316  1.00 79.73           H  
ATOM    540  C   ASP A  34      12.333  11.972 -16.730  1.00 79.73           C  
ATOM    541  CB  ASP A  34      10.994  13.607 -15.354  1.00 79.73           C  
ATOM    542  HB2 ASP A  34      10.862  14.666 -15.132  1.00 79.73           H  
ATOM    543  HB3 ASP A  34      10.020  13.210 -15.637  1.00 79.73           H  
ATOM    544  O   ASP A  34      13.465  11.571 -16.457  1.00 79.73           O  
ATOM    545  CG  ASP A  34      11.472  12.886 -14.085  1.00 79.73           C  
ATOM    546  OD1 ASP A  34      12.685  12.940 -13.762  1.00 79.73           O  
ATOM    547  OD2 ASP A  34      10.599  12.255 -13.447  1.00 79.73           O  
ATOM    548  N   SER A  35      11.372  11.161 -17.171  1.00 79.54           N  
ATOM    549  H   SER A  35      10.474  11.554 -17.412  1.00 79.54           H  
ATOM    550  CA  SER A  35      11.536   9.715 -17.274  1.00 79.54           C  
ATOM    551  HA  SER A  35      12.552   9.524 -17.619  1.00 79.54           H  
ATOM    552  C   SER A  35      10.560   9.105 -18.283  1.00 79.54           C  
ATOM    553  CB  SER A  35      11.369   9.058 -15.894  1.00 79.54           C  
ATOM    554  HB2 SER A  35      12.242   9.295 -15.286  1.00 79.54           H  
ATOM    555  HB3 SER A  35      11.320   7.976 -16.014  1.00 79.54           H  
ATOM    556  O   SER A  35       9.461   9.636 -18.481  1.00 79.54           O  
ATOM    557  OG  SER A  35      10.211   9.499 -15.206  1.00 79.54           O  
ATOM    558  HG  SER A  35      10.419  10.320 -14.755  1.00 79.54           H  
ATOM    559  N   PRO A  36      10.944   8.000 -18.945  1.00 85.06           N  
ATOM    560  CA  PRO A  36      10.056   7.301 -19.860  1.00 85.06           C  
ATOM    561  HA  PRO A  36       9.622   7.997 -20.578  1.00 85.06           H  
ATOM    562  C   PRO A  36       8.940   6.607 -19.083  1.00 85.06           C  
ATOM    563  CB  PRO A  36      10.928   6.291 -20.602  1.00 85.06           C  
ATOM    564  HB2 PRO A  36      11.338   6.738 -21.507  1.00 85.06           H  
ATOM    565  HB3 PRO A  36      10.366   5.393 -20.860  1.00 85.06           H  
ATOM    566  O   PRO A  36       9.148   6.089 -17.984  1.00 85.06           O  
ATOM    567  CG  PRO A  36      12.059   6.001 -19.615  1.00 85.06           C  
ATOM    568  HG2 PRO A  36      12.980   5.723 -20.127  1.00 85.06           H  
ATOM    569  HG3 PRO A  36      11.750   5.212 -18.930  1.00 85.06           H  
ATOM    570  CD  PRO A  36      12.220   7.302 -18.831  1.00 85.06           C  
ATOM    571  HD2 PRO A  36      13.017   7.904 -19.268  1.00 85.06           H  
ATOM    572  HD3 PRO A  36      12.456   7.076 -17.792  1.00 85.06           H  
ATOM    573  N   THR A  37       7.761   6.538 -19.685  1.00 86.41           N  
ATOM    574  H   THR A  37       7.645   6.964 -20.593  1.00 86.41           H  
ATOM    575  CA  THR A  37       6.651   5.765 -19.138  1.00 86.41           C  
ATOM    576  HA  THR A  37       6.573   5.973 -18.071  1.00 86.41           H  
ATOM    577  C   THR A  37       6.940   4.281 -19.343  1.00 86.41           C  
ATOM    578  CB  THR A  37       5.325   6.168 -19.787  1.00 86.41           C  
ATOM    579  HB  THR A  37       5.367   5.945 -20.854  1.00 86.41           H  
ATOM    580  O   THR A  37       7.158   3.822 -20.468  1.00 86.41           O  
ATOM    581  CG2 THR A  37       4.130   5.456 -19.154  1.00 86.41           C  
ATOM    582 HG21 THR A  37       4.122   5.626 -18.078  1.00 86.41           H  
ATOM    583 HG22 THR A  37       3.209   5.848 -19.586  1.00 86.41           H  
ATOM    584 HG23 THR A  37       4.180   4.386 -19.356  1.00 86.41           H  
ATOM    585  OG1 THR A  37       5.114   7.548 -19.612  1.00 86.41           O  
ATOM    586  HG1 THR A  37       4.531   7.821 -20.324  1.00 86.41           H  
ATOM    587  N   VAL A  38       6.942   3.518 -18.250  1.00 88.14           N  
ATOM    588  H   VAL A  38       6.796   3.965 -17.356  1.00 88.14           H  
ATOM    589  CA  VAL A  38       7.032   2.053 -18.289  1.00 88.14           C  
ATOM    590  HA  VAL A  38       7.795   1.760 -19.011  1.00 88.14           H  
ATOM    591  C   VAL A  38       5.692   1.490 -18.758  1.00 88.14           C  
ATOM    592  CB  VAL A  38       7.482   1.472 -16.938  1.00 88.14           C  
ATOM    593  HB  VAL A  38       6.789   1.782 -16.157  1.00 88.14           H  
ATOM    594  O   VAL A  38       4.661   1.787 -18.158  1.00 88.14           O  
ATOM    595  CG1 VAL A  38       7.540  -0.059 -16.971  1.00 88.14           C  
ATOM    596 HG11 VAL A  38       8.186  -0.395 -17.782  1.00 88.14           H  
ATOM    597 HG12 VAL A  38       7.925  -0.443 -16.026  1.00 88.14           H  
ATOM    598 HG13 VAL A  38       6.541  -0.471 -17.119  1.00 88.14           H  
ATOM    599  CG2 VAL A  38       8.889   1.978 -16.582  1.00 88.14           C  
ATOM    600 HG21 VAL A  38       9.600   1.677 -17.352  1.00 88.14           H  
ATOM    601 HG22 VAL A  38       9.201   1.561 -15.625  1.00 88.14           H  
ATOM    602 HG23 VAL A  38       8.895   3.065 -16.502  1.00 88.14           H  
ATOM    603  N   ALA A  39       5.705   0.693 -19.826  1.00 89.77           N  
ATOM    604  H   ALA A  39       6.596   0.426 -20.221  1.00 89.77           H  
ATOM    605  CA  ALA A  39       4.521   0.022 -20.352  1.00 89.77           C  
ATOM    606  HA  ALA A  39       3.680   0.716 -20.346  1.00 89.77           H  
ATOM    607  C   ALA A  39       4.141  -1.181 -19.480  1.00 89.77           C  
ATOM    608  CB  ALA A  39       4.801  -0.400 -21.802  1.00 89.77           C  
ATOM    609  HB1 ALA A  39       5.615  -1.124 -21.839  1.00 89.77           H  
ATOM    610  HB2 ALA A  39       3.906  -0.854 -22.229  1.00 89.77           H  
ATOM    611  HB3 ALA A  39       5.079   0.470 -22.396  1.00 89.77           H  
ATOM    612  O   ALA A  39       2.995  -1.317 -19.059  1.00 89.77           O  
ATOM    613  N   TYR A  40       5.118  -2.038 -19.189  1.00 93.15           N  
ATOM    614  H   TYR A  40       6.036  -1.867 -19.573  1.00 93.15           H  
ATOM    615  CA  TYR A  40       4.981  -3.207 -18.325  1.00 93.15           C  
ATOM    616  HA  TYR A  40       4.355  -2.953 -17.469  1.00 93.15           H  
ATOM    617  C   TYR A  40       6.352  -3.621 -17.787  1.00 93.15           C  
ATOM    618  CB  TYR A  40       4.298  -4.350 -19.094  1.00 93.15           C  
ATOM    619  HB2 TYR A  40       4.288  -5.249 -18.477  1.00 93.15           H  
ATOM    620  HB3 TYR A  40       3.254  -4.078 -19.251  1.00 93.15           H  
ATOM    621  O   TYR A  40       7.383  -3.081 -18.192  1.00 93.15           O  
ATOM    622  CG  TYR A  40       4.908  -4.707 -20.435  1.00 93.15           C  
ATOM    623  CD1 TYR A  40       4.307  -4.242 -21.621  1.00 93.15           C  
ATOM    624  HD1 TYR A  40       3.432  -3.611 -21.569  1.00 93.15           H  
ATOM    625  CD2 TYR A  40       6.034  -5.552 -20.500  1.00 93.15           C  
ATOM    626  HD2 TYR A  40       6.487  -5.923 -19.593  1.00 93.15           H  
ATOM    627  CE1 TYR A  40       4.806  -4.649 -22.873  1.00 93.15           C  
ATOM    628  HE1 TYR A  40       4.316  -4.345 -23.786  1.00 93.15           H  
ATOM    629  CE2 TYR A  40       6.549  -5.940 -21.751  1.00 93.15           C  
ATOM    630  HE2 TYR A  40       7.403  -6.598 -21.817  1.00 93.15           H  
ATOM    631  OH  TYR A  40       6.342  -5.989 -24.132  1.00 93.15           O  
ATOM    632  HH  TYR A  40       5.722  -5.793 -24.838  1.00 93.15           H  
ATOM    633  CZ  TYR A  40       5.922  -5.508 -22.936  1.00 93.15           C  
ATOM    634  N   SER A  41       6.370  -4.564 -16.849  1.00 96.12           N  
ATOM    635  H   SER A  41       5.510  -5.044 -16.627  1.00 96.12           H  
ATOM    636  CA  SER A  41       7.614  -5.183 -16.386  1.00 96.12           C  
ATOM    637  HA  SER A  41       8.469  -4.615 -16.751  1.00 96.12           H  
ATOM    638  C   SER A  41       7.734  -6.596 -16.943  1.00 96.12           C  
ATOM    639  CB  SER A  41       7.689  -5.178 -14.861  1.00 96.12           C  
ATOM    640  HB2 SER A  41       8.657  -5.560 -14.539  1.00 96.12           H  
ATOM    641  HB3 SER A  41       6.900  -5.821 -14.471  1.00 96.12           H  
ATOM    642  O   SER A  41       6.732  -7.213 -17.295  1.00 96.12           O  
ATOM    643  OG  SER A  41       7.510  -3.855 -14.381  1.00 96.12           O  
ATOM    644  HG  SER A  41       6.648  -3.582 -14.704  1.00 96.12           H  
ATOM    645  N   VAL A  42       8.950  -7.118 -17.024  1.00 96.46           N  
ATOM    646  H   VAL A  42       9.749  -6.533 -16.824  1.00 96.46           H  
ATOM    647  CA  VAL A  42       9.210  -8.509 -17.397  1.00 96.46           C  
ATOM    648  HA  VAL A  42       8.263  -9.049 -17.396  1.00 96.46           H  
ATOM    649  C   VAL A  42      10.089  -9.170 -16.351  1.00 96.46           C  
ATOM    650  CB  VAL A  42       9.793  -8.641 -18.817  1.00 96.46           C  
ATOM    651  HB  VAL A  42       9.965  -9.697 -19.020  1.00 96.46           H  
ATOM    652  O   VAL A  42      11.060  -8.567 -15.898  1.00 96.46           O  
ATOM    653  CG1 VAL A  42       8.785  -8.115 -19.839  1.00 96.46           C  
ATOM    654 HG11 VAL A  42       7.823  -8.606 -19.691  1.00 96.46           H  
ATOM    655 HG12 VAL A  42       9.141  -8.333 -20.845  1.00 96.46           H  
ATOM    656 HG13 VAL A  42       8.663  -7.037 -19.731  1.00 96.46           H  
ATOM    657  CG2 VAL A  42      11.101  -7.878 -19.048  1.00 96.46           C  
ATOM    658 HG21 VAL A  42      10.954  -6.808 -18.903  1.00 96.46           H  
ATOM    659 HG22 VAL A  42      11.861  -8.236 -18.353  1.00 96.46           H  
ATOM    660 HG23 VAL A  42      11.456  -8.055 -20.063  1.00 96.46           H  
ATOM    661  N   LEU A  43       9.745 -10.391 -15.949  1.00 96.89           N  
ATOM    662  H   LEU A  43       8.933 -10.822 -16.367  1.00 96.89           H  
ATOM    663  CA  LEU A  43      10.645 -11.236 -15.173  1.00 96.89           C  
ATOM    664  HA  LEU A  43      11.131 -10.634 -14.405  1.00 96.89           H  
ATOM    665  C   LEU A  43      11.733 -11.765 -16.101  1.00 96.89           C  
ATOM    666  CB  LEU A  43       9.850 -12.371 -14.506  1.00 96.89           C  
ATOM    667  HB2 LEU A  43       9.409 -12.978 -15.296  1.00 96.89           H  
ATOM    668  HB3 LEU A  43       9.042 -11.947 -13.911  1.00 96.89           H  
ATOM    669  O   LEU A  43      11.425 -12.315 -17.154  1.00 96.89           O  
ATOM    670  CG  LEU A  43      10.705 -13.292 -13.615  1.00 96.89           C  
ATOM    671  HG  LEU A  43      11.566 -13.657 -14.176  1.00 96.89           H  
ATOM    672  CD1 LEU A  43      11.207 -12.580 -12.356  1.00 96.89           C  
ATOM    673 HD11 LEU A  43      10.363 -12.179 -11.794  1.00 96.89           H  
ATOM    674 HD12 LEU A  43      11.750 -13.288 -11.730  1.00 96.89           H  
ATOM    675 HD13 LEU A  43      11.884 -11.770 -12.626  1.00 96.89           H  
ATOM    676  CD2 LEU A  43       9.880 -14.501 -13.184  1.00 96.89           C  
ATOM    677 HD21 LEU A  43       9.578 -15.062 -14.069  1.00 96.89           H  
ATOM    678 HD22 LEU A  43      10.478 -15.158 -12.553  1.00 96.89           H  
ATOM    679 HD23 LEU A  43       8.991 -14.181 -12.639  1.00 96.89           H  
ATOM    680  N   VAL A  44      12.992 -11.592 -15.709  1.00 96.86           N  
ATOM    681  H   VAL A  44      13.163 -11.066 -14.864  1.00 96.86           H  
ATOM    682  CA  VAL A  44      14.159 -12.042 -16.469  1.00 96.86           C  
ATOM    683  HA  VAL A  44      13.827 -12.643 -17.315  1.00 96.86           H  
ATOM    684  C   VAL A  44      15.027 -12.918 -15.581  1.00 96.86           C  
ATOM    685  CB  VAL A  44      14.961 -10.852 -17.033  1.00 96.86           C  
ATOM    686  HB  VAL A  44      15.308 -10.225 -16.212  1.00 96.86           H  
ATOM    687  O   VAL A  44      15.434 -12.506 -14.492  1.00 96.86           O  
ATOM    688  CG1 VAL A  44      16.181 -11.318 -17.839  1.00 96.86           C  
ATOM    689 HG11 VAL A  44      16.887 -11.835 -17.189  1.00 96.86           H  
ATOM    690 HG12 VAL A  44      16.691 -10.455 -18.266  1.00 96.86           H  
ATOM    691 HG13 VAL A  44      15.868 -11.983 -18.644  1.00 96.86           H  
ATOM    692  CG2 VAL A  44      14.084 -10.003 -17.958  1.00 96.86           C  
ATOM    693 HG21 VAL A  44      13.285  -9.553 -17.369  1.00 96.86           H  
ATOM    694 HG22 VAL A  44      13.655 -10.621 -18.746  1.00 96.86           H  
ATOM    695 HG23 VAL A  44      14.676  -9.203 -18.403  1.00 96.86           H  
ATOM    696  N   VAL A  45      15.337 -14.116 -16.077  1.00 96.85           N  
ATOM    697  H   VAL A  45      14.933 -14.381 -16.964  1.00 96.85           H  
ATOM    698  CA  VAL A  45      16.356 -15.008 -15.518  1.00 96.85           C  
ATOM    699  HA  VAL A  45      16.724 -14.582 -14.585  1.00 96.85           H  
ATOM    700  C   VAL A  45      17.512 -15.077 -16.510  1.00 96.85           C  
ATOM    701  CB  VAL A  45      15.786 -16.399 -15.189  1.00 96.85           C  
ATOM    702  HB  VAL A  45      15.415 -16.869 -16.099  1.00 96.85           H  
ATOM    703  O   VAL A  45      17.342 -15.524 -17.642  1.00 96.85           O  
ATOM    704  CG1 VAL A  45      16.868 -17.295 -14.568  1.00 96.85           C  
ATOM    705 HG11 VAL A  45      16.435 -18.259 -14.299  1.00 96.85           H  
ATOM    706 HG12 VAL A  45      17.279 -16.822 -13.677  1.00 96.85           H  
ATOM    707 HG13 VAL A  45      17.667 -17.470 -15.288  1.00 96.85           H  
ATOM    708  CG2 VAL A  45      14.626 -16.304 -14.190  1.00 96.85           C  
ATOM    709 HG21 VAL A  45      14.965 -15.812 -13.278  1.00 96.85           H  
ATOM    710 HG22 VAL A  45      14.259 -17.302 -13.953  1.00 96.85           H  
ATOM    711 HG23 VAL A  45      13.802 -15.737 -14.624  1.00 96.85           H  
ATOM    712  N   ALA A  46      18.679 -14.584 -16.108  1.00 97.29           N  
ATOM    713  H   ALA A  46      18.762 -14.270 -15.151  1.00 97.29           H  
ATOM    714  CA  ALA A  46      19.843 -14.438 -16.981  1.00 97.29           C  
ATOM    715  HA  ALA A  46      19.918 -15.290 -17.656  1.00 97.29           H  
ATOM    716  C   ALA A  46      21.134 -14.364 -16.156  1.00 97.29           C  
ATOM    717  CB  ALA A  46      19.642 -13.160 -17.812  1.00 97.29           C  
ATOM    718  HB1 ALA A  46      20.463 -13.029 -18.517  1.00 97.29           H  
ATOM    719  HB2 ALA A  46      19.587 -12.296 -17.150  1.00 97.29           H  
ATOM    720  HB3 ALA A  46      18.713 -13.228 -18.379  1.00 97.29           H  
ATOM    721  O   ALA A  46      21.112 -14.483 -14.930  1.00 97.29           O  
ATOM    722  N   LYS A  47      22.268 -14.119 -16.810  1.00 97.08           N  
ATOM    723  H   LYS A  47      22.231 -14.094 -17.819  1.00 97.08           H  
ATOM    724  CA  LYS A  47      23.516 -13.697 -16.173  1.00 97.08           C  
ATOM    725  HA  LYS A  47      23.387 -13.754 -15.092  1.00 97.08           H  
ATOM    726  C   LYS A  47      23.828 -12.245 -16.513  1.00 97.08           C  
ATOM    727  CB  LYS A  47      24.671 -14.625 -16.567  1.00 97.08           C  
ATOM    728  HB2 LYS A  47      24.800 -14.600 -17.649  1.00 97.08           H  
ATOM    729  HB3 LYS A  47      25.583 -14.250 -16.101  1.00 97.08           H  
ATOM    730  O   LYS A  47      23.538 -11.777 -17.605  1.00 97.08           O  
ATOM    731  CG  LYS A  47      24.442 -16.075 -16.114  1.00 97.08           C  
ATOM    732  HG2 LYS A  47      24.233 -16.103 -15.044  1.00 97.08           H  
ATOM    733  HG3 LYS A  47      23.594 -16.494 -16.656  1.00 97.08           H  
ATOM    734  CD  LYS A  47      25.690 -16.910 -16.407  1.00 97.08           C  
ATOM    735  HD2 LYS A  47      25.965 -16.751 -17.450  1.00 97.08           H  
ATOM    736  HD3 LYS A  47      26.514 -16.583 -15.773  1.00 97.08           H  
ATOM    737  CE  LYS A  47      25.428 -18.399 -16.173  1.00 97.08           C  
ATOM    738  HE2 LYS A  47      25.354 -18.608 -15.106  1.00 97.08           H  
ATOM    739  HE3 LYS A  47      24.478 -18.646 -16.646  1.00 97.08           H  
ATOM    740  NZ  LYS A  47      26.478 -19.217 -16.825  1.00 97.08           N  
ATOM    741  HZ1 LYS A  47      26.271 -20.205 -16.777  1.00 97.08           H  
ATOM    742  HZ2 LYS A  47      26.416 -19.028 -17.815  1.00 97.08           H  
ATOM    743  HZ3 LYS A  47      27.421 -18.996 -16.539  1.00 97.08           H  
ATOM    744  N   VAL A  48      24.461 -11.539 -15.584  1.00 95.34           N  
ATOM    745  H   VAL A  48      24.615 -11.975 -14.687  1.00 95.34           H  
ATOM    746  CA  VAL A  48      24.970 -10.173 -15.794  1.00 95.34           C  
ATOM    747  HA  VAL A  48      25.036  -9.978 -16.864  1.00 95.34           H  
ATOM    748  C   VAL A  48      26.376 -10.044 -15.232  1.00 95.34           C  
ATOM    749  CB  VAL A  48      24.051  -9.091 -15.193  1.00 95.34           C  
ATOM    750  HB  VAL A  48      24.569  -8.133 -15.234  1.00 95.34           H  
ATOM    751  O   VAL A  48      26.722 -10.673 -14.226  1.00 95.34           O  
ATOM    752  CG1 VAL A  48      22.753  -8.954 -15.987  1.00 95.34           C  
ATOM    753 HG11 VAL A  48      22.137  -8.157 -15.570  1.00 95.34           H  
ATOM    754 HG12 VAL A  48      22.192  -9.888 -15.971  1.00 95.34           H  
ATOM    755 HG13 VAL A  48      22.986  -8.693 -17.019  1.00 95.34           H  
ATOM    756  CG2 VAL A  48      23.690  -9.373 -13.734  1.00 95.34           C  
ATOM    757 HG21 VAL A  48      23.043  -8.574 -13.371  1.00 95.34           H  
ATOM    758 HG22 VAL A  48      24.592  -9.447 -13.127  1.00 95.34           H  
ATOM    759 HG23 VAL A  48      23.147 -10.317 -13.685  1.00 95.34           H  
ATOM    760  N   GLU A  49      27.197  -9.218 -15.872  1.00 93.40           N  
ATOM    761  H   GLU A  49      26.860  -8.726 -16.687  1.00 93.40           H  
ATOM    762  CA  GLU A  49      28.528  -8.885 -15.369  1.00 93.40           C  
ATOM    763  HA  GLU A  49      29.038  -9.803 -15.076  1.00 93.40           H  
ATOM    764  C   GLU A  49      28.402  -7.986 -14.134  1.00 93.40           C  
ATOM    765  CB  GLU A  49      29.372  -8.212 -16.460  1.00 93.40           C  
ATOM    766  HB2 GLU A  49      30.316  -7.899 -16.014  1.00 93.40           H  
ATOM    767  HB3 GLU A  49      28.851  -7.330 -16.834  1.00 93.40           H  
ATOM    768  O   GLU A  49      27.841  -6.892 -14.195  1.00 93.40           O  
ATOM    769  CG  GLU A  49      29.663  -9.172 -17.622  1.00 93.40           C  
ATOM    770  HG2 GLU A  49      30.106 -10.083 -17.218  1.00 93.40           H  
ATOM    771  HG3 GLU A  49      28.721  -9.443 -18.099  1.00 93.40           H  
ATOM    772  CD  GLU A  49      30.599  -8.592 -18.691  1.00 93.40           C  
ATOM    773  OE1 GLU A  49      30.888  -9.359 -19.641  1.00 93.40           O  
ATOM    774  OE2 GLU A  49      31.003  -7.410 -18.589  1.00 93.40           O  
ATOM    775  N   LYS A  50      28.921  -8.438 -12.985  1.00 86.85           N  
ATOM    776  H   LYS A  50      29.323  -9.364 -12.981  1.00 86.85           H  
ATOM    777  CA  LYS A  50      28.899  -7.663 -11.733  1.00 86.85           C  
ATOM    778  HA  LYS A  50      28.617  -6.639 -11.980  1.00 86.85           H  
ATOM    779  C   LYS A  50      30.281  -7.566 -11.090  1.00 86.85           C  
ATOM    780  CB  LYS A  50      27.833  -8.218 -10.762  1.00 86.85           C  
ATOM    781  HB2 LYS A  50      28.051  -7.858  -9.757  1.00 86.85           H  
ATOM    782  HB3 LYS A  50      27.877  -9.307 -10.756  1.00 86.85           H  
ATOM    783  O   LYS A  50      31.031  -8.539 -11.014  1.00 86.85           O  
ATOM    784  CG  LYS A  50      26.412  -7.755 -11.136  1.00 86.85           C  
ATOM    785  HG2 LYS A  50      26.166  -8.141 -12.126  1.00 86.85           H  
ATOM    786  HG3 LYS A  50      26.407  -6.666 -11.189  1.00 86.85           H  
ATOM    787  CD  LYS A  50      25.326  -8.199 -10.135  1.00 86.85           C  
ATOM    788  HD2 LYS A  50      25.275  -9.288 -10.129  1.00 86.85           H  
ATOM    789  HD3 LYS A  50      25.574  -7.834  -9.138  1.00 86.85           H  
ATOM    790  CE  LYS A  50      23.971  -7.616 -10.580  1.00 86.85           C  
ATOM    791  HE2 LYS A  50      23.820  -7.888 -11.625  1.00 86.85           H  
ATOM    792  HE3 LYS A  50      24.026  -6.528 -10.550  1.00 86.85           H  
ATOM    793  NZ  LYS A  50      22.803  -8.091  -9.790  1.00 86.85           N  
ATOM    794  HZ1 LYS A  50      22.834  -7.780  -8.829  1.00 86.85           H  
ATOM    795  HZ2 LYS A  50      21.952  -7.740 -10.206  1.00 86.85           H  
ATOM    796  HZ3 LYS A  50      22.723  -9.097  -9.834  1.00 86.85           H  
ATOM    797  N   GLY A  51      30.565  -6.391 -10.524  1.00 84.35           N  
ATOM    798  H   GLY A  51      29.923  -5.632 -10.701  1.00 84.35           H  
ATOM    799  CA  GLY A  51      31.803  -6.091  -9.799  1.00 84.35           C  
ATOM    800  HA2 GLY A  51      32.099  -6.961  -9.212  1.00 84.35           H  
ATOM    801  HA3 GLY A  51      31.616  -5.267  -9.111  1.00 84.35           H  
ATOM    802  C   GLY A  51      32.975  -5.703 -10.706  1.00 84.35           C  
ATOM    803  O   GLY A  51      32.880  -5.751 -11.928  1.00 84.35           O  
ATOM    804  N   LYS A  52      34.105  -5.326 -10.092  1.00 83.99           N  
ATOM    805  H   LYS A  52      34.113  -5.296  -9.082  1.00 83.99           H  
ATOM    806  CA  LYS A  52      35.302  -4.846 -10.812  1.00 83.99           C  
ATOM    807  HA  LYS A  52      35.032  -3.980 -11.418  1.00 83.99           H  
ATOM    808  C   LYS A  52      35.867  -5.870 -11.804  1.00 83.99           C  
ATOM    809  CB  LYS A  52      36.404  -4.434  -9.819  1.00 83.99           C  
ATOM    810  HB2 LYS A  52      37.305  -4.215 -10.392  1.00 83.99           H  
ATOM    811  HB3 LYS A  52      36.627  -5.268  -9.154  1.00 83.99           H  
ATOM    812  O   LYS A  52      36.351  -5.490 -12.858  1.00 83.99           O  
ATOM    813  CG  LYS A  52      36.055  -3.189  -8.987  1.00 83.99           C  
ATOM    814  HG2 LYS A  52      35.219  -3.412  -8.325  1.00 83.99           H  
ATOM    815  HG3 LYS A  52      35.770  -2.379  -9.658  1.00 83.99           H  
ATOM    816  CD  LYS A  52      37.267  -2.743  -8.150  1.00 83.99           C  
ATOM    817  HD2 LYS A  52      37.553  -3.550  -7.475  1.00 83.99           H  
ATOM    818  HD3 LYS A  52      38.101  -2.538  -8.821  1.00 83.99           H  
ATOM    819  CE  LYS A  52      36.953  -1.479  -7.336  1.00 83.99           C  
ATOM    820  HE2 LYS A  52      36.134  -1.696  -6.651  1.00 83.99           H  
ATOM    821  HE3 LYS A  52      36.616  -0.702  -8.022  1.00 83.99           H  
ATOM    822  NZ  LYS A  52      38.139  -0.997  -6.577  1.00 83.99           N  
ATOM    823  HZ1 LYS A  52      37.919  -0.161  -6.055  1.00 83.99           H  
ATOM    824  HZ2 LYS A  52      38.468  -1.694  -5.924  1.00 83.99           H  
ATOM    825  HZ3 LYS A  52      38.900  -0.772  -7.202  1.00 83.99           H  
ATOM    826  N   SER A  53      35.779  -7.158 -11.475  1.00 85.84           N  
ATOM    827  H   SER A  53      35.344  -7.406 -10.598  1.00 85.84           H  
ATOM    828  CA  SER A  53      36.254  -8.263 -12.317  1.00 85.84           C  
ATOM    829  HA  SER A  53      37.141  -7.932 -12.857  1.00 85.84           H  
ATOM    830  C   SER A  53      35.255  -8.708 -13.390  1.00 85.84           C  
ATOM    831  CB  SER A  53      36.672  -9.440 -11.428  1.00 85.84           C  
ATOM    832  HB2 SER A  53      36.893 -10.316 -12.037  1.00 85.84           H  
ATOM    833  HB3 SER A  53      37.581  -9.157 -10.897  1.00 85.84           H  
ATOM    834  O   SER A  53      35.527  -9.692 -14.069  1.00 85.84           O  
ATOM    835  OG  SER A  53      35.667  -9.749 -10.470  1.00 85.84           O  
ATOM    836  HG  SER A  53      36.114 -10.100  -9.696  1.00 85.84           H  
ATOM    837  N   LYS A  54      34.101  -8.030 -13.528  1.00 86.83           N  
ATOM    838  H   LYS A  54      33.966  -7.202 -12.967  1.00 86.83           H  
ATOM    839  CA  LYS A  54      33.057  -8.334 -14.525  1.00 86.83           C  
ATOM    840  HA  LYS A  54      32.152  -7.797 -14.241  1.00 86.83           H  
ATOM    841  C   LYS A  54      32.642  -9.813 -14.569  1.00 86.83           C  
ATOM    842  CB  LYS A  54      33.478  -7.810 -15.908  1.00 86.83           C  
ATOM    843  HB2 LYS A  54      34.424  -8.265 -16.200  1.00 86.83           H  
ATOM    844  HB3 LYS A  54      32.727  -8.113 -16.638  1.00 86.83           H  
ATOM    845  O   LYS A  54      32.293 -10.350 -15.614  1.00 86.83           O  
ATOM    846  CG  LYS A  54      33.597  -6.282 -15.968  1.00 86.83           C  
ATOM    847  HG2 LYS A  54      34.388  -5.935 -15.304  1.00 86.83           H  
ATOM    848  HG3 LYS A  54      32.648  -5.838 -15.666  1.00 86.83           H  
ATOM    849  CD  LYS A  54      33.916  -5.876 -17.410  1.00 86.83           C  
ATOM    850  HD2 LYS A  54      34.912  -6.232 -17.674  1.00 86.83           H  
ATOM    851  HD3 LYS A  54      33.196  -6.355 -18.074  1.00 86.83           H  
ATOM    852  CE  LYS A  54      33.833  -4.364 -17.608  1.00 86.83           C  
ATOM    853  HE2 LYS A  54      34.669  -3.887 -17.096  1.00 86.83           H  
ATOM    854  HE3 LYS A  54      32.903  -4.012 -17.161  1.00 86.83           H  
ATOM    855  NZ  LYS A  54      33.840  -4.046 -19.056  1.00 86.83           N  
ATOM    856  HZ1 LYS A  54      34.689  -4.373 -19.494  1.00 86.83           H  
ATOM    857  HZ2 LYS A  54      33.737  -3.055 -19.223  1.00 86.83           H  
ATOM    858  HZ3 LYS A  54      33.070  -4.524 -19.502  1.00 86.83           H  
ATOM    859  N   LYS A  55      32.660 -10.497 -13.420  1.00 90.72           N  
ATOM    860  H   LYS A  55      32.913  -9.998 -12.580  1.00 90.72           H  
ATOM    861  CA  LYS A  55      32.254 -11.906 -13.348  1.00 90.72           C  
ATOM    862  HA  LYS A  55      32.780 -12.447 -14.134  1.00 90.72           H  
ATOM    863  C   LYS A  55      30.760 -12.029 -13.642  1.00 90.72           C  
ATOM    864  CB  LYS A  55      32.618 -12.527 -11.993  1.00 90.72           C  
ATOM    865  HB2 LYS A  55      32.239 -11.897 -11.189  1.00 90.72           H  
ATOM    866  HB3 LYS A  55      32.140 -13.504 -11.922  1.00 90.72           H  
ATOM    867  O   LYS A  55      29.958 -11.281 -13.076  1.00 90.72           O  
ATOM    868  CG  LYS A  55      34.135 -12.713 -11.845  1.00 90.72           C  
ATOM    869  HG2 LYS A  55      34.626 -11.740 -11.877  1.00 90.72           H  
ATOM    870  HG3 LYS A  55      34.501 -13.311 -12.679  1.00 90.72           H  
ATOM    871  CD  LYS A  55      34.490 -13.425 -10.530  1.00 90.72           C  
ATOM    872  HD2 LYS A  55      34.142 -12.828  -9.688  1.00 90.72           H  
ATOM    873  HD3 LYS A  55      33.993 -14.395 -10.514  1.00 90.72           H  
ATOM    874  CE  LYS A  55      36.009 -13.626 -10.437  1.00 90.72           C  
ATOM    875  HE2 LYS A  55      36.343 -14.108 -11.357  1.00 90.72           H  
ATOM    876  HE3 LYS A  55      36.493 -12.651 -10.391  1.00 90.72           H  
ATOM    877  NZ  LYS A  55      36.403 -14.463  -9.272  1.00 90.72           N  
ATOM    878  HZ1 LYS A  55      35.991 -15.382  -9.343  1.00 90.72           H  
ATOM    879  HZ2 LYS A  55      36.125 -14.048  -8.394  1.00 90.72           H  
ATOM    880  HZ3 LYS A  55      37.404 -14.597  -9.258  1.00 90.72           H  
ATOM    881  N   LEU A  56      30.402 -12.999 -14.481  1.00 93.78           N  
ATOM    882  H   LEU A  56      31.123 -13.543 -14.933  1.00 93.78           H  
ATOM    883  CA  LEU A  56      29.011 -13.329 -14.770  1.00 93.78           C  
ATOM    884  HA  LEU A  56      28.476 -12.405 -14.988  1.00 93.78           H  
ATOM    885  C   LEU A  56      28.351 -13.942 -13.537  1.00 93.78           C  
ATOM    886  CB  LEU A  56      28.920 -14.274 -15.983  1.00 93.78           C  
ATOM    887  HB2 LEU A  56      29.571 -15.131 -15.812  1.00 93.78           H  
ATOM    888  HB3 LEU A  56      27.898 -14.643 -16.066  1.00 93.78           H  
ATOM    889  O   LEU A  56      28.834 -14.931 -12.986  1.00 93.78           O  
ATOM    890  CG  LEU A  56      29.299 -13.617 -17.319  1.00 93.78           C  
ATOM    891  HG  LEU A  56      30.294 -13.179 -17.231  1.00 93.78           H  
ATOM    892  CD1 LEU A  56      29.329 -14.668 -18.428  1.00 93.78           C  
ATOM    893 HD11 LEU A  56      30.063 -15.439 -18.194  1.00 93.78           H  
ATOM    894 HD12 LEU A  56      29.611 -14.202 -19.372  1.00 93.78           H  
ATOM    895 HD13 LEU A  56      28.351 -15.135 -18.545  1.00 93.78           H  
ATOM    896  CD2 LEU A  56      28.308 -12.522 -17.720  1.00 93.78           C  
ATOM    897 HD21 LEU A  56      28.158 -11.798 -16.919  1.00 93.78           H  
ATOM    898 HD22 LEU A  56      28.735 -11.966 -18.554  1.00 93.78           H  
ATOM    899 HD23 LEU A  56      27.349 -12.955 -18.003  1.00 93.78           H  
ATOM    900  N   LYS A  57      27.243 -13.344 -13.103  1.00 95.40           N  
ATOM    901  H   LYS A  57      26.942 -12.504 -13.575  1.00 95.40           H  
ATOM    902  CA  LYS A  57      26.421 -13.843 -11.999  1.00 95.40           C  
ATOM    903  HA  LYS A  57      26.790 -14.817 -11.679  1.00 95.40           H  
ATOM    904  C   LYS A  57      24.989 -14.028 -12.460  1.00 95.40           C  
ATOM    905  CB  LYS A  57      26.465 -12.878 -10.810  1.00 95.40           C  
ATOM    906  HB2 LYS A  57      25.749 -13.229 -10.067  1.00 95.40           H  
ATOM    907  HB3 LYS A  57      26.163 -11.882 -11.134  1.00 95.40           H  
ATOM    908  O   LYS A  57      24.443 -13.133 -13.101  1.00 95.40           O  
ATOM    909  CG  LYS A  57      27.856 -12.812 -10.170  1.00 95.40           C  
ATOM    910  HG2 LYS A  57      28.542 -12.282 -10.831  1.00 95.40           H  
ATOM    911  HG3 LYS A  57      28.227 -13.824 -10.011  1.00 95.40           H  
ATOM    912  CD  LYS A  57      27.780 -12.092  -8.820  1.00 95.40           C  
ATOM    913  HD2 LYS A  57      27.073 -12.623  -8.182  1.00 95.40           H  
ATOM    914  HD3 LYS A  57      27.431 -11.070  -8.971  1.00 95.40           H  
ATOM    915  CE  LYS A  57      29.160 -12.084  -8.158  1.00 95.40           C  
ATOM    916  HE2 LYS A  57      29.552 -13.101  -8.180  1.00 95.40           H  
ATOM    917  HE3 LYS A  57      29.826 -11.457  -8.750  1.00 95.40           H  
ATOM    918  NZ  LYS A  57      29.084 -11.606  -6.755  1.00 95.40           N  
ATOM    919  HZ1 LYS A  57      28.723 -10.663  -6.713  1.00 95.40           H  
ATOM    920  HZ2 LYS A  57      29.995 -11.629  -6.319  1.00 95.40           H  
ATOM    921  HZ3 LYS A  57      28.476 -12.207  -6.218  1.00 95.40           H  
ATOM    922  N   SER A  58      24.389 -15.150 -12.075  1.00 95.35           N  
ATOM    923  H   SER A  58      24.919 -15.873 -11.610  1.00 95.35           H  
ATOM    924  CA  SER A  58      22.967 -15.399 -12.290  1.00 95.35           C  
ATOM    925  HA  SER A  58      22.763 -15.324 -13.358  1.00 95.35           H  
ATOM    926  C   SER A  58      22.121 -14.364 -11.553  1.00 95.35           C  
ATOM    927  CB  SER A  58      22.579 -16.810 -11.845  1.00 95.35           C  
ATOM    928  HB2 SER A  58      22.663 -16.891 -10.761  1.00 95.35           H  
ATOM    929  HB3 SER A  58      21.547 -17.006 -12.138  1.00 95.35           H  
ATOM    930  O   SER A  58      22.411 -13.998 -10.410  1.00 95.35           O  
ATOM    931  OG  SER A  58      23.435 -17.759 -12.456  1.00 95.35           O  
ATOM    932  HG  SER A  58      23.043 -18.629 -12.350  1.00 95.35           H  
ATOM    933  N   VAL A  59      21.075 -13.893 -12.218  1.00 94.96           N  
ATOM    934  H   VAL A  59      20.921 -14.221 -13.161  1.00 94.96           H  
ATOM    935  CA  VAL A  59      20.091 -12.949 -11.699  1.00 94.96           C  
ATOM    936  HA  VAL A  59      20.154 -12.943 -10.611  1.00 94.96           H  
ATOM    937  C   VAL A  59      18.687 -13.409 -12.059  1.00 94.96           C  
ATOM    938  CB  VAL A  59      20.331 -11.508 -12.195  1.00 94.96           C  
ATOM    939  HB  VAL A  59      19.491 -10.898 -11.863  1.00 94.96           H  
ATOM    940  O   VAL A  59      18.464 -14.008 -13.108  1.00 94.96           O  
ATOM    941  CG1 VAL A  59      21.590 -10.933 -11.535  1.00 94.96           C  
ATOM    942 HG11 VAL A  59      21.673  -9.883 -11.815  1.00 94.96           H  
ATOM    943 HG12 VAL A  59      22.469 -11.487 -11.862  1.00 94.96           H  
ATOM    944 HG13 VAL A  59      21.494 -11.017 -10.452  1.00 94.96           H  
ATOM    945  CG2 VAL A  59      20.433 -11.372 -13.720  1.00 94.96           C  
ATOM    946 HG21 VAL A  59      21.304 -11.908 -14.098  1.00 94.96           H  
ATOM    947 HG22 VAL A  59      19.535 -11.770 -14.194  1.00 94.96           H  
ATOM    948 HG23 VAL A  59      20.514 -10.319 -13.987  1.00 94.96           H  
ATOM    949  N   LYS A  60      17.757 -13.103 -11.158  1.00 95.28           N  
ATOM    950  H   LYS A  60      18.060 -12.629 -10.319  1.00 95.28           H  
ATOM    951  CA  LYS A  60      16.310 -13.197 -11.327  1.00 95.28           C  
ATOM    952  HA  LYS A  60      16.058 -13.383 -12.371  1.00 95.28           H  
ATOM    953  C   LYS A  60      15.768 -11.836 -10.912  1.00 95.28           C  
ATOM    954  CB  LYS A  60      15.781 -14.357 -10.466  1.00 95.28           C  
ATOM    955  HB2 LYS A  60      16.086 -14.203  -9.431  1.00 95.28           H  
ATOM    956  HB3 LYS A  60      16.235 -15.282 -10.821  1.00 95.28           H  
ATOM    957  O   LYS A  60      15.867 -11.479  -9.740  1.00 95.28           O  
ATOM    958  CG  LYS A  60      14.253 -14.513 -10.511  1.00 95.28           C  
ATOM    959  HG2 LYS A  60      13.927 -14.673 -11.539  1.00 95.28           H  
ATOM    960  HG3 LYS A  60      13.786 -13.604 -10.131  1.00 95.28           H  
ATOM    961  CD  LYS A  60      13.812 -15.699  -9.639  1.00 95.28           C  
ATOM    962  HD2 LYS A  60      14.150 -15.532  -8.616  1.00 95.28           H  
ATOM    963  HD3 LYS A  60      14.265 -16.617 -10.013  1.00 95.28           H  
ATOM    964  CE  LYS A  60      12.288 -15.851  -9.634  1.00 95.28           C  
ATOM    965  HE2 LYS A  60      11.850 -14.895  -9.351  1.00 95.28           H  
ATOM    966  HE3 LYS A  60      11.936 -16.093 -10.637  1.00 95.28           H  
ATOM    967  NZ  LYS A  60      11.828 -16.879  -8.664  1.00 95.28           N  
ATOM    968  HZ1 LYS A  60      12.216 -16.753  -7.740  1.00 95.28           H  
ATOM    969  HZ2 LYS A  60      11.998 -17.834  -8.947  1.00 95.28           H  
ATOM    970  HZ3 LYS A  60      10.845 -16.742  -8.479  1.00 95.28           H  
ATOM    971  N   GLU A  61      15.313 -11.035 -11.863  1.00 95.24           N  
ATOM    972  H   GLU A  61      15.273 -11.369 -12.815  1.00 95.24           H  
ATOM    973  CA  GLU A  61      14.908  -9.653 -11.596  1.00 95.24           C  
ATOM    974  HA  GLU A  61      14.499  -9.609 -10.587  1.00 95.24           H  
ATOM    975  C   GLU A  61      13.785  -9.191 -12.518  1.00 95.24           C  
ATOM    976  CB  GLU A  61      16.123  -8.703 -11.625  1.00 95.24           C  
ATOM    977  HB2 GLU A  61      16.819  -9.042 -10.857  1.00 95.24           H  
ATOM    978  HB3 GLU A  61      15.793  -7.703 -11.344  1.00 95.24           H  
ATOM    979  O   GLU A  61      13.481  -9.824 -13.527  1.00 95.24           O  
ATOM    980  CG  GLU A  61      16.868  -8.617 -12.966  1.00 95.24           C  
ATOM    981  HG2 GLU A  61      16.193  -8.210 -13.718  1.00 95.24           H  
ATOM    982  HG3 GLU A  61      17.164  -9.619 -13.279  1.00 95.24           H  
ATOM    983  CD  GLU A  61      18.135  -7.747 -12.867  1.00 95.24           C  
ATOM    984  OE1 GLU A  61      18.470  -7.095 -13.876  1.00 95.24           O  
ATOM    985  OE2 GLU A  61      18.819  -7.752 -11.812  1.00 95.24           O  
ATOM    986  N   LEU A  62      13.146  -8.087 -12.138  1.00 96.45           N  
ATOM    987  H   LEU A  62      13.491  -7.578 -11.337  1.00 96.45           H  
ATOM    988  CA  LEU A  62      12.141  -7.432 -12.957  1.00 96.45           C  
ATOM    989  HA  LEU A  62      11.730  -8.153 -13.664  1.00 96.45           H  
ATOM    990  C   LEU A  62      12.794  -6.314 -13.763  1.00 96.45           C  
ATOM    991  CB  LEU A  62      10.996  -6.915 -12.074  1.00 96.45           C  
ATOM    992  HB2 LEU A  62      10.314  -6.338 -12.699  1.00 96.45           H  
ATOM    993  HB3 LEU A  62      11.411  -6.246 -11.320  1.00 96.45           H  
ATOM    994  O   LEU A  62      13.489  -5.464 -13.206  1.00 96.45           O  
ATOM    995  CG  LEU A  62      10.201  -8.032 -11.375  1.00 96.45           C  
ATOM    996  HG  LEU A  62      10.862  -8.634 -10.752  1.00 96.45           H  
ATOM    997  CD1 LEU A  62       9.139  -7.405 -10.487  1.00 96.45           C  
ATOM    998 HD11 LEU A  62       9.607  -6.739  -9.763  1.00 96.45           H  
ATOM    999 HD12 LEU A  62       8.451  -6.841 -11.117  1.00 96.45           H  
ATOM   1000 HD13 LEU A  62       8.589  -8.183  -9.956  1.00 96.45           H  
ATOM   1001  CD2 LEU A  62       9.478  -8.928 -12.374  1.00 96.45           C  
ATOM   1002 HD21 LEU A  62       8.804  -9.606 -11.849  1.00 96.45           H  
ATOM   1003 HD22 LEU A  62      10.210  -9.536 -12.905  1.00 96.45           H  
ATOM   1004 HD23 LEU A  62       8.917  -8.323 -13.086  1.00 96.45           H  
ATOM   1005  N   VAL A  63      12.526  -6.286 -15.064  1.00 95.88           N  
ATOM   1006  H   VAL A  63      12.002  -7.058 -15.451  1.00 95.88           H  
ATOM   1007  CA  VAL A  63      12.991  -5.243 -15.979  1.00 95.88           C  
ATOM   1008  HA  VAL A  63      13.651  -4.562 -15.441  1.00 95.88           H  
ATOM   1009  C   VAL A  63      11.788  -4.456 -16.471  1.00 95.88           C  
ATOM   1010  CB  VAL A  63      13.805  -5.835 -17.142  1.00 95.88           C  
ATOM   1011  HB  VAL A  63      13.168  -6.486 -17.741  1.00 95.88           H  
ATOM   1012  O   VAL A  63      10.830  -5.025 -16.984  1.00 95.88           O  
ATOM   1013  CG1 VAL A  63      14.355  -4.728 -18.051  1.00 95.88           C  
ATOM   1014 HG11 VAL A  63      14.955  -5.178 -18.843  1.00 95.88           H  
ATOM   1015 HG12 VAL A  63      14.982  -4.049 -17.474  1.00 95.88           H  
ATOM   1016 HG13 VAL A  63      13.537  -4.178 -18.516  1.00 95.88           H  
ATOM   1017  CG2 VAL A  63      14.983  -6.660 -16.615  1.00 95.88           C  
ATOM   1018 HG21 VAL A  63      14.623  -7.543 -16.087  1.00 95.88           H  
ATOM   1019 HG22 VAL A  63      15.609  -6.995 -17.442  1.00 95.88           H  
ATOM   1020 HG23 VAL A  63      15.582  -6.060 -15.930  1.00 95.88           H  
ATOM   1021  N   GLY A  64      11.816  -3.135 -16.307  1.00 95.48           N  
ATOM   1022  H   GLY A  64      12.645  -2.717 -15.907  1.00 95.48           H  
ATOM   1023  CA  GLY A  64      10.793  -2.262 -16.876  1.00 95.48           C  
ATOM   1024  HA2 GLY A  64       9.803  -2.681 -16.696  1.00 95.48           H  
ATOM   1025  HA3 GLY A  64      10.843  -1.277 -16.412  1.00 95.48           H  
ATOM   1026  C   GLY A  64      11.014  -2.100 -18.377  1.00 95.48           C  
ATOM   1027  O   GLY A  64      12.100  -1.697 -18.792  1.00 95.48           O  
ATOM   1028  N   ILE A  65       9.986  -2.385 -19.172  1.00 95.15           N  
ATOM   1029  H   ILE A  65       9.128  -2.723 -18.758  1.00 95.15           H  
ATOM   1030  CA  ILE A  65       9.967  -2.122 -20.610  1.00 95.15           C  
ATOM   1031  HA  ILE A  65      10.983  -1.965 -20.970  1.00 95.15           H  
ATOM   1032  C   ILE A  65       9.188  -0.834 -20.827  1.00 95.15           C  
ATOM   1033  CB  ILE A  65       9.366  -3.311 -21.390  1.00 95.15           C  
ATOM   1034  HB  ILE A  65       8.324  -3.425 -21.090  1.00 95.15           H  
ATOM   1035  O   ILE A  65       8.005  -0.738 -20.491  1.00 95.15           O  
ATOM   1036  CG1 ILE A  65      10.079  -4.646 -21.075  1.00 95.15           C  
ATOM   1037 HG12 ILE A  65       9.934  -4.885 -20.022  1.00 95.15           H  
ATOM   1038 HG13 ILE A  65       9.602  -5.440 -21.649  1.00 95.15           H  
ATOM   1039  CG2 ILE A  65       9.387  -3.033 -22.904  1.00 95.15           C  
ATOM   1040 HG21 ILE A  65      10.397  -2.809 -23.245  1.00 95.15           H  
ATOM   1041 HG22 ILE A  65       9.022  -3.908 -23.442  1.00 95.15           H  
ATOM   1042 HG23 ILE A  65       8.739  -2.191 -23.146  1.00 95.15           H  
ATOM   1043  CD1 ILE A  65      11.585  -4.683 -21.374  1.00 95.15           C  
ATOM   1044 HD11 ILE A  65      11.765  -4.503 -22.433  1.00 95.15           H  
ATOM   1045 HD12 ILE A  65      12.117  -3.941 -20.778  1.00 95.15           H  
ATOM   1046 HD13 ILE A  65      11.972  -5.671 -21.125  1.00 95.15           H  
ATOM   1047  N   THR A  66       9.856   0.191 -21.340  1.00 92.26           N  
ATOM   1048  H   THR A  66      10.829   0.070 -21.583  1.00 92.26           H  
ATOM   1049  CA  THR A  66       9.211   1.479 -21.617  1.00 92.26           C  
ATOM   1050  HA  THR A  66       8.561   1.734 -20.780  1.00 92.26           H  
ATOM   1051  C   THR A  66       8.315   1.406 -22.848  1.00 92.26           C  
ATOM   1052  CB  THR A  66      10.225   2.613 -21.738  1.00 92.26           C  
ATOM   1053  HB  THR A  66       9.684   3.549 -21.875  1.00 92.26           H  
ATOM   1054  O   THR A  66       8.466   0.519 -23.686  1.00 92.26           O  
ATOM   1055  CG2 THR A  66      11.126   2.731 -20.509  1.00 92.26           C  
ATOM   1056 HG21 THR A  66      10.534   3.055 -19.652  1.00 92.26           H  
ATOM   1057 HG22 THR A  66      11.911   3.459 -20.710  1.00 92.26           H  
ATOM   1058 HG23 THR A  66      11.605   1.781 -20.273  1.00 92.26           H  
ATOM   1059  OG1 THR A  66      11.038   2.409 -22.854  1.00 92.26           O  
ATOM   1060  HG1 THR A  66      11.660   1.722 -22.602  1.00 92.26           H  
ATOM   1061  N   ILE A  67       7.385   2.355 -22.995  1.00 89.16           N  
ATOM   1062  H   ILE A  67       7.257   3.033 -22.258  1.00 89.16           H  
ATOM   1063  CA  ILE A  67       6.534   2.421 -24.197  1.00 89.16           C  
ATOM   1064  HA  ILE A  67       5.981   1.486 -24.278  1.00 89.16           H  
ATOM   1065  C   ILE A  67       7.397   2.521 -25.470  1.00 89.16           C  
ATOM   1066  CB  ILE A  67       5.509   3.578 -24.094  1.00 89.16           C  
ATOM   1067  HB  ILE A  67       6.052   4.515 -23.974  1.00 89.16           H  
ATOM   1068  O   ILE A  67       7.067   1.897 -26.473  1.00 89.16           O  
ATOM   1069  CG1 ILE A  67       4.567   3.385 -22.882  1.00 89.16           C  
ATOM   1070 HG12 ILE A  67       5.157   3.293 -21.970  1.00 89.16           H  
ATOM   1071 HG13 ILE A  67       4.001   2.461 -23.006  1.00 89.16           H  
ATOM   1072  CG2 ILE A  67       4.655   3.662 -25.374  1.00 89.16           C  
ATOM   1073 HG21 ILE A  67       5.280   3.744 -26.264  1.00 89.16           H  
ATOM   1074 HG22 ILE A  67       4.014   4.543 -25.352  1.00 89.16           H  
ATOM   1075 HG23 ILE A  67       4.038   2.769 -25.473  1.00 89.16           H  
ATOM   1076  CD1 ILE A  67       3.572   4.533 -22.667  1.00 89.16           C  
ATOM   1077 HD11 ILE A  67       4.101   5.486 -22.666  1.00 89.16           H  
ATOM   1078 HD12 ILE A  67       2.816   4.540 -23.452  1.00 89.16           H  
ATOM   1079 HD13 ILE A  67       3.067   4.399 -21.711  1.00 89.16           H  
ATOM   1080  N   MET A  68       8.522   3.243 -25.416  1.00 87.47           N  
ATOM   1081  H   MET A  68       8.773   3.676 -24.539  1.00 87.47           H  
ATOM   1082  CA  MET A  68       9.450   3.386 -26.549  1.00 87.47           C  
ATOM   1083  HA  MET A  68       8.882   3.635 -27.445  1.00 87.47           H  
ATOM   1084  C   MET A  68      10.231   2.101 -26.861  1.00 87.47           C  
ATOM   1085  CB  MET A  68      10.441   4.524 -26.265  1.00 87.47           C  
ATOM   1086  HB2 MET A  68      10.993   4.300 -25.352  1.00 87.47           H  
ATOM   1087  HB3 MET A  68      11.152   4.580 -27.090  1.00 87.47           H  
ATOM   1088  O   MET A  68      10.566   1.850 -28.013  1.00 87.47           O  
ATOM   1089  CG  MET A  68       9.754   5.888 -26.131  1.00 87.47           C  
ATOM   1090  HG2 MET A  68       9.115   5.886 -25.248  1.00 87.47           H  
ATOM   1091  HG3 MET A  68       9.121   6.042 -27.006  1.00 87.47           H  
ATOM   1092  SD  MET A  68      10.891   7.297 -26.019  1.00 87.47           S  
ATOM   1093  CE  MET A  68      11.702   6.953 -24.437  1.00 87.47           C  
ATOM   1094  HE1 MET A  68      12.278   6.030 -24.505  1.00 87.47           H  
ATOM   1095  HE2 MET A  68      12.372   7.775 -24.188  1.00 87.47           H  
ATOM   1096  HE3 MET A  68      10.940   6.857 -23.663  1.00 87.47           H  
ATOM   1097  N   GLU A  69      10.512   1.281 -25.849  1.00 93.75           N  
ATOM   1098  H   GLU A  69      10.221   1.545 -24.919  1.00 93.75           H  
ATOM   1099  CA  GLU A  69      11.239   0.011 -25.989  1.00 93.75           C  
ATOM   1100  HA  GLU A  69      11.981   0.081 -26.785  1.00 93.75           H  
ATOM   1101  C   GLU A  69      10.326  -1.170 -26.323  1.00 93.75           C  
ATOM   1102  CB  GLU A  69      11.945  -0.286 -24.669  1.00 93.75           C  
ATOM   1103  HB2 GLU A  69      12.305  -1.314 -24.676  1.00 93.75           H  
ATOM   1104  HB3 GLU A  69      11.197  -0.209 -23.880  1.00 93.75           H  
ATOM   1105  O   GLU A  69      10.807  -2.239 -26.689  1.00 93.75           O  
ATOM   1106  CG  GLU A  69      13.134   0.649 -24.385  1.00 93.75           C  
ATOM   1107  HG2 GLU A  69      12.855   1.686 -24.576  1.00 93.75           H  
ATOM   1108  HG3 GLU A  69      13.950   0.397 -25.062  1.00 93.75           H  
ATOM   1109  CD  GLU A  69      13.597   0.519 -22.930  1.00 93.75           C  
ATOM   1110  OE1 GLU A  69      14.806   0.643 -22.647  1.00 93.75           O  
ATOM   1111  OE2 GLU A  69      12.747   0.247 -22.051  1.00 93.75           O  
ATOM   1112  N   ARG A  70       9.007  -1.004 -26.189  1.00 93.66           N  
ATOM   1113  H   ARG A  70       8.683  -0.118 -25.828  1.00 93.66           H  
ATOM   1114  CA  ARG A  70       8.044  -2.093 -26.361  1.00 93.66           C  
ATOM   1115  HA  ARG A  70       8.238  -2.851 -25.603  1.00 93.66           H  
ATOM   1116  C   ARG A  70       8.214  -2.794 -27.706  1.00 93.66           C  
ATOM   1117  CB  ARG A  70       6.627  -1.544 -26.172  1.00 93.66           C  
ATOM   1118  HB2 ARG A  70       6.442  -0.753 -26.899  1.00 93.66           H  
ATOM   1119  HB3 ARG A  70       6.533  -1.129 -25.168  1.00 93.66           H  
ATOM   1120  O   ARG A  70       8.321  -4.012 -27.732  1.00 93.66           O  
ATOM   1121  CG  ARG A  70       5.595  -2.657 -26.361  1.00 93.66           C  
ATOM   1122  HG2 ARG A  70       5.682  -3.076 -27.364  1.00 93.66           H  
ATOM   1123  HG3 ARG A  70       5.771  -3.447 -25.630  1.00 93.66           H  
ATOM   1124  CD  ARG A  70       4.179  -2.123 -26.204  1.00 93.66           C  
ATOM   1125  HD2 ARG A  70       4.043  -1.281 -26.883  1.00 93.66           H  
ATOM   1126  HD3 ARG A  70       4.036  -1.791 -25.176  1.00 93.66           H  
ATOM   1127  NE  ARG A  70       3.220  -3.182 -26.535  1.00 93.66           N  
ATOM   1128  HE  ARG A  70       3.605  -4.039 -26.904  1.00 93.66           H  
ATOM   1129  NH1 ARG A  70       1.291  -2.021 -26.079  1.00 93.66           N  
ATOM   1130 HH11 ARG A  70       0.282  -2.003 -26.047  1.00 93.66           H  
ATOM   1131 HH12 ARG A  70       1.850  -1.206 -25.870  1.00 93.66           H  
ATOM   1132  NH2 ARG A  70       1.198  -4.144 -26.789  1.00 93.66           N  
ATOM   1133 HH21 ARG A  70       0.188  -4.138 -26.770  1.00 93.66           H  
ATOM   1134 HH22 ARG A  70       1.695  -4.960 -27.118  1.00 93.66           H  
ATOM   1135  CZ  ARG A  70       1.908  -3.107 -26.465  1.00 93.66           C  
ATOM   1136  N   SER A  71       8.261  -2.042 -28.805  1.00 94.85           N  
ATOM   1137  H   SER A  71       8.137  -1.044 -28.719  1.00 94.85           H  
ATOM   1138  CA  SER A  71       8.328  -2.632 -30.147  1.00 94.85           C  
ATOM   1139  HA  SER A  71       7.510  -3.344 -30.256  1.00 94.85           H  
ATOM   1140  C   SER A  71       9.632  -3.392 -30.395  1.00 94.85           C  
ATOM   1141  CB  SER A  71       8.165  -1.555 -31.221  1.00 94.85           C  
ATOM   1142  HB2 SER A  71       9.016  -0.875 -31.193  1.00 94.85           H  
ATOM   1143  HB3 SER A  71       8.124  -2.034 -32.199  1.00 94.85           H  
ATOM   1144  O   SER A  71       9.610  -4.423 -31.060  1.00 94.85           O  
ATOM   1145  OG  SER A  71       6.973  -0.822 -31.006  1.00 94.85           O  
ATOM   1146  HG  SER A  71       6.781  -0.310 -31.794  1.00 94.85           H  
ATOM   1147  N   SER A  72      10.763  -2.912 -29.865  1.00 96.02           N  
ATOM   1148  H   SER A  72      10.731  -2.127 -29.231  1.00 96.02           H  
ATOM   1149  CA  SER A  72      12.045  -3.611 -30.008  1.00 96.02           C  
ATOM   1150  HA  SER A  72      12.142  -3.954 -31.038  1.00 96.02           H  
ATOM   1151  C   SER A  72      12.101  -4.859 -29.132  1.00 96.02           C  
ATOM   1152  CB  SER A  72      13.231  -2.684 -29.726  1.00 96.02           C  
ATOM   1153  HB2 SER A  72      14.147  -3.275 -29.708  1.00 96.02           H  
ATOM   1154  HB3 SER A  72      13.307  -1.955 -30.534  1.00 96.02           H  
ATOM   1155  O   SER A  72      12.465  -5.921 -29.628  1.00 96.02           O  
ATOM   1156  OG  SER A  72      13.091  -1.991 -28.502  1.00 96.02           O  
ATOM   1157  HG  SER A  72      13.946  -1.621 -28.270  1.00 96.02           H  
ATOM   1158  N   PHE A  73      11.653  -4.764 -27.877  1.00 96.58           N  
ATOM   1159  H   PHE A  73      11.393  -3.855 -27.522  1.00 96.58           H  
ATOM   1160  CA  PHE A  73      11.564  -5.917 -26.984  1.00 96.58           C  
ATOM   1161  HA  PHE A  73      12.549  -6.378 -26.904  1.00 96.58           H  
ATOM   1162  C   PHE A  73      10.611  -6.995 -27.514  1.00 96.58           C  
ATOM   1163  CB  PHE A  73      11.122  -5.449 -25.592  1.00 96.58           C  
ATOM   1164  HB2 PHE A  73      11.872  -4.767 -25.192  1.00 96.58           H  
ATOM   1165  HB3 PHE A  73      10.185  -4.899 -25.679  1.00 96.58           H  
ATOM   1166  O   PHE A  73      10.916  -8.177 -27.435  1.00 96.58           O  
ATOM   1167  CG  PHE A  73      10.935  -6.601 -24.624  1.00 96.58           C  
ATOM   1168  CD1 PHE A  73       9.648  -7.084 -24.327  1.00 96.58           C  
ATOM   1169  HD1 PHE A  73       8.784  -6.607 -24.764  1.00 96.58           H  
ATOM   1170  CD2 PHE A  73      12.060  -7.249 -24.087  1.00 96.58           C  
ATOM   1171  HD2 PHE A  73      13.051  -6.926 -24.370  1.00 96.58           H  
ATOM   1172  CE1 PHE A  73       9.496  -8.205 -23.491  1.00 96.58           C  
ATOM   1173  HE1 PHE A  73       8.510  -8.583 -23.263  1.00 96.58           H  
ATOM   1174  CE2 PHE A  73      11.910  -8.354 -23.236  1.00 96.58           C  
ATOM   1175  HE2 PHE A  73      12.784  -8.856 -22.848  1.00 96.58           H  
ATOM   1176  CZ  PHE A  73      10.626  -8.839 -22.945  1.00 96.58           C  
ATOM   1177  HZ  PHE A  73      10.513  -9.706 -22.312  1.00 96.58           H  
ATOM   1178  N   GLU A  74       9.451  -6.619 -28.060  1.00 95.20           N  
ATOM   1179  H   GLU A  74       9.215  -5.637 -28.066  1.00 95.20           H  
ATOM   1180  CA  GLU A  74       8.470  -7.582 -28.578  1.00 95.20           C  
ATOM   1181  HA  GLU A  74       8.381  -8.399 -27.861  1.00 95.20           H  
ATOM   1182  C   GLU A  74       8.913  -8.251 -29.881  1.00 95.20           C  
ATOM   1183  CB  GLU A  74       7.088  -6.915 -28.733  1.00 95.20           C  
ATOM   1184  HB2 GLU A  74       6.418  -7.587 -29.269  1.00 95.20           H  
ATOM   1185  HB3 GLU A  74       7.179  -5.982 -29.290  1.00 95.20           H  
ATOM   1186  O   GLU A  74       8.507  -9.384 -30.133  1.00 95.20           O  
ATOM   1187  CG  GLU A  74       6.504  -6.655 -27.340  1.00 95.20           C  
ATOM   1188  HG2 GLU A  74       7.178  -6.016 -26.768  1.00 95.20           H  
ATOM   1189  HG3 GLU A  74       6.487  -7.615 -26.824  1.00 95.20           H  
ATOM   1190  CD  GLU A  74       5.096  -6.047 -27.265  1.00 95.20           C  
ATOM   1191  OE1 GLU A  74       4.537  -6.139 -26.143  1.00 95.20           O  
ATOM   1192  OE2 GLU A  74       4.563  -5.442 -28.214  1.00 95.20           O  
ATOM   1193  N   LYS A  75       9.756  -7.583 -30.679  1.00 96.77           N  
ATOM   1194  H   LYS A  75      10.043  -6.656 -30.396  1.00 96.77           H  
ATOM   1195  CA  LYS A  75      10.339  -8.150 -31.900  1.00 96.77           C  
ATOM   1196  HA  LYS A  75       9.544  -8.621 -32.478  1.00 96.77           H  
ATOM   1197  C   LYS A  75      11.348  -9.253 -31.582  1.00 96.77           C  
ATOM   1198  CB  LYS A  75      10.966  -7.019 -32.728  1.00 96.77           C  
ATOM   1199  HB2 LYS A  75      11.766  -6.553 -32.153  1.00 96.77           H  
ATOM   1200  HB3 LYS A  75      10.203  -6.268 -32.935  1.00 96.77           H  
ATOM   1201  O   LYS A  75      11.262 -10.329 -32.167  1.00 96.77           O  
ATOM   1202  CG  LYS A  75      11.529  -7.533 -34.059  1.00 96.77           C  
ATOM   1203  HG2 LYS A  75      12.272  -8.308 -33.869  1.00 96.77           H  
ATOM   1204  HG3 LYS A  75      10.720  -7.957 -34.653  1.00 96.77           H  
ATOM   1205  CD  LYS A  75      12.203  -6.403 -34.841  1.00 96.77           C  
ATOM   1206  HD2 LYS A  75      11.467  -5.636 -35.081  1.00 96.77           H  
ATOM   1207  HD3 LYS A  75      12.993  -5.973 -34.226  1.00 96.77           H  
ATOM   1208  CE  LYS A  75      12.802  -6.987 -36.123  1.00 96.77           C  
ATOM   1209  HE2 LYS A  75      13.435  -7.831 -35.846  1.00 96.77           H  
ATOM   1210  HE3 LYS A  75      11.995  -7.372 -36.746  1.00 96.77           H  
ATOM   1211  NZ  LYS A  75      13.604  -5.982 -36.861  1.00 96.77           N  
ATOM   1212  HZ1 LYS A  75      13.034  -5.192 -37.127  1.00 96.77           H  
ATOM   1213  HZ2 LYS A  75      14.367  -5.666 -36.280  1.00 96.77           H  
ATOM   1214  HZ3 LYS A  75      14.003  -6.400 -37.689  1.00 96.77           H  
ATOM   1215  N   ASP A  76      12.285  -8.983 -30.675  1.00 96.50           N  
ATOM   1216  H   ASP A  76      12.306  -8.067 -30.252  1.00 96.50           H  
ATOM   1217  CA  ASP A  76      13.250  -9.973 -30.194  1.00 96.50           C  
ATOM   1218  HA  ASP A  76      12.796 -10.962 -30.257  1.00 96.50           H  
ATOM   1219  C   ASP A  76      13.629  -9.696 -28.726  1.00 96.50           C  
ATOM   1220  CB  ASP A  76      14.485 -10.023 -31.104  1.00 96.50           C  
ATOM   1221  HB2 ASP A  76      15.087  -9.124 -30.976  1.00 96.50           H  
ATOM   1222  HB3 ASP A  76      14.154 -10.056 -32.142  1.00 96.50           H  
ATOM   1223  O   ASP A  76      14.492  -8.857 -28.442  1.00 96.50           O  
ATOM   1224  CG  ASP A  76      15.326 -11.279 -30.823  1.00 96.50           C  
ATOM   1225  OD1 ASP A  76      15.297 -11.783 -29.668  1.00 96.50           O  
ATOM   1226  OD2 ASP A  76      15.921 -11.787 -31.793  1.00 96.50           O  
ATOM   1227  N   PRO A  77      12.990 -10.395 -27.766  1.00 96.47           N  
ATOM   1228  CA  PRO A  77      13.278 -10.211 -26.349  1.00 96.47           C  
ATOM   1229  HA  PRO A  77      13.052  -9.180 -26.078  1.00 96.47           H  
ATOM   1230  C   PRO A  77      14.726 -10.524 -25.966  1.00 96.47           C  
ATOM   1231  CB  PRO A  77      12.321 -11.158 -25.617  1.00 96.47           C  
ATOM   1232  HB2 PRO A  77      12.009 -10.755 -24.653  1.00 96.47           H  
ATOM   1233  HB3 PRO A  77      12.790 -12.133 -25.480  1.00 96.47           H  
ATOM   1234  O   PRO A  77      15.225  -9.948 -25.002  1.00 96.47           O  
ATOM   1235  CG  PRO A  77      11.142 -11.306 -26.574  1.00 96.47           C  
ATOM   1236  HG2 PRO A  77      10.452 -10.473 -26.441  1.00 96.47           H  
ATOM   1237  HG3 PRO A  77      10.624 -12.254 -26.433  1.00 96.47           H  
ATOM   1238  CD  PRO A  77      11.808 -11.227 -27.947  1.00 96.47           C  
ATOM   1239  HD2 PRO A  77      12.117 -12.221 -28.271  1.00 96.47           H  
ATOM   1240  HD3 PRO A  77      11.117 -10.790 -28.667  1.00 96.47           H  
ATOM   1241  N   ILE A  78      15.384 -11.451 -26.672  1.00 97.04           N  
ATOM   1242  H   ILE A  78      15.029 -11.711 -27.581  1.00 97.04           H  
ATOM   1243  CA  ILE A  78      16.736 -11.897 -26.325  1.00 97.04           C  
ATOM   1244  HA  ILE A  78      16.831 -11.937 -25.240  1.00 97.04           H  
ATOM   1245  C   ILE A  78      17.742 -10.856 -26.778  1.00 97.04           C  
ATOM   1246  CB  ILE A  78      17.036 -13.301 -26.890  1.00 97.04           C  
ATOM   1247  HB  ILE A  78      16.964 -13.261 -27.977  1.00 97.04           H  
ATOM   1248  O   ILE A  78      18.462 -10.343 -25.929  1.00 97.04           O  
ATOM   1249  CG1 ILE A  78      16.013 -14.350 -26.395  1.00 97.04           C  
ATOM   1250 HG12 ILE A  78      15.041 -14.121 -26.831  1.00 97.04           H  
ATOM   1251 HG13 ILE A  78      16.308 -15.332 -26.767  1.00 97.04           H  
ATOM   1252  CG2 ILE A  78      18.468 -13.743 -26.540  1.00 97.04           C  
ATOM   1253 HG21 ILE A  78      18.645 -13.693 -25.466  1.00 97.04           H  
ATOM   1254 HG22 ILE A  78      18.648 -14.758 -26.892  1.00 97.04           H  
ATOM   1255 HG23 ILE A  78      19.192 -13.098 -27.037  1.00 97.04           H  
ATOM   1256  CD1 ILE A  78      15.851 -14.435 -24.870  1.00 97.04           C  
ATOM   1257 HD11 ILE A  78      16.770 -14.803 -24.413  1.00 97.04           H  
ATOM   1258 HD12 ILE A  78      15.578 -13.466 -24.451  1.00 97.04           H  
ATOM   1259 HD13 ILE A  78      15.038 -15.120 -24.630  1.00 97.04           H  
ATOM   1260  N   ASP A  79      17.708 -10.467 -28.053  1.00 97.03           N  
ATOM   1261  H   ASP A  79      17.068 -10.922 -28.689  1.00 97.03           H  
ATOM   1262  CA  ASP A  79      18.590  -9.426 -28.595  1.00 97.03           C  
ATOM   1263  HA  ASP A  79      19.627  -9.754 -28.520  1.00 97.03           H  
ATOM   1264  C   ASP A  79      18.450  -8.107 -27.815  1.00 97.03           C  
ATOM   1265  CB  ASP A  79      18.254  -9.229 -30.078  1.00 97.03           C  
ATOM   1266  HB2 ASP A  79      18.358 -10.181 -30.599  1.00 97.03           H  
ATOM   1267  HB3 ASP A  79      17.217  -8.906 -30.165  1.00 97.03           H  
ATOM   1268  O   ASP A  79      19.439  -7.496 -27.407  1.00 97.03           O  
ATOM   1269  CG  ASP A  79      19.165  -8.198 -30.751  1.00 97.03           C  
ATOM   1270  OD1 ASP A  79      20.391  -8.433 -30.781  1.00 97.03           O  
ATOM   1271  OD2 ASP A  79      18.623  -7.176 -31.235  1.00 97.03           O  
ATOM   1272  N   PHE A  80      17.216  -7.713 -27.475  1.00 97.32           N  
ATOM   1273  H   PHE A  80      16.432  -8.234 -27.840  1.00 97.32           H  
ATOM   1274  CA  PHE A  80      16.975  -6.529 -26.651  1.00 97.32           C  
ATOM   1275  HA  PHE A  80      17.408  -5.666 -27.158  1.00 97.32           H  
ATOM   1276  C   PHE A  80      17.630  -6.619 -25.261  1.00 97.32           C  
ATOM   1277  CB  PHE A  80      15.465  -6.317 -26.510  1.00 97.32           C  
ATOM   1278  HB2 PHE A  80      15.034  -6.183 -27.502  1.00 97.32           H  
ATOM   1279  HB3 PHE A  80      15.017  -7.211 -26.078  1.00 97.32           H  
ATOM   1280  O   PHE A  80      18.208  -5.642 -24.774  1.00 97.32           O  
ATOM   1281  CG  PHE A  80      15.111  -5.122 -25.648  1.00 97.32           C  
ATOM   1282  CD1 PHE A  80      14.985  -5.263 -24.252  1.00 97.32           C  
ATOM   1283  HD1 PHE A  80      15.148  -6.228 -23.795  1.00 97.32           H  
ATOM   1284  CD2 PHE A  80      14.937  -3.860 -26.239  1.00 97.32           C  
ATOM   1285  HD2 PHE A  80      15.056  -3.752 -27.307  1.00 97.32           H  
ATOM   1286  CE1 PHE A  80      14.628  -4.163 -23.457  1.00 97.32           C  
ATOM   1287  HE1 PHE A  80      14.488  -4.298 -22.395  1.00 97.32           H  
ATOM   1288  CE2 PHE A  80      14.606  -2.751 -25.443  1.00 97.32           C  
ATOM   1289  HE2 PHE A  80      14.459  -1.785 -25.903  1.00 97.32           H  
ATOM   1290  CZ  PHE A  80      14.431  -2.909 -24.058  1.00 97.32           C  
ATOM   1291  HZ  PHE A  80      14.132  -2.062 -23.459  1.00 97.32           H  
ATOM   1292  N   LEU A  81      17.514  -7.766 -24.583  1.00 97.11           N  
ATOM   1293  H   LEU A  81      17.100  -8.559 -25.053  1.00 97.11           H  
ATOM   1294  CA  LEU A  81      18.108  -7.966 -23.260  1.00 97.11           C  
ATOM   1295  HA  LEU A  81      17.919  -7.078 -22.657  1.00 97.11           H  
ATOM   1296  C   LEU A  81      19.637  -8.096 -23.353  1.00 97.11           C  
ATOM   1297  CB  LEU A  81      17.450  -9.182 -22.576  1.00 97.11           C  
ATOM   1298  HB2 LEU A  81      17.466 -10.016 -23.277  1.00 97.11           H  
ATOM   1299  HB3 LEU A  81      18.046  -9.467 -21.710  1.00 97.11           H  
ATOM   1300  O   LEU A  81      20.349  -7.544 -22.514  1.00 97.11           O  
ATOM   1301  CG  LEU A  81      16.000  -8.947 -22.103  1.00 97.11           C  
ATOM   1302  HG  LEU A  81      15.402  -8.531 -22.913  1.00 97.11           H  
ATOM   1303  CD1 LEU A  81      15.376 -10.271 -21.660  1.00 97.11           C  
ATOM   1304 HD11 LEU A  81      14.364 -10.106 -21.290  1.00 97.11           H  
ATOM   1305 HD12 LEU A  81      15.322 -10.939 -22.520  1.00 97.11           H  
ATOM   1306 HD13 LEU A  81      15.983 -10.729 -20.879  1.00 97.11           H  
ATOM   1307  CD2 LEU A  81      15.917  -7.979 -20.918  1.00 97.11           C  
ATOM   1308 HD21 LEU A  81      14.879  -7.875 -20.604  1.00 97.11           H  
ATOM   1309 HD22 LEU A  81      16.513  -8.357 -20.087  1.00 97.11           H  
ATOM   1310 HD23 LEU A  81      16.289  -6.998 -21.212  1.00 97.11           H  
ATOM   1311  N   GLU A  82      20.165  -8.735 -24.390  1.00 96.09           N  
ATOM   1312  H   GLU A  82      19.555  -9.172 -25.065  1.00 96.09           H  
ATOM   1313  CA  GLU A  82      21.607  -8.816 -24.633  1.00 96.09           C  
ATOM   1314  HA  GLU A  82      22.090  -9.183 -23.728  1.00 96.09           H  
ATOM   1315  C   GLU A  82      22.223  -7.439 -24.891  1.00 96.09           C  
ATOM   1316  CB  GLU A  82      21.911  -9.810 -25.760  1.00 96.09           C  
ATOM   1317  HB2 GLU A  82      22.964  -9.715 -26.026  1.00 96.09           H  
ATOM   1318  HB3 GLU A  82      21.302  -9.578 -26.634  1.00 96.09           H  
ATOM   1319  O   GLU A  82      23.239  -7.094 -24.281  1.00 96.09           O  
ATOM   1320  CG  GLU A  82      21.653 -11.255 -25.297  1.00 96.09           C  
ATOM   1321  HG2 GLU A  82      20.599 -11.389 -25.055  1.00 96.09           H  
ATOM   1322  HG3 GLU A  82      22.214 -11.424 -24.377  1.00 96.09           H  
ATOM   1323  CD  GLU A  82      22.077 -12.321 -26.313  1.00 96.09           C  
ATOM   1324  OE1 GLU A  82      22.174 -13.493 -25.871  1.00 96.09           O  
ATOM   1325  OE2 GLU A  82      22.346 -11.977 -27.483  1.00 96.09           O  
ATOM   1326  N   ALA A  83      21.540  -6.587 -25.659  1.00 95.88           N  
ATOM   1327  H   ALA A  83      20.757  -6.944 -26.188  1.00 95.88           H  
ATOM   1328  CA  ALA A  83      21.911  -5.185 -25.839  1.00 95.88           C  
ATOM   1329  HA  ALA A  83      22.929  -5.147 -26.226  1.00 95.88           H  
ATOM   1330  C   ALA A  83      21.884  -4.382 -24.521  1.00 95.88           C  
ATOM   1331  CB  ALA A  83      20.973  -4.574 -26.886  1.00 95.88           C  
ATOM   1332  HB1 ALA A  83      21.261  -3.541 -27.081  1.00 95.88           H  
ATOM   1333  HB2 ALA A  83      21.039  -5.142 -27.814  1.00 95.88           H  
ATOM   1334  HB3 ALA A  83      19.943  -4.603 -26.530  1.00 95.88           H  
ATOM   1335  O   ALA A  83      22.640  -3.422 -24.362  1.00 95.88           O  
ATOM   1336  N   LYS A  84      21.060  -4.787 -23.542  1.00 93.60           N  
ATOM   1337  H   LYS A  84      20.456  -5.569 -23.752  1.00 93.60           H  
ATOM   1338  CA  LYS A  84      21.056  -4.234 -22.173  1.00 93.60           C  
ATOM   1339  HA  LYS A  84      21.342  -3.184 -22.240  1.00 93.60           H  
ATOM   1340  C   LYS A  84      22.119  -4.846 -21.247  1.00 93.60           C  
ATOM   1341  CB  LYS A  84      19.643  -4.304 -21.564  1.00 93.60           C  
ATOM   1342  HB2 LYS A  84      19.208  -5.289 -21.727  1.00 93.60           H  
ATOM   1343  HB3 LYS A  84      19.714  -4.137 -20.489  1.00 93.60           H  
ATOM   1344  O   LYS A  84      22.218  -4.433 -20.091  1.00 93.60           O  
ATOM   1345  CG  LYS A  84      18.726  -3.225 -22.154  1.00 93.60           C  
ATOM   1346  HG2 LYS A  84      18.480  -3.474 -23.186  1.00 93.60           H  
ATOM   1347  HG3 LYS A  84      19.258  -2.274 -22.146  1.00 93.60           H  
ATOM   1348  CD  LYS A  84      17.435  -3.061 -21.338  1.00 93.60           C  
ATOM   1349  HD2 LYS A  84      17.685  -2.904 -20.289  1.00 93.60           H  
ATOM   1350  HD3 LYS A  84      16.825  -3.959 -21.440  1.00 93.60           H  
ATOM   1351  CE  LYS A  84      16.686  -1.836 -21.878  1.00 93.60           C  
ATOM   1352  HE2 LYS A  84      17.368  -0.987 -21.882  1.00 93.60           H  
ATOM   1353  HE3 LYS A  84      16.419  -2.024 -22.918  1.00 93.60           H  
ATOM   1354  NZ  LYS A  84      15.474  -1.480 -21.097  1.00 93.60           N  
ATOM   1355  HZ1 LYS A  84      15.082  -0.642 -21.502  1.00 93.60           H  
ATOM   1356  HZ2 LYS A  84      15.684  -1.278 -20.130  1.00 93.60           H  
ATOM   1357  HZ3 LYS A  84      14.757  -2.188 -21.163  1.00 93.60           H  
ATOM   1358  N   GLY A  85      22.933  -5.782 -21.733  1.00 95.10           N  
ATOM   1359  H   GLY A  85      22.800  -6.076 -22.690  1.00 95.10           H  
ATOM   1360  CA  GLY A  85      24.034  -6.401 -20.989  1.00 95.10           C  
ATOM   1361  HA2 GLY A  85      24.819  -6.652 -21.702  1.00 95.10           H  
ATOM   1362  HA3 GLY A  85      24.438  -5.689 -20.269  1.00 95.10           H  
ATOM   1363  C   GLY A  85      23.669  -7.686 -20.242  1.00 95.10           C  
ATOM   1364  O   GLY A  85      24.486  -8.184 -19.460  1.00 95.10           O  
ATOM   1365  N   TYR A  86      22.473  -8.234 -20.467  1.00 96.78           N  
ATOM   1366  H   TYR A  86      21.870  -7.815 -21.161  1.00 96.78           H  
ATOM   1367  CA  TYR A  86      22.144  -9.586 -20.022  1.00 96.78           C  
ATOM   1368  HA  TYR A  86      22.526  -9.726 -19.011  1.00 96.78           H  
ATOM   1369  C   TYR A  86      22.838 -10.614 -20.923  1.00 96.78           C  
ATOM   1370  CB  TYR A  86      20.625  -9.788 -19.974  1.00 96.78           C  
ATOM   1371  HB2 TYR A  86      20.429 -10.819 -19.680  1.00 96.78           H  
ATOM   1372  HB3 TYR A  86      20.216  -9.651 -20.975  1.00 96.78           H  
ATOM   1373  O   TYR A  86      23.062 -10.381 -22.101  1.00 96.78           O  
ATOM   1374  CG  TYR A  86      19.913  -8.875 -18.991  1.00 96.78           C  
ATOM   1375  CD1 TYR A  86      19.846  -9.231 -17.632  1.00 96.78           C  
ATOM   1376  HD1 TYR A  86      20.282 -10.162 -17.300  1.00 96.78           H  
ATOM   1377  CD2 TYR A  86      19.346  -7.658 -19.414  1.00 96.78           C  
ATOM   1378  HD2 TYR A  86      19.371  -7.377 -20.456  1.00 96.78           H  
ATOM   1379  CE1 TYR A  86      19.247  -8.361 -16.700  1.00 96.78           C  
ATOM   1380  HE1 TYR A  86      19.208  -8.626 -15.654  1.00 96.78           H  
ATOM   1381  CE2 TYR A  86      18.756  -6.782 -18.490  1.00 96.78           C  
ATOM   1382  HE2 TYR A  86      18.348  -5.835 -18.813  1.00 96.78           H  
ATOM   1383  OH  TYR A  86      18.195  -6.237 -16.247  1.00 96.78           O  
ATOM   1384  HH  TYR A  86      18.288  -6.552 -15.345  1.00 96.78           H  
ATOM   1385  CZ  TYR A  86      18.719  -7.124 -17.128  1.00 96.78           C  
ATOM   1386  N   LYS A  87      23.211 -11.763 -20.370  1.00 95.95           N  
ATOM   1387  H   LYS A  87      23.057 -11.883 -19.379  1.00 95.95           H  
ATOM   1388  CA  LYS A  87      23.800 -12.887 -21.107  1.00 95.95           C  
ATOM   1389  HA  LYS A  87      23.614 -12.757 -22.173  1.00 95.95           H  
ATOM   1390  C   LYS A  87      23.122 -14.176 -20.686  1.00 95.95           C  
ATOM   1391  CB  LYS A  87      25.318 -12.965 -20.874  1.00 95.95           C  
ATOM   1392  HB2 LYS A  87      25.517 -13.148 -19.818  1.00 95.95           H  
ATOM   1393  HB3 LYS A  87      25.707 -13.805 -21.448  1.00 95.95           H  
ATOM   1394  O   LYS A  87      22.640 -14.265 -19.558  1.00 95.95           O  
ATOM   1395  CG  LYS A  87      26.049 -11.686 -21.312  1.00 95.95           C  
ATOM   1396  HG2 LYS A  87      25.838 -10.891 -20.596  1.00 95.95           H  
ATOM   1397  HG3 LYS A  87      25.688 -11.381 -22.294  1.00 95.95           H  
ATOM   1398  CD  LYS A  87      27.563 -11.907 -21.396  1.00 95.95           C  
ATOM   1399  HD2 LYS A  87      27.923 -12.327 -20.457  1.00 95.95           H  
ATOM   1400  HD3 LYS A  87      27.774 -12.616 -22.197  1.00 95.95           H  
ATOM   1401  CE  LYS A  87      28.251 -10.572 -21.699  1.00 95.95           C  
ATOM   1402  HE2 LYS A  87      27.933 -10.257 -22.693  1.00 95.95           H  
ATOM   1403  HE3 LYS A  87      27.902  -9.820 -20.992  1.00 95.95           H  
ATOM   1404  NZ  LYS A  87      29.731 -10.659 -21.646  1.00 95.95           N  
ATOM   1405  HZ1 LYS A  87      30.141  -9.874 -22.131  1.00 95.95           H  
ATOM   1406  HZ2 LYS A  87      30.084 -11.519 -22.042  1.00 95.95           H  
ATOM   1407  HZ3 LYS A  87      30.080 -10.526 -20.707  1.00 95.95           H  
ATOM   1408  N   GLU A  88      23.121 -15.180 -21.560  1.00 95.69           N  
ATOM   1409  H   GLU A  88      23.501 -15.015 -22.481  1.00 95.69           H  
ATOM   1410  CA  GLU A  88      22.500 -16.486 -21.283  1.00 95.69           C  
ATOM   1411  HA  GLU A  88      22.446 -17.038 -22.221  1.00 95.69           H  
ATOM   1412  C   GLU A  88      21.044 -16.338 -20.792  1.00 95.69           C  
ATOM   1413  CB  GLU A  88      23.363 -17.314 -20.313  1.00 95.69           C  
ATOM   1414  HB2 GLU A  88      23.415 -16.804 -19.351  1.00 95.69           H  
ATOM   1415  HB3 GLU A  88      22.861 -18.270 -20.160  1.00 95.69           H  
ATOM   1416  O   GLU A  88      20.640 -16.904 -19.773  1.00 95.69           O  
ATOM   1417  CG  GLU A  88      24.796 -17.600 -20.791  1.00 95.69           C  
ATOM   1418  HG2 GLU A  88      25.312 -16.658 -20.975  1.00 95.69           H  
ATOM   1419  HG3 GLU A  88      24.761 -18.168 -21.720  1.00 95.69           H  
ATOM   1420  CD  GLU A  88      25.562 -18.399 -19.726  1.00 95.69           C  
ATOM   1421  OE1 GLU A  88      26.751 -18.119 -19.446  1.00 95.69           O  
ATOM   1422  OE2 GLU A  88      24.961 -19.240 -19.021  1.00 95.69           O  
ATOM   1423  N   VAL A  89      20.267 -15.498 -21.480  1.00 96.76           N  
ATOM   1424  H   VAL A  89      20.633 -15.075 -22.321  1.00 96.76           H  
ATOM   1425  CA  VAL A  89      18.881 -15.202 -21.106  1.00 96.76           C  
ATOM   1426  HA  VAL A  89      18.862 -14.924 -20.052  1.00 96.76           H  
ATOM   1427  C   VAL A  89      18.016 -16.452 -21.282  1.00 96.76           C  
ATOM   1428  CB  VAL A  89      18.328 -14.020 -21.921  1.00 96.76           C  
ATOM   1429  HB  VAL A  89      18.379 -14.267 -22.982  1.00 96.76           H  
ATOM   1430  O   VAL A  89      17.942 -17.040 -22.361  1.00 96.76           O  
ATOM   1431  CG1 VAL A  89      16.873 -13.719 -21.541  1.00 96.76           C  
ATOM   1432 HG11 VAL A  89      16.522 -12.872 -22.131  1.00 96.76           H  
ATOM   1433 HG12 VAL A  89      16.797 -13.481 -20.480  1.00 96.76           H  
ATOM   1434 HG13 VAL A  89      16.234 -14.572 -21.771  1.00 96.76           H  
ATOM   1435  CG2 VAL A  89      19.140 -12.739 -21.691  1.00 96.76           C  
ATOM   1436 HG21 VAL A  89      18.752 -11.943 -22.326  1.00 96.76           H  
ATOM   1437 HG22 VAL A  89      19.070 -12.434 -20.647  1.00 96.76           H  
ATOM   1438 HG23 VAL A  89      20.185 -12.892 -21.960  1.00 96.76           H  
ATOM   1439  N   ARG A  90      17.308 -16.845 -20.222  1.00 95.44           N  
ATOM   1440  H   ARG A  90      17.409 -16.323 -19.364  1.00 95.44           H  
ATOM   1441  CA  ARG A  90      16.362 -17.966 -20.239  1.00 95.44           C  
ATOM   1442  HA  ARG A  90      16.743 -18.759 -20.882  1.00 95.44           H  
ATOM   1443  C   ARG A  90      15.035 -17.531 -20.848  1.00 95.44           C  
ATOM   1444  CB  ARG A  90      16.194 -18.508 -18.813  1.00 95.44           C  
ATOM   1445  HB2 ARG A  90      15.358 -19.207 -18.792  1.00 95.44           H  
ATOM   1446  HB3 ARG A  90      15.934 -17.683 -18.149  1.00 95.44           H  
ATOM   1447  O   ARG A  90      14.135 -17.097 -20.133  1.00 95.44           O  
ATOM   1448  CG  ARG A  90      17.462 -19.197 -18.282  1.00 95.44           C  
ATOM   1449  HG2 ARG A  90      18.307 -18.510 -18.331  1.00 95.44           H  
ATOM   1450  HG3 ARG A  90      17.302 -19.457 -17.236  1.00 95.44           H  
ATOM   1451  CD  ARG A  90      17.800 -20.474 -19.067  1.00 95.44           C  
ATOM   1452  HD2 ARG A  90      18.033 -20.218 -20.100  1.00 95.44           H  
ATOM   1453  HD3 ARG A  90      18.696 -20.929 -18.645  1.00 95.44           H  
ATOM   1454  NE  ARG A  90      16.670 -21.427 -19.043  1.00 95.44           N  
ATOM   1455  HE  ARG A  90      15.935 -21.305 -19.725  1.00 95.44           H  
ATOM   1456  NH1 ARG A  90      17.251 -22.567 -17.137  1.00 95.44           N  
ATOM   1457 HH11 ARG A  90      17.036 -23.293 -16.469  1.00 95.44           H  
ATOM   1458 HH12 ARG A  90      18.131 -22.071 -17.130  1.00 95.44           H  
ATOM   1459  NH2 ARG A  90      15.318 -23.018 -18.157  1.00 95.44           N  
ATOM   1460 HH21 ARG A  90      14.592 -22.761 -18.809  1.00 95.44           H  
ATOM   1461 HH22 ARG A  90      15.079 -23.719 -17.469  1.00 95.44           H  
ATOM   1462  CZ  ARG A  90      16.421 -22.334 -18.120  1.00 95.44           C  
ATOM   1463  N   LYS A  91      14.928 -17.637 -22.178  1.00 93.61           N  
ATOM   1464  H   LYS A  91      15.762 -17.918 -22.673  1.00 93.61           H  
ATOM   1465  CA  LYS A  91      13.742 -17.232 -22.958  1.00 93.61           C  
ATOM   1466  HA  LYS A  91      13.635 -16.149 -22.885  1.00 93.61           H  
ATOM   1467  C   LYS A  91      12.439 -17.838 -22.430  1.00 93.61           C  
ATOM   1468  CB  LYS A  91      13.945 -17.624 -24.433  1.00 93.61           C  
ATOM   1469  HB2 LYS A  91      13.883 -18.707 -24.535  1.00 93.61           H  
ATOM   1470  HB3 LYS A  91      14.941 -17.319 -24.755  1.00 93.61           H  
ATOM   1471  O   LYS A  91      11.426 -17.151 -22.376  1.00 93.61           O  
ATOM   1472  CG  LYS A  91      12.892 -16.966 -25.344  1.00 93.61           C  
ATOM   1473  HG2 LYS A  91      12.887 -15.890 -25.174  1.00 93.61           H  
ATOM   1474  HG3 LYS A  91      11.904 -17.360 -25.106  1.00 93.61           H  
ATOM   1475  CD  LYS A  91      13.191 -17.233 -26.825  1.00 93.61           C  
ATOM   1476  HD2 LYS A  91      14.182 -16.846 -27.060  1.00 93.61           H  
ATOM   1477  HD3 LYS A  91      13.176 -18.308 -27.008  1.00 93.61           H  
ATOM   1478  CE  LYS A  91      12.145 -16.541 -27.708  1.00 93.61           C  
ATOM   1479  HE2 LYS A  91      11.170 -16.986 -27.509  1.00 93.61           H  
ATOM   1480  HE3 LYS A  91      12.098 -15.490 -27.423  1.00 93.61           H  
ATOM   1481  NZ  LYS A  91      12.483 -16.650 -29.151  1.00 93.61           N  
ATOM   1482  HZ1 LYS A  91      11.790 -16.186 -29.720  1.00 93.61           H  
ATOM   1483  HZ2 LYS A  91      12.546 -17.616 -29.440  1.00 93.61           H  
ATOM   1484  HZ3 LYS A  91      13.370 -16.204 -29.340  1.00 93.61           H  
ATOM   1485  N   ASP A  92      12.490 -19.102 -22.024  1.00 94.13           N  
ATOM   1486  H   ASP A  92      13.390 -19.560 -22.004  1.00 94.13           H  
ATOM   1487  CA  ASP A  92      11.376 -19.886 -21.482  1.00 94.13           C  
ATOM   1488  HA  ASP A  92      10.540 -19.841 -22.179  1.00 94.13           H  
ATOM   1489  C   ASP A  92      10.852 -19.371 -20.131  1.00 94.13           C  
ATOM   1490  CB  ASP A  92      11.838 -21.354 -21.375  1.00 94.13           C  
ATOM   1491  HB2 ASP A  92      11.011 -21.953 -20.994  1.00 94.13           H  
ATOM   1492  HB3 ASP A  92      12.069 -21.717 -22.376  1.00 94.13           H  
ATOM   1493  O   ASP A  92       9.727 -19.677 -19.751  1.00 94.13           O  
ATOM   1494  CG  ASP A  92      13.078 -21.572 -20.483  1.00 94.13           C  
ATOM   1495  OD1 ASP A  92      14.148 -20.962 -20.738  1.00 94.13           O  
ATOM   1496  OD2 ASP A  92      13.022 -22.381 -19.533  1.00 94.13           O  
ATOM   1497  N   LEU A  93      11.645 -18.563 -19.422  1.00 93.46           N  
ATOM   1498  H   LEU A  93      12.546 -18.324 -19.810  1.00 93.46           H  
ATOM   1499  CA  LEU A  93      11.307 -18.000 -18.112  1.00 93.46           C  
ATOM   1500  HA  LEU A  93      10.395 -18.472 -17.747  1.00 93.46           H  
ATOM   1501  C   LEU A  93      10.988 -16.499 -18.171  1.00 93.46           C  
ATOM   1502  CB  LEU A  93      12.441 -18.312 -17.118  1.00 93.46           C  
ATOM   1503  HB2 LEU A  93      13.341 -17.796 -17.452  1.00 93.46           H  
ATOM   1504  HB3 LEU A  93      12.165 -17.908 -16.144  1.00 93.46           H  
ATOM   1505  O   LEU A  93      10.851 -15.860 -17.125  1.00 93.46           O  
ATOM   1506  CG  LEU A  93      12.759 -19.808 -16.948  1.00 93.46           C  
ATOM   1507  HG  LEU A  93      13.112 -20.217 -17.895  1.00 93.46           H  
ATOM   1508  CD1 LEU A  93      13.885 -19.968 -15.923  1.00 93.46           C  
ATOM   1509 HD11 LEU A  93      14.758 -19.404 -16.249  1.00 93.46           H  
ATOM   1510 HD12 LEU A  93      14.151 -21.022 -15.845  1.00 93.46           H  
ATOM   1511 HD13 LEU A  93      13.553 -19.605 -14.950  1.00 93.46           H  
ATOM   1512  CD2 LEU A  93      11.553 -20.618 -16.466  1.00 93.46           C  
ATOM   1513 HD21 LEU A  93      11.146 -20.192 -15.549  1.00 93.46           H  
ATOM   1514 HD22 LEU A  93      10.782 -20.623 -17.237  1.00 93.46           H  
ATOM   1515 HD23 LEU A  93      11.847 -21.653 -16.296  1.00 93.46           H  
ATOM   1516  N   ILE A  94      10.884 -15.919 -19.372  1.00 95.07           N  
ATOM   1517  H   ILE A  94      10.969 -16.497 -20.196  1.00 95.07           H  
ATOM   1518  CA  ILE A  94      10.475 -14.523 -19.533  1.00 95.07           C  
ATOM   1519  HA  ILE A  94      10.956 -13.945 -18.744  1.00 95.07           H  
ATOM   1520  C   ILE A  94       8.963 -14.422 -19.342  1.00 95.07           C  
ATOM   1521  CB  ILE A  94      10.936 -13.920 -20.877  1.00 95.07           C  
ATOM   1522  HB  ILE A  94      10.520 -14.515 -21.690  1.00 95.07           H  
ATOM   1523  O   ILE A  94       8.188 -14.893 -20.172  1.00 95.07           O  
ATOM   1524  CG1 ILE A  94      12.478 -13.947 -20.980  1.00 95.07           C  
ATOM   1525 HG12 ILE A  94      12.821 -14.975 -20.865  1.00 95.07           H  
ATOM   1526 HG13 ILE A  94      12.911 -13.357 -20.172  1.00 95.07           H  
ATOM   1527  CG2 ILE A  94      10.419 -12.471 -21.014  1.00 95.07           C  
ATOM   1528 HG21 ILE A  94      10.708 -12.062 -21.982  1.00 95.07           H  
ATOM   1529 HG22 ILE A  94      10.831 -11.853 -20.216  1.00 95.07           H  
ATOM   1530 HG23 ILE A  94       9.331 -12.446 -20.968  1.00 95.07           H  
ATOM   1531  CD1 ILE A  94      13.025 -13.435 -22.319  1.00 95.07           C  
ATOM   1532 HD11 ILE A  94      12.517 -13.933 -23.145  1.00 95.07           H  
ATOM   1533 HD12 ILE A  94      12.893 -12.356 -22.403  1.00 95.07           H  
ATOM   1534 HD13 ILE A  94      14.091 -13.653 -22.378  1.00 95.07           H  
ATOM   1535  N   ILE A  95       8.539 -13.744 -18.276  1.00 94.16           N  
ATOM   1536  H   ILE A  95       9.239 -13.401 -17.633  1.00 94.16           H  
ATOM   1537  CA  ILE A  95       7.117 -13.528 -17.969  1.00 94.16           C  
ATOM   1538  HA  ILE A  95       6.510 -14.062 -18.700  1.00 94.16           H  
ATOM   1539  C   ILE A  95       6.802 -12.041 -18.096  1.00 94.16           C  
ATOM   1540  CB  ILE A  95       6.736 -14.097 -16.583  1.00 94.16           C  
ATOM   1541  HB  ILE A  95       7.268 -13.537 -15.814  1.00 94.16           H  
ATOM   1542  O   ILE A  95       7.389 -11.221 -17.389  1.00 94.16           O  
ATOM   1543  CG1 ILE A  95       7.144 -15.587 -16.471  1.00 94.16           C  
ATOM   1544 HG12 ILE A  95       8.218 -15.680 -16.627  1.00 94.16           H  
ATOM   1545 HG13 ILE A  95       6.641 -16.163 -17.247  1.00 94.16           H  
ATOM   1546  CG2 ILE A  95       5.225 -13.917 -16.340  1.00 94.16           C  
ATOM   1547 HG21 ILE A  95       4.935 -12.869 -16.415  1.00 94.16           H  
ATOM   1548 HG22 ILE A  95       4.959 -14.249 -15.336  1.00 94.16           H  
ATOM   1549 HG23 ILE A  95       4.654 -14.500 -17.062  1.00 94.16           H  
ATOM   1550  CD1 ILE A  95       6.846 -16.223 -15.109  1.00 94.16           C  
ATOM   1551 HD11 ILE A  95       7.236 -15.595 -14.307  1.00 94.16           H  
ATOM   1552 HD12 ILE A  95       5.772 -16.356 -14.978  1.00 94.16           H  
ATOM   1553 HD13 ILE A  95       7.322 -17.202 -15.058  1.00 94.16           H  
ATOM   1554  N   LYS A  96       5.863 -11.682 -18.981  1.00 94.23           N  
ATOM   1555  H   LYS A  96       5.394 -12.417 -19.491  1.00 94.23           H  
ATOM   1556  CA  LYS A  96       5.330 -10.316 -19.066  1.00 94.23           C  
ATOM   1557  HA  LYS A  96       6.150  -9.609 -18.935  1.00 94.23           H  
ATOM   1558  C   LYS A  96       4.352 -10.069 -17.923  1.00 94.23           C  
ATOM   1559  CB  LYS A  96       4.659 -10.044 -20.422  1.00 94.23           C  
ATOM   1560  HB2 LYS A  96       4.147  -9.083 -20.357  1.00 94.23           H  
ATOM   1561  HB3 LYS A  96       3.909 -10.812 -20.612  1.00 94.23           H  
ATOM   1562  O   LYS A  96       3.404 -10.822 -17.737  1.00 94.23           O  
ATOM   1563  CG  LYS A  96       5.641  -9.982 -21.603  1.00 94.23           C  
ATOM   1564  HG2 LYS A  96       6.408  -9.234 -21.399  1.00 94.23           H  
ATOM   1565  HG3 LYS A  96       6.113 -10.954 -21.743  1.00 94.23           H  
ATOM   1566  CD  LYS A  96       4.892  -9.583 -22.883  1.00 94.23           C  
ATOM   1567  HD2 LYS A  96       4.114 -10.321 -23.080  1.00 94.23           H  
ATOM   1568  HD3 LYS A  96       4.424  -8.611 -22.730  1.00 94.23           H  
ATOM   1569  CE  LYS A  96       5.832  -9.501 -24.091  1.00 94.23           C  
ATOM   1570  HE2 LYS A  96       6.619  -8.780 -23.872  1.00 94.23           H  
ATOM   1571  HE3 LYS A  96       6.290 -10.478 -24.243  1.00 94.23           H  
ATOM   1572  NZ  LYS A  96       5.105  -9.076 -25.314  1.00 94.23           N  
ATOM   1573  HZ1 LYS A  96       4.789  -8.119 -25.243  1.00 94.23           H  
ATOM   1574  HZ2 LYS A  96       5.710  -9.109 -26.123  1.00 94.23           H  
ATOM   1575  HZ3 LYS A  96       4.307  -9.667 -25.495  1.00 94.23           H  
ATOM   1576  N   LEU A  97       4.581  -8.989 -17.188  1.00 94.25           N  
ATOM   1577  H   LEU A  97       5.394  -8.431 -17.406  1.00 94.25           H  
ATOM   1578  CA  LEU A  97       3.815  -8.593 -16.015  1.00 94.25           C  
ATOM   1579  HA  LEU A  97       2.994  -9.289 -15.843  1.00 94.25           H  
ATOM   1580  C   LEU A  97       3.237  -7.193 -16.249  1.00 94.25           C  
ATOM   1581  CB  LEU A  97       4.728  -8.649 -14.781  1.00 94.25           C  
ATOM   1582  HB2 LEU A  97       4.186  -8.245 -13.925  1.00 94.25           H  
ATOM   1583  HB3 LEU A  97       5.596  -8.016 -14.961  1.00 94.25           H  
ATOM   1584  O   LEU A  97       3.958  -6.191 -16.118  1.00 94.25           O  
ATOM   1585  CG  LEU A  97       5.206 -10.072 -14.438  1.00 94.25           C  
ATOM   1586  HG  LEU A  97       5.590 -10.568 -15.330  1.00 94.25           H  
ATOM   1587  CD1 LEU A  97       6.353  -9.983 -13.439  1.00 94.25           C  
ATOM   1588 HD11 LEU A  97       7.207  -9.527 -13.940  1.00 94.25           H  
ATOM   1589 HD12 LEU A  97       6.638 -10.984 -13.116  1.00 94.25           H  
ATOM   1590 HD13 LEU A  97       6.062  -9.385 -12.576  1.00 94.25           H  
ATOM   1591  CD2 LEU A  97       4.090 -10.928 -13.847  1.00 94.25           C  
ATOM   1592 HD21 LEU A  97       4.495 -11.894 -13.547  1.00 94.25           H  
ATOM   1593 HD22 LEU A  97       3.645 -10.437 -12.981  1.00 94.25           H  
ATOM   1594 HD23 LEU A  97       3.316 -11.105 -14.594  1.00 94.25           H  
ATOM   1595  N   PRO A  98       1.945  -7.098 -16.615  1.00 91.43           N  
ATOM   1596  CA  PRO A  98       1.237  -5.830 -16.677  1.00 91.43           C  
ATOM   1597  HA  PRO A  98       1.662  -5.233 -17.484  1.00 91.43           H  
ATOM   1598  C   PRO A  98       1.332  -5.058 -15.359  1.00 91.43           C  
ATOM   1599  CB  PRO A  98      -0.218  -6.174 -17.013  1.00 91.43           C  
ATOM   1600  HB2 PRO A  98      -0.677  -5.418 -17.651  1.00 91.43           H  
ATOM   1601  HB3 PRO A  98      -0.796  -6.300 -16.098  1.00 91.43           H  
ATOM   1602  O   PRO A  98       1.557  -5.623 -14.280  1.00 91.43           O  
ATOM   1603  CG  PRO A  98      -0.111  -7.522 -17.722  1.00 91.43           C  
ATOM   1604  HG2 PRO A  98       0.143  -7.367 -18.770  1.00 91.43           H  
ATOM   1605  HG3 PRO A  98      -1.028  -8.104 -17.629  1.00 91.43           H  
ATOM   1606  CD  PRO A  98       1.058  -8.188 -17.002  1.00 91.43           C  
ATOM   1607  HD2 PRO A  98       0.695  -8.705 -16.114  1.00 91.43           H  
ATOM   1608  HD3 PRO A  98       1.552  -8.893 -17.670  1.00 91.43           H  
ATOM   1609  N   LYS A  99       1.131  -3.742 -15.437  1.00 90.03           N  
ATOM   1610  H   LYS A  99       0.879  -3.348 -16.332  1.00 90.03           H  
ATOM   1611  CA  LYS A  99       1.049  -2.908 -14.240  1.00 90.03           C  
ATOM   1612  HA  LYS A  99       1.994  -2.994 -13.703  1.00 90.03           H  
ATOM   1613  C   LYS A  99      -0.067  -3.426 -13.329  1.00 90.03           C  
ATOM   1614  CB  LYS A  99       0.820  -1.451 -14.648  1.00 90.03           C  
ATOM   1615  HB2 LYS A  99       1.482  -1.206 -15.478  1.00 90.03           H  
ATOM   1616  HB3 LYS A  99      -0.211  -1.323 -14.976  1.00 90.03           H  
ATOM   1617  O   LYS A  99      -1.154  -3.732 -13.801  1.00 90.03           O  
ATOM   1618  CG  LYS A  99       1.126  -0.504 -13.485  1.00 90.03           C  
ATOM   1619  HG2 LYS A  99       2.172  -0.621 -13.201  1.00 90.03           H  
ATOM   1620  HG3 LYS A  99       0.497  -0.741 -12.628  1.00 90.03           H  
ATOM   1621  CD  LYS A  99       0.872   0.940 -13.916  1.00 90.03           C  
ATOM   1622  HD2 LYS A  99      -0.193   1.063 -14.113  1.00 90.03           H  
ATOM   1623  HD3 LYS A  99       1.434   1.153 -14.825  1.00 90.03           H  
ATOM   1624  CE  LYS A  99       1.317   1.888 -12.805  1.00 90.03           C  
ATOM   1625  HE2 LYS A  99       0.854   1.568 -11.872  1.00 90.03           H  
ATOM   1626  HE3 LYS A  99       2.397   1.803 -12.691  1.00 90.03           H  
ATOM   1627  NZ  LYS A  99       0.922   3.280 -13.123  1.00 90.03           N  
ATOM   1628  HZ1 LYS A  99      -0.087   3.342 -13.136  1.00 90.03           H  
ATOM   1629  HZ2 LYS A  99       1.268   3.918 -12.421  1.00 90.03           H  
ATOM   1630  HZ3 LYS A  99       1.276   3.547 -14.030  1.00 90.03           H  
ATOM   1631  N   TYR A 100       0.223  -3.487 -12.036  1.00 92.36           N  
ATOM   1632  H   TYR A 100       1.169  -3.257 -11.766  1.00 92.36           H  
ATOM   1633  CA  TYR A 100      -0.643  -4.014 -10.982  1.00 92.36           C  
ATOM   1634  HA  TYR A 100      -0.095  -3.844 -10.056  1.00 92.36           H  
ATOM   1635  C   TYR A 100      -0.870  -5.531 -11.000  1.00 92.36           C  
ATOM   1636  CB  TYR A 100      -1.941  -3.197 -10.867  1.00 92.36           C  
ATOM   1637  HB2 TYR A 100      -2.601  -3.452 -11.695  1.00 92.36           H  
ATOM   1638  HB3 TYR A 100      -2.462  -3.487  -9.955  1.00 92.36           H  
ATOM   1639  O   TYR A 100      -1.773  -6.003 -10.318  1.00 92.36           O  
ATOM   1640  CG  TYR A 100      -1.728  -1.697 -10.828  1.00 92.36           C  
ATOM   1641  CD1 TYR A 100      -0.980  -1.125  -9.782  1.00 92.36           C  
ATOM   1642  HD1 TYR A 100      -0.590  -1.757  -8.998  1.00 92.36           H  
ATOM   1643  CD2 TYR A 100      -2.283  -0.878 -11.829  1.00 92.36           C  
ATOM   1644  HD2 TYR A 100      -2.869  -1.327 -12.618  1.00 92.36           H  
ATOM   1645  CE1 TYR A 100      -0.797   0.267  -9.727  1.00 92.36           C  
ATOM   1646  HE1 TYR A 100      -0.252   0.699  -8.901  1.00 92.36           H  
ATOM   1647  CE2 TYR A 100      -2.098   0.517 -11.783  1.00 92.36           C  
ATOM   1648  HE2 TYR A 100      -2.560   1.147 -12.528  1.00 92.36           H  
ATOM   1649  OH  TYR A 100      -1.182   2.435 -10.664  1.00 92.36           O  
ATOM   1650  HH  TYR A 100      -1.018   2.687  -9.752  1.00 92.36           H  
ATOM   1651  CZ  TYR A 100      -1.364   1.089 -10.725  1.00 92.36           C  
ATOM   1652  N   SER A 101      -0.009  -6.302 -11.681  1.00 93.69           N  
ATOM   1653  H   SER A 101       0.667  -5.863 -12.290  1.00 93.69           H  
ATOM   1654  CA  SER A 101       0.035  -7.766 -11.517  1.00 93.69           C  
ATOM   1655  HA  SER A 101      -0.865  -8.199 -11.956  1.00 93.69           H  
ATOM   1656  C   SER A 101       0.091  -8.140 -10.033  1.00 93.69           C  
ATOM   1657  CB  SER A 101       1.255  -8.379 -12.209  1.00 93.69           C  
ATOM   1658  HB2 SER A 101       1.277  -9.449 -12.007  1.00 93.69           H  
ATOM   1659  HB3 SER A 101       2.167  -7.932 -11.812  1.00 93.69           H  
ATOM   1660  O   SER A 101       0.904  -7.576  -9.288  1.00 93.69           O  
ATOM   1661  OG  SER A 101       1.206  -8.184 -13.606  1.00 93.69           O  
ATOM   1662  HG  SER A 101       1.259  -7.245 -13.800  1.00 93.69           H  
ATOM   1663  N   LEU A 102      -0.782  -9.056  -9.613  1.00 95.02           N  
ATOM   1664  H   LEU A 102      -1.386  -9.498 -10.292  1.00 95.02           H  
ATOM   1665  CA  LEU A 102      -1.007  -9.407  -8.215  1.00 95.02           C  
ATOM   1666  HA  LEU A 102      -0.707  -8.563  -7.595  1.00 95.02           H  
ATOM   1667  C   LEU A 102      -0.173 -10.626  -7.815  1.00 95.02           C  
ATOM   1668  CB  LEU A 102      -2.514  -9.648  -8.013  1.00 95.02           C  
ATOM   1669  HB2 LEU A 102      -3.062  -8.790  -8.402  1.00 95.02           H  
ATOM   1670  HB3 LEU A 102      -2.804 -10.514  -8.607  1.00 95.02           H  
ATOM   1671  O   LEU A 102      -0.210 -11.659  -8.474  1.00 95.02           O  
ATOM   1672  CG  LEU A 102      -2.943  -9.882  -6.552  1.00 95.02           C  
ATOM   1673  HG  LEU A 102      -2.375 -10.706  -6.121  1.00 95.02           H  
ATOM   1674  CD1 LEU A 102      -2.736  -8.627  -5.695  1.00 95.02           C  
ATOM   1675 HD11 LEU A 102      -1.672  -8.467  -5.522  1.00 95.02           H  
ATOM   1676 HD12 LEU A 102      -3.245  -8.750  -4.739  1.00 95.02           H  
ATOM   1677 HD13 LEU A 102      -3.166  -7.763  -6.202  1.00 95.02           H  
ATOM   1678  CD2 LEU A 102      -4.426 -10.248  -6.518  1.00 95.02           C  
ATOM   1679 HD21 LEU A 102      -4.598 -11.142  -7.117  1.00 95.02           H  
ATOM   1680 HD22 LEU A 102      -4.751 -10.449  -5.498  1.00 95.02           H  
ATOM   1681 HD23 LEU A 102      -5.024  -9.436  -6.932  1.00 95.02           H  
ATOM   1682  N   PHE A 103       0.543 -10.512  -6.705  1.00 95.88           N  
ATOM   1683  H   PHE A 103       0.548  -9.623  -6.227  1.00 95.88           H  
ATOM   1684  CA  PHE A 103       1.346 -11.579  -6.123  1.00 95.88           C  
ATOM   1685  HA  PHE A 103       1.285 -12.472  -6.745  1.00 95.88           H  
ATOM   1686  C   PHE A 103       0.816 -11.919  -4.738  1.00 95.88           C  
ATOM   1687  CB  PHE A 103       2.812 -11.144  -6.052  1.00 95.88           C  
ATOM   1688  HB2 PHE A 103       3.373 -11.900  -5.502  1.00 95.88           H  
ATOM   1689  HB3 PHE A 103       2.884 -10.211  -5.494  1.00 95.88           H  
ATOM   1690  O   PHE A 103       0.577 -11.010  -3.940  1.00 95.88           O  
ATOM   1691  CG  PHE A 103       3.451 -10.962  -7.411  1.00 95.88           C  
ATOM   1692  CD1 PHE A 103       4.170 -12.021  -7.993  1.00 95.88           C  
ATOM   1693  HD1 PHE A 103       4.278 -12.960  -7.472  1.00 95.88           H  
ATOM   1694  CD2 PHE A 103       3.299  -9.749  -8.111  1.00 95.88           C  
ATOM   1695  HD2 PHE A 103       2.716  -8.947  -7.682  1.00 95.88           H  
ATOM   1696  CE1 PHE A 103       4.755 -11.862  -9.259  1.00 95.88           C  
ATOM   1697  HE1 PHE A 103       5.310 -12.680  -9.696  1.00 95.88           H  
ATOM   1698  CE2 PHE A 103       3.857  -9.604  -9.392  1.00 95.88           C  
ATOM   1699  HE2 PHE A 103       3.686  -8.701  -9.960  1.00 95.88           H  
ATOM   1700  CZ  PHE A 103       4.597 -10.655  -9.959  1.00 95.88           C  
ATOM   1701  HZ  PHE A 103       5.021 -10.555 -10.947  1.00 95.88           H  
ATOM   1702  N   GLU A 104       0.671 -13.206  -4.446  1.00 96.40           N  
ATOM   1703  H   GLU A 104       0.896 -13.887  -5.158  1.00 96.40           H  
ATOM   1704  CA  GLU A 104       0.413 -13.723  -3.106  1.00 96.40           C  
ATOM   1705  HA  GLU A 104       0.071 -12.904  -2.473  1.00 96.40           H  
ATOM   1706  C   GLU A 104       1.694 -14.272  -2.485  1.00 96.40           C  
ATOM   1707  CB  GLU A 104      -0.723 -14.741  -3.131  1.00 96.40           C  
ATOM   1708  HB2 GLU A 104      -1.600 -14.194  -3.478  1.00 96.40           H  
ATOM   1709  HB3 GLU A 104      -0.495 -15.548  -3.828  1.00 96.40           H  
ATOM   1710  O   GLU A 104       2.401 -15.103  -3.060  1.00 96.40           O  
ATOM   1711  CG  GLU A 104      -1.061 -15.314  -1.750  1.00 96.40           C  
ATOM   1712  HG2 GLU A 104      -0.312 -16.053  -1.465  1.00 96.40           H  
ATOM   1713  HG3 GLU A 104      -1.041 -14.503  -1.021  1.00 96.40           H  
ATOM   1714  CD  GLU A 104      -2.455 -15.948  -1.763  1.00 96.40           C  
ATOM   1715  OE1 GLU A 104      -3.306 -15.475  -0.963  1.00 96.40           O  
ATOM   1716  OE2 GLU A 104      -2.714 -16.789  -2.645  1.00 96.40           O  
ATOM   1717  N   LEU A 105       1.979 -13.745  -1.304  1.00 95.44           N  
ATOM   1718  H   LEU A 105       1.283 -13.136  -0.897  1.00 95.44           H  
ATOM   1719  CA  LEU A 105       3.092 -14.062  -0.433  1.00 95.44           C  
ATOM   1720  HA  LEU A 105       3.818 -14.678  -0.964  1.00 95.44           H  
ATOM   1721  C   LEU A 105       2.573 -14.875   0.765  1.00 95.44           C  
ATOM   1722  CB  LEU A 105       3.776 -12.749   0.006  1.00 95.44           C  
ATOM   1723  HB2 LEU A 105       4.642 -13.030   0.605  1.00 95.44           H  
ATOM   1724  HB3 LEU A 105       3.106 -12.181   0.651  1.00 95.44           H  
ATOM   1725  O   LEU A 105       1.410 -15.283   0.819  1.00 95.44           O  
ATOM   1726  CG  LEU A 105       4.278 -11.852  -1.138  1.00 95.44           C  
ATOM   1727  HG  LEU A 105       4.542 -12.462  -2.002  1.00 95.44           H  
ATOM   1728  CD1 LEU A 105       3.257 -10.787  -1.556  1.00 95.44           C  
ATOM   1729 HD11 LEU A 105       2.370 -11.269  -1.965  1.00 95.44           H  
ATOM   1730 HD12 LEU A 105       2.971 -10.190  -0.690  1.00 95.44           H  
ATOM   1731 HD13 LEU A 105       3.690 -10.156  -2.333  1.00 95.44           H  
ATOM   1732  CD2 LEU A 105       5.520 -11.088  -0.695  1.00 95.44           C  
ATOM   1733 HD21 LEU A 105       5.906 -10.527  -1.546  1.00 95.44           H  
ATOM   1734 HD22 LEU A 105       5.281 -10.414   0.128  1.00 95.44           H  
ATOM   1735 HD23 LEU A 105       6.281 -11.801  -0.379  1.00 95.44           H  
ATOM   1736  N   GLU A 106       3.428 -15.096   1.758  1.00 92.03           N  
ATOM   1737  H   GLU A 106       4.364 -14.721   1.696  1.00 92.03           H  
ATOM   1738  CA  GLU A 106       3.069 -15.807   2.979  1.00 92.03           C  
ATOM   1739  HA  GLU A 106       2.759 -16.806   2.675  1.00 92.03           H  
ATOM   1740  C   GLU A 106       1.872 -15.176   3.721  1.00 92.03           C  
ATOM   1741  CB  GLU A 106       4.305 -15.980   3.881  1.00 92.03           C  
ATOM   1742  HB2 GLU A 106       5.102 -16.454   3.309  1.00 92.03           H  
ATOM   1743  HB3 GLU A 106       4.030 -16.676   4.673  1.00 92.03           H  
ATOM   1744  O   GLU A 106       1.622 -13.970   3.661  1.00 92.03           O  
ATOM   1745  CG  GLU A 106       4.853 -14.711   4.560  1.00 92.03           C  
ATOM   1746  HG2 GLU A 106       5.598 -15.025   5.291  1.00 92.03           H  
ATOM   1747  HG3 GLU A 106       4.047 -14.233   5.117  1.00 92.03           H  
ATOM   1748  CD  GLU A 106       5.509 -13.685   3.625  1.00 92.03           C  
ATOM   1749  OE1 GLU A 106       5.612 -12.513   4.047  1.00 92.03           O  
ATOM   1750  OE2 GLU A 106       5.885 -14.007   2.479  1.00 92.03           O  
ATOM   1751  N   ASN A 107       1.116 -16.003   4.452  1.00 88.69           N  
ATOM   1752  H   ASN A 107       1.394 -16.973   4.507  1.00 88.69           H  
ATOM   1753  CA  ASN A 107      -0.019 -15.585   5.293  1.00 88.69           C  
ATOM   1754  HA  ASN A 107      -0.480 -16.499   5.666  1.00 88.69           H  
ATOM   1755  C   ASN A 107      -1.149 -14.839   4.545  1.00 88.69           C  
ATOM   1756  CB  ASN A 107       0.519 -14.823   6.521  1.00 88.69           C  
ATOM   1757  HB2 ASN A 107      -0.299 -14.617   7.211  1.00 88.69           H  
ATOM   1758  HB3 ASN A 107       0.942 -13.871   6.200  1.00 88.69           H  
ATOM   1759  O   ASN A 107      -1.876 -14.030   5.139  1.00 88.69           O  
ATOM   1760  CG  ASN A 107       1.569 -15.616   7.274  1.00 88.69           C  
ATOM   1761  ND2 ASN A 107       2.616 -14.980   7.742  1.00 88.69           N  
ATOM   1762 HD21 ASN A 107       2.760 -14.000   7.546  1.00 88.69           H  
ATOM   1763 HD22 ASN A 107       3.301 -15.549   8.218  1.00 88.69           H  
ATOM   1764  OD1 ASN A 107       1.467 -16.817   7.439  1.00 88.69           O  
ATOM   1765  N   GLY A 108      -1.288 -15.083   3.235  1.00 91.75           N  
ATOM   1766  H   GLY A 108      -0.625 -15.705   2.795  1.00 91.75           H  
ATOM   1767  CA  GLY A 108      -2.277 -14.430   2.370  1.00 91.75           C  
ATOM   1768  HA2 GLY A 108      -2.291 -14.951   1.413  1.00 91.75           H  
ATOM   1769  HA3 GLY A 108      -3.265 -14.513   2.823  1.00 91.75           H  
ATOM   1770  C   GLY A 108      -1.979 -12.950   2.100  1.00 91.75           C  
ATOM   1771  O   GLY A 108      -2.852 -12.219   1.608  1.00 91.75           O  
ATOM   1772  N   ARG A 109      -0.768 -12.486   2.443  1.00 95.54           N  
ATOM   1773  H   ARG A 109      -0.100 -13.155   2.800  1.00 95.54           H  
ATOM   1774  CA  ARG A 109      -0.270 -11.143   2.141  1.00 95.54           C  
ATOM   1775  HA  ARG A 109      -0.989 -10.408   2.503  1.00 95.54           H  
ATOM   1776  C   ARG A 109      -0.140 -11.002   0.633  1.00 95.54           C  
ATOM   1777  CB  ARG A 109       1.071 -10.942   2.863  1.00 95.54           C  
ATOM   1778  HB2 ARG A 109       1.794 -11.668   2.492  1.00 95.54           H  
ATOM   1779  HB3 ARG A 109       0.915 -11.139   3.924  1.00 95.54           H  
ATOM   1780  O   ARG A 109       0.399 -11.871  -0.035  1.00 95.54           O  
ATOM   1781  CG  ARG A 109       1.663  -9.536   2.704  1.00 95.54           C  
ATOM   1782  HG2 ARG A 109       0.882  -8.800   2.893  1.00 95.54           H  
ATOM   1783  HG3 ARG A 109       2.038  -9.398   1.690  1.00 95.54           H  
ATOM   1784  CD  ARG A 109       2.797  -9.319   3.722  1.00 95.54           C  
ATOM   1785  HD2 ARG A 109       2.453  -9.629   4.709  1.00 95.54           H  
ATOM   1786  HD3 ARG A 109       2.999  -8.249   3.780  1.00 95.54           H  
ATOM   1787  NE  ARG A 109       4.033 -10.072   3.405  1.00 95.54           N  
ATOM   1788  HE  ARG A 109       4.058 -11.067   3.573  1.00 95.54           H  
ATOM   1789  NH1 ARG A 109       5.375  -8.300   2.914  1.00 95.54           N  
ATOM   1790 HH11 ARG A 109       6.183  -8.031   2.371  1.00 95.54           H  
ATOM   1791 HH12 ARG A 109       4.613  -7.689   3.172  1.00 95.54           H  
ATOM   1792  NH2 ARG A 109       6.197 -10.312   2.707  1.00 95.54           N  
ATOM   1793 HH21 ARG A 109       7.016  -9.906   2.278  1.00 95.54           H  
ATOM   1794 HH22 ARG A 109       6.151 -11.290   2.954  1.00 95.54           H  
ATOM   1795  CZ  ARG A 109       5.191  -9.573   3.028  1.00 95.54           C  
ATOM   1796  N   LYS A 110      -0.643  -9.907   0.082  1.00 96.28           N  
ATOM   1797  H   LYS A 110      -1.059  -9.219   0.694  1.00 96.28           H  
ATOM   1798  CA  LYS A 110      -0.692  -9.659  -1.354  1.00 96.28           C  
ATOM   1799  HA  LYS A 110      -0.136 -10.452  -1.853  1.00 96.28           H  
ATOM   1800  C   LYS A 110      -0.002  -8.350  -1.698  1.00 96.28           C  
ATOM   1801  CB  LYS A 110      -2.140  -9.716  -1.863  1.00 96.28           C  
ATOM   1802  HB2 LYS A 110      -2.160  -9.353  -2.891  1.00 96.28           H  
ATOM   1803  HB3 LYS A 110      -2.760  -9.067  -1.246  1.00 96.28           H  
ATOM   1804  O   LYS A 110      -0.124  -7.346  -0.988  1.00 96.28           O  
ATOM   1805  CG  LYS A 110      -2.723 -11.138  -1.845  1.00 96.28           C  
ATOM   1806  HG2 LYS A 110      -2.642 -11.550  -0.840  1.00 96.28           H  
ATOM   1807  HG3 LYS A 110      -2.147 -11.765  -2.526  1.00 96.28           H  
ATOM   1808  CD  LYS A 110      -4.199 -11.146  -2.275  1.00 96.28           C  
ATOM   1809  HD2 LYS A 110      -4.273 -10.701  -3.267  1.00 96.28           H  
ATOM   1810  HD3 LYS A 110      -4.791 -10.543  -1.586  1.00 96.28           H  
ATOM   1811  CE  LYS A 110      -4.760 -12.574  -2.341  1.00 96.28           C  
ATOM   1812  HE2 LYS A 110      -5.732 -12.561  -2.835  1.00 96.28           H  
ATOM   1813  HE3 LYS A 110      -4.092 -13.170  -2.963  1.00 96.28           H  
ATOM   1814  NZ  LYS A 110      -4.875 -13.222  -1.013  1.00 96.28           N  
ATOM   1815  HZ1 LYS A 110      -4.520 -14.165  -1.080  1.00 96.28           H  
ATOM   1816  HZ2 LYS A 110      -5.829 -13.278  -0.684  1.00 96.28           H  
ATOM   1817  HZ3 LYS A 110      -4.264 -12.797  -0.329  1.00 96.28           H  
ATOM   1818  N   ARG A 111       0.705  -8.343  -2.824  1.00 96.47           N  
ATOM   1819  H   ARG A 111       0.748  -9.207  -3.344  1.00 96.47           H  
ATOM   1820  CA  ARG A 111       1.372  -7.161  -3.379  1.00 96.47           C  
ATOM   1821  HA  ARG A 111       1.001  -6.270  -2.873  1.00 96.47           H  
ATOM   1822  C   ARG A 111       1.046  -7.006  -4.848  1.00 96.47           C  
ATOM   1823  CB  ARG A 111       2.890  -7.261  -3.192  1.00 96.47           C  
ATOM   1824  HB2 ARG A 111       3.231  -8.211  -3.602  1.00 96.47           H  
ATOM   1825  HB3 ARG A 111       3.376  -6.468  -3.759  1.00 96.47           H  
ATOM   1826  O   ARG A 111       1.016  -7.977  -5.588  1.00 96.47           O  
ATOM   1827  CG  ARG A 111       3.342  -7.163  -1.732  1.00 96.47           C  
ATOM   1828  HG2 ARG A 111       4.405  -7.401  -1.718  1.00 96.47           H  
ATOM   1829  HG3 ARG A 111       2.826  -7.905  -1.122  1.00 96.47           H  
ATOM   1830  CD  ARG A 111       3.109  -5.769  -1.137  1.00 96.47           C  
ATOM   1831  HD2 ARG A 111       3.496  -5.019  -1.826  1.00 96.47           H  
ATOM   1832  HD3 ARG A 111       2.035  -5.624  -1.015  1.00 96.47           H  
ATOM   1833  NE  ARG A 111       3.802  -5.632   0.153  1.00 96.47           N  
ATOM   1834  HE  ARG A 111       4.684  -6.120   0.207  1.00 96.47           H  
ATOM   1835  NH1 ARG A 111       2.377  -4.129   1.127  1.00 96.47           N  
ATOM   1836 HH11 ARG A 111       1.878  -4.088   0.250  1.00 96.47           H  
ATOM   1837 HH12 ARG A 111       2.061  -3.657   1.963  1.00 96.47           H  
ATOM   1838  NH2 ARG A 111       4.027  -5.023   2.336  1.00 96.47           N  
ATOM   1839 HH21 ARG A 111       4.887  -5.552   2.361  1.00 96.47           H  
ATOM   1840 HH22 ARG A 111       3.668  -4.574   3.166  1.00 96.47           H  
ATOM   1841  CZ  ARG A 111       3.401  -4.932   1.198  1.00 96.47           C  
ATOM   1842  N   MET A 112       0.856  -5.765  -5.270  1.00 95.95           N  
ATOM   1843  H   MET A 112       0.912  -5.019  -4.592  1.00 95.95           H  
ATOM   1844  CA  MET A 112       0.730  -5.426  -6.683  1.00 95.95           C  
ATOM   1845  HA  MET A 112       0.478  -6.312  -7.265  1.00 95.95           H  
ATOM   1846  C   MET A 112       2.031  -4.844  -7.213  1.00 95.95           C  
ATOM   1847  CB  MET A 112      -0.374  -4.405  -6.884  1.00 95.95           C  
ATOM   1848  HB2 MET A 112      -0.206  -3.573  -6.200  1.00 95.95           H  
ATOM   1849  HB3 MET A 112      -0.316  -4.027  -7.904  1.00 95.95           H  
ATOM   1850  O   MET A 112       2.634  -3.982  -6.569  1.00 95.95           O  
ATOM   1851  CG  MET A 112      -1.771  -4.966  -6.673  1.00 95.95           C  
ATOM   1852  HG2 MET A 112      -1.903  -5.850  -7.298  1.00 95.95           H  
ATOM   1853  HG3 MET A 112      -1.926  -5.236  -5.628  1.00 95.95           H  
ATOM   1854  SD  MET A 112      -2.973  -3.726  -7.178  1.00 95.95           S  
ATOM   1855  CE  MET A 112      -2.798  -2.522  -5.843  1.00 95.95           C  
ATOM   1856  HE1 MET A 112      -3.455  -1.677  -6.051  1.00 95.95           H  
ATOM   1857  HE2 MET A 112      -1.771  -2.164  -5.769  1.00 95.95           H  
ATOM   1858  HE3 MET A 112      -3.111  -2.989  -4.910  1.00 95.95           H  
ATOM   1859  N   LEU A 113       2.425  -5.242  -8.416  1.00 95.50           N  
ATOM   1860  H   LEU A 113       1.913  -5.989  -8.863  1.00 95.50           H  
ATOM   1861  CA  LEU A 113       3.600  -4.699  -9.085  1.00 95.50           C  
ATOM   1862  HA  LEU A 113       4.369  -4.529  -8.332  1.00 95.50           H  
ATOM   1863  C   LEU A 113       3.288  -3.358  -9.762  1.00 95.50           C  
ATOM   1864  CB  LEU A 113       4.109  -5.758 -10.068  1.00 95.50           C  
ATOM   1865  HB2 LEU A 113       4.291  -6.677  -9.511  1.00 95.50           H  
ATOM   1866  HB3 LEU A 113       3.338  -5.953 -10.814  1.00 95.50           H  
ATOM   1867  O   LEU A 113       2.726  -3.317 -10.854  1.00 95.50           O  
ATOM   1868  CG  LEU A 113       5.409  -5.358 -10.778  1.00 95.50           C  
ATOM   1869  HG  LEU A 113       5.295  -4.391 -11.266  1.00 95.50           H  
ATOM   1870  CD1 LEU A 113       6.564  -5.276  -9.781  1.00 95.50           C  
ATOM   1871 HD11 LEU A 113       6.397  -4.466  -9.071  1.00 95.50           H  
ATOM   1872 HD12 LEU A 113       6.673  -6.217  -9.242  1.00 95.50           H  
ATOM   1873 HD13 LEU A 113       7.489  -5.051 -10.311  1.00 95.50           H  
ATOM   1874  CD2 LEU A 113       5.732  -6.394 -11.847  1.00 95.50           C  
ATOM   1875 HD21 LEU A 113       4.952  -6.387 -12.609  1.00 95.50           H  
ATOM   1876 HD22 LEU A 113       6.686  -6.153 -12.315  1.00 95.50           H  
ATOM   1877 HD23 LEU A 113       5.791  -7.386 -11.397  1.00 95.50           H  
ATOM   1878  N   ALA A 114       3.668  -2.239  -9.145  1.00 93.36           N  
ATOM   1879  H   ALA A 114       4.182  -2.310  -8.278  1.00 93.36           H  
ATOM   1880  CA  ALA A 114       3.471  -0.916  -9.744  1.00 93.36           C  
ATOM   1881  HA  ALA A 114       2.512  -0.903 -10.261  1.00 93.36           H  
ATOM   1882  C   ALA A 114       4.547  -0.571 -10.784  1.00 93.36           C  
ATOM   1883  CB  ALA A 114       3.414   0.123  -8.627  1.00 93.36           C  
ATOM   1884  HB1 ALA A 114       4.325   0.096  -8.029  1.00 93.36           H  
ATOM   1885  HB2 ALA A 114       3.290   1.117  -9.056  1.00 93.36           H  
ATOM   1886  HB3 ALA A 114       2.551  -0.108  -8.003  1.00 93.36           H  
ATOM   1887  O   ALA A 114       4.265   0.131 -11.756  1.00 93.36           O  
ATOM   1888  N   SER A 115       5.772  -1.052 -10.573  1.00 92.67           N  
ATOM   1889  H   SER A 115       5.928  -1.589  -9.732  1.00 92.67           H  
ATOM   1890  CA  SER A 115       6.881  -1.007 -11.528  1.00 92.67           C  
ATOM   1891  HA  SER A 115       6.506  -1.222 -12.529  1.00 92.67           H  
ATOM   1892  C   SER A 115       7.925  -2.059 -11.158  1.00 92.67           C  
ATOM   1893  CB  SER A 115       7.540   0.380 -11.524  1.00 92.67           C  
ATOM   1894  HB2 SER A 115       8.218   0.452 -12.375  1.00 92.67           H  
ATOM   1895  HB3 SER A 115       6.779   1.153 -11.629  1.00 92.67           H  
ATOM   1896  O   SER A 115       7.907  -2.571 -10.042  1.00 92.67           O  
ATOM   1897  OG  SER A 115       8.282   0.596 -10.337  1.00 92.67           O  
ATOM   1898  HG  SER A 115       7.667   0.692  -9.606  1.00 92.67           H  
ATOM   1899  N   ALA A 116       8.903  -2.297 -12.030  1.00 94.10           N  
ATOM   1900  H   ALA A 116       8.815  -1.933 -12.968  1.00 94.10           H  
ATOM   1901  CA  ALA A 116      10.037  -3.186 -11.769  1.00 94.10           C  
ATOM   1902  HA  ALA A 116       9.665  -4.208 -11.703  1.00 94.10           H  
ATOM   1903  C   ALA A 116      10.815  -2.905 -10.461  1.00 94.10           C  
ATOM   1904  CB  ALA A 116      10.961  -3.079 -12.984  1.00 94.10           C  
ATOM   1905  HB1 ALA A 116      10.447  -3.456 -13.868  1.00 94.10           H  
ATOM   1906  HB2 ALA A 116      11.853  -3.681 -12.810  1.00 94.10           H  
ATOM   1907  HB3 ALA A 116      11.265  -2.045 -13.143  1.00 94.10           H  
ATOM   1908  O   ALA A 116      11.571  -3.761 -10.014  1.00 94.10           O  
ATOM   1909  N   GLY A 117      10.643  -1.733  -9.834  1.00 93.80           N  
ATOM   1910  H   GLY A 117       9.985  -1.078 -10.232  1.00 93.80           H  
ATOM   1911  CA  GLY A 117      11.265  -1.384  -8.553  1.00 93.80           C  
ATOM   1912  HA2 GLY A 117      11.950  -0.553  -8.717  1.00 93.80           H  
ATOM   1913  HA3 GLY A 117      11.848  -2.224  -8.176  1.00 93.80           H  
ATOM   1914  C   GLY A 117      10.292  -0.975  -7.443  1.00 93.80           C  
ATOM   1915  O   GLY A 117      10.749  -0.517  -6.398  1.00 93.80           O  
ATOM   1916  N   GLU A 118       8.975  -1.077  -7.639  1.00 95.50           N  
ATOM   1917  H   GLU A 118       8.631  -1.552  -8.462  1.00 95.50           H  
ATOM   1918  CA  GLU A 118       7.999  -0.616  -6.643  1.00 95.50           C  
ATOM   1919  HA  GLU A 118       8.473  -0.665  -5.662  1.00 95.50           H  
ATOM   1920  C   GLU A 118       6.764  -1.515  -6.582  1.00 95.50           C  
ATOM   1921  CB  GLU A 118       7.632   0.864  -6.889  1.00 95.50           C  
ATOM   1922  HB2 GLU A 118       8.559   1.430  -6.967  1.00 95.50           H  
ATOM   1923  HB3 GLU A 118       7.093   0.955  -7.832  1.00 95.50           H  
ATOM   1924  O   GLU A 118       6.115  -1.787  -7.595  1.00 95.50           O  
ATOM   1925  CG  GLU A 118       6.785   1.482  -5.756  1.00 95.50           C  
ATOM   1926  HG2 GLU A 118       7.203   1.162  -4.801  1.00 95.50           H  
ATOM   1927  HG3 GLU A 118       5.767   1.098  -5.824  1.00 95.50           H  
ATOM   1928  CD  GLU A 118       6.749   3.028  -5.775  1.00 95.50           C  
ATOM   1929  OE1 GLU A 118       6.544   3.644  -4.696  1.00 95.50           O  
ATOM   1930  OE2 GLU A 118       6.967   3.638  -6.843  1.00 95.50           O  
ATOM   1931  N   LEU A 119       6.423  -1.924  -5.361  1.00 96.79           N  
ATOM   1932  H   LEU A 119       7.012  -1.647  -4.589  1.00 96.79           H  
ATOM   1933  CA  LEU A 119       5.221  -2.678  -5.029  1.00 96.79           C  
ATOM   1934  HA  LEU A 119       4.781  -3.059  -5.950  1.00 96.79           H  
ATOM   1935  C   LEU A 119       4.170  -1.785  -4.357  1.00 96.79           C  
ATOM   1936  CB  LEU A 119       5.578  -3.883  -4.137  1.00 96.79           C  
ATOM   1937  HB2 LEU A 119       4.665  -4.442  -3.932  1.00 96.79           H  
ATOM   1938  HB3 LEU A 119       5.956  -3.514  -3.184  1.00 96.79           H  
ATOM   1939  O   LEU A 119       4.461  -0.710  -3.823  1.00 96.79           O  
ATOM   1940  CG  LEU A 119       6.620  -4.855  -4.712  1.00 96.79           C  
ATOM   1941  HG  LEU A 119       7.552  -4.324  -4.907  1.00 96.79           H  
ATOM   1942  CD1 LEU A 119       6.901  -5.944  -3.683  1.00 96.79           C  
ATOM   1943 HD11 LEU A 119       7.298  -5.502  -2.769  1.00 96.79           H  
ATOM   1944 HD12 LEU A 119       7.638  -6.647  -4.071  1.00 96.79           H  
ATOM   1945 HD13 LEU A 119       5.986  -6.483  -3.438  1.00 96.79           H  
ATOM   1946  CD2 LEU A 119       6.137  -5.503  -6.007  1.00 96.79           C  
ATOM   1947 HD21 LEU A 119       6.022  -4.740  -6.777  1.00 96.79           H  
ATOM   1948 HD22 LEU A 119       5.186  -6.012  -5.847  1.00 96.79           H  
ATOM   1949 HD23 LEU A 119       6.876  -6.225  -6.353  1.00 96.79           H  
ATOM   1950  N   GLN A 120       2.928  -2.256  -4.355  1.00 96.20           N  
ATOM   1951  H   GLN A 120       2.761  -3.113  -4.863  1.00 96.20           H  
ATOM   1952  CA  GLN A 120       1.788  -1.638  -3.682  1.00 96.20           C  
ATOM   1953  HA  GLN A 120       2.145  -0.889  -2.976  1.00 96.20           H  
ATOM   1954  C   GLN A 120       1.006  -2.666  -2.861  1.00 96.20           C  
ATOM   1955  CB  GLN A 120       0.902  -0.938  -4.719  1.00 96.20           C  
ATOM   1956  HB2 GLN A 120      -0.035  -0.642  -4.247  1.00 96.20           H  
ATOM   1957  HB3 GLN A 120       0.674  -1.620  -5.538  1.00 96.20           H  
ATOM   1958  O   GLN A 120       1.186  -3.873  -3.025  1.00 96.20           O  
ATOM   1959  CG  GLN A 120       1.600   0.309  -5.272  1.00 96.20           C  
ATOM   1960  HG2 GLN A 120       1.914   0.945  -4.444  1.00 96.20           H  
ATOM   1961  HG3 GLN A 120       2.499   0.011  -5.812  1.00 96.20           H  
ATOM   1962  CD  GLN A 120       0.717   1.135  -6.197  1.00 96.20           C  
ATOM   1963  NE2 GLN A 120       1.268   2.143  -6.836  1.00 96.20           N  
ATOM   1964 HE21 GLN A 120       0.638   2.714  -7.382  1.00 96.20           H  
ATOM   1965 HE22 GLN A 120       2.259   2.318  -6.751  1.00 96.20           H  
ATOM   1966  OE1 GLN A 120      -0.476   0.941  -6.340  1.00 96.20           O  
ATOM   1967  N   LYS A 121       0.157  -2.187  -1.946  1.00 96.19           N  
ATOM   1968  H   LYS A 121      -0.050  -1.199  -1.950  1.00 96.19           H  
ATOM   1969  CA  LYS A 121      -0.670  -3.038  -1.079  1.00 96.19           C  
ATOM   1970  HA  LYS A 121      -0.052  -3.779  -0.572  1.00 96.19           H  
ATOM   1971  C   LYS A 121      -1.692  -3.789  -1.930  1.00 96.19           C  
ATOM   1972  CB  LYS A 121      -1.385  -2.168  -0.029  1.00 96.19           C  
ATOM   1973  HB2 LYS A 121      -2.015  -1.437  -0.536  1.00 96.19           H  
ATOM   1974  HB3 LYS A 121      -2.036  -2.805   0.571  1.00 96.19           H  
ATOM   1975  O   LYS A 121      -2.440  -3.144  -2.652  1.00 96.19           O  
ATOM   1976  CG  LYS A 121      -0.409  -1.436   0.908  1.00 96.19           C  
ATOM   1977  HG2 LYS A 121       0.151  -2.181   1.473  1.00 96.19           H  
ATOM   1978  HG3 LYS A 121       0.293  -0.836   0.330  1.00 96.19           H  
ATOM   1979  CD  LYS A 121      -1.144  -0.519   1.896  1.00 96.19           C  
ATOM   1980  HD2 LYS A 121      -0.482  -0.308   2.736  1.00 96.19           H  
ATOM   1981  HD3 LYS A 121      -2.028  -1.038   2.266  1.00 96.19           H  
ATOM   1982  CE  LYS A 121      -1.565   0.822   1.289  1.00 96.19           C  
ATOM   1983  HE2 LYS A 121      -0.678   1.433   1.118  1.00 96.19           H  
ATOM   1984  HE3 LYS A 121      -2.047   0.640   0.328  1.00 96.19           H  
ATOM   1985  NZ  LYS A 121      -2.521   1.512   2.187  1.00 96.19           N  
ATOM   1986  HZ1 LYS A 121      -2.712   2.469   1.928  1.00 96.19           H  
ATOM   1987  HZ2 LYS A 121      -3.402   1.026   2.102  1.00 96.19           H  
ATOM   1988  HZ3 LYS A 121      -2.259   1.454   3.161  1.00 96.19           H  
ATOM   1989  N   GLY A 122      -1.706  -5.117  -1.846  1.00 95.14           N  
ATOM   1990  H   GLY A 122      -1.024  -5.588  -1.270  1.00 95.14           H  
ATOM   1991  CA  GLY A 122      -2.678  -5.978  -2.526  1.00 95.14           C  
ATOM   1992  HA2 GLY A 122      -2.155  -6.829  -2.964  1.00 95.14           H  
ATOM   1993  HA3 GLY A 122      -3.154  -5.431  -3.340  1.00 95.14           H  
ATOM   1994  C   GLY A 122      -3.774  -6.527  -1.603  1.00 95.14           C  
ATOM   1995  O   GLY A 122      -4.591  -7.324  -2.046  1.00 95.14           O  
ATOM   1996  N   ASN A 123      -3.775  -6.147  -0.322  1.00 95.23           N  
ATOM   1997  H   ASN A 123      -3.097  -5.459  -0.027  1.00 95.23           H  
ATOM   1998  CA  ASN A 123      -4.824  -6.487   0.638  1.00 95.23           C  
ATOM   1999  HA  ASN A 123      -5.503  -7.220   0.200  1.00 95.23           H  
ATOM   2000  C   ASN A 123      -5.642  -5.242   0.984  1.00 95.23           C  
ATOM   2001  CB  ASN A 123      -4.216  -7.079   1.920  1.00 95.23           C  
ATOM   2002  HB2 ASN A 123      -5.017  -7.324   2.617  1.00 95.23           H  
ATOM   2003  HB3 ASN A 123      -3.582  -6.326   2.390  1.00 95.23           H  
ATOM   2004  O   ASN A 123      -5.114  -4.129   0.968  1.00 95.23           O  
ATOM   2005  CG  ASN A 123      -3.382  -8.317   1.695  1.00 95.23           C  
ATOM   2006  ND2 ASN A 123      -3.983  -9.485   1.624  1.00 95.23           N  
ATOM   2007 HD21 ASN A 123      -3.419 -10.319   1.543  1.00 95.23           H  
ATOM   2008 HD22 ASN A 123      -4.989  -9.541   1.693  1.00 95.23           H  
ATOM   2009  OD1 ASN A 123      -2.171  -8.236   1.609  1.00 95.23           O  
ATOM   2010  N   GLU A 124      -6.888  -5.464   1.384  1.00 90.50           N  
ATOM   2011  H   GLU A 124      -7.260  -6.403   1.375  1.00 90.50           H  
ATOM   2012  CA  GLU A 124      -7.782  -4.453   1.937  1.00 90.50           C  
ATOM   2013  HA  GLU A 124      -7.229  -3.530   2.110  1.00 90.50           H  
ATOM   2014  C   GLU A 124      -8.329  -4.940   3.282  1.00 90.50           C  
ATOM   2015  CB  GLU A 124      -8.886  -4.162   0.917  1.00 90.50           C  
ATOM   2016  HB2 GLU A 124      -8.401  -3.911  -0.026  1.00 90.50           H  
ATOM   2017  HB3 GLU A 124      -9.493  -5.055   0.770  1.00 90.50           H  
ATOM   2018  O   GLU A 124      -8.540  -6.141   3.478  1.00 90.50           O  
ATOM   2019  CG  GLU A 124      -9.780  -2.991   1.343  1.00 90.50           C  
ATOM   2020  HG2 GLU A 124      -9.142  -2.195   1.727  1.00 90.50           H  
ATOM   2021  HG3 GLU A 124     -10.437  -3.319   2.149  1.00 90.50           H  
ATOM   2022  CD  GLU A 124     -10.616  -2.444   0.179  1.00 90.50           C  
ATOM   2023  OE1 GLU A 124     -11.007  -1.261   0.280  1.00 90.50           O  
ATOM   2024  OE2 GLU A 124     -10.778  -3.166  -0.828  1.00 90.50           O  
ATOM   2025  N   LEU A 125      -8.496  -4.017   4.230  1.00 95.67           N  
ATOM   2026  H   LEU A 125      -8.384  -3.045   3.979  1.00 95.67           H  
ATOM   2027  CA  LEU A 125      -9.105  -4.320   5.520  1.00 95.67           C  
ATOM   2028  HA  LEU A 125      -8.753  -5.294   5.860  1.00 95.67           H  
ATOM   2029  C   LEU A 125     -10.624  -4.375   5.350  1.00 95.67           C  
ATOM   2030  CB  LEU A 125      -8.683  -3.257   6.551  1.00 95.67           C  
ATOM   2031  HB2 LEU A 125      -7.603  -3.313   6.689  1.00 95.67           H  
ATOM   2032  HB3 LEU A 125      -8.932  -2.277   6.146  1.00 95.67           H  
ATOM   2033  O   LEU A 125     -11.239  -3.375   4.993  1.00 95.67           O  
ATOM   2034  CG  LEU A 125      -9.372  -3.403   7.923  1.00 95.67           C  
ATOM   2035  HG  LEU A 125     -10.455  -3.424   7.801  1.00 95.67           H  
ATOM   2036  CD1 LEU A 125      -8.927  -4.666   8.660  1.00 95.67           C  
ATOM   2037 HD11 LEU A 125      -7.847  -4.655   8.808  1.00 95.67           H  
ATOM   2038 HD12 LEU A 125      -9.218  -5.555   8.101  1.00 95.67           H  
ATOM   2039 HD13 LEU A 125      -9.415  -4.710   9.633  1.00 95.67           H  
ATOM   2040  CD2 LEU A 125      -9.022  -2.199   8.793  1.00 95.67           C  
ATOM   2041 HD21 LEU A 125      -7.948  -2.175   8.980  1.00 95.67           H  
ATOM   2042 HD22 LEU A 125      -9.345  -1.282   8.302  1.00 95.67           H  
ATOM   2043 HD23 LEU A 125      -9.540  -2.282   9.748  1.00 95.67           H  
ATOM   2044  N   ALA A 126     -11.224  -5.516   5.674  1.00 94.24           N  
ATOM   2045  H   ALA A 126     -10.660  -6.307   5.951  1.00 94.24           H  
ATOM   2046  CA  ALA A 126     -12.670  -5.663   5.762  1.00 94.24           C  
ATOM   2047  HA  ALA A 126     -13.161  -4.825   5.267  1.00 94.24           H  
ATOM   2048  C   ALA A 126     -13.089  -5.665   7.235  1.00 94.24           C  
ATOM   2049  CB  ALA A 126     -13.084  -6.938   5.024  1.00 94.24           C  
ATOM   2050  HB1 ALA A 126     -14.164  -7.066   5.093  1.00 94.24           H  
ATOM   2051  HB2 ALA A 126     -12.804  -6.862   3.973  1.00 94.24           H  
ATOM   2052  HB3 ALA A 126     -12.595  -7.806   5.467  1.00 94.24           H  
ATOM   2053  O   ALA A 126     -12.735  -6.579   7.980  1.00 94.24           O  
ATOM   2054  N   LEU A 127     -13.836  -4.643   7.651  1.00 96.34           N  
ATOM   2055  H   LEU A 127     -14.112  -3.937   6.982  1.00 96.34           H  
ATOM   2056  CA  LEU A 127     -14.407  -4.584   8.993  1.00 96.34           C  
ATOM   2057  HA  LEU A 127     -13.743  -5.118   9.673  1.00 96.34           H  
ATOM   2058  C   LEU A 127     -15.787  -5.256   9.031  1.00 96.34           C  
ATOM   2059  CB  LEU A 127     -14.512  -3.131   9.476  1.00 96.34           C  
ATOM   2060  HB2 LEU A 127     -15.096  -3.128  10.396  1.00 96.34           H  
ATOM   2061  HB3 LEU A 127     -15.061  -2.551   8.734  1.00 96.34           H  
ATOM   2062  O   LEU A 127     -16.590  -5.048   8.117  1.00 96.34           O  
ATOM   2063  CG  LEU A 127     -13.170  -2.441   9.763  1.00 96.34           C  
ATOM   2064  HG  LEU A 127     -12.586  -2.360   8.845  1.00 96.34           H  
ATOM   2065  CD1 LEU A 127     -13.465  -1.040  10.287  1.00 96.34           C  
ATOM   2066 HD11 LEU A 127     -13.929  -0.442   9.504  1.00 96.34           H  
ATOM   2067 HD12 LEU A 127     -12.528  -0.580  10.602  1.00 96.34           H  
ATOM   2068 HD13 LEU A 127     -14.126  -1.091  11.152  1.00 96.34           H  
ATOM   2069  CD2 LEU A 127     -12.337  -3.157  10.826  1.00 96.34           C  
ATOM   2070 HD21 LEU A 127     -11.981  -4.116  10.449  1.00 96.34           H  
ATOM   2071 HD22 LEU A 127     -11.467  -2.561  11.099  1.00 96.34           H  
ATOM   2072 HD23 LEU A 127     -12.934  -3.330  11.722  1.00 96.34           H  
ATOM   2073  N   PRO A 128     -16.115  -5.995  10.106  1.00 97.93           N  
ATOM   2074  CA  PRO A 128     -17.479  -6.441  10.365  1.00 97.93           C  
ATOM   2075  HA  PRO A 128     -17.742  -7.176   9.605  1.00 97.93           H  
ATOM   2076  C   PRO A 128     -18.505  -5.297  10.340  1.00 97.93           C  
ATOM   2077  CB  PRO A 128     -17.424  -7.131  11.730  1.00 97.93           C  
ATOM   2078  HB2 PRO A 128     -18.165  -7.926  11.811  1.00 97.93           H  
ATOM   2079  HB3 PRO A 128     -17.559  -6.401  12.528  1.00 97.93           H  
ATOM   2080  O   PRO A 128     -18.237  -4.186  10.805  1.00 97.93           O  
ATOM   2081  CG  PRO A 128     -15.998  -7.681  11.774  1.00 97.93           C  
ATOM   2082  HG2 PRO A 128     -15.961  -8.625  11.230  1.00 97.93           H  
ATOM   2083  HG3 PRO A 128     -15.640  -7.827  12.793  1.00 97.93           H  
ATOM   2084  CD  PRO A 128     -15.176  -6.638  11.018  1.00 97.93           C  
ATOM   2085  HD2 PRO A 128     -14.381  -7.138  10.464  1.00 97.93           H  
ATOM   2086  HD3 PRO A 128     -14.726  -5.917  11.700  1.00 97.93           H  
ATOM   2087  N   SER A 129     -19.716  -5.591   9.859  1.00 98.00           N  
ATOM   2088  H   SER A 129     -19.891  -6.532   9.537  1.00 98.00           H  
ATOM   2089  CA  SER A 129     -20.794  -4.607   9.659  1.00 98.00           C  
ATOM   2090  HA  SER A 129     -20.477  -3.898   8.894  1.00 98.00           H  
ATOM   2091  C   SER A 129     -21.138  -3.798  10.914  1.00 98.00           C  
ATOM   2092  CB  SER A 129     -22.056  -5.317   9.158  1.00 98.00           C  
ATOM   2093  HB2 SER A 129     -22.865  -4.593   9.059  1.00 98.00           H  
ATOM   2094  HB3 SER A 129     -21.858  -5.760   8.182  1.00 98.00           H  
ATOM   2095  O   SER A 129     -21.419  -2.605  10.806  1.00 98.00           O  
ATOM   2096  OG  SER A 129     -22.431  -6.335  10.070  1.00 98.00           O  
ATOM   2097  HG  SER A 129     -23.263  -6.718   9.781  1.00 98.00           H  
ATOM   2098  N   LYS A 130     -21.049  -4.404  12.108  1.00 98.26           N  
ATOM   2099  H   LYS A 130     -20.879  -5.399  12.104  1.00 98.26           H  
ATOM   2100  CA  LYS A 130     -21.278  -3.716  13.390  1.00 98.26           C  
ATOM   2101  HA  LYS A 130     -22.284  -3.299  13.370  1.00 98.26           H  
ATOM   2102  C   LYS A 130     -20.343  -2.518  13.598  1.00 98.26           C  
ATOM   2103  CB  LYS A 130     -21.217  -4.711  14.570  1.00 98.26           C  
ATOM   2104  HB2 LYS A 130     -21.511  -4.172  15.471  1.00 98.26           H  
ATOM   2105  HB3 LYS A 130     -21.953  -5.498  14.406  1.00 98.26           H  
ATOM   2106  O   LYS A 130     -20.791  -1.472  14.060  1.00 98.26           O  
ATOM   2107  CG  LYS A 130     -19.841  -5.362  14.819  1.00 98.26           C  
ATOM   2108  HG2 LYS A 130     -19.583  -6.008  13.980  1.00 98.26           H  
ATOM   2109  HG3 LYS A 130     -19.084  -4.584  14.913  1.00 98.26           H  
ATOM   2110  CD  LYS A 130     -19.818  -6.178  16.123  1.00 98.26           C  
ATOM   2111  HD2 LYS A 130     -20.513  -7.016  16.062  1.00 98.26           H  
ATOM   2112  HD3 LYS A 130     -20.128  -5.520  16.935  1.00 98.26           H  
ATOM   2113  CE  LYS A 130     -18.394  -6.686  16.393  1.00 98.26           C  
ATOM   2114  HE2 LYS A 130     -17.714  -5.959  15.949  1.00 98.26           H  
ATOM   2115  HE3 LYS A 130     -18.239  -7.635  15.879  1.00 98.26           H  
ATOM   2116  NZ  LYS A 130     -18.055  -6.809  17.838  1.00 98.26           N  
ATOM   2117  HZ1 LYS A 130     -17.071  -7.004  17.957  1.00 98.26           H  
ATOM   2118  HZ2 LYS A 130     -18.170  -5.928  18.318  1.00 98.26           H  
ATOM   2119  HZ3 LYS A 130     -18.592  -7.517  18.319  1.00 98.26           H  
ATOM   2120  N   TYR A 131     -19.076  -2.638  13.197  1.00 98.54           N  
ATOM   2121  H   TYR A 131     -18.791  -3.492  12.739  1.00 98.54           H  
ATOM   2122  CA  TYR A 131     -18.087  -1.569  13.330  1.00 98.54           C  
ATOM   2123  HA  TYR A 131     -18.187  -1.100  14.308  1.00 98.54           H  
ATOM   2124  C   TYR A 131     -18.279  -0.490  12.275  1.00 98.54           C  
ATOM   2125  CB  TYR A 131     -16.677  -2.140  13.202  1.00 98.54           C  
ATOM   2126  HB2 TYR A 131     -15.963  -1.319  13.271  1.00 98.54           H  
ATOM   2127  HB3 TYR A 131     -16.562  -2.573  12.208  1.00 98.54           H  
ATOM   2128  O   TYR A 131     -18.143   0.689  12.580  1.00 98.54           O  
ATOM   2129  CG  TYR A 131     -16.326  -3.173  14.245  1.00 98.54           C  
ATOM   2130  CD1 TYR A 131     -16.401  -2.871  15.616  1.00 98.54           C  
ATOM   2131  HD1 TYR A 131     -16.701  -1.887  15.943  1.00 98.54           H  
ATOM   2132  CD2 TYR A 131     -15.928  -4.449  13.829  1.00 98.54           C  
ATOM   2133  HD2 TYR A 131     -15.902  -4.666  12.771  1.00 98.54           H  
ATOM   2134  CE1 TYR A 131     -16.028  -3.834  16.570  1.00 98.54           C  
ATOM   2135  HE1 TYR A 131     -16.054  -3.589  17.621  1.00 98.54           H  
ATOM   2136  CE2 TYR A 131     -15.584  -5.424  14.778  1.00 98.54           C  
ATOM   2137  HE2 TYR A 131     -15.322  -6.427  14.474  1.00 98.54           H  
ATOM   2138  OH  TYR A 131     -15.277  -6.083  17.031  1.00 98.54           O  
ATOM   2139  HH  TYR A 131     -15.224  -5.726  17.920  1.00 98.54           H  
ATOM   2140  CZ  TYR A 131     -15.588  -5.105  16.147  1.00 98.54           C  
ATOM   2141  N   VAL A 132     -18.638  -0.883  11.050  1.00 98.10           N  
ATOM   2142  H   VAL A 132     -18.708  -1.874  10.865  1.00 98.10           H  
ATOM   2143  CA  VAL A 132     -18.969   0.066   9.979  1.00 98.10           C  
ATOM   2144  HA  VAL A 132     -18.130   0.748   9.843  1.00 98.10           H  
ATOM   2145  C   VAL A 132     -20.179   0.914  10.381  1.00 98.10           C  
ATOM   2146  CB  VAL A 132     -19.215  -0.667   8.646  1.00 98.10           C  
ATOM   2147  HB  VAL A 132     -20.048  -1.361   8.763  1.00 98.10           H  
ATOM   2148  O   VAL A 132     -20.123   2.139  10.286  1.00 98.10           O  
ATOM   2149  CG1 VAL A 132     -19.559   0.318   7.523  1.00 98.10           C  
ATOM   2150 HG11 VAL A 132     -18.767   1.060   7.420  1.00 98.10           H  
ATOM   2151 HG12 VAL A 132     -19.672  -0.218   6.581  1.00 98.10           H  
ATOM   2152 HG13 VAL A 132     -20.499   0.827   7.737  1.00 98.10           H  
ATOM   2153  CG2 VAL A 132     -17.976  -1.466   8.216  1.00 98.10           C  
ATOM   2154 HG21 VAL A 132     -18.162  -1.955   7.260  1.00 98.10           H  
ATOM   2155 HG22 VAL A 132     -17.746  -2.241   8.947  1.00 98.10           H  
ATOM   2156 HG23 VAL A 132     -17.117  -0.803   8.116  1.00 98.10           H  
ATOM   2157  N   ASN A 133     -21.238   0.282  10.901  1.00 98.21           N  
ATOM   2158  H   ASN A 133     -21.228  -0.727  10.941  1.00 98.21           H  
ATOM   2159  CA  ASN A 133     -22.422   0.980  11.402  1.00 98.21           C  
ATOM   2160  HA  ASN A 133     -22.824   1.609  10.608  1.00 98.21           H  
ATOM   2161  C   ASN A 133     -22.081   1.905  12.581  1.00 98.21           C  
ATOM   2162  CB  ASN A 133     -23.486  -0.057  11.797  1.00 98.21           C  
ATOM   2163  HB2 ASN A 133     -23.713  -0.696  10.944  1.00 98.21           H  
ATOM   2164  HB3 ASN A 133     -23.113  -0.681  12.609  1.00 98.21           H  
ATOM   2165  O   ASN A 133     -22.465   3.072  12.584  1.00 98.21           O  
ATOM   2166  CG  ASN A 133     -24.775   0.625  12.224  1.00 98.21           C  
ATOM   2167  ND2 ASN A 133     -25.306   0.304  13.381  1.00 98.21           N  
ATOM   2168 HD21 ASN A 133     -26.144   0.804  13.641  1.00 98.21           H  
ATOM   2169 HD22 ASN A 133     -24.866  -0.357  14.006  1.00 98.21           H  
ATOM   2170  OD1 ASN A 133     -25.311   1.464  11.525  1.00 98.21           O  
ATOM   2171  N   PHE A 134     -21.308   1.411  13.552  1.00 98.68           N  
ATOM   2172  H   PHE A 134     -21.040   0.438  13.523  1.00 98.68           H  
ATOM   2173  CA  PHE A 134     -20.849   2.217  14.681  1.00 98.68           C  
ATOM   2174  HA  PHE A 134     -21.717   2.606  15.213  1.00 98.68           H  
ATOM   2175  C   PHE A 134     -20.038   3.439  14.237  1.00 98.68           C  
ATOM   2176  CB  PHE A 134     -20.055   1.333  15.643  1.00 98.68           C  
ATOM   2177  HB2 PHE A 134     -19.308   0.771  15.082  1.00 98.68           H  
ATOM   2178  HB3 PHE A 134     -20.736   0.616  16.103  1.00 98.68           H  
ATOM   2179  O   PHE A 134     -20.367   4.546  14.646  1.00 98.68           O  
ATOM   2180  CG  PHE A 134     -19.353   2.117  16.728  1.00 98.68           C  
ATOM   2181  CD1 PHE A 134     -17.988   2.434  16.589  1.00 98.68           C  
ATOM   2182  HD1 PHE A 134     -17.435   2.100  15.723  1.00 98.68           H  
ATOM   2183  CD2 PHE A 134     -20.068   2.561  17.855  1.00 98.68           C  
ATOM   2184  HD2 PHE A 134     -21.115   2.321  17.971  1.00 98.68           H  
ATOM   2185  CE1 PHE A 134     -17.335   3.176  17.585  1.00 98.68           C  
ATOM   2186  HE1 PHE A 134     -16.282   3.395  17.493  1.00 98.68           H  
ATOM   2187  CE2 PHE A 134     -19.412   3.308  18.848  1.00 98.68           C  
ATOM   2188  HE2 PHE A 134     -19.948   3.626  19.730  1.00 98.68           H  
ATOM   2189  CZ  PHE A 134     -18.046   3.605  18.718  1.00 98.68           C  
ATOM   2190  HZ  PHE A 134     -17.534   4.140  19.503  1.00 98.68           H  
ATOM   2191  N   LEU A 135     -19.034   3.281  13.364  1.00 98.42           N  
ATOM   2192  H   LEU A 135     -18.809   2.349  13.048  1.00 98.42           H  
ATOM   2193  CA  LEU A 135     -18.235   4.406  12.862  1.00 98.42           C  
ATOM   2194  HA  LEU A 135     -17.808   4.943  13.709  1.00 98.42           H  
ATOM   2195  C   LEU A 135     -19.087   5.419  12.096  1.00 98.42           C  
ATOM   2196  CB  LEU A 135     -17.114   3.899  11.940  1.00 98.42           C  
ATOM   2197  HB2 LEU A 135     -17.539   3.187  11.233  1.00 98.42           H  
ATOM   2198  HB3 LEU A 135     -16.732   4.743  11.366  1.00 98.42           H  
ATOM   2199  O   LEU A 135     -18.877   6.625  12.237  1.00 98.42           O  
ATOM   2200  CG  LEU A 135     -15.922   3.249  12.656  1.00 98.42           C  
ATOM   2201  HG  LEU A 135     -16.272   2.420  13.273  1.00 98.42           H  
ATOM   2202  CD1 LEU A 135     -14.959   2.718  11.593  1.00 98.42           C  
ATOM   2203 HD11 LEU A 135     -15.461   1.964  10.987  1.00 98.42           H  
ATOM   2204 HD12 LEU A 135     -14.090   2.265  12.071  1.00 98.42           H  
ATOM   2205 HD13 LEU A 135     -14.624   3.539  10.959  1.00 98.42           H  
ATOM   2206  CD2 LEU A 135     -15.156   4.240  13.538  1.00 98.42           C  
ATOM   2207 HD21 LEU A 135     -14.288   3.747  13.975  1.00 98.42           H  
ATOM   2208 HD22 LEU A 135     -14.826   5.096  12.949  1.00 98.42           H  
ATOM   2209 HD23 LEU A 135     -15.787   4.584  14.358  1.00 98.42           H  
ATOM   2210  N   TYR A 136     -20.056   4.952  11.305  1.00 98.07           N  
ATOM   2211  H   TYR A 136     -20.169   3.953  11.205  1.00 98.07           H  
ATOM   2212  CA  TYR A 136     -20.987   5.835  10.610  1.00 98.07           C  
ATOM   2213  HA  TYR A 136     -20.416   6.528   9.993  1.00 98.07           H  
ATOM   2214  C   TYR A 136     -21.803   6.677  11.600  1.00 98.07           C  
ATOM   2215  CB  TYR A 136     -21.896   5.018   9.686  1.00 98.07           C  
ATOM   2216  HB2 TYR A 136     -22.400   4.240  10.259  1.00 98.07           H  
ATOM   2217  HB3 TYR A 136     -21.286   4.526   8.929  1.00 98.07           H  
ATOM   2218  O   TYR A 136     -21.797   7.903  11.499  1.00 98.07           O  
ATOM   2219  CG  TYR A 136     -22.936   5.877   8.999  1.00 98.07           C  
ATOM   2220  CD1 TYR A 136     -24.255   5.922   9.493  1.00 98.07           C  
ATOM   2221  HD1 TYR A 136     -24.537   5.309  10.336  1.00 98.07           H  
ATOM   2222  CD2 TYR A 136     -22.564   6.681   7.905  1.00 98.07           C  
ATOM   2223  HD2 TYR A 136     -21.548   6.654   7.541  1.00 98.07           H  
ATOM   2224  CE1 TYR A 136     -25.204   6.769   8.890  1.00 98.07           C  
ATOM   2225  HE1 TYR A 136     -26.218   6.810   9.260  1.00 98.07           H  
ATOM   2226  CE2 TYR A 136     -23.510   7.530   7.300  1.00 98.07           C  
ATOM   2227  HE2 TYR A 136     -23.217   8.156   6.469  1.00 98.07           H  
ATOM   2228  OH  TYR A 136     -25.741   8.398   7.209  1.00 98.07           O  
ATOM   2229  HH  TYR A 136     -25.328   8.898   6.502  1.00 98.07           H  
ATOM   2230  CZ  TYR A 136     -24.831   7.574   7.794  1.00 98.07           C  
ATOM   2231  N   LEU A 137     -22.445   6.049  12.589  1.00 98.33           N  
ATOM   2232  H   LEU A 137     -22.388   5.042  12.642  1.00 98.33           H  
ATOM   2233  CA  LEU A 137     -23.253   6.761  13.584  1.00 98.33           C  
ATOM   2234  HA  LEU A 137     -23.953   7.415  13.065  1.00 98.33           H  
ATOM   2235  C   LEU A 137     -22.398   7.675  14.474  1.00 98.33           C  
ATOM   2236  CB  LEU A 137     -24.042   5.745  14.429  1.00 98.33           C  
ATOM   2237  HB2 LEU A 137     -23.338   5.048  14.883  1.00 98.33           H  
ATOM   2238  HB3 LEU A 137     -24.542   6.284  15.234  1.00 98.33           H  
ATOM   2239  O   LEU A 137     -22.748   8.835  14.677  1.00 98.33           O  
ATOM   2240  CG  LEU A 137     -25.106   4.942  13.657  1.00 98.33           C  
ATOM   2241  HG  LEU A 137     -24.642   4.409  12.827  1.00 98.33           H  
ATOM   2242  CD1 LEU A 137     -25.743   3.917  14.595  1.00 98.33           C  
ATOM   2243 HD11 LEU A 137     -26.499   3.346  14.058  1.00 98.33           H  
ATOM   2244 HD12 LEU A 137     -26.201   4.416  15.449  1.00 98.33           H  
ATOM   2245 HD13 LEU A 137     -24.975   3.227  14.947  1.00 98.33           H  
ATOM   2246  CD2 LEU A 137     -26.215   5.832  13.091  1.00 98.33           C  
ATOM   2247 HD21 LEU A 137     -26.977   5.208  12.625  1.00 98.33           H  
ATOM   2248 HD22 LEU A 137     -25.808   6.503  12.334  1.00 98.33           H  
ATOM   2249 HD23 LEU A 137     -26.663   6.416  13.895  1.00 98.33           H  
ATOM   2250  N   ALA A 138     -21.250   7.189  14.947  1.00 98.46           N  
ATOM   2251  H   ALA A 138     -21.021   6.225  14.753  1.00 98.46           H  
ATOM   2252  CA  ALA A 138     -20.328   7.944  15.788  1.00 98.46           C  
ATOM   2253  HA  ALA A 138     -20.868   8.305  16.664  1.00 98.46           H  
ATOM   2254  C   ALA A 138     -19.756   9.174  15.063  1.00 98.46           C  
ATOM   2255  CB  ALA A 138     -19.222   6.993  16.261  1.00 98.46           C  
ATOM   2256  HB1 ALA A 138     -18.699   6.568  15.404  1.00 98.46           H  
ATOM   2257  HB2 ALA A 138     -18.507   7.537  16.877  1.00 98.46           H  
ATOM   2258  HB3 ALA A 138     -19.655   6.184  16.851  1.00 98.46           H  
ATOM   2259  O   ALA A 138     -19.712  10.257  15.636  1.00 98.46           O  
ATOM   2260  N   SER A 139     -19.387   9.063  13.782  1.00 98.13           N  
ATOM   2261  H   SER A 139     -19.441   8.154  13.343  1.00 98.13           H  
ATOM   2262  CA  SER A 139     -18.903  10.212  12.990  1.00 98.13           C  
ATOM   2263  HA  SER A 139     -18.141  10.726  13.575  1.00 98.13           H  
ATOM   2264  C   SER A 139     -19.984  11.256  12.675  1.00 98.13           C  
ATOM   2265  CB  SER A 139     -18.233   9.751  11.694  1.00 98.13           C  
ATOM   2266  HB2 SER A 139     -17.356   9.153  11.945  1.00 98.13           H  
ATOM   2267  HB3 SER A 139     -17.905  10.624  11.130  1.00 98.13           H  
ATOM   2268  O   SER A 139     -19.664  12.383  12.302  1.00 98.13           O  
ATOM   2269  OG  SER A 139     -19.109   8.979  10.896  1.00 98.13           O  
ATOM   2270  HG  SER A 139     -19.154   8.112  11.305  1.00 98.13           H  
ATOM   2271  N   HIS A 140     -21.259  10.917  12.864  1.00 97.79           N  
ATOM   2272  H   HIS A 140     -21.462   9.977  13.174  1.00 97.79           H  
ATOM   2273  CA  HIS A 140     -22.397  11.812  12.655  1.00 97.79           C  
ATOM   2274  HA  HIS A 140     -22.036  12.763  12.265  1.00 97.79           H  
ATOM   2275  C   HIS A 140     -23.124  12.147  13.963  1.00 97.79           C  
ATOM   2276  CB  HIS A 140     -23.338  11.214  11.595  1.00 97.79           C  
ATOM   2277  HB2 HIS A 140     -24.229  11.835  11.508  1.00 97.79           H  
ATOM   2278  HB3 HIS A 140     -23.651  10.221  11.915  1.00 97.79           H  
ATOM   2279  O   HIS A 140     -24.250  12.626  13.903  1.00 97.79           O  
ATOM   2280  CG  HIS A 140     -22.709  11.117  10.229  1.00 97.79           C  
ATOM   2281  CD2 HIS A 140     -22.929  11.941   9.160  1.00 97.79           C  
ATOM   2282  HD2 HIS A 140     -23.601  12.787   9.148  1.00 97.79           H  
ATOM   2283  ND1 HIS A 140     -21.789  10.182   9.830  1.00 97.79           N  
ATOM   2284  HD1 HIS A 140     -21.427   9.433  10.404  1.00 97.79           H  
ATOM   2285  CE1 HIS A 140     -21.451  10.439   8.560  1.00 97.79           C  
ATOM   2286  HE1 HIS A 140     -20.729   9.870   7.993  1.00 97.79           H  
ATOM   2287  NE2 HIS A 140     -22.135  11.500   8.094  1.00 97.79           N  
ATOM   2288  N   TYR A 141     -22.503  11.924  15.127  1.00 97.29           N  
ATOM   2289  H   TYR A 141     -21.576  11.526  15.092  1.00 97.29           H  
ATOM   2290  CA  TYR A 141     -23.169  11.891  16.436  1.00 97.29           C  
ATOM   2291  HA  TYR A 141     -23.798  11.002  16.464  1.00 97.29           H  
ATOM   2292  C   TYR A 141     -24.085  13.095  16.742  1.00 97.29           C  
ATOM   2293  CB  TYR A 141     -22.086  11.734  17.510  1.00 97.29           C  
ATOM   2294  HB2 TYR A 141     -21.475  12.637  17.546  1.00 97.29           H  
ATOM   2295  HB3 TYR A 141     -21.437  10.901  17.239  1.00 97.29           H  
ATOM   2296  O   TYR A 141     -25.228  12.906  17.159  1.00 97.29           O  
ATOM   2297  CG  TYR A 141     -22.626  11.428  18.885  1.00 97.29           C  
ATOM   2298  CD1 TYR A 141     -22.603  12.411  19.892  1.00 97.29           C  
ATOM   2299  HD1 TYR A 141     -22.185  13.386  19.691  1.00 97.29           H  
ATOM   2300  CD2 TYR A 141     -23.151  10.149  19.151  1.00 97.29           C  
ATOM   2301  HD2 TYR A 141     -23.166   9.395  18.378  1.00 97.29           H  
ATOM   2302  CE1 TYR A 141     -23.132  12.123  21.165  1.00 97.29           C  
ATOM   2303  HE1 TYR A 141     -23.135  12.878  21.937  1.00 97.29           H  
ATOM   2304  CE2 TYR A 141     -23.674   9.859  20.424  1.00 97.29           C  
ATOM   2305  HE2 TYR A 141     -24.083   8.888  20.661  1.00 97.29           H  
ATOM   2306  OH  TYR A 141     -24.244  10.567  22.624  1.00 97.29           O  
ATOM   2307  HH  TYR A 141     -24.038  11.222  23.295  1.00 97.29           H  
ATOM   2308  CZ  TYR A 141     -23.680  10.848  21.425  1.00 97.29           C  
ATOM   2309  N   GLU A 142     -23.645  14.333  16.474  1.00 94.52           N  
ATOM   2310  H   GLU A 142     -22.671  14.459  16.237  1.00 94.52           H  
ATOM   2311  CA  GLU A 142     -24.464  15.545  16.684  1.00 94.52           C  
ATOM   2312  HA  GLU A 142     -25.189  15.334  17.470  1.00 94.52           H  
ATOM   2313  C   GLU A 142     -25.282  15.967  15.447  1.00 94.52           C  
ATOM   2314  CB  GLU A 142     -23.622  16.741  17.172  1.00 94.52           C  
ATOM   2315  HB2 GLU A 142     -23.091  17.189  16.332  1.00 94.52           H  
ATOM   2316  HB3 GLU A 142     -24.318  17.499  17.532  1.00 94.52           H  
ATOM   2317  O   GLU A 142     -25.981  16.976  15.472  1.00 94.52           O  
ATOM   2318  CG  GLU A 142     -22.648  16.444  18.327  1.00 94.52           C  
ATOM   2319  HG2 GLU A 142     -23.156  15.838  19.076  1.00 94.52           H  
ATOM   2320  HG3 GLU A 142     -22.376  17.393  18.790  1.00 94.52           H  
ATOM   2321  CD  GLU A 142     -21.361  15.752  17.866  1.00 94.52           C  
ATOM   2322  OE1 GLU A 142     -20.622  15.217  18.718  1.00 94.52           O  
ATOM   2323  OE2 GLU A 142     -21.105  15.775  16.636  1.00 94.52           O  
ATOM   2324  N   LYS A 143     -25.170  15.234  14.334  1.00 93.67           N  
ATOM   2325  H   LYS A 143     -24.637  14.379  14.411  1.00 93.67           H  
ATOM   2326  CA  LYS A 143     -25.809  15.526  13.036  1.00 93.67           C  
ATOM   2327  HA  LYS A 143     -26.568  16.293  13.189  1.00 93.67           H  
ATOM   2328  C   LYS A 143     -26.568  14.318  12.481  1.00 93.67           C  
ATOM   2329  CB  LYS A 143     -24.773  16.056  12.033  1.00 93.67           C  
ATOM   2330  HB2 LYS A 143     -25.267  16.231  11.078  1.00 93.67           H  
ATOM   2331  HB3 LYS A 143     -24.001  15.299  11.890  1.00 93.67           H  
ATOM   2332  O   LYS A 143     -26.666  14.145  11.261  1.00 93.67           O  
ATOM   2333  CG  LYS A 143     -24.127  17.371  12.478  1.00 93.67           C  
ATOM   2334  HG2 LYS A 143     -23.567  17.217  13.401  1.00 93.67           H  
ATOM   2335  HG3 LYS A 143     -24.902  18.119  12.649  1.00 93.67           H  
ATOM   2336  CD  LYS A 143     -23.172  17.859  11.387  1.00 93.67           C  
ATOM   2337  HD2 LYS A 143     -22.407  17.099  11.223  1.00 93.67           H  
ATOM   2338  HD3 LYS A 143     -23.730  18.016  10.464  1.00 93.67           H  
ATOM   2339  CE  LYS A 143     -22.516  19.165  11.829  1.00 93.67           C  
ATOM   2340  HE2 LYS A 143     -22.017  18.990  12.782  1.00 93.67           H  
ATOM   2341  HE3 LYS A 143     -23.297  19.907  11.995  1.00 93.67           H  
ATOM   2342  NZ  LYS A 143     -21.548  19.640  10.812  1.00 93.67           N  
ATOM   2343  HZ1 LYS A 143     -21.121  20.505  11.110  1.00 93.67           H  
ATOM   2344  HZ2 LYS A 143     -22.019  19.796   9.933  1.00 93.67           H  
ATOM   2345  HZ3 LYS A 143     -20.830  18.944  10.674  1.00 93.67           H  
ATOM   2346  N   LEU A 144     -27.076  13.470  13.371  1.00 94.06           N  
ATOM   2347  H   LEU A 144     -26.923  13.662  14.351  1.00 94.06           H  
ATOM   2348  CA  LEU A 144     -27.887  12.318  13.002  1.00 94.06           C  
ATOM   2349  HA  LEU A 144     -27.318  11.717  12.293  1.00 94.06           H  
ATOM   2350  C   LEU A 144     -29.169  12.773  12.294  1.00 94.06           C  
ATOM   2351  CB  LEU A 144     -28.190  11.465  14.244  1.00 94.06           C  
ATOM   2352  HB2 LEU A 144     -28.642  12.109  14.999  1.00 94.06           H  
ATOM   2353  HB3 LEU A 144     -28.924  10.702  13.985  1.00 94.06           H  
ATOM   2354  O   LEU A 144     -29.703  13.854  12.543  1.00 94.06           O  
ATOM   2355  CG  LEU A 144     -26.952  10.770  14.842  1.00 94.06           C  
ATOM   2356  HG  LEU A 144     -26.161  11.503  15.003  1.00 94.06           H  
ATOM   2357  CD1 LEU A 144     -27.320  10.194  16.198  1.00 94.06           C  
ATOM   2358 HD11 LEU A 144     -26.468   9.669  16.630  1.00 94.06           H  
ATOM   2359 HD12 LEU A 144     -27.589  11.021  16.855  1.00 94.06           H  
ATOM   2360 HD13 LEU A 144     -28.173   9.521  16.110  1.00 94.06           H  
ATOM   2361  CD2 LEU A 144     -26.421   9.643  13.950  1.00 94.06           C  
ATOM   2362 HD21 LEU A 144     -26.057  10.051  13.007  1.00 94.06           H  
ATOM   2363 HD22 LEU A 144     -25.582   9.159  14.450  1.00 94.06           H  
ATOM   2364 HD23 LEU A 144     -27.204   8.907  13.767  1.00 94.06           H  
ATOM   2365  N   LYS A 145     -29.644  11.935  11.373  1.00 92.81           N  
ATOM   2366  H   LYS A 145     -29.180  11.044  11.274  1.00 92.81           H  
ATOM   2367  CA  LYS A 145     -30.887  12.148  10.626  1.00 92.81           C  
ATOM   2368  HA  LYS A 145     -31.291  13.131  10.871  1.00 92.81           H  
ATOM   2369  C   LYS A 145     -31.917  11.109  11.063  1.00 92.81           C  
ATOM   2370  CB  LYS A 145     -30.622  12.090   9.113  1.00 92.81           C  
ATOM   2371  HB2 LYS A 145     -31.577  12.195   8.597  1.00 92.81           H  
ATOM   2372  HB3 LYS A 145     -30.207  11.114   8.861  1.00 92.81           H  
ATOM   2373  O   LYS A 145     -31.600   9.916  11.096  1.00 92.81           O  
ATOM   2374  CG  LYS A 145     -29.668  13.190   8.617  1.00 92.81           C  
ATOM   2375  HG2 LYS A 145     -30.069  14.166   8.893  1.00 92.81           H  
ATOM   2376  HG3 LYS A 145     -28.689  13.066   9.081  1.00 92.81           H  
ATOM   2377  CD  LYS A 145     -29.519  13.111   7.093  1.00 92.81           C  
ATOM   2378  HD2 LYS A 145     -30.499  13.242   6.635  1.00 92.81           H  
ATOM   2379  HD3 LYS A 145     -29.129  12.129   6.826  1.00 92.81           H  
ATOM   2380  CE  LYS A 145     -28.566  14.199   6.589  1.00 92.81           C  
ATOM   2381  HE2 LYS A 145     -28.948  15.168   6.909  1.00 92.81           H  
ATOM   2382  HE3 LYS A 145     -27.595  14.052   7.063  1.00 92.81           H  
ATOM   2383  NZ  LYS A 145     -28.437  14.154   5.111  1.00 92.81           N  
ATOM   2384  HZ1 LYS A 145     -27.805  14.874   4.789  1.00 92.81           H  
ATOM   2385  HZ2 LYS A 145     -28.080  13.255   4.821  1.00 92.81           H  
ATOM   2386  HZ3 LYS A 145     -29.338  14.296   4.679  1.00 92.81           H  
ATOM   2387  N   GLY A 146     -33.138  11.551  11.348  1.00 93.54           N  
ATOM   2388  H   GLY A 146     -33.297  12.548  11.384  1.00 93.54           H  
ATOM   2389  CA  GLY A 146     -34.242  10.716  11.833  1.00 93.54           C  
ATOM   2390  HA2 GLY A 146     -34.793  10.294  10.993  1.00 93.54           H  
ATOM   2391  HA3 GLY A 146     -33.855   9.898  12.442  1.00 93.54           H  
ATOM   2392  C   GLY A 146     -35.210  11.515  12.702  1.00 93.54           C  
ATOM   2393  O   GLY A 146     -34.995  12.716  12.898  1.00 93.54           O  
ATOM   2394  N   SER A 147     -36.252  10.854  13.217  1.00 96.43           N  
ATOM   2395  H   SER A 147     -36.342   9.858  13.076  1.00 96.43           H  
ATOM   2396  CA  SER A 147     -37.082  11.441  14.276  1.00 96.43           C  
ATOM   2397  HA  SER A 147     -37.438  12.409  13.921  1.00 96.43           H  
ATOM   2398  C   SER A 147     -36.253  11.667  15.555  1.00 96.43           C  
ATOM   2399  CB  SER A 147     -38.315  10.570  14.569  1.00 96.43           C  
ATOM   2400  HB2 SER A 147     -38.730  10.185  13.637  1.00 96.43           H  
ATOM   2401  HB3 SER A 147     -39.076  11.184  15.052  1.00 96.43           H  
ATOM   2402  O   SER A 147     -35.158  11.104  15.685  1.00 96.43           O  
ATOM   2403  OG  SER A 147     -38.004   9.505  15.436  1.00 96.43           O  
ATOM   2404  HG  SER A 147     -38.614   9.557  16.175  1.00 96.43           H  
ATOM   2405  N   PRO A 148     -36.727  12.491  16.507  1.00 94.95           N  
ATOM   2406  CA  PRO A 148     -36.076  12.639  17.808  1.00 94.95           C  
ATOM   2407  HA  PRO A 148     -35.118  13.139  17.666  1.00 94.95           H  
ATOM   2408  C   PRO A 148     -35.828  11.296  18.511  1.00 94.95           C  
ATOM   2409  CB  PRO A 148     -37.003  13.550  18.620  1.00 94.95           C  
ATOM   2410  HB2 PRO A 148     -36.444  14.175  19.316  1.00 94.95           H  
ATOM   2411  HB3 PRO A 148     -37.747  12.959  19.155  1.00 94.95           H  
ATOM   2412  O   PRO A 148     -34.712  11.051  18.962  1.00 94.95           O  
ATOM   2413  CG  PRO A 148     -37.703  14.380  17.545  1.00 94.95           C  
ATOM   2414  HG2 PRO A 148     -37.048  15.187  17.217  1.00 94.95           H  
ATOM   2415  HG3 PRO A 148     -38.659  14.771  17.895  1.00 94.95           H  
ATOM   2416  CD  PRO A 148     -37.885  13.369  16.417  1.00 94.95           C  
ATOM   2417  HD2 PRO A 148     -37.935  13.884  15.458  1.00 94.95           H  
ATOM   2418  HD3 PRO A 148     -38.794  12.793  16.592  1.00 94.95           H  
ATOM   2419  N   GLU A 149     -36.818  10.403  18.511  1.00 95.37           N  
ATOM   2420  H   GLU A 149     -37.706  10.664  18.106  1.00 95.37           H  
ATOM   2421  CA  GLU A 149     -36.741   9.075  19.131  1.00 95.37           C  
ATOM   2422  HA  GLU A 149     -36.422   9.184  20.167  1.00 95.37           H  
ATOM   2423  C   GLU A 149     -35.714   8.179  18.420  1.00 95.37           C  
ATOM   2424  CB  GLU A 149     -38.121   8.384  19.113  1.00 95.37           C  
ATOM   2425  HB2 GLU A 149     -38.016   7.437  19.642  1.00 95.37           H  
ATOM   2426  HB3 GLU A 149     -38.400   8.143  18.087  1.00 95.37           H  
ATOM   2427  O   GLU A 149     -34.892   7.530  19.068  1.00 95.37           O  
ATOM   2428  CG  GLU A 149     -39.269   9.164  19.785  1.00 95.37           C  
ATOM   2429  HG2 GLU A 149     -40.093   8.469  19.948  1.00 95.37           H  
ATOM   2430  HG3 GLU A 149     -38.930   9.507  20.763  1.00 95.37           H  
ATOM   2431  CD  GLU A 149     -39.798  10.356  18.965  1.00 95.37           C  
ATOM   2432  OE1 GLU A 149     -40.471  11.222  19.563  1.00 95.37           O  
ATOM   2433  OE2 GLU A 149     -39.501  10.430  17.740  1.00 95.37           O  
ATOM   2434  N   ASP A 150     -35.694   8.187  17.081  1.00 96.58           N  
ATOM   2435  H   ASP A 150     -36.417   8.693  16.589  1.00 96.58           H  
ATOM   2436  CA  ASP A 150     -34.699   7.446  16.296  1.00 96.58           C  
ATOM   2437  HA  ASP A 150     -34.762   6.383  16.529  1.00 96.58           H  
ATOM   2438  C   ASP A 150     -33.274   7.934  16.587  1.00 96.58           C  
ATOM   2439  CB  ASP A 150     -34.917   7.663  14.792  1.00 96.58           C  
ATOM   2440  HB2 ASP A 150     -34.989   8.732  14.591  1.00 96.58           H  
ATOM   2441  HB3 ASP A 150     -34.032   7.303  14.269  1.00 96.58           H  
ATOM   2442  O   ASP A 150     -32.320   7.152  16.605  1.00 96.58           O  
ATOM   2443  CG  ASP A 150     -36.109   6.957  14.158  1.00 96.58           C  
ATOM   2444  OD1 ASP A 150     -36.618   5.977  14.740  1.00 96.58           O  
ATOM   2445  OD2 ASP A 150     -36.383   7.359  13.001  1.00 96.58           O  
ATOM   2446  N   ASN A 151     -33.101   9.248  16.745  1.00 97.19           N  
ATOM   2447  H   ASN A 151     -33.921   9.836  16.733  1.00 97.19           H  
ATOM   2448  CA  ASN A 151     -31.799   9.843  17.024  1.00 97.19           C  
ATOM   2449  HA  ASN A 151     -31.061   9.408  16.349  1.00 97.19           H  
ATOM   2450  C   ASN A 151     -31.333   9.503  18.442  1.00 97.19           C  
ATOM   2451  CB  ASN A 151     -31.850  11.353  16.766  1.00 97.19           C  
ATOM   2452  HB2 ASN A 151     -30.924  11.808  17.121  1.00 97.19           H  
ATOM   2453  HB3 ASN A 151     -32.675  11.781  17.335  1.00 97.19           H  
ATOM   2454  O   ASN A 151     -30.164   9.161  18.606  1.00 97.19           O  
ATOM   2455  CG  ASN A 151     -32.010  11.710  15.297  1.00 97.19           C  
ATOM   2456  ND2 ASN A 151     -32.508  12.894  15.034  1.00 97.19           N  
ATOM   2457 HD21 ASN A 151     -32.872  13.437  15.803  1.00 97.19           H  
ATOM   2458 HD22 ASN A 151     -32.816  13.061  14.086  1.00 97.19           H  
ATOM   2459  OD1 ASN A 151     -31.670  10.967  14.379  1.00 97.19           O  
ATOM   2460  N   GLU A 152     -32.231   9.508  19.429  1.00 96.42           N  
ATOM   2461  H   GLU A 152     -33.174   9.813  19.235  1.00 96.42           H  
ATOM   2462  CA  GLU A 152     -31.933   9.075  20.798  1.00 96.42           C  
ATOM   2463  HA  GLU A 152     -31.119   9.684  21.191  1.00 96.42           H  
ATOM   2464  C   GLU A 152     -31.477   7.608  20.831  1.00 96.42           C  
ATOM   2465  CB  GLU A 152     -33.172   9.306  21.678  1.00 96.42           C  
ATOM   2466  HB2 GLU A 152     -33.981   8.660  21.339  1.00 96.42           H  
ATOM   2467  HB3 GLU A 152     -33.483  10.345  21.570  1.00 96.42           H  
ATOM   2468  O   GLU A 152     -30.445   7.292  21.424  1.00 96.42           O  
ATOM   2469  CG  GLU A 152     -32.885   9.031  23.163  1.00 96.42           C  
ATOM   2470  HG2 GLU A 152     -32.611   7.983  23.283  1.00 96.42           H  
ATOM   2471  HG3 GLU A 152     -32.033   9.638  23.467  1.00 96.42           H  
ATOM   2472  CD  GLU A 152     -34.079   9.336  24.083  1.00 96.42           C  
ATOM   2473  OE1 GLU A 152     -33.856   9.330  25.315  1.00 96.42           O  
ATOM   2474  OE2 GLU A 152     -35.198   9.553  23.566  1.00 96.42           O  
ATOM   2475  N   GLN A 153     -32.158   6.715  20.104  1.00 97.63           N  
ATOM   2476  H   GLN A 153     -33.016   7.015  19.664  1.00 97.63           H  
ATOM   2477  CA  GLN A 153     -31.750   5.308  19.993  1.00 97.63           C  
ATOM   2478  HA  GLN A 153     -31.680   4.883  20.994  1.00 97.63           H  
ATOM   2479  C   GLN A 153     -30.375   5.140  19.329  1.00 97.63           C  
ATOM   2480  CB  GLN A 153     -32.796   4.524  19.194  1.00 97.63           C  
ATOM   2481  HB2 GLN A 153     -32.387   3.541  18.959  1.00 97.63           H  
ATOM   2482  HB3 GLN A 153     -33.004   5.042  18.257  1.00 97.63           H  
ATOM   2483  O   GLN A 153     -29.545   4.356  19.796  1.00 97.63           O  
ATOM   2484  CG  GLN A 153     -34.103   4.324  19.969  1.00 97.63           C  
ATOM   2485  HG2 GLN A 153     -33.892   3.795  20.898  1.00 97.63           H  
ATOM   2486  HG3 GLN A 153     -34.542   5.289  20.222  1.00 97.63           H  
ATOM   2487  CD  GLN A 153     -35.125   3.518  19.175  1.00 97.63           C  
ATOM   2488  NE2 GLN A 153     -36.272   3.234  19.749  1.00 97.63           N  
ATOM   2489 HE21 GLN A 153     -36.951   2.788  19.149  1.00 97.63           H  
ATOM   2490 HE22 GLN A 153     -36.511   3.662  20.632  1.00 97.63           H  
ATOM   2491  OE1 GLN A 153     -34.912   3.092  18.051  1.00 97.63           O  
ATOM   2492  N   LYS A 154     -30.100   5.885  18.250  1.00 98.04           N  
ATOM   2493  H   LYS A 154     -30.832   6.489  17.906  1.00 98.04           H  
ATOM   2494  CA  LYS A 154     -28.789   5.878  17.575  1.00 98.04           C  
ATOM   2495  HA  LYS A 154     -28.521   4.853  17.318  1.00 98.04           H  
ATOM   2496  C   LYS A 154     -27.676   6.403  18.484  1.00 98.04           C  
ATOM   2497  CB  LYS A 154     -28.863   6.726  16.301  1.00 98.04           C  
ATOM   2498  HB2 LYS A 154     -27.854   6.942  15.949  1.00 98.04           H  
ATOM   2499  HB3 LYS A 154     -29.345   7.669  16.558  1.00 98.04           H  
ATOM   2500  O   LYS A 154     -26.579   5.848  18.473  1.00 98.04           O  
ATOM   2501  CG  LYS A 154     -29.642   6.049  15.164  1.00 98.04           C  
ATOM   2502  HG2 LYS A 154     -30.549   5.594  15.561  1.00 98.04           H  
ATOM   2503  HG3 LYS A 154     -29.031   5.266  14.716  1.00 98.04           H  
ATOM   2504  CD  LYS A 154     -30.024   7.092  14.104  1.00 98.04           C  
ATOM   2505  HD2 LYS A 154     -30.518   7.923  14.608  1.00 98.04           H  
ATOM   2506  HD3 LYS A 154     -29.132   7.464  13.601  1.00 98.04           H  
ATOM   2507  CE  LYS A 154     -30.992   6.486  13.086  1.00 98.04           C  
ATOM   2508  HE2 LYS A 154     -30.433   5.948  12.321  1.00 98.04           H  
ATOM   2509  HE3 LYS A 154     -31.621   5.770  13.614  1.00 98.04           H  
ATOM   2510  NZ  LYS A 154     -31.863   7.529  12.493  1.00 98.04           N  
ATOM   2511  HZ1 LYS A 154     -31.367   8.235  11.968  1.00 98.04           H  
ATOM   2512  HZ2 LYS A 154     -32.343   8.018  13.235  1.00 98.04           H  
ATOM   2513  HZ3 LYS A 154     -32.583   7.123  11.913  1.00 98.04           H  
ATOM   2514  N   GLN A 155     -27.945   7.446  19.269  1.00 97.97           N  
ATOM   2515  H   GLN A 155     -28.863   7.865  19.221  1.00 97.97           H  
ATOM   2516  CA  GLN A 155     -26.991   7.987  20.238  1.00 97.97           C  
ATOM   2517  HA  GLN A 155     -26.036   8.152  19.738  1.00 97.97           H  
ATOM   2518  C   GLN A 155     -26.735   6.995  21.368  1.00 97.97           C  
ATOM   2519  CB  GLN A 155     -27.486   9.328  20.794  1.00 97.97           C  
ATOM   2520  HB2 GLN A 155     -28.529   9.240  21.099  1.00 97.97           H  
ATOM   2521  HB3 GLN A 155     -26.890   9.601  21.665  1.00 97.97           H  
ATOM   2522  O   GLN A 155     -25.577   6.701  21.654  1.00 97.97           O  
ATOM   2523  CG  GLN A 155     -27.335  10.429  19.741  1.00 97.97           C  
ATOM   2524  HG2 GLN A 155     -27.877  10.134  18.842  1.00 97.97           H  
ATOM   2525  HG3 GLN A 155     -26.281  10.539  19.485  1.00 97.97           H  
ATOM   2526  CD  GLN A 155     -27.878  11.780  20.178  1.00 97.97           C  
ATOM   2527  NE2 GLN A 155     -27.442  12.851  19.548  1.00 97.97           N  
ATOM   2528 HE21 GLN A 155     -27.818  13.727  19.882  1.00 97.97           H  
ATOM   2529 HE22 GLN A 155     -26.729  12.779  18.837  1.00 97.97           H  
ATOM   2530  OE1 GLN A 155     -28.702  11.916  21.064  1.00 97.97           O  
ATOM   2531  N   LEU A 156     -27.788   6.396  21.930  1.00 98.03           N  
ATOM   2532  H   LEU A 156     -28.714   6.707  21.675  1.00 98.03           H  
ATOM   2533  CA  LEU A 156     -27.673   5.355  22.948  1.00 98.03           C  
ATOM   2534  HA  LEU A 156     -27.160   5.786  23.808  1.00 98.03           H  
ATOM   2535  C   LEU A 156     -26.837   4.168  22.449  1.00 98.03           C  
ATOM   2536  CB  LEU A 156     -29.087   4.918  23.368  1.00 98.03           C  
ATOM   2537  HB2 LEU A 156     -29.602   4.510  22.498  1.00 98.03           H  
ATOM   2538  HB3 LEU A 156     -29.642   5.794  23.702  1.00 98.03           H  
ATOM   2539  O   LEU A 156     -25.967   3.684  23.171  1.00 98.03           O  
ATOM   2540  CG  LEU A 156     -29.103   3.863  24.488  1.00 98.03           C  
ATOM   2541  HG  LEU A 156     -28.545   2.983  24.170  1.00 98.03           H  
ATOM   2542  CD1 LEU A 156     -28.496   4.397  25.789  1.00 98.03           C  
ATOM   2543 HD11 LEU A 156     -28.987   5.329  26.070  1.00 98.03           H  
ATOM   2544 HD12 LEU A 156     -27.428   4.576  25.659  1.00 98.03           H  
ATOM   2545 HD13 LEU A 156     -28.631   3.669  26.588  1.00 98.03           H  
ATOM   2546  CD2 LEU A 156     -30.541   3.429  24.767  1.00 98.03           C  
ATOM   2547 HD21 LEU A 156     -31.129   4.285  25.098  1.00 98.03           H  
ATOM   2548 HD22 LEU A 156     -30.985   3.025  23.857  1.00 98.03           H  
ATOM   2549 HD23 LEU A 156     -30.556   2.659  25.538  1.00 98.03           H  
ATOM   2550  N   PHE A 157     -27.040   3.740  21.198  1.00 98.43           N  
ATOM   2551  H   PHE A 157     -27.810   4.134  20.676  1.00 98.43           H  
ATOM   2552  CA  PHE A 157     -26.219   2.703  20.577  1.00 98.43           C  
ATOM   2553  HA  PHE A 157     -26.296   1.799  21.181  1.00 98.43           H  
ATOM   2554  C   PHE A 157     -24.735   3.095  20.536  1.00 98.43           C  
ATOM   2555  CB  PHE A 157     -26.741   2.391  19.167  1.00 98.43           C  
ATOM   2556  HB2 PHE A 157     -27.752   1.991  19.247  1.00 98.43           H  
ATOM   2557  HB3 PHE A 157     -26.801   3.313  18.588  1.00 98.43           H  
ATOM   2558  O   PHE A 157     -23.886   2.292  20.915  1.00 98.43           O  
ATOM   2559  CG  PHE A 157     -25.873   1.402  18.411  1.00 98.43           C  
ATOM   2560  CD1 PHE A 157     -24.845   1.860  17.564  1.00 98.43           C  
ATOM   2561  HD1 PHE A 157     -24.692   2.921  17.431  1.00 98.43           H  
ATOM   2562  CD2 PHE A 157     -26.055   0.020  18.601  1.00 98.43           C  
ATOM   2563  HD2 PHE A 157     -26.830  -0.336  19.263  1.00 98.43           H  
ATOM   2564  CE1 PHE A 157     -24.003   0.941  16.912  1.00 98.43           C  
ATOM   2565  HE1 PHE A 157     -23.206   1.296  16.277  1.00 98.43           H  
ATOM   2566  CE2 PHE A 157     -25.210  -0.899  17.952  1.00 98.43           C  
ATOM   2567  HE2 PHE A 157     -25.333  -1.957  18.129  1.00 98.43           H  
ATOM   2568  CZ  PHE A 157     -24.181  -0.439  17.111  1.00 98.43           C  
ATOM   2569  HZ  PHE A 157     -23.515  -1.146  16.640  1.00 98.43           H  
ATOM   2570  N   VAL A 158     -24.402   4.315  20.103  1.00 98.47           N  
ATOM   2571  H   VAL A 158     -25.141   4.951  19.838  1.00 98.47           H  
ATOM   2572  CA  VAL A 158     -23.006   4.788  20.075  1.00 98.47           C  
ATOM   2573  HA  VAL A 158     -22.407   4.075  19.508  1.00 98.47           H  
ATOM   2574  C   VAL A 158     -22.413   4.835  21.485  1.00 98.47           C  
ATOM   2575  CB  VAL A 158     -22.907   6.160  19.379  1.00 98.47           C  
ATOM   2576  HB  VAL A 158     -23.650   6.834  19.806  1.00 98.47           H  
ATOM   2577  O   VAL A 158     -21.299   4.360  21.696  1.00 98.47           O  
ATOM   2578  CG1 VAL A 158     -21.523   6.804  19.532  1.00 98.47           C  
ATOM   2579 HG11 VAL A 158     -21.359   7.077  20.575  1.00 98.47           H  
ATOM   2580 HG12 VAL A 158     -21.466   7.717  18.939  1.00 98.47           H  
ATOM   2581 HG13 VAL A 158     -20.746   6.111  19.209  1.00 98.47           H  
ATOM   2582  CG2 VAL A 158     -23.182   6.024  17.877  1.00 98.47           C  
ATOM   2583 HG21 VAL A 158     -24.155   5.560  17.713  1.00 98.47           H  
ATOM   2584 HG22 VAL A 158     -23.191   7.012  17.416  1.00 98.47           H  
ATOM   2585 HG23 VAL A 158     -22.412   5.412  17.409  1.00 98.47           H  
ATOM   2586  N   GLU A 159     -23.160   5.352  22.457  1.00 98.08           N  
ATOM   2587  H   GLU A 159     -24.066   5.728  22.216  1.00 98.08           H  
ATOM   2588  CA  GLU A 159     -22.728   5.472  23.852  1.00 98.08           C  
ATOM   2589  HA  GLU A 159     -21.793   6.031  23.889  1.00 98.08           H  
ATOM   2590  C   GLU A 159     -22.437   4.107  24.494  1.00 98.08           C  
ATOM   2591  CB  GLU A 159     -23.801   6.252  24.631  1.00 98.08           C  
ATOM   2592  HB2 GLU A 159     -24.784   5.837  24.409  1.00 98.08           H  
ATOM   2593  HB3 GLU A 159     -23.634   6.130  25.701  1.00 98.08           H  
ATOM   2594  O   GLU A 159     -21.390   3.927  25.118  1.00 98.08           O  
ATOM   2595  CG  GLU A 159     -23.796   7.754  24.281  1.00 98.08           C  
ATOM   2596  HG2 GLU A 159     -24.634   8.235  24.787  1.00 98.08           H  
ATOM   2597  HG3 GLU A 159     -23.927   7.879  23.206  1.00 98.08           H  
ATOM   2598  CD  GLU A 159     -22.491   8.432  24.715  1.00 98.08           C  
ATOM   2599  OE1 GLU A 159     -21.894   9.252  23.980  1.00 98.08           O  
ATOM   2600  OE2 GLU A 159     -21.965   8.064  25.789  1.00 98.08           O  
ATOM   2601  N   GLN A 160     -23.301   3.113  24.267  1.00 98.35           N  
ATOM   2602  H   GLN A 160     -24.142   3.327  23.751  1.00 98.35           H  
ATOM   2603  CA  GLN A 160     -23.122   1.743  24.764  1.00 98.35           C  
ATOM   2604  HA  GLN A 160     -22.924   1.777  25.836  1.00 98.35           H  
ATOM   2605  C   GLN A 160     -21.936   1.009  24.116  1.00 98.35           C  
ATOM   2606  CB  GLN A 160     -24.419   0.957  24.522  1.00 98.35           C  
ATOM   2607  HB2 GLN A 160     -24.231  -0.105  24.680  1.00 98.35           H  
ATOM   2608  HB3 GLN A 160     -24.734   1.097  23.488  1.00 98.35           H  
ATOM   2609  O   GLN A 160     -21.349   0.114  24.724  1.00 98.35           O  
ATOM   2610  CG  GLN A 160     -25.545   1.392  25.473  1.00 98.35           C  
ATOM   2611  HG2 GLN A 160     -25.256   1.147  26.495  1.00 98.35           H  
ATOM   2612  HG3 GLN A 160     -25.693   2.470  25.417  1.00 98.35           H  
ATOM   2613  CD  GLN A 160     -26.876   0.711  25.167  1.00 98.35           C  
ATOM   2614  NE2 GLN A 160     -27.847   0.824  26.047  1.00 98.35           N  
ATOM   2615 HE21 GLN A 160     -28.719   0.380  25.798  1.00 98.35           H  
ATOM   2616 HE22 GLN A 160     -27.726   1.386  26.877  1.00 98.35           H  
ATOM   2617  OE1 GLN A 160     -27.080   0.063  24.152  1.00 98.35           O  
ATOM   2618  N   HIS A 161     -21.552   1.393  22.896  1.00 98.52           N  
ATOM   2619  H   HIS A 161     -22.074   2.132  22.448  1.00 98.52           H  
ATOM   2620  CA  HIS A 161     -20.540   0.690  22.104  1.00 98.52           C  
ATOM   2621  HA  HIS A 161     -20.240  -0.205  22.648  1.00 98.52           H  
ATOM   2622  C   HIS A 161     -19.241   1.481  21.912  1.00 98.52           C  
ATOM   2623  CB  HIS A 161     -21.151   0.184  20.792  1.00 98.52           C  
ATOM   2624  HB2 HIS A 161     -21.506   1.033  20.207  1.00 98.52           H  
ATOM   2625  HB3 HIS A 161     -20.385  -0.330  20.211  1.00 98.52           H  
ATOM   2626  O   HIS A 161     -18.463   1.159  21.022  1.00 98.52           O  
ATOM   2627  CG  HIS A 161     -22.287  -0.781  21.013  1.00 98.52           C  
ATOM   2628  CD2 HIS A 161     -22.199  -2.125  21.245  1.00 98.52           C  
ATOM   2629  HD2 HIS A 161     -21.284  -2.697  21.302  1.00 98.52           H  
ATOM   2630  ND1 HIS A 161     -23.616  -0.451  21.080  1.00 98.52           N  
ATOM   2631  HD1 HIS A 161     -23.979   0.488  21.006  1.00 98.52           H  
ATOM   2632  CE1 HIS A 161     -24.318  -1.562  21.344  1.00 98.52           C  
ATOM   2633  HE1 HIS A 161     -25.387  -1.600  21.489  1.00 98.52           H  
ATOM   2634  NE2 HIS A 161     -23.495  -2.619  21.433  1.00 98.52           N  
ATOM   2635  N   LYS A 162     -18.936   2.474  22.761  1.00 98.09           N  
ATOM   2636  H   LYS A 162     -19.650   2.762  23.415  1.00 98.09           H  
ATOM   2637  CA  LYS A 162     -17.677   3.251  22.688  1.00 98.09           C  
ATOM   2638  HA  LYS A 162     -17.678   3.826  21.763  1.00 98.09           H  
ATOM   2639  C   LYS A 162     -16.409   2.387  22.629  1.00 98.09           C  
ATOM   2640  CB  LYS A 162     -17.601   4.224  23.876  1.00 98.09           C  
ATOM   2641  HB2 LYS A 162     -17.904   3.718  24.792  1.00 98.09           H  
ATOM   2642  HB3 LYS A 162     -16.573   4.567  23.993  1.00 98.09           H  
ATOM   2643  O   LYS A 162     -15.464   2.742  21.927  1.00 98.09           O  
ATOM   2644  CG  LYS A 162     -18.487   5.449  23.632  1.00 98.09           C  
ATOM   2645  HG2 LYS A 162     -18.123   5.965  22.743  1.00 98.09           H  
ATOM   2646  HG3 LYS A 162     -19.514   5.131  23.452  1.00 98.09           H  
ATOM   2647  CD  LYS A 162     -18.476   6.418  24.820  1.00 98.09           C  
ATOM   2648  HD2 LYS A 162     -17.453   6.619  25.139  1.00 98.09           H  
ATOM   2649  HD3 LYS A 162     -19.042   5.979  25.641  1.00 98.09           H  
ATOM   2650  CE  LYS A 162     -19.138   7.716  24.354  1.00 98.09           C  
ATOM   2651  HE2 LYS A 162     -18.490   8.210  23.630  1.00 98.09           H  
ATOM   2652  HE3 LYS A 162     -20.066   7.463  23.842  1.00 98.09           H  
ATOM   2653  NZ  LYS A 162     -19.470   8.636  25.458  1.00 98.09           N  
ATOM   2654  HZ1 LYS A 162     -20.197   8.209  26.014  1.00 98.09           H  
ATOM   2655  HZ2 LYS A 162     -20.015   9.395  25.077  1.00 98.09           H  
ATOM   2656  HZ3 LYS A 162     -18.689   8.944  26.020  1.00 98.09           H  
ATOM   2657  N   HIS A 163     -16.411   1.232  23.297  1.00 97.99           N  
ATOM   2658  H   HIS A 163     -17.245   0.993  23.814  1.00 97.99           H  
ATOM   2659  CA  HIS A 163     -15.315   0.255  23.270  1.00 97.99           C  
ATOM   2660  HA  HIS A 163     -14.407   0.747  23.620  1.00 97.99           H  
ATOM   2661  C   HIS A 163     -15.008  -0.293  21.863  1.00 97.99           C  
ATOM   2662  CB  HIS A 163     -15.635  -0.889  24.245  1.00 97.99           C  
ATOM   2663  HB2 HIS A 163     -15.792  -0.477  25.242  1.00 97.99           H  
ATOM   2664  HB3 HIS A 163     -14.770  -1.550  24.297  1.00 97.99           H  
ATOM   2665  O   HIS A 163     -13.893  -0.743  21.614  1.00 97.99           O  
ATOM   2666  CG  HIS A 163     -16.841  -1.711  23.858  1.00 97.99           C  
ATOM   2667  CD2 HIS A 163     -16.825  -2.914  23.202  1.00 97.99           C  
ATOM   2668  HD2 HIS A 163     -15.945  -3.445  22.871  1.00 97.99           H  
ATOM   2669  ND1 HIS A 163     -18.163  -1.412  24.122  1.00 97.99           N  
ATOM   2670  HD1 HIS A 163     -18.520  -0.680  24.718  1.00 97.99           H  
ATOM   2671  CE1 HIS A 163     -18.920  -2.402  23.625  1.00 97.99           C  
ATOM   2672  HE1 HIS A 163     -19.994  -2.466  23.722  1.00 97.99           H  
ATOM   2673  NE2 HIS A 163     -18.152  -3.335  23.050  1.00 97.99           N  
ATOM   2674  N   TYR A 164     -15.937  -0.194  20.905  1.00 98.71           N  
ATOM   2675  H   TYR A 164     -16.846   0.186  21.128  1.00 98.71           H  
ATOM   2676  CA  TYR A 164     -15.681  -0.569  19.512  1.00 98.71           C  
ATOM   2677  HA  TYR A 164     -15.341  -1.605  19.483  1.00 98.71           H  
ATOM   2678  C   TYR A 164     -14.562   0.252  18.871  1.00 98.71           C  
ATOM   2679  CB  TYR A 164     -16.962  -0.448  18.672  1.00 98.71           C  
ATOM   2680  HB2 TYR A 164     -17.432   0.517  18.862  1.00 98.71           H  
ATOM   2681  HB3 TYR A 164     -16.668  -0.437  17.622  1.00 98.71           H  
ATOM   2682  O   TYR A 164     -13.919  -0.253  17.957  1.00 98.71           O  
ATOM   2683  CG  TYR A 164     -17.998  -1.551  18.828  1.00 98.71           C  
ATOM   2684  CD1 TYR A 164     -17.868  -2.568  19.797  1.00 98.71           C  
ATOM   2685  HD1 TYR A 164     -17.029  -2.600  20.476  1.00 98.71           H  
ATOM   2686  CD2 TYR A 164     -19.103  -1.573  17.954  1.00 98.71           C  
ATOM   2687  HD2 TYR A 164     -19.210  -0.790  17.218  1.00 98.71           H  
ATOM   2688  CE1 TYR A 164     -18.838  -3.575  19.910  1.00 98.71           C  
ATOM   2689  HE1 TYR A 164     -18.720  -4.330  20.674  1.00 98.71           H  
ATOM   2690  CE2 TYR A 164     -20.074  -2.588  18.055  1.00 98.71           C  
ATOM   2691  HE2 TYR A 164     -20.941  -2.586  17.410  1.00 98.71           H  
ATOM   2692  OH  TYR A 164     -20.885  -4.555  19.169  1.00 98.71           O  
ATOM   2693  HH  TYR A 164     -20.842  -4.963  20.037  1.00 98.71           H  
ATOM   2694  CZ  TYR A 164     -19.946  -3.583  19.046  1.00 98.71           C  
ATOM   2695  N   LEU A 165     -14.280   1.474  19.340  1.00 98.44           N  
ATOM   2696  H   LEU A 165     -14.808   1.832  20.123  1.00 98.44           H  
ATOM   2697  CA  LEU A 165     -13.101   2.220  18.886  1.00 98.44           C  
ATOM   2698  HA  LEU A 165     -13.167   2.391  17.812  1.00 98.44           H  
ATOM   2699  C   LEU A 165     -11.807   1.431  19.143  1.00 98.44           C  
ATOM   2700  CB  LEU A 165     -13.015   3.566  19.618  1.00 98.44           C  
ATOM   2701  HB2 LEU A 165     -12.064   4.028  19.353  1.00 98.44           H  
ATOM   2702  HB3 LEU A 165     -12.991   3.368  20.690  1.00 98.44           H  
ATOM   2703  O   LEU A 165     -10.972   1.317  18.246  1.00 98.44           O  
ATOM   2704  CG  LEU A 165     -14.126   4.587  19.335  1.00 98.44           C  
ATOM   2705  HG  LEU A 165     -15.105   4.143  19.516  1.00 98.44           H  
ATOM   2706  CD1 LEU A 165     -13.917   5.749  20.302  1.00 98.44           C  
ATOM   2707 HD11 LEU A 165     -14.500   6.622  20.008  1.00 98.44           H  
ATOM   2708 HD12 LEU A 165     -14.196   5.440  21.309  1.00 98.44           H  
ATOM   2709 HD13 LEU A 165     -12.866   6.038  20.307  1.00 98.44           H  
ATOM   2710  CD2 LEU A 165     -14.081   5.145  17.911  1.00 98.44           C  
ATOM   2711 HD21 LEU A 165     -13.149   5.690  17.765  1.00 98.44           H  
ATOM   2712 HD22 LEU A 165     -14.917   5.829  17.764  1.00 98.44           H  
ATOM   2713 HD23 LEU A 165     -14.159   4.332  17.189  1.00 98.44           H  
ATOM   2714  N   ASP A 166     -11.672   0.846  20.337  1.00 98.30           N  
ATOM   2715  H   ASP A 166     -12.443   0.891  20.987  1.00 98.30           H  
ATOM   2716  CA  ASP A 166     -10.500   0.060  20.727  1.00 98.30           C  
ATOM   2717  HA  ASP A 166      -9.601   0.635  20.507  1.00 98.30           H  
ATOM   2718  C   ASP A 166     -10.396  -1.229  19.906  1.00 98.30           C  
ATOM   2719  CB  ASP A 166     -10.540  -0.234  22.241  1.00 98.30           C  
ATOM   2720  HB2 ASP A 166      -9.791  -0.994  22.464  1.00 98.30           H  
ATOM   2721  HB3 ASP A 166     -11.514  -0.634  22.525  1.00 98.30           H  
ATOM   2722  O   ASP A 166      -9.333  -1.517  19.356  1.00 98.30           O  
ATOM   2723  CG  ASP A 166     -10.211   0.994  23.091  1.00 98.30           C  
ATOM   2724  OD1 ASP A 166      -9.319   1.769  22.680  1.00 98.30           O  
ATOM   2725  OD2 ASP A 166     -10.718   1.164  24.216  1.00 98.30           O  
ATOM   2726  N   GLU A 167     -11.510  -1.946  19.733  1.00 98.62           N  
ATOM   2727  H   GLU A 167     -12.336  -1.667  20.241  1.00 98.62           H  
ATOM   2728  CA  GLU A 167     -11.562  -3.166  18.913  1.00 98.62           C  
ATOM   2729  HA  GLU A 167     -10.840  -3.888  19.296  1.00 98.62           H  
ATOM   2730  C   GLU A 167     -11.201  -2.891  17.440  1.00 98.62           C  
ATOM   2731  CB  GLU A 167     -12.968  -3.791  18.980  1.00 98.62           C  
ATOM   2732  HB2 GLU A 167     -13.698  -3.063  18.626  1.00 98.62           H  
ATOM   2733  HB3 GLU A 167     -12.987  -4.646  18.304  1.00 98.62           H  
ATOM   2734  O   GLU A 167     -10.505  -3.677  16.796  1.00 98.62           O  
ATOM   2735  CG  GLU A 167     -13.380  -4.276  20.381  1.00 98.62           C  
ATOM   2736  HG2 GLU A 167     -13.405  -3.420  21.056  1.00 98.62           H  
ATOM   2737  HG3 GLU A 167     -12.624  -4.974  20.741  1.00 98.62           H  
ATOM   2738  CD  GLU A 167     -14.756  -4.970  20.412  1.00 98.62           C  
ATOM   2739  OE1 GLU A 167     -15.220  -5.324  21.511  1.00 98.62           O  
ATOM   2740  OE2 GLU A 167     -15.394  -5.161  19.344  1.00 98.62           O  
ATOM   2741  N   ILE A 168     -11.637  -1.753  16.884  1.00 98.60           N  
ATOM   2742  H   ILE A 168     -12.219  -1.144  17.441  1.00 98.60           H  
ATOM   2743  CA  ILE A 168     -11.293  -1.358  15.510  1.00 98.60           C  
ATOM   2744  HA  ILE A 168     -11.495  -2.200  14.848  1.00 98.60           H  
ATOM   2745  C   ILE A 168      -9.797  -1.048  15.393  1.00 98.60           C  
ATOM   2746  CB  ILE A 168     -12.158  -0.162  15.051  1.00 98.60           C  
ATOM   2747  HB  ILE A 168     -12.091   0.622  15.805  1.00 98.60           H  
ATOM   2748  O   ILE A 168      -9.157  -1.461  14.422  1.00 98.60           O  
ATOM   2749  CG1 ILE A 168     -13.634  -0.587  14.889  1.00 98.60           C  
ATOM   2750 HG12 ILE A 168     -13.920  -1.272  15.687  1.00 98.60           H  
ATOM   2751 HG13 ILE A 168     -13.752  -1.127  13.950  1.00 98.60           H  
ATOM   2752  CG2 ILE A 168     -11.647   0.403  13.710  1.00 98.60           C  
ATOM   2753 HG21 ILE A 168     -11.529  -0.405  12.987  1.00 98.60           H  
ATOM   2754 HG22 ILE A 168     -12.344   1.139  13.309  1.00 98.60           H  
ATOM   2755 HG23 ILE A 168     -10.687   0.899  13.856  1.00 98.60           H  
ATOM   2756  CD1 ILE A 168     -14.597   0.609  14.924  1.00 98.60           C  
ATOM   2757 HD11 ILE A 168     -14.449   1.228  14.039  1.00 98.60           H  
ATOM   2758 HD12 ILE A 168     -14.421   1.213  15.814  1.00 98.60           H  
ATOM   2759 HD13 ILE A 168     -15.627   0.255  14.942  1.00 98.60           H  
ATOM   2760  N   ILE A 169      -9.219  -0.337  16.365  1.00 98.40           N  
ATOM   2761  H   ILE A 169      -9.785  -0.044  17.148  1.00 98.40           H  
ATOM   2762  CA  ILE A 169      -7.779  -0.045  16.384  1.00 98.40           C  
ATOM   2763  HA  ILE A 169      -7.506   0.388  15.422  1.00 98.40           H  
ATOM   2764  C   ILE A 169      -6.956  -1.327  16.509  1.00 98.40           C  
ATOM   2765  CB  ILE A 169      -7.453   0.971  17.499  1.00 98.40           C  
ATOM   2766  HB  ILE A 169      -7.946   0.647  18.416  1.00 98.40           H  
ATOM   2767  O   ILE A 169      -5.926  -1.451  15.841  1.00 98.40           O  
ATOM   2768  CG1 ILE A 169      -8.003   2.369  17.144  1.00 98.40           C  
ATOM   2769 HG12 ILE A 169      -7.884   3.013  18.015  1.00 98.40           H  
ATOM   2770 HG13 ILE A 169      -9.072   2.300  16.942  1.00 98.40           H  
ATOM   2771  CG2 ILE A 169      -5.943   1.055  17.799  1.00 98.40           C  
ATOM   2772 HG21 ILE A 169      -5.378   1.191  16.877  1.00 98.40           H  
ATOM   2773 HG22 ILE A 169      -5.615   0.139  18.289  1.00 98.40           H  
ATOM   2774 HG23 ILE A 169      -5.750   1.887  18.476  1.00 98.40           H  
ATOM   2775  CD1 ILE A 169      -7.349   3.069  15.947  1.00 98.40           C  
ATOM   2776 HD11 ILE A 169      -7.817   4.045  15.822  1.00 98.40           H  
ATOM   2777 HD12 ILE A 169      -6.283   3.219  16.121  1.00 98.40           H  
ATOM   2778 HD13 ILE A 169      -7.499   2.497  15.032  1.00 98.40           H  
ATOM   2779  N   GLU A 170      -7.415  -2.294  17.299  1.00 98.45           N  
ATOM   2780  H   GLU A 170      -8.237  -2.121  17.859  1.00 98.45           H  
ATOM   2781  CA  GLU A 170      -6.796  -3.613  17.396  1.00 98.45           C  
ATOM   2782  HA  GLU A 170      -5.752  -3.487  17.683  1.00 98.45           H  
ATOM   2783  C   GLU A 170      -6.809  -4.339  16.044  1.00 98.45           C  
ATOM   2784  CB  GLU A 170      -7.484  -4.408  18.509  1.00 98.45           C  
ATOM   2785  HB2 GLU A 170      -8.531  -4.569  18.255  1.00 98.45           H  
ATOM   2786  HB3 GLU A 170      -7.431  -3.820  19.425  1.00 98.45           H  
ATOM   2787  O   GLU A 170      -5.747  -4.733  15.559  1.00 98.45           O  
ATOM   2788  CG  GLU A 170      -6.802  -5.759  18.751  1.00 98.45           C  
ATOM   2789  HG2 GLU A 170      -7.006  -6.421  17.910  1.00 98.45           H  
ATOM   2790  HG3 GLU A 170      -5.725  -5.597  18.804  1.00 98.45           H  
ATOM   2791  CD  GLU A 170      -7.286  -6.410  20.055  1.00 98.45           C  
ATOM   2792  OE1 GLU A 170      -6.440  -7.053  20.716  1.00 98.45           O  
ATOM   2793  OE2 GLU A 170      -8.469  -6.206  20.409  1.00 98.45           O  
ATOM   2794  N   GLN A 171      -7.950  -4.388  15.348  1.00 98.39           N  
ATOM   2795  H   GLN A 171      -8.796  -4.069  15.797  1.00 98.39           H  
ATOM   2796  CA  GLN A 171      -8.029  -4.994  14.010  1.00 98.39           C  
ATOM   2797  HA  GLN A 171      -7.683  -6.025  14.078  1.00 98.39           H  
ATOM   2798  C   GLN A 171      -7.136  -4.289  12.980  1.00 98.39           C  
ATOM   2799  CB  GLN A 171      -9.478  -4.993  13.510  1.00 98.39           C  
ATOM   2800  HB2 GLN A 171      -9.486  -5.265  12.455  1.00 98.39           H  
ATOM   2801  HB3 GLN A 171      -9.913  -3.999  13.618  1.00 98.39           H  
ATOM   2802  O   GLN A 171      -6.486  -4.943  12.159  1.00 98.39           O  
ATOM   2803  CG  GLN A 171     -10.317  -6.014  14.279  1.00 98.39           C  
ATOM   2804  HG2 GLN A 171      -9.868  -7.002  14.180  1.00 98.39           H  
ATOM   2805  HG3 GLN A 171     -10.324  -5.759  15.339  1.00 98.39           H  
ATOM   2806  CD  GLN A 171     -11.752  -6.097  13.785  1.00 98.39           C  
ATOM   2807  NE2 GLN A 171     -12.647  -6.546  14.630  1.00 98.39           N  
ATOM   2808 HE21 GLN A 171     -12.372  -6.738  15.582  1.00 98.39           H  
ATOM   2809 HE22 GLN A 171     -13.613  -6.476  14.345  1.00 98.39           H  
ATOM   2810  OE1 GLN A 171     -12.105  -5.789  12.654  1.00 98.39           O  
ATOM   2811  N   ILE A 172      -7.052  -2.954  13.021  1.00 98.19           N  
ATOM   2812  H   ILE A 172      -7.630  -2.469  13.692  1.00 98.19           H  
ATOM   2813  CA  ILE A 172      -6.129  -2.187  12.170  1.00 98.19           C  
ATOM   2814  HA  ILE A 172      -6.294  -2.480  11.133  1.00 98.19           H  
ATOM   2815  C   ILE A 172      -4.673  -2.536  12.506  1.00 98.19           C  
ATOM   2816  CB  ILE A 172      -6.403  -0.668  12.296  1.00 98.19           C  
ATOM   2817  HB  ILE A 172      -6.437  -0.408  13.354  1.00 98.19           H  
ATOM   2818  O   ILE A 172      -3.853  -2.681  11.597  1.00 98.19           O  
ATOM   2819  CG1 ILE A 172      -7.762  -0.314  11.649  1.00 98.19           C  
ATOM   2820 HG12 ILE A 172      -8.523  -1.019  11.982  1.00 98.19           H  
ATOM   2821 HG13 ILE A 172      -7.681  -0.403  10.566  1.00 98.19           H  
ATOM   2822  CG2 ILE A 172      -5.282   0.161  11.631  1.00 98.19           C  
ATOM   2823 HG21 ILE A 172      -5.524   1.223  11.666  1.00 98.19           H  
ATOM   2824 HG22 ILE A 172      -5.157  -0.146  10.592  1.00 98.19           H  
ATOM   2825 HG23 ILE A 172      -4.343   0.026  12.167  1.00 98.19           H  
ATOM   2826  CD1 ILE A 172      -8.263   1.096  11.985  1.00 98.19           C  
ATOM   2827 HD11 ILE A 172      -7.659   1.848  11.477  1.00 98.19           H  
ATOM   2828 HD12 ILE A 172      -8.230   1.257  13.063  1.00 98.19           H  
ATOM   2829 HD13 ILE A 172      -9.294   1.202  11.648  1.00 98.19           H  
ATOM   2830  N   SER A 173      -4.343  -2.684  13.791  1.00 98.32           N  
ATOM   2831  H   SER A 173      -5.074  -2.570  14.479  1.00 98.32           H  
ATOM   2832  CA  SER A 173      -3.006  -3.044  14.271  1.00 98.32           C  
ATOM   2833  HA  SER A 173      -2.286  -2.337  13.860  1.00 98.32           H  
ATOM   2834  C   SER A 173      -2.597  -4.440  13.806  1.00 98.32           C  
ATOM   2835  CB  SER A 173      -2.978  -2.943  15.799  1.00 98.32           C  
ATOM   2836  HB2 SER A 173      -3.319  -1.950  16.090  1.00 98.32           H  
ATOM   2837  HB3 SER A 173      -3.661  -3.675  16.229  1.00 98.32           H  
ATOM   2838  O   SER A 173      -1.531  -4.600  13.207  1.00 98.32           O  
ATOM   2839  OG  SER A 173      -1.686  -3.157  16.344  1.00 98.32           O  
ATOM   2840  HG  SER A 173      -1.808  -3.065  17.292  1.00 98.32           H  
ATOM   2841  N   GLU A 174      -3.463  -5.436  13.991  1.00 97.75           N  
ATOM   2842  H   GLU A 174      -4.318  -5.247  14.494  1.00 97.75           H  
ATOM   2843  CA  GLU A 174      -3.244  -6.808  13.531  1.00 97.75           C  
ATOM   2844  HA  GLU A 174      -2.334  -7.209  13.977  1.00 97.75           H  
ATOM   2845  C   GLU A 174      -3.093  -6.881  12.010  1.00 97.75           C  
ATOM   2846  CB  GLU A 174      -4.422  -7.689  13.945  1.00 97.75           C  
ATOM   2847  HB2 GLU A 174      -5.350  -7.224  13.613  1.00 97.75           H  
ATOM   2848  HB3 GLU A 174      -4.314  -8.648  13.438  1.00 97.75           H  
ATOM   2849  O   GLU A 174      -2.140  -7.474  11.498  1.00 97.75           O  
ATOM   2850  CG  GLU A 174      -4.479  -7.945  15.454  1.00 97.75           C  
ATOM   2851  HG2 GLU A 174      -4.644  -7.008  15.986  1.00 97.75           H  
ATOM   2852  HG3 GLU A 174      -3.513  -8.342  15.768  1.00 97.75           H  
ATOM   2853  CD  GLU A 174      -5.583  -8.950  15.807  1.00 97.75           C  
ATOM   2854  OE1 GLU A 174      -5.497  -9.498  16.923  1.00 97.75           O  
ATOM   2855  OE2 GLU A 174      -6.432  -9.228  14.925  1.00 97.75           O  
ATOM   2856  N   PHE A 175      -3.984  -6.222  11.264  1.00 97.39           N  
ATOM   2857  H   PHE A 175      -4.765  -5.781  11.728  1.00 97.39           H  
ATOM   2858  CA  PHE A 175      -3.894  -6.152   9.808  1.00 97.39           C  
ATOM   2859  HA  PHE A 175      -3.892  -7.167   9.411  1.00 97.39           H  
ATOM   2860  C   PHE A 175      -2.594  -5.474   9.358  1.00 97.39           C  
ATOM   2861  CB  PHE A 175      -5.126  -5.419   9.272  1.00 97.39           C  
ATOM   2862  HB2 PHE A 175      -5.140  -4.399   9.658  1.00 97.39           H  
ATOM   2863  HB3 PHE A 175      -6.016  -5.921   9.652  1.00 97.39           H  
ATOM   2864  O   PHE A 175      -1.903  -5.966   8.463  1.00 97.39           O  
ATOM   2865  CG  PHE A 175      -5.206  -5.381   7.761  1.00 97.39           C  
ATOM   2866  CD1 PHE A 175      -4.661  -4.296   7.050  1.00 97.39           C  
ATOM   2867  HD1 PHE A 175      -4.175  -3.495   7.586  1.00 97.39           H  
ATOM   2868  CD2 PHE A 175      -5.849  -6.422   7.067  1.00 97.39           C  
ATOM   2869  HD2 PHE A 175      -6.298  -7.238   7.615  1.00 97.39           H  
ATOM   2870  CE1 PHE A 175      -4.776  -4.245   5.650  1.00 97.39           C  
ATOM   2871  HE1 PHE A 175      -4.404  -3.394   5.099  1.00 97.39           H  
ATOM   2872  CE2 PHE A 175      -5.952  -6.377   5.666  1.00 97.39           C  
ATOM   2873  HE2 PHE A 175      -6.487  -7.150   5.134  1.00 97.39           H  
ATOM   2874  CZ  PHE A 175      -5.418  -5.286   4.961  1.00 97.39           C  
ATOM   2875  HZ  PHE A 175      -5.531  -5.226   3.888  1.00 97.39           H  
ATOM   2876  N   SER A 176      -2.213  -4.371  10.007  1.00 97.16           N  
ATOM   2877  H   SER A 176      -2.809  -4.020  10.742  1.00 97.16           H  
ATOM   2878  CA  SER A 176      -0.978  -3.652   9.698  1.00 97.16           C  
ATOM   2879  HA  SER A 176      -1.024  -3.366   8.648  1.00 97.16           H  
ATOM   2880  C   SER A 176       0.259  -4.532   9.902  1.00 97.16           C  
ATOM   2881  CB  SER A 176      -0.884  -2.369  10.523  1.00 97.16           C  
ATOM   2882  HB2 SER A 176      -0.819  -2.621  11.581  1.00 97.16           H  
ATOM   2883  HB3 SER A 176      -1.776  -1.765  10.360  1.00 97.16           H  
ATOM   2884  O   SER A 176       1.084  -4.645   8.990  1.00 97.16           O  
ATOM   2885  OG  SER A 176       0.254  -1.622  10.130  1.00 97.16           O  
ATOM   2886  HG  SER A 176       0.577  -1.162  10.908  1.00 97.16           H  
ATOM   2887  N   LYS A 177       0.344  -5.225  11.044  1.00 97.03           N  
ATOM   2888  H   LYS A 177      -0.387  -5.098  11.729  1.00 97.03           H  
ATOM   2889  CA  LYS A 177       1.437  -6.155  11.374  1.00 97.03           C  
ATOM   2890  HA  LYS A 177       2.400  -5.655  11.263  1.00 97.03           H  
ATOM   2891  C   LYS A 177       1.476  -7.380  10.467  1.00 97.03           C  
ATOM   2892  CB  LYS A 177       1.287  -6.630  12.825  1.00 97.03           C  
ATOM   2893  HB2 LYS A 177       1.970  -7.461  13.001  1.00 97.03           H  
ATOM   2894  HB3 LYS A 177       0.270  -6.987  12.981  1.00 97.03           H  
ATOM   2895  O   LYS A 177       2.552  -7.899  10.202  1.00 97.03           O  
ATOM   2896  CG  LYS A 177       1.612  -5.527  13.837  1.00 97.03           C  
ATOM   2897  HG2 LYS A 177       2.668  -5.266  13.768  1.00 97.03           H  
ATOM   2898  HG3 LYS A 177       1.013  -4.643  13.616  1.00 97.03           H  
ATOM   2899  CD  LYS A 177       1.285  -6.009  15.253  1.00 97.03           C  
ATOM   2900  HD2 LYS A 177       0.231  -6.285  15.294  1.00 97.03           H  
ATOM   2901  HD3 LYS A 177       1.893  -6.883  15.486  1.00 97.03           H  
ATOM   2902  CE  LYS A 177       1.555  -4.900  16.272  1.00 97.03           C  
ATOM   2903  HE2 LYS A 177       2.614  -4.646  16.248  1.00 97.03           H  
ATOM   2904  HE3 LYS A 177       0.988  -4.017  15.976  1.00 97.03           H  
ATOM   2905  NZ  LYS A 177       1.145  -5.320  17.633  1.00 97.03           N  
ATOM   2906  HZ1 LYS A 177       1.321  -4.584  18.302  1.00 97.03           H  
ATOM   2907  HZ2 LYS A 177       1.648  -6.148  17.919  1.00 97.03           H  
ATOM   2908  HZ3 LYS A 177       0.157  -5.532  17.646  1.00 97.03           H  
ATOM   2909  N   ARG A 178       0.325  -7.850   9.983  1.00 96.06           N  
ATOM   2910  H   ARG A 178      -0.530  -7.452  10.345  1.00 96.06           H  
ATOM   2911  CA  ARG A 178       0.251  -9.048   9.137  1.00 96.06           C  
ATOM   2912  HA  ARG A 178       1.006  -9.755   9.482  1.00 96.06           H  
ATOM   2913  C   ARG A 178       0.584  -8.768   7.676  1.00 96.06           C  
ATOM   2914  CB  ARG A 178      -1.126  -9.697   9.315  1.00 96.06           C  
ATOM   2915  HB2 ARG A 178      -1.894  -9.027   8.929  1.00 96.06           H  
ATOM   2916  HB3 ARG A 178      -1.303  -9.848  10.379  1.00 96.06           H  
ATOM   2917  O   ARG A 178       1.288  -9.559   7.057  1.00 96.06           O  
ATOM   2918  CG  ARG A 178      -1.214 -11.060   8.608  1.00 96.06           C  
ATOM   2919  HG2 ARG A 178      -1.158 -10.933   7.527  1.00 96.06           H  
ATOM   2920  HG3 ARG A 178      -0.372 -11.677   8.922  1.00 96.06           H  
ATOM   2921  CD  ARG A 178      -2.508 -11.799   8.968  1.00 96.06           C  
ATOM   2922  HD2 ARG A 178      -2.522 -11.966  10.045  1.00 96.06           H  
ATOM   2923  HD3 ARG A 178      -2.501 -12.780   8.492  1.00 96.06           H  
ATOM   2924  NE  ARG A 178      -3.720 -11.044   8.589  1.00 96.06           N  
ATOM   2925  HE  ARG A 178      -4.067 -10.398   9.283  1.00 96.06           H  
ATOM   2926  NH1 ARG A 178      -4.144 -12.062   6.561  1.00 96.06           N  
ATOM   2927 HH11 ARG A 178      -4.757 -12.223   5.775  1.00 96.06           H  
ATOM   2928 HH12 ARG A 178      -3.292 -12.599   6.625  1.00 96.06           H  
ATOM   2929  NH2 ARG A 178      -5.569 -10.543   7.376  1.00 96.06           N  
ATOM   2930 HH21 ARG A 178      -6.183 -10.726   6.595  1.00 96.06           H  
ATOM   2931 HH22 ARG A 178      -5.895  -9.969   8.141  1.00 96.06           H  
ATOM   2932  CZ  ARG A 178      -4.463 -11.221   7.511  1.00 96.06           C  
ATOM   2933  N   VAL A 179       0.056  -7.684   7.098  1.00 95.82           N  
ATOM   2934  H   VAL A 179      -0.547  -7.101   7.660  1.00 95.82           H  
ATOM   2935  CA  VAL A 179       0.125  -7.471   5.637  1.00 95.82           C  
ATOM   2936  HA  VAL A 179       0.801  -8.215   5.215  1.00 95.82           H  
ATOM   2937  C   VAL A 179       0.724  -6.135   5.200  1.00 95.82           C  
ATOM   2938  CB  VAL A 179      -1.233  -7.721   4.953  1.00 95.82           C  
ATOM   2939  HB  VAL A 179      -1.076  -7.600   3.881  1.00 95.82           H  
ATOM   2940  O   VAL A 179       1.316  -6.057   4.119  1.00 95.82           O  
ATOM   2941  CG1 VAL A 179      -1.753  -9.145   5.194  1.00 95.82           C  
ATOM   2942 HG11 VAL A 179      -2.079  -9.257   6.228  1.00 95.82           H  
ATOM   2943 HG12 VAL A 179      -2.598  -9.343   4.534  1.00 95.82           H  
ATOM   2944 HG13 VAL A 179      -0.967  -9.870   4.984  1.00 95.82           H  
ATOM   2945  CG2 VAL A 179      -2.341  -6.756   5.372  1.00 95.82           C  
ATOM   2946 HG21 VAL A 179      -2.671  -6.971   6.389  1.00 95.82           H  
ATOM   2947 HG22 VAL A 179      -3.197  -6.892   4.711  1.00 95.82           H  
ATOM   2948 HG23 VAL A 179      -2.010  -5.720   5.306  1.00 95.82           H  
ATOM   2949  N   ILE A 180       0.628  -5.078   6.011  1.00 95.75           N  
ATOM   2950  H   ILE A 180       0.205  -5.198   6.921  1.00 95.75           H  
ATOM   2951  CA  ILE A 180       1.161  -3.759   5.636  1.00 95.75           C  
ATOM   2952  HA  ILE A 180       1.028  -3.633   4.561  1.00 95.75           H  
ATOM   2953  C   ILE A 180       2.668  -3.687   5.886  1.00 95.75           C  
ATOM   2954  CB  ILE A 180       0.387  -2.615   6.327  1.00 95.75           C  
ATOM   2955  HB  ILE A 180       0.525  -2.714   7.403  1.00 95.75           H  
ATOM   2956  O   ILE A 180       3.392  -3.251   4.986  1.00 95.75           O  
ATOM   2957  CG1 ILE A 180      -1.131  -2.663   6.020  1.00 95.75           C  
ATOM   2958 HG12 ILE A 180      -1.600  -1.766   6.426  1.00 95.75           H  
ATOM   2959 HG13 ILE A 180      -1.579  -3.518   6.526  1.00 95.75           H  
ATOM   2960  CG2 ILE A 180       0.943  -1.226   5.960  1.00 95.75           C  
ATOM   2961 HG21 ILE A 180       1.983  -1.146   6.277  1.00 95.75           H  
ATOM   2962 HG22 ILE A 180       0.872  -1.043   4.888  1.00 95.75           H  
ATOM   2963 HG23 ILE A 180       0.376  -0.461   6.490  1.00 95.75           H  
ATOM   2964  CD1 ILE A 180      -1.476  -2.768   4.529  1.00 95.75           C  
ATOM   2965 HD11 ILE A 180      -2.509  -2.459   4.365  1.00 95.75           H  
ATOM   2966 HD12 ILE A 180      -1.352  -3.794   4.184  1.00 95.75           H  
ATOM   2967 HD13 ILE A 180      -0.811  -2.129   3.949  1.00 95.75           H  
ATOM   2968  N   LEU A 181       3.131  -4.154   7.049  1.00 95.02           N  
ATOM   2969  H   LEU A 181       2.450  -4.503   7.708  1.00 95.02           H  
ATOM   2970  CA  LEU A 181       4.530  -4.150   7.496  1.00 95.02           C  
ATOM   2971  HA  LEU A 181       4.535  -4.476   8.536  1.00 95.02           H  
ATOM   2972  C   LEU A 181       5.137  -2.738   7.498  1.00 95.02           C  
ATOM   2973  CB  LEU A 181       5.372  -5.173   6.708  1.00 95.02           C  
ATOM   2974  HB2 LEU A 181       5.564  -4.780   5.709  1.00 95.02           H  
ATOM   2975  HB3 LEU A 181       6.333  -5.262   7.215  1.00 95.02           H  
ATOM   2976  O   LEU A 181       6.056  -2.417   6.740  1.00 95.02           O  
ATOM   2977  CG  LEU A 181       4.768  -6.578   6.553  1.00 95.02           C  
ATOM   2978  HG  LEU A 181       3.914  -6.532   5.877  1.00 95.02           H  
ATOM   2979  CD1 LEU A 181       5.819  -7.497   5.943  1.00 95.02           C  
ATOM   2980 HD11 LEU A 181       6.230  -7.057   5.035  1.00 95.02           H  
ATOM   2981 HD12 LEU A 181       5.377  -8.471   5.731  1.00 95.02           H  
ATOM   2982 HD13 LEU A 181       6.633  -7.644   6.653  1.00 95.02           H  
ATOM   2983  CD2 LEU A 181       4.327  -7.190   7.872  1.00 95.02           C  
ATOM   2984 HD21 LEU A 181       3.519  -6.598   8.303  1.00 95.02           H  
ATOM   2985 HD22 LEU A 181       3.954  -8.202   7.713  1.00 95.02           H  
ATOM   2986 HD23 LEU A 181       5.156  -7.225   8.580  1.00 95.02           H  
ATOM   2987  N   ALA A 182       4.549  -1.855   8.303  1.00 95.95           N  
ATOM   2988  H   ALA A 182       3.836  -2.202   8.929  1.00 95.95           H  
ATOM   2989  CA  ALA A 182       4.976  -0.466   8.457  1.00 95.95           C  
ATOM   2990  HA  ALA A 182       5.992  -0.364   8.076  1.00 95.95           H  
ATOM   2991  C   ALA A 182       5.034  -0.079   9.944  1.00 95.95           C  
ATOM   2992  CB  ALA A 182       4.061   0.443   7.619  1.00 95.95           C  
ATOM   2993  HB1 ALA A 182       4.439   1.464   7.647  1.00 95.95           H  
ATOM   2994  HB2 ALA A 182       4.038   0.092   6.588  1.00 95.95           H  
ATOM   2995  HB3 ALA A 182       3.050   0.421   8.026  1.00 95.95           H  
ATOM   2996  O   ALA A 182       4.359   0.861  10.363  1.00 95.95           O  
ATOM   2997  N   ASP A 183       5.826  -0.808  10.732  1.00 97.12           N  
ATOM   2998  H   ASP A 183       6.248  -1.639  10.344  1.00 97.12           H  
ATOM   2999  CA  ASP A 183       5.818  -0.750  12.204  1.00 97.12           C  
ATOM   3000  HA  ASP A 183       4.851  -1.103  12.560  1.00 97.12           H  
ATOM   3001  C   ASP A 183       6.007   0.668  12.750  1.00 97.12           C  
ATOM   3002  CB  ASP A 183       6.885  -1.706  12.762  1.00 97.12           C  
ATOM   3003  HB2 ASP A 183       7.869  -1.371  12.434  1.00 97.12           H  
ATOM   3004  HB3 ASP A 183       6.856  -1.668  13.851  1.00 97.12           H  
ATOM   3005  O   ASP A 183       5.179   1.146  13.516  1.00 97.12           O  
ATOM   3006  CG  ASP A 183       6.666  -3.157  12.316  1.00 97.12           C  
ATOM   3007  OD1 ASP A 183       5.516  -3.486  11.939  1.00 97.12           O  
ATOM   3008  OD2 ASP A 183       7.676  -3.884  12.238  1.00 97.12           O  
ATOM   3009  N   ALA A 184       6.975   1.427  12.228  1.00 97.58           N  
ATOM   3010  H   ALA A 184       7.658   0.973  11.637  1.00 97.58           H  
ATOM   3011  CA  ALA A 184       7.191   2.816  12.644  1.00 97.58           C  
ATOM   3012  HA  ALA A 184       7.388   2.822  13.716  1.00 97.58           H  
ATOM   3013  C   ALA A 184       5.980   3.742  12.391  1.00 97.58           C  
ATOM   3014  CB  ALA A 184       8.425   3.343  11.903  1.00 97.58           C  
ATOM   3015  HB1 ALA A 184       8.249   3.341  10.827  1.00 97.58           H  
ATOM   3016  HB2 ALA A 184       9.284   2.712  12.132  1.00 97.58           H  
ATOM   3017  HB3 ALA A 184       8.640   4.358  12.235  1.00 97.58           H  
ATOM   3018  O   ALA A 184       5.806   4.749  13.080  1.00 97.58           O  
ATOM   3019  N   ASN A 185       5.151   3.447  11.383  1.00 97.79           N  
ATOM   3020  H   ASN A 185       5.265   2.547  10.940  1.00 97.79           H  
ATOM   3021  CA  ASN A 185       3.894   4.166  11.170  1.00 97.79           C  
ATOM   3022  HA  ASN A 185       4.036   5.225  11.385  1.00 97.79           H  
ATOM   3023  C   ASN A 185       2.808   3.673  12.130  1.00 97.79           C  
ATOM   3024  CB  ASN A 185       3.422   4.014   9.716  1.00 97.79           C  
ATOM   3025  HB2 ASN A 185       3.538   2.982   9.386  1.00 97.79           H  
ATOM   3026  HB3 ASN A 185       2.357   4.244   9.683  1.00 97.79           H  
ATOM   3027  O   ASN A 185       2.041   4.494  12.628  1.00 97.79           O  
ATOM   3028  CG  ASN A 185       4.096   4.934   8.719  1.00 97.79           C  
ATOM   3029  ND2 ASN A 185       3.650   4.852   7.488  1.00 97.79           N  
ATOM   3030 HD21 ASN A 185       2.880   4.225   7.304  1.00 97.79           H  
ATOM   3031 HD22 ASN A 185       3.850   5.643   6.893  1.00 97.79           H  
ATOM   3032  OD1 ASN A 185       4.939   5.771   9.011  1.00 97.79           O  
ATOM   3033  N   LEU A 186       2.742   2.365  12.387  1.00 98.20           N  
ATOM   3034  H   LEU A 186       3.451   1.756  12.004  1.00 98.20           H  
ATOM   3035  CA  LEU A 186       1.795   1.785  13.335  1.00 98.20           C  
ATOM   3036  HA  LEU A 186       0.794   2.098  13.039  1.00 98.20           H  
ATOM   3037  C   LEU A 186       2.035   2.312  14.756  1.00 98.20           C  
ATOM   3038  CB  LEU A 186       1.880   0.253  13.258  1.00 98.20           C  
ATOM   3039  HB2 LEU A 186       1.665  -0.061  12.237  1.00 98.20           H  
ATOM   3040  HB3 LEU A 186       2.896  -0.058  13.502  1.00 98.20           H  
ATOM   3041  O   LEU A 186       1.084   2.735  15.403  1.00 98.20           O  
ATOM   3042  CG  LEU A 186       0.923  -0.466  14.225  1.00 98.20           C  
ATOM   3043  HG  LEU A 186       1.174  -0.203  15.253  1.00 98.20           H  
ATOM   3044  CD1 LEU A 186      -0.546  -0.115  13.973  1.00 98.20           C  
ATOM   3045 HD11 LEU A 186      -0.717   0.949  14.133  1.00 98.20           H  
ATOM   3046 HD12 LEU A 186      -1.164  -0.644  14.699  1.00 98.20           H  
ATOM   3047 HD13 LEU A 186      -0.846  -0.394  12.963  1.00 98.20           H  
ATOM   3048  CD2 LEU A 186       1.095  -1.972  14.063  1.00 98.20           C  
ATOM   3049 HD21 LEU A 186       0.925  -2.272  13.029  1.00 98.20           H  
ATOM   3050 HD22 LEU A 186       2.107  -2.253  14.354  1.00 98.20           H  
ATOM   3051 HD23 LEU A 186       0.380  -2.487  14.704  1.00 98.20           H  
ATOM   3052  N   ASP A 187       3.287   2.400  15.202  1.00 98.24           N  
ATOM   3053  H   ASP A 187       4.014   1.931  14.681  1.00 98.24           H  
ATOM   3054  CA  ASP A 187       3.645   2.942  16.518  1.00 98.24           C  
ATOM   3055  HA  ASP A 187       3.185   2.333  17.297  1.00 98.24           H  
ATOM   3056  C   ASP A 187       3.157   4.386  16.691  1.00 98.24           C  
ATOM   3057  CB  ASP A 187       5.170   2.898  16.695  1.00 98.24           C  
ATOM   3058  HB2 ASP A 187       5.425   3.403  17.627  1.00 98.24           H  
ATOM   3059  HB3 ASP A 187       5.638   3.448  15.879  1.00 98.24           H  
ATOM   3060  O   ASP A 187       2.599   4.755  17.728  1.00 98.24           O  
ATOM   3061  CG  ASP A 187       5.746   1.482  16.751  1.00 98.24           C  
ATOM   3062  OD1 ASP A 187       4.991   0.555  17.120  1.00 98.24           O  
ATOM   3063  OD2 ASP A 187       6.948   1.367  16.424  1.00 98.24           O  
ATOM   3064  N   LYS A 188       3.296   5.210  15.643  1.00 98.32           N  
ATOM   3065  H   LYS A 188       3.749   4.834  14.822  1.00 98.32           H  
ATOM   3066  CA  LYS A 188       2.770   6.584  15.628  1.00 98.32           C  
ATOM   3067  HA  LYS A 188       3.131   7.112  16.511  1.00 98.32           H  
ATOM   3068  C   LYS A 188       1.249   6.615  15.712  1.00 98.32           C  
ATOM   3069  CB  LYS A 188       3.224   7.325  14.369  1.00 98.32           C  
ATOM   3070  HB2 LYS A 188       2.667   8.259  14.291  1.00 98.32           H  
ATOM   3071  HB3 LYS A 188       3.004   6.716  13.493  1.00 98.32           H  
ATOM   3072  O   LYS A 188       0.712   7.447  16.434  1.00 98.32           O  
ATOM   3073  CG  LYS A 188       4.714   7.657  14.407  1.00 98.32           C  
ATOM   3074  HG2 LYS A 188       5.294   6.752  14.587  1.00 98.32           H  
ATOM   3075  HG3 LYS A 188       4.907   8.362  15.215  1.00 98.32           H  
ATOM   3076  CD  LYS A 188       5.127   8.276  13.072  1.00 98.32           C  
ATOM   3077  HD2 LYS A 188       4.584   9.209  12.922  1.00 98.32           H  
ATOM   3078  HD3 LYS A 188       4.891   7.579  12.268  1.00 98.32           H  
ATOM   3079  CE  LYS A 188       6.631   8.532  13.104  1.00 98.32           C  
ATOM   3080  HE2 LYS A 188       7.133   7.582  13.289  1.00 98.32           H  
ATOM   3081  HE3 LYS A 188       6.854   9.195  13.940  1.00 98.32           H  
ATOM   3082  NZ  LYS A 188       7.089   9.124  11.830  1.00 98.32           N  
ATOM   3083  HZ1 LYS A 188       6.902   8.475  11.079  1.00 98.32           H  
ATOM   3084  HZ2 LYS A 188       8.082   9.303  11.875  1.00 98.32           H  
ATOM   3085  HZ3 LYS A 188       6.598   9.990  11.661  1.00 98.32           H  
ATOM   3086  N   VAL A 189       0.565   5.723  14.995  1.00 98.34           N  
ATOM   3087  H   VAL A 189       1.089   5.052  14.451  1.00 98.34           H  
ATOM   3088  CA  VAL A 189      -0.899   5.601  15.035  1.00 98.34           C  
ATOM   3089  HA  VAL A 189      -1.346   6.571  14.818  1.00 98.34           H  
ATOM   3090  C   VAL A 189      -1.369   5.212  16.434  1.00 98.34           C  
ATOM   3091  CB  VAL A 189      -1.386   4.599  13.971  1.00 98.34           C  
ATOM   3092  HB  VAL A 189      -0.770   3.700  14.004  1.00 98.34           H  
ATOM   3093  O   VAL A 189      -2.235   5.884  16.986  1.00 98.34           O  
ATOM   3094  CG1 VAL A 189      -2.844   4.167  14.158  1.00 98.34           C  
ATOM   3095 HG11 VAL A 189      -2.976   3.646  15.106  1.00 98.34           H  
ATOM   3096 HG12 VAL A 189      -3.121   3.469  13.368  1.00 98.34           H  
ATOM   3097 HG13 VAL A 189      -3.504   5.034  14.130  1.00 98.34           H  
ATOM   3098  CG2 VAL A 189      -1.250   5.225  12.577  1.00 98.34           C  
ATOM   3099 HG21 VAL A 189      -0.227   5.562  12.409  1.00 98.34           H  
ATOM   3100 HG22 VAL A 189      -1.922   6.079  12.488  1.00 98.34           H  
ATOM   3101 HG23 VAL A 189      -1.500   4.482  11.820  1.00 98.34           H  
ATOM   3102  N   LEU A 190      -0.772   4.185  17.041  1.00 98.45           N  
ATOM   3103  H   LEU A 190      -0.056   3.677  16.541  1.00 98.45           H  
ATOM   3104  CA  LEU A 190      -1.143   3.727  18.381  1.00 98.45           C  
ATOM   3105  HA  LEU A 190      -2.218   3.547  18.411  1.00 98.45           H  
ATOM   3106  C   LEU A 190      -0.858   4.798  19.444  1.00 98.45           C  
ATOM   3107  CB  LEU A 190      -0.404   2.412  18.695  1.00 98.45           C  
ATOM   3108  HB2 LEU A 190      -0.608   2.142  19.731  1.00 98.45           H  
ATOM   3109  HB3 LEU A 190       0.668   2.586  18.602  1.00 98.45           H  
ATOM   3110  O   LEU A 190      -1.692   5.044  20.314  1.00 98.45           O  
ATOM   3111  CG  LEU A 190      -0.789   1.217  17.799  1.00 98.45           C  
ATOM   3112  HG  LEU A 190      -0.605   1.462  16.753  1.00 98.45           H  
ATOM   3113  CD1 LEU A 190       0.068   0.005  18.164  1.00 98.45           C  
ATOM   3114 HD11 LEU A 190       1.122   0.250  18.033  1.00 98.45           H  
ATOM   3115 HD12 LEU A 190      -0.110  -0.283  19.200  1.00 98.45           H  
ATOM   3116 HD13 LEU A 190      -0.179  -0.828  17.506  1.00 98.45           H  
ATOM   3117  CD2 LEU A 190      -2.261   0.829  17.936  1.00 98.45           C  
ATOM   3118 HD21 LEU A 190      -2.900   1.633  17.572  1.00 98.45           H  
ATOM   3119 HD22 LEU A 190      -2.504   0.618  18.977  1.00 98.45           H  
ATOM   3120 HD23 LEU A 190      -2.468  -0.058  17.336  1.00 98.45           H  
ATOM   3121  N   SER A 191       0.282   5.492  19.347  1.00 98.31           N  
ATOM   3122  H   SER A 191       0.950   5.219  18.640  1.00 98.31           H  
ATOM   3123  CA  SER A 191       0.607   6.612  20.238  1.00 98.31           C  
ATOM   3124  HA  SER A 191       0.547   6.258  21.267  1.00 98.31           H  
ATOM   3125  C   SER A 191      -0.381   7.772  20.088  1.00 98.31           C  
ATOM   3126  CB  SER A 191       2.034   7.103  19.975  1.00 98.31           C  
ATOM   3127  HB2 SER A 191       2.724   6.262  20.038  1.00 98.31           H  
ATOM   3128  HB3 SER A 191       2.094   7.530  18.974  1.00 98.31           H  
ATOM   3129  O   SER A 191      -0.869   8.286  21.093  1.00 98.31           O  
ATOM   3130  OG  SER A 191       2.405   8.082  20.934  1.00 98.31           O  
ATOM   3131  HG  SER A 191       2.456   7.633  21.781  1.00 98.31           H  
ATOM   3132  N   ALA A 192      -0.709   8.167  18.853  1.00 98.24           N  
ATOM   3133  H   ALA A 192      -0.282   7.711  18.059  1.00 98.24           H  
ATOM   3134  CA  ALA A 192      -1.667   9.236  18.584  1.00 98.24           C  
ATOM   3135  HA  ALA A 192      -1.347  10.138  19.106  1.00 98.24           H  
ATOM   3136  C   ALA A 192      -3.068   8.882  19.095  1.00 98.24           C  
ATOM   3137  CB  ALA A 192      -1.676   9.530  17.081  1.00 98.24           C  
ATOM   3138  HB1 ALA A 192      -0.684   9.849  16.762  1.00 98.24           H  
ATOM   3139  HB2 ALA A 192      -1.960   8.633  16.531  1.00 98.24           H  
ATOM   3140  HB3 ALA A 192      -2.387  10.328  16.864  1.00 98.24           H  
ATOM   3141  O   ALA A 192      -3.696   9.714  19.738  1.00 98.24           O  
ATOM   3142  N   TYR A 193      -3.522   7.644  18.883  1.00 98.28           N  
ATOM   3143  H   TYR A 193      -2.954   7.001  18.350  1.00 98.28           H  
ATOM   3144  CA  TYR A 193      -4.809   7.174  19.390  1.00 98.28           C  
ATOM   3145  HA  TYR A 193      -5.597   7.823  19.008  1.00 98.28           H  
ATOM   3146  C   TYR A 193      -4.873   7.243  20.921  1.00 98.28           C  
ATOM   3147  CB  TYR A 193      -5.051   5.747  18.888  1.00 98.28           C  
ATOM   3148  HB2 TYR A 193      -4.223   5.112  19.202  1.00 98.28           H  
ATOM   3149  HB3 TYR A 193      -5.066   5.741  17.798  1.00 98.28           H  
ATOM   3150  O   TYR A 193      -5.778   7.860  21.472  1.00 98.28           O  
ATOM   3151  CG  TYR A 193      -6.348   5.154  19.389  1.00 98.28           C  
ATOM   3152  CD1 TYR A 193      -6.319   4.040  20.247  1.00 98.28           C  
ATOM   3153  HD1 TYR A 193      -5.379   3.589  20.530  1.00 98.28           H  
ATOM   3154  CD2 TYR A 193      -7.580   5.739  19.031  1.00 98.28           C  
ATOM   3155  HD2 TYR A 193      -7.616   6.614  18.399  1.00 98.28           H  
ATOM   3156  CE1 TYR A 193      -7.522   3.501  20.732  1.00 98.28           C  
ATOM   3157  HE1 TYR A 193      -7.512   2.617  21.353  1.00 98.28           H  
ATOM   3158  CE2 TYR A 193      -8.784   5.211  19.537  1.00 98.28           C  
ATOM   3159  HE2 TYR A 193      -9.734   5.668  19.303  1.00 98.28           H  
ATOM   3160  OH  TYR A 193      -9.913   3.597  20.898  1.00 98.28           O  
ATOM   3161  HH  TYR A 193      -9.747   2.902  21.538  1.00 98.28           H  
ATOM   3162  CZ  TYR A 193      -8.758   4.093  20.394  1.00 98.28           C  
ATOM   3163  N   ASN A 194      -3.862   6.707  21.615  1.00 97.68           N  
ATOM   3164  H   ASN A 194      -3.140   6.213  21.111  1.00 97.68           H  
ATOM   3165  CA  ASN A 194      -3.824   6.717  23.080  1.00 97.68           C  
ATOM   3166  HA  ASN A 194      -4.744   6.264  23.451  1.00 97.68           H  
ATOM   3167  C   ASN A 194      -3.789   8.132  23.680  1.00 97.68           C  
ATOM   3168  CB  ASN A 194      -2.632   5.871  23.555  1.00 97.68           C  
ATOM   3169  HB2 ASN A 194      -2.456   6.065  24.613  1.00 97.68           H  
ATOM   3170  HB3 ASN A 194      -1.738   6.155  23.000  1.00 97.68           H  
ATOM   3171  O   ASN A 194      -4.374   8.348  24.737  1.00 97.68           O  
ATOM   3172  CG  ASN A 194      -2.881   4.379  23.413  1.00 97.68           C  
ATOM   3173  ND2 ASN A 194      -1.846   3.602  23.198  1.00 97.68           N  
ATOM   3174 HD21 ASN A 194      -0.927   3.999  23.063  1.00 97.68           H  
ATOM   3175 HD22 ASN A 194      -2.037   2.613  23.130  1.00 97.68           H  
ATOM   3176  OD1 ASN A 194      -3.995   3.885  23.522  1.00 97.68           O  
ATOM   3177  N   LYS A 195      -3.147   9.095  23.007  1.00 97.97           N  
ATOM   3178  H   LYS A 195      -2.684   8.839  22.146  1.00 97.97           H  
ATOM   3179  CA  LYS A 195      -3.105  10.506  23.432  1.00 97.97           C  
ATOM   3180  HA  LYS A 195      -2.878  10.561  24.496  1.00 97.97           H  
ATOM   3181  C   LYS A 195      -4.430  11.257  23.269  1.00 97.97           C  
ATOM   3182  CB  LYS A 195      -2.023  11.249  22.639  1.00 97.97           C  
ATOM   3183  HB2 LYS A 195      -2.163  12.323  22.762  1.00 97.97           H  
ATOM   3184  HB3 LYS A 195      -2.136  11.017  21.580  1.00 97.97           H  
ATOM   3185  O   LYS A 195      -4.561  12.320  23.856  1.00 97.97           O  
ATOM   3186  CG  LYS A 195      -0.608  10.901  23.106  1.00 97.97           C  
ATOM   3187  HG2 LYS A 195      -0.449   9.823  23.076  1.00 97.97           H  
ATOM   3188  HG3 LYS A 195      -0.467  11.249  24.130  1.00 97.97           H  
ATOM   3189  CD  LYS A 195       0.389  11.599  22.181  1.00 97.97           C  
ATOM   3190  HD2 LYS A 195       0.208  11.273  21.156  1.00 97.97           H  
ATOM   3191  HD3 LYS A 195       0.237  12.676  22.242  1.00 97.97           H  
ATOM   3192  CE  LYS A 195       1.819  11.249  22.579  1.00 97.97           C  
ATOM   3193  HE2 LYS A 195       1.940  10.167  22.514  1.00 97.97           H  
ATOM   3194  HE3 LYS A 195       1.977  11.552  23.614  1.00 97.97           H  
ATOM   3195  NZ  LYS A 195       2.776  11.931  21.681  1.00 97.97           N  
ATOM   3196  HZ1 LYS A 195       3.727  11.726  21.950  1.00 97.97           H  
ATOM   3197  HZ2 LYS A 195       2.622  12.929  21.715  1.00 97.97           H  
ATOM   3198  HZ3 LYS A 195       2.620  11.622  20.732  1.00 97.97           H  
ATOM   3199  N   HIS A 196      -5.359  10.742  22.466  1.00 97.59           N  
ATOM   3200  H   HIS A 196      -5.174   9.853  22.024  1.00 97.59           H  
ATOM   3201  CA  HIS A 196      -6.604  11.426  22.096  1.00 97.59           C  
ATOM   3202  HA  HIS A 196      -6.665  12.372  22.634  1.00 97.59           H  
ATOM   3203  C   HIS A 196      -7.862  10.643  22.513  1.00 97.59           C  
ATOM   3204  CB  HIS A 196      -6.577  11.741  20.590  1.00 97.59           C  
ATOM   3205  HB2 HIS A 196      -6.422  10.816  20.033  1.00 97.59           H  
ATOM   3206  HB3 HIS A 196      -7.543  12.144  20.286  1.00 97.59           H  
ATOM   3207  O   HIS A 196      -8.949  10.904  21.998  1.00 97.59           O  
ATOM   3208  CG  HIS A 196      -5.519  12.740  20.194  1.00 97.59           C  
ATOM   3209  CD2 HIS A 196      -5.665  14.095  20.112  1.00 97.59           C  
ATOM   3210  HD2 HIS A 196      -6.571  14.640  20.332  1.00 97.59           H  
ATOM   3211  ND1 HIS A 196      -4.226  12.458  19.837  1.00 97.59           N  
ATOM   3212  HD1 HIS A 196      -3.839  11.526  19.790  1.00 97.59           H  
ATOM   3213  CE1 HIS A 196      -3.601  13.615  19.562  1.00 97.59           C  
ATOM   3214  HE1 HIS A 196      -2.563  13.712  19.281  1.00 97.59           H  
ATOM   3215  NE2 HIS A 196      -4.450  14.646  19.696  1.00 97.59           N  
ATOM   3216  N   ARG A 197      -7.738   9.681  23.439  1.00 95.60           N  
ATOM   3217  H   ARG A 197      -6.820   9.531  23.833  1.00 95.60           H  
ATOM   3218  CA  ARG A 197      -8.858   8.850  23.929  1.00 95.60           C  
ATOM   3219  HA  ARG A 197      -9.340   8.353  23.087  1.00 95.60           H  
ATOM   3220  C   ARG A 197      -9.968   9.658  24.613  1.00 95.60           C  
ATOM   3221  CB  ARG A 197      -8.323   7.796  24.914  1.00 95.60           C  
ATOM   3222  HB2 ARG A 197      -9.154   7.421  25.511  1.00 95.60           H  
ATOM   3223  HB3 ARG A 197      -7.609   8.264  25.592  1.00 95.60           H  
ATOM   3224  O   ARG A 197     -11.112   9.218  24.649  1.00 95.60           O  
ATOM   3225  CG  ARG A 197      -7.671   6.593  24.221  1.00 95.60           C  
ATOM   3226  HG2 ARG A 197      -6.865   6.934  23.572  1.00 95.60           H  
ATOM   3227  HG3 ARG A 197      -8.419   6.079  23.618  1.00 95.60           H  
ATOM   3228  CD  ARG A 197      -7.106   5.630  25.277  1.00 95.60           C  
ATOM   3229  HD2 ARG A 197      -7.873   5.430  26.026  1.00 95.60           H  
ATOM   3230  HD3 ARG A 197      -6.274   6.120  25.781  1.00 95.60           H  
ATOM   3231  NE  ARG A 197      -6.634   4.362  24.686  1.00 95.60           N  
ATOM   3232  HE  ARG A 197      -5.710   4.348  24.277  1.00 95.60           H  
ATOM   3233  NH1 ARG A 197      -8.517   3.075  25.051  1.00 95.60           N  
ATOM   3234 HH11 ARG A 197      -9.095   2.334  24.680  1.00 95.60           H  
ATOM   3235 HH12 ARG A 197      -8.994   3.843  25.502  1.00 95.60           H  
ATOM   3236  NH2 ARG A 197      -6.818   2.255  23.888  1.00 95.60           N  
ATOM   3237 HH21 ARG A 197      -7.509   1.603  23.545  1.00 95.60           H  
ATOM   3238 HH22 ARG A 197      -5.913   2.358  23.452  1.00 95.60           H  
ATOM   3239  CZ  ARG A 197      -7.323   3.242  24.559  1.00 95.60           C  
ATOM   3240  N   ASP A 198      -9.632  10.821  25.159  1.00 95.62           N  
ATOM   3241  H   ASP A 198      -8.682  11.149  25.059  1.00 95.62           H  
ATOM   3242  CA  ASP A 198     -10.532  11.746  25.854  1.00 95.62           C  
ATOM   3243  HA  ASP A 198     -11.280  11.168  26.395  1.00 95.62           H  
ATOM   3244  C   ASP A 198     -11.297  12.688  24.906  1.00 95.62           C  
ATOM   3245  CB  ASP A 198      -9.708  12.540  26.883  1.00 95.62           C  
ATOM   3246  HB2 ASP A 198     -10.386  13.150  27.479  1.00 95.62           H  
ATOM   3247  HB3 ASP A 198      -9.215  11.840  27.559  1.00 95.62           H  
ATOM   3248  O   ASP A 198     -12.198  13.409  25.336  1.00 95.62           O  
ATOM   3249  CG  ASP A 198      -8.643  13.439  26.236  1.00 95.62           C  
ATOM   3250  OD1 ASP A 198      -7.895  12.920  25.371  1.00 95.62           O  
ATOM   3251  OD2 ASP A 198      -8.588  14.633  26.596  1.00 95.62           O  
ATOM   3252  N   LYS A 199     -10.976  12.678  23.606  1.00 97.05           N  
ATOM   3253  H   LYS A 199     -10.245  12.049  23.305  1.00 97.05           H  
ATOM   3254  CA  LYS A 199     -11.667  13.496  22.604  1.00 97.05           C  
ATOM   3255  HA  LYS A 199     -11.665  14.520  22.978  1.00 97.05           H  
ATOM   3256  C   LYS A 199     -13.135  13.087  22.429  1.00 97.05           C  
ATOM   3257  CB  LYS A 199     -10.922  13.419  21.263  1.00 97.05           C  
ATOM   3258  HB2 LYS A 199     -11.532  13.875  20.483  1.00 97.05           H  
ATOM   3259  HB3 LYS A 199     -10.785  12.374  20.987  1.00 97.05           H  
ATOM   3260  O   LYS A 199     -13.482  11.924  22.649  1.00 97.05           O  
ATOM   3261  CG  LYS A 199      -9.559  14.122  21.277  1.00 97.05           C  
ATOM   3262  HG2 LYS A 199      -8.906  13.687  22.034  1.00 97.05           H  
ATOM   3263  HG3 LYS A 199      -9.107  13.975  20.297  1.00 97.05           H  
ATOM   3264  CD  LYS A 199      -9.724  15.621  21.536  1.00 97.05           C  
ATOM   3265  HD2 LYS A 199     -10.600  15.969  20.987  1.00 97.05           H  
ATOM   3266  HD3 LYS A 199      -9.878  15.804  22.600  1.00 97.05           H  
ATOM   3267  CE  LYS A 199      -8.492  16.378  21.058  1.00 97.05           C  
ATOM   3268  HE2 LYS A 199      -7.746  16.407  21.852  1.00 97.05           H  
ATOM   3269  HE3 LYS A 199      -8.085  15.848  20.198  1.00 97.05           H  
ATOM   3270  NZ  LYS A 199      -8.894  17.720  20.604  1.00 97.05           N  
ATOM   3271  HZ1 LYS A 199      -9.379  18.214  21.339  1.00 97.05           H  
ATOM   3272  HZ2 LYS A 199      -8.096  18.241  20.270  1.00 97.05           H  
ATOM   3273  HZ3 LYS A 199      -9.528  17.580  19.830  1.00 97.05           H  
ATOM   3274  N   PRO A 200     -14.010  13.994  21.955  1.00 97.63           N  
ATOM   3275  CA  PRO A 200     -15.390  13.648  21.622  1.00 97.63           C  
ATOM   3276  HA  PRO A 200     -15.916  13.421  22.549  1.00 97.63           H  
ATOM   3277  C   PRO A 200     -15.481  12.445  20.672  1.00 97.63           C  
ATOM   3278  CB  PRO A 200     -15.992  14.909  20.995  1.00 97.63           C  
ATOM   3279  HB2 PRO A 200     -17.051  15.012  21.230  1.00 97.63           H  
ATOM   3280  HB3 PRO A 200     -15.840  14.903  19.916  1.00 97.63           H  
ATOM   3281  O   PRO A 200     -14.672  12.306  19.752  1.00 97.63           O  
ATOM   3282  CG  PRO A 200     -15.163  16.036  21.611  1.00 97.63           C  
ATOM   3283  HG2 PRO A 200     -15.157  16.926  20.982  1.00 97.63           H  
ATOM   3284  HG3 PRO A 200     -15.541  16.269  22.606  1.00 97.63           H  
ATOM   3285  CD  PRO A 200     -13.774  15.413  21.722  1.00 97.63           C  
ATOM   3286  HD2 PRO A 200     -13.230  15.876  22.546  1.00 97.63           H  
ATOM   3287  HD3 PRO A 200     -13.234  15.545  20.785  1.00 97.63           H  
ATOM   3288  N   ILE A 201     -16.498  11.599  20.865  1.00 97.59           N  
ATOM   3289  H   ILE A 201     -17.128  11.787  21.632  1.00 97.59           H  
ATOM   3290  CA  ILE A 201     -16.692  10.342  20.117  1.00 97.59           C  
ATOM   3291  HA  ILE A 201     -15.849   9.693  20.355  1.00 97.59           H  
ATOM   3292  C   ILE A 201     -16.683  10.550  18.599  1.00 97.59           C  
ATOM   3293  CB  ILE A 201     -17.994   9.657  20.599  1.00 97.59           C  
ATOM   3294  HB  ILE A 201     -17.905   9.534  21.679  1.00 97.59           H  
ATOM   3295  O   ILE A 201     -16.085   9.768  17.858  1.00 97.59           O  
ATOM   3296  CG1 ILE A 201     -18.238   8.257  20.008  1.00 97.59           C  
ATOM   3297 HG12 ILE A 201     -18.507   8.345  18.955  1.00 97.59           H  
ATOM   3298 HG13 ILE A 201     -19.080   7.809  20.537  1.00 97.59           H  
ATOM   3299  CG2 ILE A 201     -19.263  10.492  20.337  1.00 97.59           C  
ATOM   3300 HG21 ILE A 201     -19.481  10.556  19.271  1.00 97.59           H  
ATOM   3301 HG22 ILE A 201     -20.118  10.021  20.822  1.00 97.59           H  
ATOM   3302 HG23 ILE A 201     -19.170  11.498  20.746  1.00 97.59           H  
ATOM   3303  CD1 ILE A 201     -17.054   7.306  20.138  1.00 97.59           C  
ATOM   3304 HD11 ILE A 201     -16.663   7.319  21.156  1.00 97.59           H  
ATOM   3305 HD12 ILE A 201     -17.378   6.296  19.888  1.00 97.59           H  
ATOM   3306 HD13 ILE A 201     -16.284   7.611  19.429  1.00 97.59           H  
ATOM   3307  N   ARG A 202     -17.266  11.661  18.140  1.00 97.98           N  
ATOM   3308  H   ARG A 202     -17.772  12.238  18.796  1.00 97.98           H  
ATOM   3309  CA  ARG A 202     -17.250  12.046  16.734  1.00 97.98           C  
ATOM   3310  HA  ARG A 202     -17.626  11.211  16.143  1.00 97.98           H  
ATOM   3311  C   ARG A 202     -15.849  12.317  16.205  1.00 97.98           C  
ATOM   3312  CB  ARG A 202     -18.181  13.241  16.544  1.00 97.98           C  
ATOM   3313  HB2 ARG A 202     -17.878  14.060  17.196  1.00 97.98           H  
ATOM   3314  HB3 ARG A 202     -19.199  12.946  16.797  1.00 97.98           H  
ATOM   3315  O   ARG A 202     -15.508  11.811  15.141  1.00 97.98           O  
ATOM   3316  CG  ARG A 202     -18.125  13.698  15.088  1.00 97.98           C  
ATOM   3317  HG2 ARG A 202     -18.327  12.860  14.421  1.00 97.98           H  
ATOM   3318  HG3 ARG A 202     -17.142  14.111  14.863  1.00 97.98           H  
ATOM   3319  CD  ARG A 202     -19.155  14.778  14.883  1.00 97.98           C  
ATOM   3320  HD2 ARG A 202     -20.151  14.338  14.923  1.00 97.98           H  
ATOM   3321  HD3 ARG A 202     -19.016  15.487  15.699  1.00 97.98           H  
ATOM   3322  NE  ARG A 202     -18.945  15.452  13.607  1.00 97.98           N  
ATOM   3323  HE  ARG A 202     -18.383  14.957  12.929  1.00 97.98           H  
ATOM   3324  NH1 ARG A 202     -19.735  17.479  14.298  1.00 97.98           N  
ATOM   3325 HH11 ARG A 202     -19.607  18.478  14.370  1.00 97.98           H  
ATOM   3326 HH12 ARG A 202     -20.158  16.973  15.064  1.00 97.98           H  
ATOM   3327  NH2 ARG A 202     -18.436  17.262  12.435  1.00 97.98           N  
ATOM   3328 HH21 ARG A 202     -18.093  18.208  12.525  1.00 97.98           H  
ATOM   3329 HH22 ARG A 202     -17.825  16.586  11.998  1.00 97.98           H  
ATOM   3330  CZ  ARG A 202     -19.064  16.740  13.447  1.00 97.98           C  
ATOM   3331  N   GLU A 203     -15.036  13.078  16.937  1.00 98.16           N  
ATOM   3332  H   GLU A 203     -15.345  13.357  17.858  1.00 98.16           H  
ATOM   3333  CA  GLU A 203     -13.657  13.388  16.539  1.00 98.16           C  
ATOM   3334  HA  GLU A 203     -13.669  13.819  15.538  1.00 98.16           H  
ATOM   3335  C   GLU A 203     -12.815  12.105  16.479  1.00 98.16           C  
ATOM   3336  CB  GLU A 203     -13.059  14.427  17.512  1.00 98.16           C  
ATOM   3337  HB2 GLU A 203     -12.990  13.989  18.508  1.00 98.16           H  
ATOM   3338  HB3 GLU A 203     -13.742  15.276  17.560  1.00 98.16           H  
ATOM   3339  O   GLU A 203     -12.034  11.921  15.543  1.00 98.16           O  
ATOM   3340  CG  GLU A 203     -11.664  14.944  17.097  1.00 98.16           C  
ATOM   3341  HG2 GLU A 203     -10.978  14.098  17.056  1.00 98.16           H  
ATOM   3342  HG3 GLU A 203     -11.733  15.366  16.095  1.00 98.16           H  
ATOM   3343  CD  GLU A 203     -11.079  16.011  18.054  1.00 98.16           C  
ATOM   3344  OE1 GLU A 203      -9.838  16.205  18.078  1.00 98.16           O  
ATOM   3345  OE2 GLU A 203     -11.836  16.664  18.804  1.00 98.16           O  
ATOM   3346  N   GLN A 204     -13.014  11.180  17.426  1.00 98.32           N  
ATOM   3347  H   GLN A 204     -13.662  11.388  18.172  1.00 98.32           H  
ATOM   3348  CA  GLN A 204     -12.352   9.873  17.406  1.00 98.32           C  
ATOM   3349  HA  GLN A 204     -11.277  10.035  17.332  1.00 98.32           H  
ATOM   3350  C   GLN A 204     -12.761   9.049  16.173  1.00 98.32           C  
ATOM   3351  CB  GLN A 204     -12.630   9.105  18.710  1.00 98.32           C  
ATOM   3352  HB2 GLN A 204     -13.704   8.971  18.844  1.00 98.32           H  
ATOM   3353  HB3 GLN A 204     -12.173   8.119  18.626  1.00 98.32           H  
ATOM   3354  O   GLN A 204     -11.896   8.568  15.439  1.00 98.32           O  
ATOM   3355  CG  GLN A 204     -12.049   9.808  19.948  1.00 98.32           C  
ATOM   3356  HG2 GLN A 204     -12.593  10.734  20.136  1.00 98.32           H  
ATOM   3357  HG3 GLN A 204     -11.003  10.057  19.769  1.00 98.32           H  
ATOM   3358  CD  GLN A 204     -12.110   8.924  21.190  1.00 98.32           C  
ATOM   3359  NE2 GLN A 204     -12.881   9.263  22.195  1.00 98.32           N  
ATOM   3360 HE21 GLN A 204     -12.654   8.787  23.056  1.00 98.32           H  
ATOM   3361 HE22 GLN A 204     -13.252  10.201  22.247  1.00 98.32           H  
ATOM   3362  OE1 GLN A 204     -11.443   7.909  21.278  1.00 98.32           O  
ATOM   3363  N   ALA A 205     -14.063   8.939  15.892  1.00 98.36           N  
ATOM   3364  H   ALA A 205     -14.730   9.355  16.526  1.00 98.36           H  
ATOM   3365  CA  ALA A 205     -14.577   8.185  14.750  1.00 98.36           C  
ATOM   3366  HA  ALA A 205     -14.180   7.171  14.802  1.00 98.36           H  
ATOM   3367  C   ALA A 205     -14.145   8.777  13.395  1.00 98.36           C  
ATOM   3368  CB  ALA A 205     -16.101   8.105  14.871  1.00 98.36           C  
ATOM   3369  HB1 ALA A 205     -16.531   9.107  14.868  1.00 98.36           H  
ATOM   3370  HB2 ALA A 205     -16.510   7.533  14.038  1.00 98.36           H  
ATOM   3371  HB3 ALA A 205     -16.361   7.608  15.806  1.00 98.36           H  
ATOM   3372  O   ALA A 205     -13.695   8.033  12.523  1.00 98.36           O  
ATOM   3373  N   GLU A 206     -14.217  10.102  13.218  1.00 97.99           N  
ATOM   3374  H   GLU A 206     -14.599  10.666  13.964  1.00 97.99           H  
ATOM   3375  CA  GLU A 206     -13.749  10.793  12.005  1.00 97.99           C  
ATOM   3376  HA  GLU A 206     -14.298  10.420  11.140  1.00 97.99           H  
ATOM   3377  C   GLU A 206     -12.255  10.509  11.746  1.00 97.99           C  
ATOM   3378  CB  GLU A 206     -13.996  12.315  12.123  1.00 97.99           C  
ATOM   3379  HB2 GLU A 206     -13.640  12.650  13.098  1.00 97.99           H  
ATOM   3380  HB3 GLU A 206     -13.400  12.815  11.360  1.00 97.99           H  
ATOM   3381  O   GLU A 206     -11.851  10.213  10.617  1.00 97.99           O  
ATOM   3382  CG  GLU A 206     -15.468  12.759  11.928  1.00 97.99           C  
ATOM   3383  HG2 GLU A 206     -16.103  12.219  12.630  1.00 97.99           H  
ATOM   3384  HG3 GLU A 206     -15.778  12.470  10.924  1.00 97.99           H  
ATOM   3385  CD  GLU A 206     -15.696  14.285  12.107  1.00 97.99           C  
ATOM   3386  OE1 GLU A 206     -16.833  14.784  11.877  1.00 97.99           O  
ATOM   3387  OE2 GLU A 206     -14.739  15.001  12.470  1.00 97.99           O  
ATOM   3388  N   ASN A 207     -11.428  10.510  12.797  1.00 98.22           N  
ATOM   3389  H   ASN A 207     -11.800  10.738  13.708  1.00 98.22           H  
ATOM   3390  CA  ASN A 207     -10.007  10.198  12.666  1.00 98.22           C  
ATOM   3391  HA  ASN A 207      -9.624  10.748  11.807  1.00 98.22           H  
ATOM   3392  C   ASN A 207      -9.745   8.718  12.351  1.00 98.22           C  
ATOM   3393  CB  ASN A 207      -9.248  10.690  13.904  1.00 98.22           C  
ATOM   3394  HB2 ASN A 207      -9.817  10.488  14.812  1.00 98.22           H  
ATOM   3395  HB3 ASN A 207      -8.292  10.173  13.986  1.00 98.22           H  
ATOM   3396  O   ASN A 207      -8.878   8.436  11.522  1.00 98.22           O  
ATOM   3397  CG  ASN A 207      -8.947  12.168  13.779  1.00 98.22           C  
ATOM   3398  ND2 ASN A 207      -9.693  13.017  14.439  1.00 98.22           N  
ATOM   3399 HD21 ASN A 207      -9.511  14.007  14.357  1.00 98.22           H  
ATOM   3400 HD22 ASN A 207     -10.471  12.668  14.980  1.00 98.22           H  
ATOM   3401  OD1 ASN A 207      -8.063  12.567  13.031  1.00 98.22           O  
ATOM   3402  N   ILE A 208     -10.494   7.771  12.927  1.00 98.07           N  
ATOM   3403  H   ILE A 208     -11.167   8.043  13.629  1.00 98.07           H  
ATOM   3404  CA  ILE A 208     -10.392   6.349  12.544  1.00 98.07           C  
ATOM   3405  HA  ILE A 208      -9.347   6.048  12.617  1.00 98.07           H  
ATOM   3406  C   ILE A 208     -10.799   6.145  11.077  1.00 98.07           C  
ATOM   3407  CB  ILE A 208     -11.202   5.446  13.502  1.00 98.07           C  
ATOM   3408  HB  ILE A 208     -12.209   5.851  13.604  1.00 98.07           H  
ATOM   3409  O   ILE A 208     -10.120   5.428  10.345  1.00 98.07           O  
ATOM   3410  CG1 ILE A 208     -10.519   5.439  14.888  1.00 98.07           C  
ATOM   3411 HG12 ILE A 208      -9.488   5.104  14.779  1.00 98.07           H  
ATOM   3412 HG13 ILE A 208     -10.494   6.454  15.283  1.00 98.07           H  
ATOM   3413  CG2 ILE A 208     -11.314   4.008  12.955  1.00 98.07           C  
ATOM   3414 HG21 ILE A 208     -11.889   3.390  13.645  1.00 98.07           H  
ATOM   3415 HG22 ILE A 208     -11.846   3.989  12.004  1.00 98.07           H  
ATOM   3416 HG23 ILE A 208     -10.323   3.573  12.827  1.00 98.07           H  
ATOM   3417  CD1 ILE A 208     -11.217   4.552  15.925  1.00 98.07           C  
ATOM   3418 HD11 ILE A 208     -10.990   3.502  15.741  1.00 98.07           H  
ATOM   3419 HD12 ILE A 208     -12.294   4.704  15.861  1.00 98.07           H  
ATOM   3420 HD13 ILE A 208     -10.865   4.810  16.923  1.00 98.07           H  
ATOM   3421  N   ILE A 209     -11.840   6.831  10.596  1.00 97.65           N  
ATOM   3422  H   ILE A 209     -12.390   7.388  11.233  1.00 97.65           H  
ATOM   3423  CA  ILE A 209     -12.211   6.789   9.173  1.00 97.65           C  
ATOM   3424  HA  ILE A 209     -12.384   5.748   8.899  1.00 97.65           H  
ATOM   3425  C   ILE A 209     -11.051   7.294   8.299  1.00 97.65           C  
ATOM   3426  CB  ILE A 209     -13.525   7.566   8.933  1.00 97.65           C  
ATOM   3427  HB  ILE A 209     -13.434   8.554   9.384  1.00 97.65           H  
ATOM   3428  O   ILE A 209     -10.722   6.692   7.275  1.00 97.65           O  
ATOM   3429  CG1 ILE A 209     -14.710   6.822   9.593  1.00 97.65           C  
ATOM   3430 HG12 ILE A 209     -14.436   6.501  10.598  1.00 97.65           H  
ATOM   3431 HG13 ILE A 209     -14.943   5.924   9.021  1.00 97.65           H  
ATOM   3432  CG2 ILE A 209     -13.798   7.748   7.426  1.00 97.65           C  
ATOM   3433 HG21 ILE A 209     -13.845   6.776   6.934  1.00 97.65           H  
ATOM   3434 HG22 ILE A 209     -14.742   8.271   7.274  1.00 97.65           H  
ATOM   3435 HG23 ILE A 209     -13.019   8.352   6.963  1.00 97.65           H  
ATOM   3436  CD1 ILE A 209     -15.976   7.680   9.719  1.00 97.65           C  
ATOM   3437 HD11 ILE A 209     -16.723   7.133  10.295  1.00 97.65           H  
ATOM   3438 HD12 ILE A 209     -15.742   8.609  10.238  1.00 97.65           H  
ATOM   3439 HD13 ILE A 209     -16.394   7.904   8.738  1.00 97.65           H  
ATOM   3440  N   HIS A 210     -10.369   8.366   8.711  1.00 96.50           N  
ATOM   3441  H   HIS A 210     -10.692   8.847   9.538  1.00 96.50           H  
ATOM   3442  CA  HIS A 210      -9.187   8.870   8.005  1.00 96.50           C  
ATOM   3443  HA  HIS A 210      -9.439   8.992   6.951  1.00 96.50           H  
ATOM   3444  C   HIS A 210      -7.992   7.904   8.062  1.00 96.50           C  
ATOM   3445  CB  HIS A 210      -8.799  10.241   8.573  1.00 96.50           C  
ATOM   3446  HB2 HIS A 210      -8.742  10.186   9.660  1.00 96.50           H  
ATOM   3447  HB3 HIS A 210      -7.803  10.493   8.210  1.00 96.50           H  
ATOM   3448  O   HIS A 210      -7.210   7.841   7.104  1.00 96.50           O  
ATOM   3449  CG  HIS A 210      -9.719  11.374   8.194  1.00 96.50           C  
ATOM   3450  CD2 HIS A 210     -10.984  11.302   7.669  1.00 96.50           C  
ATOM   3451  HD2 HIS A 210     -11.543  10.404   7.452  1.00 96.50           H  
ATOM   3452  ND1 HIS A 210      -9.420  12.708   8.344  1.00 96.50           N  
ATOM   3453  HD1 HIS A 210      -8.677  13.071   8.923  1.00 96.50           H  
ATOM   3454  CE1 HIS A 210     -10.475  13.420   7.912  1.00 96.50           C  
ATOM   3455  HE1 HIS A 210     -10.579  14.492   7.990  1.00 96.50           H  
ATOM   3456  NE2 HIS A 210     -11.431  12.607   7.448  1.00 96.50           N  
ATOM   3457  N   LEU A 211      -7.857   7.138   9.149  1.00 97.51           N  
ATOM   3458  H   LEU A 211      -8.520   7.267   9.900  1.00 97.51           H  
ATOM   3459  CA  LEU A 211      -6.807   6.139   9.346  1.00 97.51           C  
ATOM   3460  HA  LEU A 211      -5.847   6.636   9.203  1.00 97.51           H  
ATOM   3461  C   LEU A 211      -6.877   4.999   8.325  1.00 97.51           C  
ATOM   3462  CB  LEU A 211      -6.871   5.618  10.793  1.00 97.51           C  
ATOM   3463  HB2 LEU A 211      -6.717   6.459  11.468  1.00 97.51           H  
ATOM   3464  HB3 LEU A 211      -7.867   5.217  10.984  1.00 97.51           H  
ATOM   3465  O   LEU A 211      -5.830   4.444   7.994  1.00 97.51           O  
ATOM   3466  CG  LEU A 211      -5.885   4.498  11.157  1.00 97.51           C  
ATOM   3467  HG  LEU A 211      -6.078   3.622  10.539  1.00 97.51           H  
ATOM   3468  CD1 LEU A 211      -4.430   4.927  10.968  1.00 97.51           C  
ATOM   3469 HD11 LEU A 211      -4.246   5.172   9.922  1.00 97.51           H  
ATOM   3470 HD12 LEU A 211      -3.782   4.096  11.245  1.00 97.51           H  
ATOM   3471 HD13 LEU A 211      -4.219   5.791  11.598  1.00 97.51           H  
ATOM   3472  CD2 LEU A 211      -6.094   4.102  12.617  1.00 97.51           C  
ATOM   3473 HD21 LEU A 211      -7.134   3.819  12.779  1.00 97.51           H  
ATOM   3474 HD22 LEU A 211      -5.461   3.254  12.878  1.00 97.51           H  
ATOM   3475 HD23 LEU A 211      -5.862   4.941  13.274  1.00 97.51           H  
ATOM   3476  N   PHE A 212      -8.040   4.701   7.732  1.00 96.48           N  
ATOM   3477  H   PHE A 212      -8.888   5.130   8.072  1.00 96.48           H  
ATOM   3478  CA  PHE A 212      -8.137   3.678   6.681  1.00 96.48           C  
ATOM   3479  HA  PHE A 212      -7.763   2.743   7.098  1.00 96.48           H  
ATOM   3480  C   PHE A 212      -7.241   3.959   5.465  1.00 96.48           C  
ATOM   3481  CB  PHE A 212      -9.594   3.452   6.261  1.00 96.48           C  
ATOM   3482  HB2 PHE A 212      -9.611   2.750   5.428  1.00 96.48           H  
ATOM   3483  HB3 PHE A 212     -10.010   4.395   5.905  1.00 96.48           H  
ATOM   3484  O   PHE A 212      -6.838   3.029   4.774  1.00 96.48           O  
ATOM   3485  CG  PHE A 212     -10.475   2.880   7.355  1.00 96.48           C  
ATOM   3486  CD1 PHE A 212     -10.068   1.741   8.080  1.00 96.48           C  
ATOM   3487  HD1 PHE A 212      -9.134   1.249   7.852  1.00 96.48           H  
ATOM   3488  CD2 PHE A 212     -11.711   3.483   7.646  1.00 96.48           C  
ATOM   3489  HD2 PHE A 212     -12.042   4.339   7.077  1.00 96.48           H  
ATOM   3490  CE1 PHE A 212     -10.863   1.249   9.128  1.00 96.48           C  
ATOM   3491  HE1 PHE A 212     -10.539   0.396   9.705  1.00 96.48           H  
ATOM   3492  CE2 PHE A 212     -12.509   2.989   8.690  1.00 96.48           C  
ATOM   3493  HE2 PHE A 212     -13.449   3.467   8.924  1.00 96.48           H  
ATOM   3494  CZ  PHE A 212     -12.071   1.892   9.446  1.00 96.48           C  
ATOM   3495  HZ  PHE A 212     -12.667   1.559  10.283  1.00 96.48           H  
ATOM   3496  N   LYS A 213      -6.748   5.192   5.268  1.00 95.63           N  
ATOM   3497  H   LYS A 213      -7.065   5.923   5.888  1.00 95.63           H  
ATOM   3498  CA  LYS A 213      -5.658   5.468   4.305  1.00 95.63           C  
ATOM   3499  HA  LYS A 213      -6.024   5.237   3.305  1.00 95.63           H  
ATOM   3500  C   LYS A 213      -4.416   4.580   4.517  1.00 95.63           C  
ATOM   3501  CB  LYS A 213      -5.273   6.952   4.378  1.00 95.63           C  
ATOM   3502  HB2 LYS A 213      -5.098   7.233   5.417  1.00 95.63           H  
ATOM   3503  HB3 LYS A 213      -4.349   7.105   3.821  1.00 95.63           H  
ATOM   3504  O   LYS A 213      -3.723   4.251   3.546  1.00 95.63           O  
ATOM   3505  CG  LYS A 213      -6.365   7.841   3.767  1.00 95.63           C  
ATOM   3506  HG2 LYS A 213      -6.518   7.554   2.727  1.00 95.63           H  
ATOM   3507  HG3 LYS A 213      -7.301   7.703   4.310  1.00 95.63           H  
ATOM   3508  CD  LYS A 213      -5.965   9.316   3.829  1.00 95.63           C  
ATOM   3509  HD2 LYS A 213      -5.018   9.456   3.310  1.00 95.63           H  
ATOM   3510  HD3 LYS A 213      -5.868   9.596   4.878  1.00 95.63           H  
ATOM   3511  CE  LYS A 213      -7.046  10.177   3.172  1.00 95.63           C  
ATOM   3512  HE2 LYS A 213      -7.997   9.955   3.657  1.00 95.63           H  
ATOM   3513  HE3 LYS A 213      -7.138   9.888   2.125  1.00 95.63           H  
ATOM   3514  NZ  LYS A 213      -6.746  11.624   3.290  1.00 95.63           N  
ATOM   3515  HZ1 LYS A 213      -7.480  12.160   2.850  1.00 95.63           H  
ATOM   3516  HZ2 LYS A 213      -5.862  11.847   2.857  1.00 95.63           H  
ATOM   3517  HZ3 LYS A 213      -6.727  11.884   4.266  1.00 95.63           H  
ATOM   3518  N   LEU A 214      -4.141   4.157   5.754  1.00 96.22           N  
ATOM   3519  H   LEU A 214      -4.770   4.437   6.494  1.00 96.22           H  
ATOM   3520  CA  LEU A 214      -3.088   3.198   6.092  1.00 96.22           C  
ATOM   3521  HA  LEU A 214      -2.145   3.569   5.689  1.00 96.22           H  
ATOM   3522  C   LEU A 214      -3.355   1.813   5.492  1.00 96.22           C  
ATOM   3523  CB  LEU A 214      -2.975   3.090   7.625  1.00 96.22           C  
ATOM   3524  HB2 LEU A 214      -2.839   4.087   8.045  1.00 96.22           H  
ATOM   3525  HB3 LEU A 214      -3.914   2.697   8.015  1.00 96.22           H  
ATOM   3526  O   LEU A 214      -2.437   1.214   4.926  1.00 96.22           O  
ATOM   3527  CG  LEU A 214      -1.838   2.176   8.123  1.00 96.22           C  
ATOM   3528  HG  LEU A 214      -1.954   1.178   7.698  1.00 96.22           H  
ATOM   3529  CD1 LEU A 214      -0.454   2.717   7.744  1.00 96.22           C  
ATOM   3530 HD11 LEU A 214      -0.341   3.734   8.119  1.00 96.22           H  
ATOM   3531 HD12 LEU A 214      -0.332   2.697   6.661  1.00 96.22           H  
ATOM   3532 HD13 LEU A 214       0.310   2.080   8.189  1.00 96.22           H  
ATOM   3533  CD2 LEU A 214      -1.905   2.049   9.641  1.00 96.22           C  
ATOM   3534 HD21 LEU A 214      -2.876   1.651   9.936  1.00 96.22           H  
ATOM   3535 HD22 LEU A 214      -1.135   1.362   9.994  1.00 96.22           H  
ATOM   3536 HD23 LEU A 214      -1.764   3.024  10.107  1.00 96.22           H  
ATOM   3537  N   THR A 215      -4.593   1.327   5.569  1.00 95.61           N  
ATOM   3538  H   THR A 215      -5.318   1.901   5.975  1.00 95.61           H  
ATOM   3539  CA  THR A 215      -4.995  -0.045   5.217  1.00 95.61           C  
ATOM   3540  HA  THR A 215      -4.115  -0.688   5.238  1.00 95.61           H  
ATOM   3541  C   THR A 215      -5.588  -0.184   3.816  1.00 95.61           C  
ATOM   3542  CB  THR A 215      -5.982  -0.605   6.248  1.00 95.61           C  
ATOM   3543  HB  THR A 215      -6.287  -1.608   5.948  1.00 95.61           H  
ATOM   3544  O   THR A 215      -5.678  -1.304   3.326  1.00 95.61           O  
ATOM   3545  CG2 THR A 215      -5.360  -0.660   7.644  1.00 95.61           C  
ATOM   3546 HG21 THR A 215      -6.011  -1.225   8.310  1.00 95.61           H  
ATOM   3547 HG22 THR A 215      -5.236   0.347   8.044  1.00 95.61           H  
ATOM   3548 HG23 THR A 215      -4.389  -1.154   7.603  1.00 95.61           H  
ATOM   3549  OG1 THR A 215      -7.106   0.234   6.326  1.00 95.61           O  
ATOM   3550  HG1 THR A 215      -7.877  -0.310   6.506  1.00 95.61           H  
ATOM   3551  N   ASN A 216      -5.905   0.927   3.141  1.00 93.98           N  
ATOM   3552  H   ASN A 216      -6.044   1.759   3.695  1.00 93.98           H  
ATOM   3553  CA  ASN A 216      -6.451   0.939   1.781  1.00 93.98           C  
ATOM   3554  HA  ASN A 216      -7.448   0.498   1.807  1.00 93.98           H  
ATOM   3555  C   ASN A 216      -5.612   0.117   0.797  1.00 93.98           C  
ATOM   3556  CB  ASN A 216      -6.554   2.392   1.268  1.00 93.98           C  
ATOM   3557  HB2 ASN A 216      -6.617   2.375   0.180  1.00 93.98           H  
ATOM   3558  HB3 ASN A 216      -5.664   2.955   1.550  1.00 93.98           H  
ATOM   3559  O   ASN A 216      -4.378   0.134   0.851  1.00 93.98           O  
ATOM   3560  CG  ASN A 216      -7.786   3.132   1.759  1.00 93.98           C  
ATOM   3561  ND2 ASN A 216      -7.994   4.347   1.310  1.00 93.98           N  
ATOM   3562 HD21 ASN A 216      -7.463   4.693   0.524  1.00 93.98           H  
ATOM   3563 HD22 ASN A 216      -8.894   4.716   1.580  1.00 93.98           H  
ATOM   3564  OD1 ASN A 216      -8.585   2.650   2.530  1.00 93.98           O  
ATOM   3565  N   PHE A 217      -6.274  -0.512  -0.165  1.00 93.80           N  
ATOM   3566  H   PHE A 217      -7.284  -0.510  -0.149  1.00 93.80           H  
ATOM   3567  CA  PHE A 217      -5.621  -1.150  -1.299  1.00 93.80           C  
ATOM   3568  HA  PHE A 217      -4.943  -1.917  -0.923  1.00 93.80           H  
ATOM   3569  C   PHE A 217      -4.814  -0.139  -2.140  1.00 93.80           C  
ATOM   3570  CB  PHE A 217      -6.711  -1.837  -2.117  1.00 93.80           C  
ATOM   3571  HB2 PHE A 217      -7.398  -1.082  -2.500  1.00 93.80           H  
ATOM   3572  HB3 PHE A 217      -7.289  -2.486  -1.458  1.00 93.80           H  
ATOM   3573  O   PHE A 217      -5.155   1.043  -2.233  1.00 93.80           O  
ATOM   3574  CG  PHE A 217      -6.207  -2.671  -3.268  1.00 93.80           C  
ATOM   3575  CD1 PHE A 217      -6.177  -2.125  -4.563  1.00 93.80           C  
ATOM   3576  HD1 PHE A 217      -6.474  -1.100  -4.727  1.00 93.80           H  
ATOM   3577  CD2 PHE A 217      -5.867  -4.020  -3.059  1.00 93.80           C  
ATOM   3578  HD2 PHE A 217      -5.938  -4.448  -2.070  1.00 93.80           H  
ATOM   3579  CE1 PHE A 217      -5.857  -2.944  -5.657  1.00 93.80           C  
ATOM   3580  HE1 PHE A 217      -5.896  -2.551  -6.662  1.00 93.80           H  
ATOM   3581  CE2 PHE A 217      -5.542  -4.835  -4.156  1.00 93.80           C  
ATOM   3582  HE2 PHE A 217      -5.370  -5.893  -4.018  1.00 93.80           H  
ATOM   3583  CZ  PHE A 217      -5.551  -4.301  -5.452  1.00 93.80           C  
ATOM   3584  HZ  PHE A 217      -5.367  -4.946  -6.298  1.00 93.80           H  
ATOM   3585  N   GLY A 218      -3.726  -0.590  -2.766  1.00 94.74           N  
ATOM   3586  H   GLY A 218      -3.509  -1.574  -2.695  1.00 94.74           H  
ATOM   3587  CA  GLY A 218      -2.934   0.222  -3.689  1.00 94.74           C  
ATOM   3588  HA2 GLY A 218      -3.601   0.904  -4.217  1.00 94.74           H  
ATOM   3589  HA3 GLY A 218      -2.481  -0.426  -4.439  1.00 94.74           H  
ATOM   3590  C   GLY A 218      -1.799   1.025  -3.057  1.00 94.74           C  
ATOM   3591  O   GLY A 218      -1.097   0.578  -2.138  1.00 94.74           O  
ATOM   3592  N   ALA A 219      -1.530   2.191  -3.648  1.00 94.31           N  
ATOM   3593  H   ALA A 219      -2.139   2.496  -4.394  1.00 94.31           H  
ATOM   3594  CA  ALA A 219      -0.378   3.007  -3.303  1.00 94.31           C  
ATOM   3595  HA  ALA A 219       0.498   2.364  -3.389  1.00 94.31           H  
ATOM   3596  C   ALA A 219      -0.497   3.540  -1.866  1.00 94.31           C  
ATOM   3597  CB  ALA A 219      -0.223   4.153  -4.310  1.00 94.31           C  
ATOM   3598  HB1 ALA A 219      -0.229   3.765  -5.328  1.00 94.31           H  
ATOM   3599  HB2 ALA A 219      -1.055   4.848  -4.199  1.00 94.31           H  
ATOM   3600  HB3 ALA A 219       0.712   4.682  -4.126  1.00 94.31           H  
ATOM   3601  O   ALA A 219      -1.524   4.114  -1.502  1.00 94.31           O  
ATOM   3602  N   PRO A 220       0.556   3.418  -1.042  1.00 94.44           N  
ATOM   3603  CA  PRO A 220       0.559   4.055   0.265  1.00 94.44           C  
ATOM   3604  HA  PRO A 220      -0.319   3.742   0.830  1.00 94.44           H  
ATOM   3605  C   PRO A 220       0.502   5.579   0.069  1.00 94.44           C  
ATOM   3606  CB  PRO A 220       1.819   3.514   0.951  1.00 94.44           C  
ATOM   3607  HB2 PRO A 220       1.576   2.570   1.439  1.00 94.44           H  
ATOM   3608  HB3 PRO A 220       2.233   4.199   1.691  1.00 94.44           H  
ATOM   3609  O   PRO A 220       1.090   6.108  -0.876  1.00 94.44           O  
ATOM   3610  CG  PRO A 220       2.772   3.229  -0.216  1.00 94.44           C  
ATOM   3611  HG2 PRO A 220       3.458   2.410  -0.005  1.00 94.44           H  
ATOM   3612  HG3 PRO A 220       3.315   4.131  -0.499  1.00 94.44           H  
ATOM   3613  CD  PRO A 220       1.842   2.814  -1.345  1.00 94.44           C  
ATOM   3614  HD2 PRO A 220       2.238   3.166  -2.298  1.00 94.44           H  
ATOM   3615  HD3 PRO A 220       1.735   1.729  -1.357  1.00 94.44           H  
ATOM   3616  N   GLY A 221      -0.196   6.291   0.951  1.00 93.64           N  
ATOM   3617  H   GLY A 221      -0.673   5.804   1.697  1.00 93.64           H  
ATOM   3618  CA  GLY A 221      -0.348   7.749   0.925  1.00 93.64           C  
ATOM   3619  HA2 GLY A 221       0.294   8.191   0.163  1.00 93.64           H  
ATOM   3620  HA3 GLY A 221      -1.381   8.002   0.689  1.00 93.64           H  
ATOM   3621  C   GLY A 221      -0.003   8.353   2.282  1.00 93.64           C  
ATOM   3622  O   GLY A 221      -0.142   7.683   3.300  1.00 93.64           O  
ATOM   3623  N   ALA A 222       0.478   9.597   2.300  1.00 95.94           N  
ATOM   3624  H   ALA A 222       0.458  10.138   1.447  1.00 95.94           H  
ATOM   3625  CA  ALA A 222       0.631  10.332   3.553  1.00 95.94           C  
ATOM   3626  HA  ALA A 222       0.996   9.650   4.321  1.00 95.94           H  
ATOM   3627  C   ALA A 222      -0.735  10.865   4.006  1.00 95.94           C  
ATOM   3628  CB  ALA A 222       1.664  11.452   3.382  1.00 95.94           C  
ATOM   3629  HB1 ALA A 222       1.318  12.170   2.639  1.00 95.94           H  
ATOM   3630  HB2 ALA A 222       2.620  11.030   3.071  1.00 95.94           H  
ATOM   3631  HB3 ALA A 222       1.798  11.965   4.334  1.00 95.94           H  
ATOM   3632  O   ALA A 222      -1.567  11.232   3.172  1.00 95.94           O  
ATOM   3633  N   PHE A 223      -0.966  10.914   5.313  1.00 96.59           N  
ATOM   3634  H   PHE A 223      -0.250  10.612   5.958  1.00 96.59           H  
ATOM   3635  CA  PHE A 223      -2.220  11.401   5.882  1.00 96.59           C  
ATOM   3636  HA  PHE A 223      -2.592  12.212   5.256  1.00 96.59           H  
ATOM   3637  C   PHE A 223      -2.007  11.982   7.279  1.00 96.59           C  
ATOM   3638  CB  PHE A 223      -3.271  10.278   5.874  1.00 96.59           C  
ATOM   3639  HB2 PHE A 223      -4.224  10.693   6.202  1.00 96.59           H  
ATOM   3640  HB3 PHE A 223      -3.397   9.941   4.845  1.00 96.59           H  
ATOM   3641  O   PHE A 223      -0.972  11.760   7.906  1.00 96.59           O  
ATOM   3642  CG  PHE A 223      -2.952   9.065   6.727  1.00 96.59           C  
ATOM   3643  CD1 PHE A 223      -2.094   8.061   6.238  1.00 96.59           C  
ATOM   3644  HD1 PHE A 223      -1.661   8.150   5.252  1.00 96.59           H  
ATOM   3645  CD2 PHE A 223      -3.534   8.923   8.000  1.00 96.59           C  
ATOM   3646  HD2 PHE A 223      -4.225   9.662   8.378  1.00 96.59           H  
ATOM   3647  CE1 PHE A 223      -1.788   6.942   7.030  1.00 96.59           C  
ATOM   3648  HE1 PHE A 223      -1.122   6.177   6.658  1.00 96.59           H  
ATOM   3649  CE2 PHE A 223      -3.229   7.803   8.789  1.00 96.59           C  
ATOM   3650  HE2 PHE A 223      -3.682   7.685   9.763  1.00 96.59           H  
ATOM   3651  CZ  PHE A 223      -2.346   6.822   8.313  1.00 96.59           C  
ATOM   3652  HZ  PHE A 223      -2.106   5.976   8.940  1.00 96.59           H  
ATOM   3653  N   LYS A 224      -2.988  12.754   7.748  1.00 97.24           N  
ATOM   3654  H   LYS A 224      -3.842  12.822   7.212  1.00 97.24           H  
ATOM   3655  CA  LYS A 224      -3.063  13.206   9.137  1.00 97.24           C  
ATOM   3656  HA  LYS A 224      -2.083  13.136   9.610  1.00 97.24           H  
ATOM   3657  C   LYS A 224      -3.999  12.289   9.914  1.00 97.24           C  
ATOM   3658  CB  LYS A 224      -3.532  14.663   9.226  1.00 97.24           C  
ATOM   3659  HB2 LYS A 224      -4.477  14.781   8.695  1.00 97.24           H  
ATOM   3660  HB3 LYS A 224      -3.706  14.891  10.277  1.00 97.24           H  
ATOM   3661  O   LYS A 224      -5.040  11.906   9.382  1.00 97.24           O  
ATOM   3662  CG  LYS A 224      -2.493  15.650   8.672  1.00 97.24           C  
ATOM   3663  HG2 LYS A 224      -2.408  15.537   7.591  1.00 97.24           H  
ATOM   3664  HG3 LYS A 224      -1.525  15.447   9.130  1.00 97.24           H  
ATOM   3665  CD  LYS A 224      -2.918  17.083   9.011  1.00 97.24           C  
ATOM   3666  HD2 LYS A 224      -3.058  17.154  10.090  1.00 97.24           H  
ATOM   3667  HD3 LYS A 224      -3.866  17.305   8.522  1.00 97.24           H  
ATOM   3668  CE  LYS A 224      -1.855  18.098   8.579  1.00 97.24           C  
ATOM   3669  HE2 LYS A 224      -0.895  17.781   8.986  1.00 97.24           H  
ATOM   3670  HE3 LYS A 224      -1.782  18.096   7.492  1.00 97.24           H  
ATOM   3671  NZ  LYS A 224      -2.190  19.457   9.079  1.00 97.24           N  
ATOM   3672  HZ1 LYS A 224      -2.251  19.449  10.087  1.00 97.24           H  
ATOM   3673  HZ2 LYS A 224      -3.085  19.764   8.725  1.00 97.24           H  
ATOM   3674  HZ3 LYS A 224      -1.484  20.131   8.818  1.00 97.24           H  
ATOM   3675  N   TYR A 225      -3.609  11.964  11.135  1.00 97.78           N  
ATOM   3676  H   TYR A 225      -2.730  12.330  11.473  1.00 97.78           H  
ATOM   3677  CA  TYR A 225      -4.389  11.212  12.106  1.00 97.78           C  
ATOM   3678  HA  TYR A 225      -5.434  11.170  11.800  1.00 97.78           H  
ATOM   3679  C   TYR A 225      -4.294  11.962  13.431  1.00 97.78           C  
ATOM   3680  CB  TYR A 225      -3.828   9.791  12.194  1.00 97.78           C  
ATOM   3681  HB2 TYR A 225      -2.778   9.833  12.483  1.00 97.78           H  
ATOM   3682  HB3 TYR A 225      -3.882   9.341  11.202  1.00 97.78           H  
ATOM   3683  O   TYR A 225      -3.216  12.028  14.024  1.00 97.78           O  
ATOM   3684  CG  TYR A 225      -4.584   8.899  13.152  1.00 97.78           C  
ATOM   3685  CD1 TYR A 225      -3.926   8.319  14.254  1.00 97.78           C  
ATOM   3686  HD1 TYR A 225      -2.881   8.527  14.428  1.00 97.78           H  
ATOM   3687  CD2 TYR A 225      -5.953   8.656  12.944  1.00 97.78           C  
ATOM   3688  HD2 TYR A 225      -6.471   9.095  12.104  1.00 97.78           H  
ATOM   3689  CE1 TYR A 225      -4.637   7.487  15.141  1.00 97.78           C  
ATOM   3690  HE1 TYR A 225      -4.143   7.052  15.997  1.00 97.78           H  
ATOM   3691  CE2 TYR A 225      -6.660   7.826  13.831  1.00 97.78           C  
ATOM   3692  HE2 TYR A 225      -7.710   7.617  13.689  1.00 97.78           H  
ATOM   3693  OH  TYR A 225      -6.715   6.427  15.748  1.00 97.78           O  
ATOM   3694  HH  TYR A 225      -6.194   6.031  16.450  1.00 97.78           H  
ATOM   3695  CZ  TYR A 225      -6.006   7.234  14.922  1.00 97.78           C  
ATOM   3696  N   PHE A 226      -5.388  12.612  13.821  1.00 97.09           N  
ATOM   3697  H   PHE A 226      -6.251  12.468  13.317  1.00 97.09           H  
ATOM   3698  CA  PHE A 226      -5.399  13.690  14.807  1.00 97.09           C  
ATOM   3699  HA  PHE A 226      -6.380  14.164  14.769  1.00 97.09           H  
ATOM   3700  C   PHE A 226      -4.384  14.791  14.440  1.00 97.09           C  
ATOM   3701  CB  PHE A 226      -5.250  13.101  16.223  1.00 97.09           C  
ATOM   3702  HB2 PHE A 226      -4.279  12.618  16.332  1.00 97.09           H  
ATOM   3703  HB3 PHE A 226      -5.287  13.916  16.946  1.00 97.09           H  
ATOM   3704  O   PHE A 226      -4.340  15.266  13.300  1.00 97.09           O  
ATOM   3705  CG  PHE A 226      -6.337  12.117  16.598  1.00 97.09           C  
ATOM   3706  CD1 PHE A 226      -7.568  12.597  17.083  1.00 97.09           C  
ATOM   3707  HD1 PHE A 226      -7.743  13.658  17.177  1.00 97.09           H  
ATOM   3708  CD2 PHE A 226      -6.116  10.731  16.493  1.00 97.09           C  
ATOM   3709  HD2 PHE A 226      -5.169  10.358  16.131  1.00 97.09           H  
ATOM   3710  CE1 PHE A 226      -8.572  11.695  17.474  1.00 97.09           C  
ATOM   3711  HE1 PHE A 226      -9.509  12.065  17.864  1.00 97.09           H  
ATOM   3712  CE2 PHE A 226      -7.119   9.833  16.897  1.00 97.09           C  
ATOM   3713  HE2 PHE A 226      -6.947   8.767  16.861  1.00 97.09           H  
ATOM   3714  CZ  PHE A 226      -8.343  10.312  17.387  1.00 97.09           C  
ATOM   3715  HZ  PHE A 226      -9.099   9.615  17.719  1.00 97.09           H  
ATOM   3716  N   ASP A 227      -3.542  15.187  15.389  1.00 96.06           N  
ATOM   3717  H   ASP A 227      -3.587  14.730  16.289  1.00 96.06           H  
ATOM   3718  CA  ASP A 227      -2.441  16.136  15.223  1.00 96.06           C  
ATOM   3719  HA  ASP A 227      -2.771  16.938  14.563  1.00 96.06           H  
ATOM   3720  C   ASP A 227      -1.177  15.510  14.595  1.00 96.06           C  
ATOM   3721  CB  ASP A 227      -2.142  16.750  16.599  1.00 96.06           C  
ATOM   3722  HB2 ASP A 227      -1.435  17.569  16.464  1.00 96.06           H  
ATOM   3723  HB3 ASP A 227      -3.060  17.172  17.009  1.00 96.06           H  
ATOM   3724  O   ASP A 227      -0.203  16.206  14.294  1.00 96.06           O  
ATOM   3725  CG  ASP A 227      -1.555  15.751  17.610  1.00 96.06           C  
ATOM   3726  OD1 ASP A 227      -1.551  14.525  17.323  1.00 96.06           O  
ATOM   3727  OD2 ASP A 227      -1.055  16.226  18.649  1.00 96.06           O  
ATOM   3728  N   THR A 228      -1.184  14.198  14.350  1.00 97.57           N  
ATOM   3729  H   THR A 228      -2.011  13.681  14.612  1.00 97.57           H  
ATOM   3730  CA  THR A 228      -0.002  13.438  13.948  1.00 97.57           C  
ATOM   3731  HA  THR A 228       0.880  14.020  14.213  1.00 97.57           H  
ATOM   3732  C   THR A 228       0.021  13.199  12.437  1.00 97.57           C  
ATOM   3733  CB  THR A 228       0.086  12.142  14.763  1.00 97.57           C  
ATOM   3734  HB  THR A 228      -0.807  11.536  14.611  1.00 97.57           H  
ATOM   3735  O   THR A 228      -0.923  12.692  11.833  1.00 97.57           O  
ATOM   3736  CG2 THR A 228       1.325  11.317  14.398  1.00 97.57           C  
ATOM   3737 HG21 THR A 228       1.262  10.985  13.361  1.00 97.57           H  
ATOM   3738 HG22 THR A 228       2.225  11.912  14.547  1.00 97.57           H  
ATOM   3739 HG23 THR A 228       1.364  10.438  15.041  1.00 97.57           H  
ATOM   3740  OG1 THR A 228       0.225  12.456  16.132  1.00 97.57           O  
ATOM   3741  HG1 THR A 228      -0.455  13.079  16.401  1.00 97.57           H  
ATOM   3742  N   THR A 229       1.141  13.537  11.789  1.00 97.36           N  
ATOM   3743  H   THR A 229       1.901  13.921  12.333  1.00 97.36           H  
ATOM   3744  CA  THR A 229       1.348  13.249  10.359  1.00 97.36           C  
ATOM   3745  HA  THR A 229       0.380  13.240   9.858  1.00 97.36           H  
ATOM   3746  C   THR A 229       1.977  11.870  10.172  1.00 97.36           C  
ATOM   3747  CB  THR A 229       2.179  14.339   9.674  1.00 97.36           C  
ATOM   3748  HB  THR A 229       3.146  14.433  10.169  1.00 97.36           H  
ATOM   3749  O   THR A 229       3.101  11.617  10.614  1.00 97.36           O  
ATOM   3750  CG2 THR A 229       2.394  14.066   8.183  1.00 97.36           C  
ATOM   3751 HG21 THR A 229       2.890  14.924   7.728  1.00 97.36           H  
ATOM   3752 HG22 THR A 229       1.433  13.905   7.694  1.00 97.36           H  
ATOM   3753 HG23 THR A 229       3.025  13.188   8.047  1.00 97.36           H  
ATOM   3754  OG1 THR A 229       1.488  15.565   9.762  1.00 97.36           O  
ATOM   3755  HG1 THR A 229       1.310  15.726  10.692  1.00 97.36           H  
ATOM   3756  N   ILE A 230       1.278  10.993   9.455  1.00 97.69           N  
ATOM   3757  H   ILE A 230       0.371  11.271   9.108  1.00 97.69           H  
ATOM   3758  CA  ILE A 230       1.749   9.658   9.093  1.00 97.69           C  
ATOM   3759  HA  ILE A 230       2.560   9.382   9.766  1.00 97.69           H  
ATOM   3760  C   ILE A 230       2.313   9.697   7.671  1.00 97.69           C  
ATOM   3761  CB  ILE A 230       0.639   8.603   9.277  1.00 97.69           C  
ATOM   3762  HB  ILE A 230      -0.145   8.802   8.546  1.00 97.69           H  
ATOM   3763  O   ILE A 230       1.628  10.023   6.698  1.00 97.69           O  
ATOM   3764  CG1 ILE A 230      -0.017   8.654  10.679  1.00 97.69           C  
ATOM   3765 HG12 ILE A 230      -0.513   9.615  10.812  1.00 97.69           H  
ATOM   3766 HG13 ILE A 230      -0.797   7.893  10.725  1.00 97.69           H  
ATOM   3767  CG2 ILE A 230       1.211   7.199   9.003  1.00 97.69           C  
ATOM   3768 HG21 ILE A 230       1.483   7.102   7.952  1.00 97.69           H  
ATOM   3769 HG22 ILE A 230       2.087   7.012   9.624  1.00 97.69           H  
ATOM   3770 HG23 ILE A 230       0.455   6.446   9.230  1.00 97.69           H  
ATOM   3771  CD1 ILE A 230       0.935   8.431  11.862  1.00 97.69           C  
ATOM   3772 HD11 ILE A 230       0.372   8.506  12.792  1.00 97.69           H  
ATOM   3773 HD12 ILE A 230       1.724   9.183  11.869  1.00 97.69           H  
ATOM   3774 HD13 ILE A 230       1.378   7.437  11.809  1.00 97.69           H  
ATOM   3775  N   GLY A 231       3.604   9.389   7.557  1.00 96.11           N  
ATOM   3776  H   GLY A 231       4.086   9.079   8.389  1.00 96.11           H  
ATOM   3777  CA  GLY A 231       4.323   9.385   6.289  1.00 96.11           C  
ATOM   3778  HA2 GLY A 231       4.091  10.303   5.749  1.00 96.11           H  
ATOM   3779  HA3 GLY A 231       5.396   9.360   6.481  1.00 96.11           H  
ATOM   3780  C   GLY A 231       3.962   8.186   5.411  1.00 96.11           C  
ATOM   3781  O   GLY A 231       3.480   7.155   5.873  1.00 96.11           O  
ATOM   3782  N   ARG A 232       4.255   8.292   4.115  1.00 94.35           N  
ATOM   3783  H   ARG A 232       4.683   9.150   3.798  1.00 94.35           H  
ATOM   3784  CA  ARG A 232       4.079   7.186   3.168  1.00 94.35           C  
ATOM   3785  HA  ARG A 232       3.136   6.687   3.389  1.00 94.35           H  
ATOM   3786  C   ARG A 232       5.205   6.152   3.310  1.00 94.35           C  
ATOM   3787  CB  ARG A 232       4.004   7.773   1.754  1.00 94.35           C  
ATOM   3788  HB2 ARG A 232       4.881   8.396   1.576  1.00 94.35           H  
ATOM   3789  HB3 ARG A 232       3.110   8.393   1.680  1.00 94.35           H  
ATOM   3790  O   ARG A 232       6.342   6.458   2.955  1.00 94.35           O  
ATOM   3791  CG  ARG A 232       3.946   6.667   0.698  1.00 94.35           C  
ATOM   3792  HG2 ARG A 232       4.881   6.106   0.679  1.00 94.35           H  
ATOM   3793  HG3 ARG A 232       3.137   5.990   0.970  1.00 94.35           H  
ATOM   3794  CD  ARG A 232       3.660   7.196  -0.701  1.00 94.35           C  
ATOM   3795  HD2 ARG A 232       3.592   6.349  -1.384  1.00 94.35           H  
ATOM   3796  HD3 ARG A 232       2.702   7.715  -0.673  1.00 94.35           H  
ATOM   3797  NE  ARG A 232       4.645   8.165  -1.180  1.00 94.35           N  
ATOM   3798  HE  ARG A 232       5.188   8.633  -0.469  1.00 94.35           H  
ATOM   3799  NH1 ARG A 232       3.835   8.206  -3.335  1.00 94.35           N  
ATOM   3800 HH11 ARG A 232       3.726   8.654  -4.234  1.00 94.35           H  
ATOM   3801 HH12 ARG A 232       3.317   7.358  -3.157  1.00 94.35           H  
ATOM   3802  NH2 ARG A 232       5.140   9.854  -2.591  1.00 94.35           N  
ATOM   3803 HH21 ARG A 232       4.886  10.323  -3.449  1.00 94.35           H  
ATOM   3804 HH22 ARG A 232       5.343  10.440  -1.794  1.00 94.35           H  
ATOM   3805  CZ  ARG A 232       4.541   8.721  -2.370  1.00 94.35           C  
ATOM   3806  N   ASN A 233       4.877   4.917   3.693  1.00 94.96           N  
ATOM   3807  H   ASN A 233       3.937   4.741   4.018  1.00 94.96           H  
ATOM   3808  CA  ASN A 233       5.813   3.786   3.655  1.00 94.96           C  
ATOM   3809  HA  ASN A 233       6.815   4.146   3.890  1.00 94.96           H  
ATOM   3810  C   ASN A 233       5.842   3.151   2.253  1.00 94.96           C  
ATOM   3811  CB  ASN A 233       5.421   2.755   4.730  1.00 94.96           C  
ATOM   3812  HB2 ASN A 233       4.467   2.290   4.483  1.00 94.96           H  
ATOM   3813  HB3 ASN A 233       5.333   3.242   5.701  1.00 94.96           H  
ATOM   3814  O   ASN A 233       4.902   2.454   1.888  1.00 94.96           O  
ATOM   3815  CG  ASN A 233       6.498   1.689   4.851  1.00 94.96           C  
ATOM   3816  ND2 ASN A 233       6.152   0.423   4.851  1.00 94.96           N  
ATOM   3817 HD21 ASN A 233       6.875  -0.254   5.050  1.00 94.96           H  
ATOM   3818 HD22 ASN A 233       5.185   0.135   4.826  1.00 94.96           H  
ATOM   3819  OD1 ASN A 233       7.670   2.010   4.911  1.00 94.96           O  
ATOM   3820  N   ARG A 234       6.868   3.425   1.437  1.00 94.37           N  
ATOM   3821  H   ARG A 234       7.656   3.918   1.832  1.00 94.37           H  
ATOM   3822  CA  ARG A 234       6.964   2.901   0.057  1.00 94.37           C  
ATOM   3823  HA  ARG A 234       5.959   2.750  -0.336  1.00 94.37           H  
ATOM   3824  C   ARG A 234       7.667   1.542  -0.002  1.00 94.37           C  
ATOM   3825  CB  ARG A 234       7.708   3.868  -0.871  1.00 94.37           C  
ATOM   3826  HB2 ARG A 234       8.708   4.039  -0.472  1.00 94.37           H  
ATOM   3827  HB3 ARG A 234       7.814   3.366  -1.833  1.00 94.37           H  
ATOM   3828  O   ARG A 234       8.770   1.404   0.518  1.00 94.37           O  
ATOM   3829  CG  ARG A 234       7.026   5.222  -1.114  1.00 94.37           C  
ATOM   3830  HG2 ARG A 234       7.104   5.841  -0.220  1.00 94.37           H  
ATOM   3831  HG3 ARG A 234       5.981   5.069  -1.382  1.00 94.37           H  
ATOM   3832  CD  ARG A 234       7.774   5.869  -2.285  1.00 94.37           C  
ATOM   3833  HD2 ARG A 234       8.841   5.855  -2.059  1.00 94.37           H  
ATOM   3834  HD3 ARG A 234       7.606   5.247  -3.164  1.00 94.37           H  
ATOM   3835  NE  ARG A 234       7.392   7.260  -2.586  1.00 94.37           N  
ATOM   3836  HE  ARG A 234       6.927   7.785  -1.859  1.00 94.37           H  
ATOM   3837  NH1 ARG A 234       8.294   7.253  -4.698  1.00 94.37           N  
ATOM   3838 HH11 ARG A 234       8.173   6.252  -4.743  1.00 94.37           H  
ATOM   3839 HH12 ARG A 234       8.476   7.714  -5.578  1.00 94.37           H  
ATOM   3840  NH2 ARG A 234       7.547   9.158  -3.875  1.00 94.37           N  
ATOM   3841 HH21 ARG A 234       7.096   9.706  -3.156  1.00 94.37           H  
ATOM   3842 HH22 ARG A 234       7.852   9.595  -4.733  1.00 94.37           H  
ATOM   3843  CZ  ARG A 234       7.733   7.882  -3.707  1.00 94.37           C  
ATOM   3844  N   TYR A 235       7.114   0.606  -0.769  1.00 95.68           N  
ATOM   3845  H   TYR A 235       6.212   0.785  -1.187  1.00 95.68           H  
ATOM   3846  CA  TYR A 235       7.682  -0.730  -0.974  1.00 95.68           C  
ATOM   3847  HA  TYR A 235       8.262  -1.007  -0.094  1.00 95.68           H  
ATOM   3848  C   TYR A 235       8.625  -0.750  -2.185  1.00 95.68           C  
ATOM   3849  CB  TYR A 235       6.541  -1.747  -1.099  1.00 95.68           C  
ATOM   3850  HB2 TYR A 235       6.961  -2.753  -1.127  1.00 95.68           H  
ATOM   3851  HB3 TYR A 235       6.017  -1.575  -2.038  1.00 95.68           H  
ATOM   3852  O   TYR A 235       8.258  -1.169  -3.278  1.00 95.68           O  
ATOM   3853  CG  TYR A 235       5.537  -1.666   0.027  1.00 95.68           C  
ATOM   3854  CD1 TYR A 235       5.841  -2.243   1.273  1.00 95.68           C  
ATOM   3855  HD1 TYR A 235       6.770  -2.774   1.415  1.00 95.68           H  
ATOM   3856  CD2 TYR A 235       4.329  -0.963  -0.159  1.00 95.68           C  
ATOM   3857  HD2 TYR A 235       4.104  -0.523  -1.118  1.00 95.68           H  
ATOM   3858  CE1 TYR A 235       4.934  -2.123   2.340  1.00 95.68           C  
ATOM   3859  HE1 TYR A 235       5.171  -2.562   3.298  1.00 95.68           H  
ATOM   3860  CE2 TYR A 235       3.416  -0.853   0.905  1.00 95.68           C  
ATOM   3861  HE2 TYR A 235       2.482  -0.325   0.780  1.00 95.68           H  
ATOM   3862  OH  TYR A 235       2.793  -1.411   3.143  1.00 95.68           O  
ATOM   3863  HH  TYR A 235       3.081  -1.928   3.899  1.00 95.68           H  
ATOM   3864  CZ  TYR A 235       3.712  -1.447   2.149  1.00 95.68           C  
ATOM   3865  N   LYS A 236       9.854  -0.251  -2.003  1.00 94.25           N  
ATOM   3866  H   LYS A 236      10.073   0.090  -1.078  1.00 94.25           H  
ATOM   3867  CA  LYS A 236      10.852  -0.075  -3.084  1.00 94.25           C  
ATOM   3868  HA  LYS A 236      10.319   0.120  -4.015  1.00 94.25           H  
ATOM   3869  C   LYS A 236      11.714  -1.314  -3.381  1.00 94.25           C  
ATOM   3870  CB  LYS A 236      11.746   1.134  -2.791  1.00 94.25           C  
ATOM   3871  HB2 LYS A 236      12.468   1.234  -3.601  1.00 94.25           H  
ATOM   3872  HB3 LYS A 236      12.295   0.949  -1.867  1.00 94.25           H  
ATOM   3873  O   LYS A 236      12.775  -1.202  -3.989  1.00 94.25           O  
ATOM   3874  CG  LYS A 236      10.989   2.461  -2.681  1.00 94.25           C  
ATOM   3875  HG2 LYS A 236      10.440   2.652  -3.603  1.00 94.25           H  
ATOM   3876  HG3 LYS A 236      10.297   2.429  -1.840  1.00 94.25           H  
ATOM   3877  CD  LYS A 236      12.027   3.563  -2.451  1.00 94.25           C  
ATOM   3878  HD2 LYS A 236      12.711   3.589  -3.299  1.00 94.25           H  
ATOM   3879  HD3 LYS A 236      12.593   3.328  -1.550  1.00 94.25           H  
ATOM   3880  CE  LYS A 236      11.363   4.927  -2.291  1.00 94.25           C  
ATOM   3881  HE2 LYS A 236      10.825   5.159  -3.210  1.00 94.25           H  
ATOM   3882  HE3 LYS A 236      10.646   4.859  -1.473  1.00 94.25           H  
ATOM   3883  NZ  LYS A 236      12.381   5.966  -1.998  1.00 94.25           N  
ATOM   3884  HZ1 LYS A 236      12.878   5.734  -1.150  1.00 94.25           H  
ATOM   3885  HZ2 LYS A 236      13.061   6.011  -2.744  1.00 94.25           H  
ATOM   3886  HZ3 LYS A 236      11.964   6.878  -1.880  1.00 94.25           H  
ATOM   3887  N   SER A 237      11.320  -2.480  -2.881  1.00 93.72           N  
ATOM   3888  H   SER A 237      10.398  -2.532  -2.473  1.00 93.72           H  
ATOM   3889  CA  SER A 237      12.030  -3.740  -3.095  1.00 93.72           C  
ATOM   3890  HA  SER A 237      12.852  -3.601  -3.797  1.00 93.72           H  
ATOM   3891  C   SER A 237      11.059  -4.749  -3.676  1.00 93.72           C  
ATOM   3892  CB  SER A 237      12.614  -4.262  -1.780  1.00 93.72           C  
ATOM   3893  HB2 SER A 237      13.358  -3.558  -1.407  1.00 93.72           H  
ATOM   3894  HB3 SER A 237      11.815  -4.353  -1.045  1.00 93.72           H  
ATOM   3895  O   SER A 237      10.035  -5.030  -3.063  1.00 93.72           O  
ATOM   3896  OG  SER A 237      13.216  -5.532  -1.970  1.00 93.72           O  
ATOM   3897  HG  SER A 237      12.945  -6.077  -1.228  1.00 93.72           H  
ATOM   3898  N   ILE A 238      11.405  -5.314  -4.831  1.00 94.65           N  
ATOM   3899  H   ILE A 238      12.228  -4.978  -5.309  1.00 94.65           H  
ATOM   3900  CA  ILE A 238      10.618  -6.368  -5.483  1.00 94.65           C  
ATOM   3901  HA  ILE A 238       9.581  -6.268  -5.163  1.00 94.65           H  
ATOM   3902  C   ILE A 238      11.033  -7.775  -5.050  1.00 94.65           C  
ATOM   3903  CB  ILE A 238      10.618  -6.193  -7.017  1.00 94.65           C  
ATOM   3904  HB  ILE A 238      10.008  -6.989  -7.445  1.00 94.65           H  
ATOM   3905  O   ILE A 238      10.465  -8.750  -5.523  1.00 94.65           O  
ATOM   3906  CG1 ILE A 238      12.009  -6.231  -7.694  1.00 94.65           C  
ATOM   3907 HG12 ILE A 238      12.683  -5.511  -7.229  1.00 94.65           H  
ATOM   3908 HG13 ILE A 238      11.877  -5.934  -8.735  1.00 94.65           H  
ATOM   3909  CG2 ILE A 238       9.922  -4.865  -7.364  1.00 94.65           C  
ATOM   3910 HG21 ILE A 238       8.947  -4.814  -6.879  1.00 94.65           H  
ATOM   3911 HG22 ILE A 238       9.758  -4.804  -8.440  1.00 94.65           H  
ATOM   3912 HG23 ILE A 238      10.527  -4.014  -7.051  1.00 94.65           H  
ATOM   3913  CD1 ILE A 238      12.675  -7.607  -7.734  1.00 94.65           C  
ATOM   3914 HD11 ILE A 238      11.945  -8.347  -8.062  1.00 94.65           H  
ATOM   3915 HD12 ILE A 238      13.503  -7.588  -8.442  1.00 94.65           H  
ATOM   3916 HD13 ILE A 238      13.067  -7.877  -6.753  1.00 94.65           H  
ATOM   3917  N   LYS A 239      12.028  -7.904  -4.161  1.00 94.61           N  
ATOM   3918  H   LYS A 239      12.431  -7.061  -3.777  1.00 94.61           H  
ATOM   3919  CA  LYS A 239      12.582  -9.210  -3.772  1.00 94.61           C  
ATOM   3920  HA  LYS A 239      13.022  -9.693  -4.644  1.00 94.61           H  
ATOM   3921  C   LYS A 239      11.507 -10.171  -3.272  1.00 94.61           C  
ATOM   3922  CB  LYS A 239      13.647  -9.049  -2.684  1.00 94.61           C  
ATOM   3923  HB2 LYS A 239      13.906 -10.043  -2.318  1.00 94.61           H  
ATOM   3924  HB3 LYS A 239      13.232  -8.482  -1.851  1.00 94.61           H  
ATOM   3925  O   LYS A 239      11.547 -11.340  -3.620  1.00 94.61           O  
ATOM   3926  CG  LYS A 239      14.928  -8.375  -3.188  1.00 94.61           C  
ATOM   3927  HG2 LYS A 239      14.713  -7.359  -3.519  1.00 94.61           H  
ATOM   3928  HG3 LYS A 239      15.334  -8.947  -4.023  1.00 94.61           H  
ATOM   3929  CD  LYS A 239      15.946  -8.345  -2.044  1.00 94.61           C  
ATOM   3930  HD2 LYS A 239      16.131  -9.367  -1.713  1.00 94.61           H  
ATOM   3931  HD3 LYS A 239      15.530  -7.776  -1.213  1.00 94.61           H  
ATOM   3932  CE  LYS A 239      17.263  -7.711  -2.491  1.00 94.61           C  
ATOM   3933  HE2 LYS A 239      17.639  -8.266  -3.351  1.00 94.61           H  
ATOM   3934  HE3 LYS A 239      17.068  -6.686  -2.806  1.00 94.61           H  
ATOM   3935  NZ  LYS A 239      18.250  -7.741  -1.384  1.00 94.61           N  
ATOM   3936  HZ1 LYS A 239      18.418  -8.695  -1.098  1.00 94.61           H  
ATOM   3937  HZ2 LYS A 239      17.893  -7.243  -0.581  1.00 94.61           H  
ATOM   3938  HZ3 LYS A 239      19.128  -7.326  -1.663  1.00 94.61           H  
ATOM   3939  N   GLU A 240      10.546  -9.657  -2.505  1.00 94.04           N  
ATOM   3940  H   GLU A 240      10.546  -8.665  -2.316  1.00 94.04           H  
ATOM   3941  CA  GLU A 240       9.488 -10.471  -1.903  1.00 94.04           C  
ATOM   3942  HA  GLU A 240       9.953 -11.317  -1.397  1.00 94.04           H  
ATOM   3943  C   GLU A 240       8.537 -11.096  -2.934  1.00 94.04           C  
ATOM   3944  CB  GLU A 240       8.751  -9.653  -0.820  1.00 94.04           C  
ATOM   3945  HB2 GLU A 240       8.096 -10.330  -0.272  1.00 94.04           H  
ATOM   3946  HB3 GLU A 240       9.497  -9.293  -0.111  1.00 94.04           H  
ATOM   3947  O   GLU A 240       7.964 -12.139  -2.657  1.00 94.04           O  
ATOM   3948  CG  GLU A 240       7.929  -8.438  -1.309  1.00 94.04           C  
ATOM   3949  HG2 GLU A 240       8.611  -7.725  -1.771  1.00 94.04           H  
ATOM   3950  HG3 GLU A 240       7.223  -8.764  -2.074  1.00 94.04           H  
ATOM   3951  CD  GLU A 240       7.146  -7.727  -0.177  1.00 94.04           C  
ATOM   3952  OE1 GLU A 240       6.348  -6.800  -0.458  1.00 94.04           O  
ATOM   3953  OE2 GLU A 240       7.337  -8.054   1.017  1.00 94.04           O  
ATOM   3954  N   VAL A 241       8.403 -10.516  -4.134  1.00 95.58           N  
ATOM   3955  H   VAL A 241       8.964  -9.708  -4.361  1.00 95.58           H  
ATOM   3956  CA  VAL A 241       7.515 -11.065  -5.174  1.00 95.58           C  
ATOM   3957  HA  VAL A 241       6.763 -11.682  -4.680  1.00 95.58           H  
ATOM   3958  C   VAL A 241       8.216 -11.999  -6.156  1.00 95.58           C  
ATOM   3959  CB  VAL A 241       6.725  -9.983  -5.927  1.00 95.58           C  
ATOM   3960  HB  VAL A 241       6.088 -10.479  -6.659  1.00 95.58           H  
ATOM   3961  O   VAL A 241       7.543 -12.663  -6.937  1.00 95.58           O  
ATOM   3962  CG1 VAL A 241       5.806  -9.216  -4.971  1.00 95.58           C  
ATOM   3963 HG11 VAL A 241       6.396  -8.673  -4.232  1.00 95.58           H  
ATOM   3964 HG12 VAL A 241       5.159  -9.923  -4.453  1.00 95.58           H  
ATOM   3965 HG13 VAL A 241       5.185  -8.521  -5.537  1.00 95.58           H  
ATOM   3966  CG2 VAL A 241       7.601  -8.984  -6.689  1.00 95.58           C  
ATOM   3967 HG21 VAL A 241       6.971  -8.415  -7.373  1.00 95.58           H  
ATOM   3968 HG22 VAL A 241       8.079  -8.299  -5.989  1.00 95.58           H  
ATOM   3969 HG23 VAL A 241       8.355  -9.510  -7.274  1.00 95.58           H  
ATOM   3970  N   LEU A 242       9.552 -12.071  -6.147  1.00 94.61           N  
ATOM   3971  H   LEU A 242      10.062 -11.571  -5.432  1.00 94.61           H  
ATOM   3972  CA  LEU A 242      10.284 -12.909  -7.103  1.00 94.61           C  
ATOM   3973  HA  LEU A 242       9.936 -12.677  -8.109  1.00 94.61           H  
ATOM   3974  C   LEU A 242       9.998 -14.399  -6.900  1.00 94.61           C  
ATOM   3975  CB  LEU A 242      11.794 -12.643  -7.004  1.00 94.61           C  
ATOM   3976  HB2 LEU A 242      12.099 -12.753  -5.963  1.00 94.61           H  
ATOM   3977  HB3 LEU A 242      12.316 -13.409  -7.577  1.00 94.61           H  
ATOM   3978  O   LEU A 242       9.947 -15.137  -7.880  1.00 94.61           O  
ATOM   3979  CG  LEU A 242      12.237 -11.267  -7.523  1.00 94.61           C  
ATOM   3980  HG  LEU A 242      11.738 -10.483  -6.954  1.00 94.61           H  
ATOM   3981  CD1 LEU A 242      13.744 -11.129  -7.309  1.00 94.61           C  
ATOM   3982 HD11 LEU A 242      13.966 -11.198  -6.244  1.00 94.61           H  
ATOM   3983 HD12 LEU A 242      14.099 -10.174  -7.696  1.00 94.61           H  
ATOM   3984 HD13 LEU A 242      14.261 -11.940  -7.823  1.00 94.61           H  
ATOM   3985  CD2 LEU A 242      11.932 -11.075  -9.014  1.00 94.61           C  
ATOM   3986 HD21 LEU A 242      12.308 -11.923  -9.585  1.00 94.61           H  
ATOM   3987 HD22 LEU A 242      10.856 -10.987  -9.164  1.00 94.61           H  
ATOM   3988 HD23 LEU A 242      12.405 -10.165  -9.384  1.00 94.61           H  
ATOM   3989  N   ASP A 243       9.804 -14.826  -5.656  1.00 92.13           N  
ATOM   3990  H   ASP A 243       9.883 -14.159  -4.901  1.00 92.13           H  
ATOM   3991  CA  ASP A 243       9.510 -16.216  -5.289  1.00 92.13           C  
ATOM   3992  HA  ASP A 243       9.613 -16.850  -6.170  1.00 92.13           H  
ATOM   3993  C   ASP A 243       8.051 -16.402  -4.828  1.00 92.13           C  
ATOM   3994  CB  ASP A 243      10.554 -16.699  -4.267  1.00 92.13           C  
ATOM   3995  HB2 ASP A 243      10.369 -17.746  -4.031  1.00 92.13           H  
ATOM   3996  HB3 ASP A 243      10.449 -16.117  -3.351  1.00 92.13           H  
ATOM   3997  O   ASP A 243       7.696 -17.438  -4.274  1.00 92.13           O  
ATOM   3998  CG  ASP A 243      11.988 -16.568  -4.803  1.00 92.13           C  
ATOM   3999  OD1 ASP A 243      12.223 -16.917  -5.991  1.00 92.13           O  
ATOM   4000  OD2 ASP A 243      12.853 -16.058  -4.058  1.00 92.13           O  
ATOM   4001  N   ALA A 244       7.204 -15.396  -5.061  1.00 94.97           N  
ATOM   4002  H   ALA A 244       7.535 -14.616  -5.612  1.00 94.97           H  
ATOM   4003  CA  ALA A 244       5.789 -15.412  -4.709  1.00 94.97           C  
ATOM   4004  HA  ALA A 244       5.661 -15.973  -3.783  1.00 94.97           H  
ATOM   4005  C   ALA A 244       4.929 -16.090  -5.786  1.00 94.97           C  
ATOM   4006  CB  ALA A 244       5.350 -13.967  -4.455  1.00 94.97           C  
ATOM   4007  HB1 ALA A 244       4.304 -13.936  -4.150  1.00 94.97           H  
ATOM   4008  HB2 ALA A 244       5.958 -13.542  -3.656  1.00 94.97           H  
ATOM   4009  HB3 ALA A 244       5.465 -13.384  -5.369  1.00 94.97           H  
ATOM   4010  O   ALA A 244       5.360 -16.300  -6.923  1.00 94.97           O  
ATOM   4011  N   THR A 245       3.672 -16.372  -5.444  1.00 95.25           N  
ATOM   4012  H   THR A 245       3.344 -16.098  -4.528  1.00 95.25           H  
ATOM   4013  CA  THR A 245       2.694 -16.908  -6.397  1.00 95.25           C  
ATOM   4014  HA  THR A 245       3.204 -17.580  -7.087  1.00 95.25           H  
ATOM   4015  C   THR A 245       2.075 -15.765  -7.194  1.00 95.25           C  
ATOM   4016  CB  THR A 245       1.612 -17.729  -5.685  1.00 95.25           C  
ATOM   4017  HB  THR A 245       1.062 -17.098  -4.986  1.00 95.25           H  
ATOM   4018  O   THR A 245       1.469 -14.861  -6.619  1.00 95.25           O  
ATOM   4019  CG2 THR A 245       0.632 -18.373  -6.665  1.00 95.25           C  
ATOM   4020 HG21 THR A 245      -0.065 -19.002  -6.113  1.00 95.25           H  
ATOM   4021 HG22 THR A 245       1.172 -18.987  -7.387  1.00 95.25           H  
ATOM   4022 HG23 THR A 245       0.060 -17.608  -7.190  1.00 95.25           H  
ATOM   4023  OG1 THR A 245       2.227 -18.781  -4.979  1.00 95.25           O  
ATOM   4024  HG1 THR A 245       2.455 -18.450  -4.107  1.00 95.25           H  
ATOM   4025  N   LEU A 246       2.210 -15.793  -8.521  1.00 93.80           N  
ATOM   4026  H   LEU A 246       2.716 -16.562  -8.937  1.00 93.80           H  
ATOM   4027  CA  LEU A 246       1.510 -14.867  -9.411  1.00 93.80           C  
ATOM   4028  HA  LEU A 246       1.575 -13.862  -8.993  1.00 93.80           H  
ATOM   4029  C   LEU A 246       0.031 -15.264  -9.497  1.00 93.80           C  
ATOM   4030  CB  LEU A 246       2.200 -14.872 -10.786  1.00 93.80           C  
ATOM   4031  HB2 LEU A 246       2.205 -15.895 -11.162  1.00 93.80           H  
ATOM   4032  HB3 LEU A 246       3.236 -14.558 -10.653  1.00 93.80           H  
ATOM   4033  O   LEU A 246      -0.298 -16.363  -9.939  1.00 93.80           O  
ATOM   4034  CG  LEU A 246       1.540 -13.975 -11.853  1.00 93.80           C  
ATOM   4035  HG  LEU A 246       0.512 -14.293 -12.024  1.00 93.80           H  
ATOM   4036  CD1 LEU A 246       1.546 -12.495 -11.467  1.00 93.80           C  
ATOM   4037 HD11 LEU A 246       1.141 -11.903 -12.287  1.00 93.80           H  
ATOM   4038 HD12 LEU A 246       2.561 -12.169 -11.239  1.00 93.80           H  
ATOM   4039 HD13 LEU A 246       0.910 -12.341 -10.595  1.00 93.80           H  
ATOM   4040  CD2 LEU A 246       2.319 -14.109 -13.161  1.00 93.80           C  
ATOM   4041 HD21 LEU A 246       3.356 -13.807 -13.013  1.00 93.80           H  
ATOM   4042 HD22 LEU A 246       1.856 -13.494 -13.933  1.00 93.80           H  
ATOM   4043 HD23 LEU A 246       2.301 -15.149 -13.485  1.00 93.80           H  
ATOM   4044  N   ILE A 247      -0.862 -14.361  -9.096  1.00 90.59           N  
ATOM   4045  H   ILE A 247      -0.533 -13.459  -8.780  1.00 90.59           H  
ATOM   4046  CA  ILE A 247      -2.304 -14.551  -9.228  1.00 90.59           C  
ATOM   4047  HA  ILE A 247      -2.525 -15.618  -9.187  1.00 90.59           H  
ATOM   4048  C   ILE A 247      -2.730 -14.031 -10.599  1.00 90.59           C  
ATOM   4049  CB  ILE A 247      -3.079 -13.889  -8.067  1.00 90.59           C  
ATOM   4050  HB  ILE A 247      -2.817 -12.832  -8.024  1.00 90.59           H  
ATOM   4051  O   ILE A 247      -2.753 -12.825 -10.851  1.00 90.59           O  
ATOM   4052  CG1 ILE A 247      -2.715 -14.554  -6.721  1.00 90.59           C  
ATOM   4053 HG12 ILE A 247      -3.064 -15.587  -6.737  1.00 90.59           H  
ATOM   4054 HG13 ILE A 247      -1.633 -14.574  -6.592  1.00 90.59           H  
ATOM   4055  CG2 ILE A 247      -4.596 -14.026  -8.317  1.00 90.59           C  
ATOM   4056 HG21 ILE A 247      -4.867 -13.587  -9.277  1.00 90.59           H  
ATOM   4057 HG22 ILE A 247      -5.177 -13.482  -7.572  1.00 90.59           H  
ATOM   4058 HG23 ILE A 247      -4.892 -15.075  -8.301  1.00 90.59           H  
ATOM   4059  CD1 ILE A 247      -3.315 -13.857  -5.492  1.00 90.59           C  
ATOM   4060 HD11 ILE A 247      -3.306 -14.557  -4.657  1.00 90.59           H  
ATOM   4061 HD12 ILE A 247      -4.355 -13.569  -5.642  1.00 90.59           H  
ATOM   4062 HD13 ILE A 247      -2.729 -12.970  -5.249  1.00 90.59           H  
ATOM   4063  N   HIS A 248      -3.123 -14.954 -11.473  1.00 79.91           N  
ATOM   4064  H   HIS A 248      -3.025 -15.926 -11.217  1.00 79.91           H  
ATOM   4065  CA  HIS A 248      -3.785 -14.643 -12.736  1.00 79.91           C  
ATOM   4066  HA  HIS A 248      -3.377 -13.715 -13.136  1.00 79.91           H  
ATOM   4067  C   HIS A 248      -5.281 -14.417 -12.494  1.00 79.91           C  
ATOM   4068  CB  HIS A 248      -3.506 -15.751 -13.757  1.00 79.91           C  
ATOM   4069  HB2 HIS A 248      -4.101 -15.566 -14.651  1.00 79.91           H  
ATOM   4070  HB3 HIS A 248      -3.811 -16.714 -13.349  1.00 79.91           H  
ATOM   4071  O   HIS A 248      -6.116 -15.266 -12.787  1.00 79.91           O  
ATOM   4072  CG  HIS A 248      -2.059 -15.815 -14.163  1.00 79.91           C  
ATOM   4073  CD2 HIS A 248      -1.105 -16.665 -13.671  1.00 79.91           C  
ATOM   4074  HD2 HIS A 248      -1.250 -17.412 -12.905  1.00 79.91           H  
ATOM   4075  ND1 HIS A 248      -1.455 -15.030 -15.117  1.00 79.91           N  
ATOM   4076  HD1 HIS A 248      -1.915 -14.340 -15.694  1.00 79.91           H  
ATOM   4077  CE1 HIS A 248      -0.171 -15.407 -15.210  1.00 79.91           C  
ATOM   4078  HE1 HIS A 248       0.553 -14.988 -15.893  1.00 79.91           H  
ATOM   4079  NE2 HIS A 248       0.090 -16.399 -14.347  1.00 79.91           N  
ATOM   4080  N   GLN A 249      -5.618 -13.272 -11.912  1.00 65.04           N  
ATOM   4081  H   GLN A 249      -4.883 -12.627 -11.659  1.00 65.04           H  
ATOM   4082  CA  GLN A 249      -6.988 -12.776 -11.853  1.00 65.04           C  
ATOM   4083  HA  GLN A 249      -7.646 -13.411 -12.447  1.00 65.04           H  
ATOM   4084  C   GLN A 249      -6.997 -11.396 -12.486  1.00 65.04           C  
ATOM   4085  CB  GLN A 249      -7.514 -12.755 -10.410  1.00 65.04           C  
ATOM   4086  HB2 GLN A 249      -6.783 -12.273  -9.760  1.00 65.04           H  
ATOM   4087  HB3 GLN A 249      -8.436 -12.175 -10.376  1.00 65.04           H  
ATOM   4088  O   GLN A 249      -6.079 -10.603 -12.263  1.00 65.04           O  
ATOM   4089  CG  GLN A 249      -7.821 -14.176  -9.911  1.00 65.04           C  
ATOM   4090  HG2 GLN A 249      -8.579 -14.616 -10.559  1.00 65.04           H  
ATOM   4091  HG3 GLN A 249      -6.928 -14.797  -9.974  1.00 65.04           H  
ATOM   4092  CD  GLN A 249      -8.329 -14.216  -8.472  1.00 65.04           C  
ATOM   4093  NE2 GLN A 249      -8.978 -15.288  -8.077  1.00 65.04           N  
ATOM   4094 HE21 GLN A 249      -9.317 -15.275  -7.125  1.00 65.04           H  
ATOM   4095 HE22 GLN A 249      -9.161 -16.045  -8.720  1.00 65.04           H  
ATOM   4096  OE1 GLN A 249      -8.143 -13.314  -7.671  1.00 65.04           O  
ATOM   4097  N   SER A 250      -8.020 -11.094 -13.281  1.00 59.36           N  
ATOM   4098  H   SER A 250      -8.784 -11.743 -13.407  1.00 59.36           H  
ATOM   4099  CA  SER A 250      -8.231  -9.698 -13.632  1.00 59.36           C  
ATOM   4100  HA  SER A 250      -7.319  -9.310 -14.084  1.00 59.36           H  
ATOM   4101  C   SER A 250      -8.527  -8.907 -12.363  1.00 59.36           C  
ATOM   4102  CB  SER A 250      -9.355  -9.525 -14.635  1.00 59.36           C  
ATOM   4103  HB2 SER A 250      -9.233 -10.245 -15.444  1.00 59.36           H  
ATOM   4104  HB3 SER A 250      -9.332  -8.518 -15.052  1.00 59.36           H  
ATOM   4105  O   SER A 250      -9.020  -9.433 -11.362  1.00 59.36           O  
ATOM   4106  OG  SER A 250     -10.569  -9.718 -13.965  1.00 59.36           O  
ATOM   4107  HG  SER A 250     -11.135 -10.089 -14.646  1.00 59.36           H  
ATOM   4108  N   ILE A 251      -8.259  -7.609 -12.424  1.00 53.27           N  
ATOM   4109  H   ILE A 251      -7.866  -7.243 -13.279  1.00 53.27           H  
ATOM   4110  CA  ILE A 251      -8.536  -6.684 -11.323  1.00 53.27           C  
ATOM   4111  HA  ILE A 251      -8.028  -7.048 -10.430  1.00 53.27           H  
ATOM   4112  C   ILE A 251     -10.049  -6.660 -11.004  1.00 53.27           C  
ATOM   4113  CB  ILE A 251      -7.964  -5.291 -11.686  1.00 53.27           C  
ATOM   4114  HB  ILE A 251      -8.516  -4.914 -12.547  1.00 53.27           H  
ATOM   4115  O   ILE A 251     -10.438  -6.330  -9.889  1.00 53.27           O  
ATOM   4116  CG1 ILE A 251      -6.459  -5.371 -12.067  1.00 53.27           C  
ATOM   4117 HG12 ILE A 251      -5.871  -5.599 -11.179  1.00 53.27           H  
ATOM   4118 HG13 ILE A 251      -6.286  -6.170 -12.788  1.00 53.27           H  
ATOM   4119  CG2 ILE A 251      -8.147  -4.304 -10.519  1.00 53.27           C  
ATOM   4120 HG21 ILE A 251      -9.206  -4.165 -10.303  1.00 53.27           H  
ATOM   4121 HG22 ILE A 251      -7.654  -4.686  -9.625  1.00 53.27           H  
ATOM   4122 HG23 ILE A 251      -7.740  -3.324 -10.770  1.00 53.27           H  
ATOM   4123  CD1 ILE A 251      -5.912  -4.097 -12.723  1.00 53.27           C  
ATOM   4124 HD11 ILE A 251      -6.526  -3.829 -13.583  1.00 53.27           H  
ATOM   4125 HD12 ILE A 251      -5.896  -3.272 -12.011  1.00 53.27           H  
ATOM   4126 HD13 ILE A 251      -4.891  -4.278 -13.060  1.00 53.27           H  
ATOM   4127  N   THR A 252     -10.903  -7.051 -11.959  1.00 61.06           N  
ATOM   4128  H   THR A 252     -10.528  -7.384 -12.836  1.00 61.06           H  
ATOM   4129  CA  THR A 252     -12.363  -7.151 -11.807  1.00 61.06           C  
ATOM   4130  HA  THR A 252     -12.688  -6.457 -11.032  1.00 61.06           H  
ATOM   4131  C   THR A 252     -12.849  -8.540 -11.376  1.00 61.06           C  
ATOM   4132  CB  THR A 252     -13.066  -6.755 -13.117  1.00 61.06           C  
ATOM   4133  HB  THR A 252     -14.146  -6.824 -12.985  1.00 61.06           H  
ATOM   4134  O   THR A 252     -14.042  -8.711 -11.141  1.00 61.06           O  
ATOM   4135  CG2 THR A 252     -12.717  -5.333 -13.561  1.00 61.06           C  
ATOM   4136 HG21 THR A 252     -12.936  -4.636 -12.753  1.00 61.06           H  
ATOM   4137 HG22 THR A 252     -11.662  -5.262 -13.824  1.00 61.06           H  
ATOM   4138 HG23 THR A 252     -13.319  -5.065 -14.430  1.00 61.06           H  
ATOM   4139  OG1 THR A 252     -12.668  -7.618 -14.155  1.00 61.06           O  
ATOM   4140  HG1 THR A 252     -12.866  -7.197 -14.995  1.00 61.06           H  
ATOM   4141  N   GLY A 253     -11.972  -9.547 -11.294  1.00 53.58           N  
ATOM   4142  H   GLY A 253     -10.999  -9.353 -11.483  1.00 53.58           H  
ATOM   4143  CA  GLY A 253     -12.350 -10.949 -11.080  1.00 53.58           C  
ATOM   4144  HA2 GLY A 253     -11.464 -11.505 -10.774  1.00 53.58           H  
ATOM   4145  HA3 GLY A 253     -13.084 -11.001 -10.276  1.00 53.58           H  
ATOM   4146  C   GLY A 253     -12.948 -11.653 -12.311  1.00 53.58           C  
ATOM   4147  O   GLY A 253     -13.247 -12.842 -12.244  1.00 53.58           O  
ATOM   4148  N   LEU A 254     -13.097 -10.961 -13.443  1.00 49.62           N  
ATOM   4149  H   LEU A 254     -12.810  -9.992 -13.433  1.00 49.62           H  
ATOM   4150  CA  LEU A 254     -13.549 -11.524 -14.719  1.00 49.62           C  
ATOM   4151  HA  LEU A 254     -14.162 -12.407 -14.537  1.00 49.62           H  
ATOM   4152  C   LEU A 254     -12.351 -11.947 -15.573  1.00 49.62           C  
ATOM   4153  CB  LEU A 254     -14.390 -10.471 -15.461  1.00 49.62           C  
ATOM   4154  HB2 LEU A 254     -13.769  -9.593 -15.635  1.00 49.62           H  
ATOM   4155  HB3 LEU A 254     -14.671 -10.869 -16.436  1.00 49.62           H  
ATOM   4156  O   LEU A 254     -11.503 -11.115 -15.863  1.00 49.62           O  
ATOM   4157  CG  LEU A 254     -15.664 -10.037 -14.716  1.00 49.62           C  
ATOM   4158  HG  LEU A 254     -15.412  -9.688 -13.714  1.00 49.62           H  
ATOM   4159  CD1 LEU A 254     -16.326  -8.879 -15.463  1.00 49.62           C  
ATOM   4160 HD11 LEU A 254     -15.634  -8.039 -15.520  1.00 49.62           H  
ATOM   4161 HD12 LEU A 254     -16.598  -9.192 -16.470  1.00 49.62           H  
ATOM   4162 HD13 LEU A 254     -17.220  -8.561 -14.927  1.00 49.62           H  
ATOM   4163  CD2 LEU A 254     -16.670 -11.185 -14.608  1.00 49.62           C  
ATOM   4164 HD21 LEU A 254     -16.903 -11.577 -15.598  1.00 49.62           H  
ATOM   4165 HD22 LEU A 254     -16.263 -11.981 -13.984  1.00 49.62           H  
ATOM   4166 HD23 LEU A 254     -17.586 -10.825 -14.139  1.00 49.62           H  
ATOM   4167  N   TYR A 255     -12.261 -13.207 -15.995  1.00 46.17           N  
ATOM   4168  H   TYR A 255     -12.996 -13.855 -15.753  1.00 46.17           H  
ATOM   4169  CA  TYR A 255     -11.212 -13.656 -16.921  1.00 46.17           C  
ATOM   4170  HA  TYR A 255     -10.246 -13.579 -16.421  1.00 46.17           H  
ATOM   4171  C   TYR A 255     -11.200 -12.751 -18.170  1.00 46.17           C  
ATOM   4172  CB  TYR A 255     -11.468 -15.135 -17.278  1.00 46.17           C  
ATOM   4173  HB2 TYR A 255     -11.962 -15.204 -18.247  1.00 46.17           H  
ATOM   4174  HB3 TYR A 255     -12.162 -15.566 -16.556  1.00 46.17           H  
ATOM   4175  O   TYR A 255     -12.187 -12.712 -18.901  1.00 46.17           O  
ATOM   4176  CG  TYR A 255     -10.236 -16.016 -17.286  1.00 46.17           C  
ATOM   4177  CD1 TYR A 255      -9.535 -16.256 -18.484  1.00 46.17           C  
ATOM   4178  HD1 TYR A 255      -9.846 -15.772 -19.398  1.00 46.17           H  
ATOM   4179  CD2 TYR A 255      -9.816 -16.633 -16.091  1.00 46.17           C  
ATOM   4180  HD2 TYR A 255     -10.354 -16.450 -15.172  1.00 46.17           H  
ATOM   4181  CE1 TYR A 255      -8.429 -17.128 -18.492  1.00 46.17           C  
ATOM   4182  HE1 TYR A 255      -7.898 -17.307 -19.415  1.00 46.17           H  
ATOM   4183  CE2 TYR A 255      -8.708 -17.502 -16.093  1.00 46.17           C  
ATOM   4184  HE2 TYR A 255      -8.382 -17.983 -15.183  1.00 46.17           H  
ATOM   4185  OH  TYR A 255      -6.958 -18.607 -17.304  1.00 46.17           O  
ATOM   4186  HH  TYR A 255      -6.592 -18.692 -18.188  1.00 46.17           H  
ATOM   4187  CZ  TYR A 255      -8.018 -17.756 -17.296  1.00 46.17           C  
ATOM   4188  N   GLU A 256     -10.129 -11.983 -18.393  1.00 43.05           N  
ATOM   4189  H   GLU A 256      -9.337 -12.031 -17.768  1.00 43.05           H  
ATOM   4190  CA  GLU A 256      -9.971 -11.230 -19.642  1.00 43.05           C  
ATOM   4191  HA  GLU A 256     -10.942 -10.858 -19.967  1.00 43.05           H  
ATOM   4192  C   GLU A 256      -9.477 -12.215 -20.709  1.00 43.05           C  
ATOM   4193  CB  GLU A 256      -9.051 -10.001 -19.475  1.00 43.05           C  
ATOM   4194  HB2 GLU A 256      -8.817  -9.623 -20.470  1.00 43.05           H  
ATOM   4195  HB3 GLU A 256      -8.123 -10.298 -18.987  1.00 43.05           H  
ATOM   4196  O   GLU A 256      -8.399 -12.797 -20.567  1.00 43.05           O  
ATOM   4197  CG  GLU A 256      -9.726  -8.871 -18.670  1.00 43.05           C  
ATOM   4198  HG2 GLU A 256     -10.707  -8.677 -19.104  1.00 43.05           H  
ATOM   4199  HG3 GLU A 256      -9.880  -9.219 -17.649  1.00 43.05           H  
ATOM   4200  CD  GLU A 256      -8.940  -7.541 -18.634  1.00 43.05           C  
ATOM   4201  OE1 GLU A 256      -9.380  -6.638 -17.882  1.00 43.05           O  
ATOM   4202  OE2 GLU A 256      -7.894  -7.417 -19.311  1.00 43.05           O  
ATOM   4203  N   THR A 257     -10.324 -12.465 -21.711  1.00 39.12           N  
ATOM   4204  H   THR A 257     -11.202 -11.967 -21.728  1.00 39.12           H  
ATOM   4205  CA  THR A 257     -10.039 -13.289 -22.898  1.00 39.12           C  
ATOM   4206  HA  THR A 257      -9.447 -14.159 -22.614  1.00 39.12           H  
ATOM   4207  C   THR A 257      -9.227 -12.528 -23.929  1.00 39.12           C  
ATOM   4208  CB  THR A 257     -11.328 -13.748 -23.579  1.00 39.12           C  
ATOM   4209  HB  THR A 257     -11.078 -14.244 -24.516  1.00 39.12           H  
ATOM   4210  O   THR A 257      -9.595 -11.356 -24.179  1.00 39.12           O  
ATOM   4211  CG2 THR A 257     -12.143 -14.713 -22.717  1.00 39.12           C  
ATOM   4212 HG21 THR A 257     -11.541 -15.593 -22.489  1.00 39.12           H  
ATOM   4213 HG22 THR A 257     -13.034 -15.018 -23.265  1.00 39.12           H  
ATOM   4214 HG23 THR A 257     -12.440 -14.227 -21.788  1.00 39.12           H  
ATOM   4215  OG1 THR A 257     -12.096 -12.600 -23.851  1.00 39.12           O  
ATOM   4216  HG1 THR A 257     -11.436 -11.947 -24.097  1.00 39.12           H  
ATOM   4217  OXT THR A 257      -8.333 -13.170 -24.516  1.00 39.12           O  
TER    4218      THR A 257                                                       
END   
