# Supplementary material for: Computational design of novel Cas9 PAM-interacting domains using evolution-based modelling and structural quality assessment
Source: PLoS Comput Biol. 2023 Nov 17;19(11):e1011621. doi: 10.1371/journal.pcbi.1011621 (PMC10729993; doi:10.1371/journal.pcbi.1011621)
Supplement: S1 File — This file contains the experimentally tested sequences in a zip format. It includes Fasta files, AlphaFold Prediction with PDB file, pLDDT, and more. (ZIP) [file pcbi.1011621.s001.zip › pdb/dgfx_22_relaxed_rank_1_model_3.pdb]

ATOM      1  N   THR A   1      -2.923   8.040 -23.329  1.00 45.61           N  
ATOM      2  H   THR A   1      -3.454   7.653 -24.096  1.00 45.61           H  
ATOM      3  H2  THR A   1      -3.092   7.516 -22.482  1.00 45.61           H  
ATOM      4  H3  THR A   1      -3.235   8.992 -23.200  1.00 45.61           H  
ATOM      5  CA  THR A   1      -1.483   8.086 -23.671  1.00 45.61           C  
ATOM      6  HA  THR A   1      -1.096   7.080 -23.835  1.00 45.61           H  
ATOM      7  C   THR A   1      -0.733   8.713 -22.507  1.00 45.61           C  
ATOM      8  CB  THR A   1      -1.281   8.906 -24.951  1.00 45.61           C  
ATOM      9  HB  THR A   1      -0.262   9.291 -25.001  1.00 45.61           H  
ATOM     10  O   THR A   1      -0.919   9.887 -22.238  1.00 45.61           O  
ATOM     11  CG2 THR A   1      -1.575   8.062 -26.189  1.00 45.61           C  
ATOM     12 HG21 THR A   1      -1.417   8.665 -27.083  1.00 45.61           H  
ATOM     13 HG22 THR A   1      -2.605   7.707 -26.187  1.00 45.61           H  
ATOM     14 HG23 THR A   1      -0.895   7.211 -26.229  1.00 45.61           H  
ATOM     15  OG1 THR A   1      -2.211   9.959 -24.964  1.00 45.61           O  
ATOM     16  HG1 THR A   1      -1.923  10.620 -25.599  1.00 45.61           H  
ATOM     17  N   GLY A   2       0.013   7.930 -21.721  1.00 59.54           N  
ATOM     18  H   GLY A   2       0.194   6.972 -21.985  1.00 59.54           H  
ATOM     19  CA  GLY A   2       0.825   8.479 -20.622  1.00 59.54           C  
ATOM     20  HA2 GLY A   2       1.097   7.686 -19.925  1.00 59.54           H  
ATOM     21  HA3 GLY A   2       0.255   9.233 -20.080  1.00 59.54           H  
ATOM     22  C   GLY A   2       2.112   9.113 -21.157  1.00 59.54           C  
ATOM     23  O   GLY A   2       2.657   8.618 -22.143  1.00 59.54           O  
ATOM     24  N   GLY A   3       2.593  10.188 -20.528  1.00 76.11           N  
ATOM     25  H   GLY A   3       2.077  10.585 -19.756  1.00 76.11           H  
ATOM     26  CA  GLY A   3       3.850  10.837 -20.914  1.00 76.11           C  
ATOM     27  HA2 GLY A   3       4.053  11.673 -20.245  1.00 76.11           H  
ATOM     28  HA3 GLY A   3       3.749  11.228 -21.927  1.00 76.11           H  
ATOM     29  C   GLY A   3       5.040   9.872 -20.862  1.00 76.11           C  
ATOM     30  O   GLY A   3       5.131   9.037 -19.961  1.00 76.11           O  
ATOM     31  N   PHE A   4       5.966   9.986 -21.821  1.00 81.73           N  
ATOM     32  H   PHE A   4       5.802  10.655 -22.560  1.00 81.73           H  
ATOM     33  CA  PHE A   4       7.157   9.125 -21.935  1.00 81.73           C  
ATOM     34  HA  PHE A   4       6.835   8.087 -22.022  1.00 81.73           H  
ATOM     35  C   PHE A   4       8.100   9.214 -20.729  1.00 81.73           C  
ATOM     36  CB  PHE A   4       7.936   9.512 -23.198  1.00 81.73           C  
ATOM     37  HB2 PHE A   4       8.861   8.938 -23.230  1.00 81.73           H  
ATOM     38  HB3 PHE A   4       8.215  10.565 -23.140  1.00 81.73           H  
ATOM     39  O   PHE A   4       8.844   8.275 -20.443  1.00 81.73           O  
ATOM     40  CG  PHE A   4       7.184   9.258 -24.487  1.00 81.73           C  
ATOM     41  CD1 PHE A   4       7.040   7.942 -24.959  1.00 81.73           C  
ATOM     42  HD1 PHE A   4       7.488   7.123 -24.417  1.00 81.73           H  
ATOM     43  CD2 PHE A   4       6.635  10.329 -25.217  1.00 81.73           C  
ATOM     44  HD2 PHE A   4       6.756  11.345 -24.873  1.00 81.73           H  
ATOM     45  CE1 PHE A   4       6.335   7.692 -26.150  1.00 81.73           C  
ATOM     46  HE1 PHE A   4       6.238   6.685 -26.527  1.00 81.73           H  
ATOM     47  CE2 PHE A   4       5.933  10.079 -26.409  1.00 81.73           C  
ATOM     48  HE2 PHE A   4       5.517  10.899 -26.974  1.00 81.73           H  
ATOM     49  CZ  PHE A   4       5.779   8.761 -26.873  1.00 81.73           C  
ATOM     50  HZ  PHE A   4       5.248   8.572 -27.794  1.00 81.73           H  
ATOM     51  N   SER A   5       8.055  10.332 -20.014  1.00 83.44           N  
ATOM     52  H   SER A   5       7.413  11.056 -20.304  1.00 83.44           H  
ATOM     53  CA  SER A   5       8.849  10.632 -18.830  1.00 83.44           C  
ATOM     54  HA  SER A   5       9.163   9.704 -18.352  1.00 83.44           H  
ATOM     55  C   SER A   5       8.010  11.407 -17.824  1.00 83.44           C  
ATOM     56  CB  SER A   5      10.097  11.430 -19.227  1.00 83.44           C  
ATOM     57  HB2 SER A   5      10.650  11.726 -18.335  1.00 83.44           H  
ATOM     58  HB3 SER A   5      10.739  10.790 -19.833  1.00 83.44           H  
ATOM     59  O   SER A   5       6.998  12.012 -18.181  1.00 83.44           O  
ATOM     60  OG  SER A   5       9.763  12.577 -19.987  1.00 83.44           O  
ATOM     61  HG  SER A   5       9.412  13.264 -19.417  1.00 83.44           H  
ATOM     62  N   LYS A   6       8.452  11.435 -16.565  1.00 80.74           N  
ATOM     63  H   LYS A   6       9.292  10.921 -16.342  1.00 80.74           H  
ATOM     64  CA  LYS A   6       7.889  12.365 -15.582  1.00 80.74           C  
ATOM     65  HA  LYS A   6       6.813  12.205 -15.523  1.00 80.74           H  
ATOM     66  C   LYS A   6       8.128  13.800 -16.045  1.00 80.74           C  
ATOM     67  CB  LYS A   6       8.514  12.151 -14.206  1.00 80.74           C  
ATOM     68  HB2 LYS A   6       8.115  12.906 -13.530  1.00 80.74           H  
ATOM     69  HB3 LYS A   6       9.593  12.294 -14.280  1.00 80.74           H  
ATOM     70  O   LYS A   6       9.251  14.154 -16.396  1.00 80.74           O  
ATOM     71  CG  LYS A   6       8.220  10.761 -13.634  1.00 80.74           C  
ATOM     72  HG2 LYS A   6       7.147  10.569 -13.629  1.00 80.74           H  
ATOM     73  HG3 LYS A   6       8.727  10.004 -14.232  1.00 80.74           H  
ATOM     74  CD  LYS A   6       8.759  10.742 -12.207  1.00 80.74           C  
ATOM     75  HD2 LYS A   6       8.140  11.372 -11.570  1.00 80.74           H  
ATOM     76  HD3 LYS A   6       9.766  11.158 -12.224  1.00 80.74           H  
ATOM     77  CE  LYS A   6       8.817   9.327 -11.647  1.00 80.74           C  
ATOM     78  HE2 LYS A   6       7.823   9.012 -11.329  1.00 80.74           H  
ATOM     79  HE3 LYS A   6       9.167   8.665 -12.439  1.00 80.74           H  
ATOM     80  NZ  LYS A   6       9.791   9.317 -10.535  1.00 80.74           N  
ATOM     81  HZ1 LYS A   6      10.666   9.674 -10.893  1.00 80.74           H  
ATOM     82  HZ2 LYS A   6       9.510   9.949  -9.799  1.00 80.74           H  
ATOM     83  HZ3 LYS A   6       9.951   8.383 -10.187  1.00 80.74           H  
ATOM     84  N   GLU A   7       7.084  14.619 -16.012  1.00 79.21           N  
ATOM     85  H   GLU A   7       6.178  14.234 -15.788  1.00 79.21           H  
ATOM     86  CA  GLU A   7       7.098  15.976 -16.576  1.00 79.21           C  
ATOM     87  HA  GLU A   7       7.497  15.939 -17.590  1.00 79.21           H  
ATOM     88  C   GLU A   7       7.977  16.962 -15.798  1.00 79.21           C  
ATOM     89  CB  GLU A   7       5.659  16.497 -16.653  1.00 79.21           C  
ATOM     90  HB2 GLU A   7       5.212  16.443 -15.661  1.00 79.21           H  
ATOM     91  HB3 GLU A   7       5.676  17.538 -16.977  1.00 79.21           H  
ATOM     92  O   GLU A   7       8.332  18.018 -16.317  1.00 79.21           O  
ATOM     93  CG  GLU A   7       4.825  15.683 -17.654  1.00 79.21           C  
ATOM     94  HG2 GLU A   7       4.823  14.636 -17.350  1.00 79.21           H  
ATOM     95  HG3 GLU A   7       5.298  15.748 -18.633  1.00 79.21           H  
ATOM     96  CD  GLU A   7       3.371  16.159 -17.754  1.00 79.21           C  
ATOM     97  OE1 GLU A   7       2.674  15.619 -18.640  1.00 79.21           O  
ATOM     98  OE2 GLU A   7       2.969  17.004 -16.925  1.00 79.21           O  
ATOM     99  N   SER A   8       8.383  16.619 -14.572  1.00 82.92           N  
ATOM    100  H   SER A   8       8.054  15.747 -14.180  1.00 82.92           H  
ATOM    101  CA  SER A   8       9.313  17.428 -13.788  1.00 82.92           C  
ATOM    102  HA  SER A   8       8.878  18.419 -13.659  1.00 82.92           H  
ATOM    103  C   SER A   8      10.653  17.579 -14.513  1.00 82.92           C  
ATOM    104  CB  SER A   8       9.528  16.821 -12.400  1.00 82.92           C  
ATOM    105  HB2 SER A   8      10.150  17.490 -11.805  1.00 82.92           H  
ATOM    106  HB3 SER A   8      10.038  15.862 -12.496  1.00 82.92           H  
ATOM    107  O   SER A   8      11.414  16.618 -14.666  1.00 82.92           O  
ATOM    108  OG  SER A   8       8.288  16.619 -11.746  1.00 82.92           O  
ATOM    109  HG  SER A   8       7.789  17.439 -11.761  1.00 82.92           H  
ATOM    110  N   ILE A   9      10.947  18.811 -14.933  1.00 83.04           N  
ATOM    111  H   ILE A   9      10.240  19.526 -14.836  1.00 83.04           H  
ATOM    112  CA  ILE A   9      12.232  19.190 -15.518  1.00 83.04           C  
ATOM    113  HA  ILE A   9      12.598  18.361 -16.123  1.00 83.04           H  
ATOM    114  C   ILE A   9      13.215  19.427 -14.377  1.00 83.04           C  
ATOM    115  CB  ILE A   9      12.102  20.426 -16.436  1.00 83.04           C  
ATOM    116  HB  ILE A   9      11.707  21.254 -15.849  1.00 83.04           H  
ATOM    117  O   ILE A   9      13.006  20.288 -13.523  1.00 83.04           O  
ATOM    118  CG1 ILE A   9      11.132  20.135 -17.604  1.00 83.04           C  
ATOM    119 HG12 ILE A   9      10.210  19.697 -17.221  1.00 83.04           H  
ATOM    120 HG13 ILE A   9      11.584  19.412 -18.282  1.00 83.04           H  
ATOM    121  CG2 ILE A   9      13.491  20.823 -16.981  1.00 83.04           C  
ATOM    122 HG21 ILE A   9      14.157  21.095 -16.162  1.00 83.04           H  
ATOM    123 HG22 ILE A   9      13.415  21.695 -17.631  1.00 83.04           H  
ATOM    124 HG23 ILE A   9      13.931  19.990 -17.529  1.00 83.04           H  
ATOM    125  CD1 ILE A   9      10.722  21.383 -18.395  1.00 83.04           C  
ATOM    126 HD11 ILE A   9      10.011  21.098 -19.170  1.00 83.04           H  
ATOM    127 HD12 ILE A   9      10.246  22.102 -17.728  1.00 83.04           H  
ATOM    128 HD13 ILE A   9      11.588  21.846 -18.869  1.00 83.04           H  
ATOM    129  N   LEU A  10      14.302  18.668 -14.379  1.00 86.82           N  
ATOM    130  H   LEU A  10      14.422  18.005 -15.132  1.00 86.82           H  
ATOM    131  CA  LEU A  10      15.406  18.855 -13.457  1.00 86.82           C  
ATOM    132  HA  LEU A  10      15.023  19.346 -12.563  1.00 86.82           H  
ATOM    133  C   LEU A  10      16.471  19.769 -14.072  1.00 86.82           C  
ATOM    134  CB  LEU A  10      15.982  17.494 -13.057  1.00 86.82           C  
ATOM    135  HB2 LEU A  10      16.871  17.659 -12.447  1.00 86.82           H  
ATOM    136  HB3 LEU A  10      16.287  16.980 -13.968  1.00 86.82           H  
ATOM    137  O   LEU A  10      16.702  19.721 -15.287  1.00 86.82           O  
ATOM    138  CG  LEU A  10      15.009  16.585 -12.288  1.00 86.82           C  
ATOM    139  HG  LEU A  10      14.201  16.270 -12.948  1.00 86.82           H  
ATOM    140  CD1 LEU A  10      15.784  15.354 -11.824  1.00 86.82           C  
ATOM    141 HD11 LEU A  10      16.174  14.822 -12.691  1.00 86.82           H  
ATOM    142 HD12 LEU A  10      15.112  14.692 -11.279  1.00 86.82           H  
ATOM    143 HD13 LEU A  10      16.599  15.656 -11.166  1.00 86.82           H  
ATOM    144  CD2 LEU A  10      14.410  17.246 -11.043  1.00 86.82           C  
ATOM    145 HD21 LEU A  10      13.829  16.514 -10.482  1.00 86.82           H  
ATOM    146 HD22 LEU A  10      13.731  18.045 -11.341  1.00 86.82           H  
ATOM    147 HD23 LEU A  10      15.197  17.652 -10.408  1.00 86.82           H  
ATOM    148  N   PRO A  11      17.150  20.584 -13.244  1.00 87.31           N  
ATOM    149  CA  PRO A  11      18.224  21.448 -13.711  1.00 87.31           C  
ATOM    150  HA  PRO A  11      17.851  22.106 -14.496  1.00 87.31           H  
ATOM    151  C   PRO A  11      19.396  20.632 -14.267  1.00 87.31           C  
ATOM    152  CB  PRO A  11      18.629  22.287 -12.493  1.00 87.31           C  
ATOM    153  HB2 PRO A  11      18.012  23.185 -12.451  1.00 87.31           H  
ATOM    154  HB3 PRO A  11      19.685  22.555 -12.502  1.00 87.31           H  
ATOM    155  O   PRO A  11      19.561  19.445 -13.966  1.00 87.31           O  
ATOM    156  CG  PRO A  11      18.286  21.380 -11.313  1.00 87.31           C  
ATOM    157  HG2 PRO A  11      19.083  20.651 -11.166  1.00 87.31           H  
ATOM    158  HG3 PRO A  11      18.110  21.949 -10.400  1.00 87.31           H  
ATOM    159  CD  PRO A  11      17.023  20.672 -11.794  1.00 87.31           C  
ATOM    160  HD2 PRO A  11      16.950  19.689 -11.328  1.00 87.31           H  
ATOM    161  HD3 PRO A  11      16.147  21.271 -11.545  1.00 87.31           H  
ATOM    162  N   LYS A  12      20.239  21.296 -15.067  1.00 86.89           N  
ATOM    163  H   LYS A  12      20.042  22.266 -15.265  1.00 86.89           H  
ATOM    164  CA  LYS A  12      21.467  20.706 -15.608  1.00 86.89           C  
ATOM    165  HA  LYS A  12      21.185  19.876 -16.256  1.00 86.89           H  
ATOM    166  C   LYS A  12      22.324  20.127 -14.479  1.00 86.89           C  
ATOM    167  CB  LYS A  12      22.226  21.728 -16.475  1.00 86.89           C  
ATOM    168  HB2 LYS A  12      21.538  22.158 -17.202  1.00 86.89           H  
ATOM    169  HB3 LYS A  12      22.995  21.190 -17.029  1.00 86.89           H  
ATOM    170  O   LYS A  12      22.585  20.784 -13.474  1.00 86.89           O  
ATOM    171  CG  LYS A  12      22.902  22.865 -15.688  1.00 86.89           C  
ATOM    172  HG2 LYS A  12      23.645  22.447 -15.008  1.00 86.89           H  
ATOM    173  HG3 LYS A  12      22.152  23.405 -15.110  1.00 86.89           H  
ATOM    174  CD  LYS A  12      23.630  23.842 -16.615  1.00 86.89           C  
ATOM    175  HD2 LYS A  12      24.360  23.295 -17.212  1.00 86.89           H  
ATOM    176  HD3 LYS A  12      22.906  24.313 -17.281  1.00 86.89           H  
ATOM    177  CE  LYS A  12      24.337  24.911 -15.771  1.00 86.89           C  
ATOM    178  HE2 LYS A  12      23.590  25.432 -15.173  1.00 86.89           H  
ATOM    179  HE3 LYS A  12      25.023  24.414 -15.085  1.00 86.89           H  
ATOM    180  NZ  LYS A  12      25.077  25.879 -16.618  1.00 86.89           N  
ATOM    181  HZ1 LYS A  12      25.790  25.409 -17.158  1.00 86.89           H  
ATOM    182  HZ2 LYS A  12      25.525  26.584 -16.049  1.00 86.89           H  
ATOM    183  HZ3 LYS A  12      24.450  26.343 -17.259  1.00 86.89           H  
ATOM    184  N   ARG A  13      22.765  18.886 -14.648  1.00 83.57           N  
ATOM    185  H   ARG A  13      22.499  18.405 -15.495  1.00 83.57           H  
ATOM    186  CA  ARG A  13      23.728  18.225 -13.762  1.00 83.57           C  
ATOM    187  HA  ARG A  13      24.444  18.972 -13.419  1.00 83.57           H  
ATOM    188  C   ARG A  13      24.498  17.190 -14.557  1.00 83.57           C  
ATOM    189  CB  ARG A  13      23.035  17.622 -12.519  1.00 83.57           C  
ATOM    190  HB2 ARG A  13      22.623  18.436 -11.922  1.00 83.57           H  
ATOM    191  HB3 ARG A  13      23.788  17.118 -11.914  1.00 83.57           H  
ATOM    192  O   ARG A  13      23.989  16.670 -15.549  1.00 83.57           O  
ATOM    193  CG  ARG A  13      21.904  16.632 -12.837  1.00 83.57           C  
ATOM    194  HG2 ARG A  13      22.273  15.861 -13.514  1.00 83.57           H  
ATOM    195  HG3 ARG A  13      21.093  17.178 -13.320  1.00 83.57           H  
ATOM    196  CD  ARG A  13      21.346  15.976 -11.568  1.00 83.57           C  
ATOM    197  HD2 ARG A  13      20.907  16.757 -10.947  1.00 83.57           H  
ATOM    198  HD3 ARG A  13      22.165  15.510 -11.021  1.00 83.57           H  
ATOM    199  NE  ARG A  13      20.329  14.951 -11.888  1.00 83.57           N  
ATOM    200  HE  ARG A  13      20.267  14.661 -12.854  1.00 83.57           H  
ATOM    201  NH1 ARG A  13      19.405  14.750  -9.793  1.00 83.57           N  
ATOM    202 HH11 ARG A  13      18.686  14.372  -9.194  1.00 83.57           H  
ATOM    203 HH12 ARG A  13      20.040  15.458  -9.452  1.00 83.57           H  
ATOM    204  NH2 ARG A  13      18.583  13.541 -11.482  1.00 83.57           N  
ATOM    205 HH21 ARG A  13      18.537  13.308 -12.463  1.00 83.57           H  
ATOM    206 HH22 ARG A  13      17.804  13.255 -10.905  1.00 83.57           H  
ATOM    207  CZ  ARG A  13      19.450  14.418 -11.055  1.00 83.57           C  
ATOM    208  N   ASN A  14      25.700  16.858 -14.098  1.00 82.35           N  
ATOM    209  H   ASN A  14      26.061  17.329 -13.281  1.00 82.35           H  
ATOM    210  CA  ASN A  14      26.483  15.775 -14.679  1.00 82.35           C  
ATOM    211  HA  ASN A  14      26.436  15.862 -15.764  1.00 82.35           H  
ATOM    212  C   ASN A  14      25.860  14.420 -14.293  1.00 82.35           C  
ATOM    213  CB  ASN A  14      27.954  15.929 -14.255  1.00 82.35           C  
ATOM    214  HB2 ASN A  14      28.064  15.699 -13.196  1.00 82.35           H  
ATOM    215  HB3 ASN A  14      28.284  16.954 -14.425  1.00 82.35           H  
ATOM    216  O   ASN A  14      26.290  13.764 -13.348  1.00 82.35           O  
ATOM    217  CG  ASN A  14      28.869  15.018 -15.061  1.00 82.35           C  
ATOM    218  ND2 ASN A  14      30.070  14.787 -14.588  1.00 82.35           N  
ATOM    219 HD21 ASN A  14      30.672  14.189 -15.136  1.00 82.35           H  
ATOM    220 HD22 ASN A  14      30.373  15.184 -13.711  1.00 82.35           H  
ATOM    221  OD1 ASN A  14      28.525  14.533 -16.131  1.00 82.35           O  
ATOM    222  N   SER A  15      24.763  14.054 -14.955  1.00 80.06           N  
ATOM    223  H   SER A  15      24.411  14.674 -15.670  1.00 80.06           H  
ATOM    224  CA  SER A  15      24.032  12.815 -14.714  1.00 80.06           C  
ATOM    225  HA  SER A  15      24.700  12.087 -14.254  1.00 80.06           H  
ATOM    226  C   SER A  15      23.521  12.250 -16.027  1.00 80.06           C  
ATOM    227  CB  SER A  15      22.846  13.065 -13.777  1.00 80.06           C  
ATOM    228  HB2 SER A  15      23.204  13.549 -12.869  1.00 80.06           H  
ATOM    229  HB3 SER A  15      22.126  13.719 -14.269  1.00 80.06           H  
ATOM    230  O   SER A  15      22.714  12.883 -16.701  1.00 80.06           O  
ATOM    231  OG  SER A  15      22.213  11.845 -13.436  1.00 80.06           O  
ATOM    232  HG  SER A  15      22.874  11.297 -13.007  1.00 80.06           H  
ATOM    233  N   ASP A  16      23.912  11.015 -16.324  1.00 77.10           N  
ATOM    234  H   ASP A  16      24.677  10.599 -15.812  1.00 77.10           H  
ATOM    235  CA  ASP A  16      23.433  10.278 -17.500  1.00 77.10           C  
ATOM    236  HA  ASP A  16      23.438  10.951 -18.358  1.00 77.10           H  
ATOM    237  C   ASP A  16      21.985   9.771 -17.331  1.00 77.10           C  
ATOM    238  CB  ASP A  16      24.406   9.129 -17.807  1.00 77.10           C  
ATOM    239  HB2 ASP A  16      24.127   8.668 -18.754  1.00 77.10           H  
ATOM    240  HB3 ASP A  16      24.315   8.378 -17.023  1.00 77.10           H  
ATOM    241  O   ASP A  16      21.447   9.097 -18.200  1.00 77.10           O  
ATOM    242  CG  ASP A  16      25.865   9.596 -17.897  1.00 77.10           C  
ATOM    243  OD1 ASP A  16      26.132  10.671 -18.488  1.00 77.10           O  
ATOM    244  OD2 ASP A  16      26.711   8.943 -17.258  1.00 77.10           O  
ATOM    245  N   LYS A  17      21.339  10.078 -16.194  1.00 79.31           N  
ATOM    246  H   LYS A  17      21.828  10.666 -15.535  1.00 79.31           H  
ATOM    247  CA  LYS A  17      19.948   9.690 -15.907  1.00 79.31           C  
ATOM    248  HA  LYS A  17      19.736   8.743 -16.404  1.00 79.31           H  
ATOM    249  C   LYS A  17      18.919  10.673 -16.458  1.00 79.31           C  
ATOM    250  CB  LYS A  17      19.737   9.523 -14.396  1.00 79.31           C  
ATOM    251  HB2 LYS A  17      19.947  10.467 -13.894  1.00 79.31           H  
ATOM    252  HB3 LYS A  17      18.690   9.274 -14.222  1.00 79.31           H  
ATOM    253  O   LYS A  17      17.744  10.328 -16.523  1.00 79.31           O  
ATOM    254  CG  LYS A  17      20.605   8.410 -13.799  1.00 79.31           C  
ATOM    255  HG2 LYS A  17      21.660   8.666 -13.904  1.00 79.31           H  
ATOM    256  HG3 LYS A  17      20.411   7.480 -14.332  1.00 79.31           H  
ATOM    257  CD  LYS A  17      20.279   8.222 -12.314  1.00 79.31           C  
ATOM    258  HD2 LYS A  17      19.219   7.992 -12.207  1.00 79.31           H  
ATOM    259  HD3 LYS A  17      20.505   9.145 -11.778  1.00 79.31           H  
ATOM    260  CE  LYS A  17      21.120   7.070 -11.759  1.00 79.31           C  
ATOM    261  HE2 LYS A  17      20.887   6.171 -12.329  1.00 79.31           H  
ATOM    262  HE3 LYS A  17      22.173   7.297 -11.924  1.00 79.31           H  
ATOM    263  NZ  LYS A  17      20.861   6.845 -10.316  1.00 79.31           N  
ATOM    264  HZ1 LYS A  17      21.102   7.668  -9.782  1.00 79.31           H  
ATOM    265  HZ2 LYS A  17      21.419   6.072  -9.982  1.00 79.31           H  
ATOM    266  HZ3 LYS A  17      19.886   6.628 -10.167  1.00 79.31           H  
ATOM    267  N   LEU A  18      19.335  11.901 -16.775  1.00 84.98           N  
ATOM    268  H   LEU A  18      20.330  12.068 -16.829  1.00 84.98           H  
ATOM    269  CA  LEU A  18      18.430  12.914 -17.305  1.00 84.98           C  
ATOM    270  HA  LEU A  18      17.513  12.922 -16.716  1.00 84.98           H  
ATOM    271  C   LEU A  18      18.044  12.573 -18.742  1.00 84.98           C  
ATOM    272  CB  LEU A  18      19.089  14.298 -17.256  1.00 84.98           C  
ATOM    273  HB2 LEU A  18      20.061  14.227 -17.746  1.00 84.98           H  
ATOM    274  HB3 LEU A  18      18.462  14.977 -17.833  1.00 84.98           H  
ATOM    275  O   LEU A  18      18.905  12.281 -19.568  1.00 84.98           O  
ATOM    276  CG  LEU A  18      19.292  14.918 -15.870  1.00 84.98           C  
ATOM    277  HG  LEU A  18      19.955  14.293 -15.272  1.00 84.98           H  
ATOM    278  CD1 LEU A  18      19.938  16.293 -16.051  1.00 84.98           C  
ATOM    279 HD11 LEU A  18      19.943  16.846 -15.112  1.00 84.98           H  
ATOM    280 HD12 LEU A  18      20.958  16.177 -16.417  1.00 84.98           H  
ATOM    281 HD13 LEU A  18      19.372  16.875 -16.778  1.00 84.98           H  
ATOM    282  CD2 LEU A  18      17.978  15.097 -15.112  1.00 84.98           C  
ATOM    283 HD21 LEU A  18      17.521  14.131 -14.901  1.00 84.98           H  
ATOM    284 HD22 LEU A  18      18.160  15.620 -14.173  1.00 84.98           H  
ATOM    285 HD23 LEU A  18      17.284  15.682 -15.717  1.00 84.98           H  
ATOM    286  N   ILE A  19      16.756  12.675 -19.052  1.00 85.71           N  
ATOM    287  H   ILE A  19      16.099  12.909 -18.321  1.00 85.71           H  
ATOM    288  CA  ILE A  19      16.260  12.475 -20.414  1.00 85.71           C  
ATOM    289  HA  ILE A  19      16.950  11.824 -20.951  1.00 85.71           H  
ATOM    290  C   ILE A  19      16.228  13.820 -21.128  1.00 85.71           C  
ATOM    291  CB  ILE A  19      14.891  11.777 -20.405  1.00 85.71           C  
ATOM    292  HB  ILE A  19      14.204  12.400 -19.831  1.00 85.71           H  
ATOM    293  O   ILE A  19      15.687  14.800 -20.608  1.00 85.71           O  
ATOM    294  CG1 ILE A  19      14.996  10.403 -19.718  1.00 85.71           C  
ATOM    295 HG12 ILE A  19      15.535   9.714 -20.367  1.00 85.71           H  
ATOM    296 HG13 ILE A  19      15.543  10.478 -18.779  1.00 85.71           H  
ATOM    297  CG2 ILE A  19      14.334  11.621 -21.833  1.00 85.71           C  
ATOM    298 HG21 ILE A  19      13.339  11.175 -21.820  1.00 85.71           H  
ATOM    299 HG22 ILE A  19      14.995  10.997 -22.435  1.00 85.71           H  
ATOM    300 HG23 ILE A  19      14.225  12.593 -22.314  1.00 85.71           H  
ATOM    301  CD1 ILE A  19      13.631   9.815 -19.380  1.00 85.71           C  
ATOM    302 HD11 ILE A  19      13.815   8.817 -18.984  1.00 85.71           H  
ATOM    303 HD12 ILE A  19      13.001   9.713 -20.263  1.00 85.71           H  
ATOM    304 HD13 ILE A  19      13.132  10.433 -18.634  1.00 85.71           H  
ATOM    305  N   ALA A  20      16.795  13.864 -22.330  1.00 87.00           N  
ATOM    306  H   ALA A  20      17.216  13.024 -22.702  1.00 87.00           H  
ATOM    307  CA  ALA A  20      16.798  15.053 -23.166  1.00 87.00           C  
ATOM    308  HA  ALA A  20      17.329  15.848 -22.643  1.00 87.00           H  
ATOM    309  C   ALA A  20      15.372  15.540 -23.445  1.00 87.00           C  
ATOM    310  CB  ALA A  20      17.552  14.740 -24.459  1.00 87.00           C  
ATOM    311  HB1 ALA A  20      17.621  15.644 -25.065  1.00 87.00           H  
ATOM    312  HB2 ALA A  20      18.561  14.395 -24.236  1.00 87.00           H  
ATOM    313  HB3 ALA A  20      17.024  13.974 -25.027  1.00 87.00           H  
ATOM    314  O   ALA A  20      14.482  14.766 -23.793  1.00 87.00           O  
ATOM    315  N   ARG A  21      15.160  16.852 -23.313  1.00 85.03           N  
ATOM    316  H   ARG A  21      15.933  17.420 -22.995  1.00 85.03           H  
ATOM    317  CA  ARG A  21      13.857  17.483 -23.580  1.00 85.03           C  
ATOM    318  HA  ARG A  21      13.075  16.905 -23.089  1.00 85.03           H  
ATOM    319  C   ARG A  21      13.503  17.490 -25.066  1.00 85.03           C  
ATOM    320  CB  ARG A  21      13.854  18.915 -23.036  1.00 85.03           C  
ATOM    321  HB2 ARG A  21      14.696  19.459 -23.463  1.00 85.03           H  
ATOM    322  HB3 ARG A  21      12.933  19.408 -23.348  1.00 85.03           H  
ATOM    323  O   ARG A  21      12.331  17.552 -25.419  1.00 85.03           O  
ATOM    324  CG  ARG A  21      13.940  18.953 -21.503  1.00 85.03           C  
ATOM    325  HG2 ARG A  21      13.027  18.543 -21.070  1.00 85.03           H  
ATOM    326  HG3 ARG A  21      14.782  18.344 -21.174  1.00 85.03           H  
ATOM    327  CD  ARG A  21      14.171  20.377 -20.991  1.00 85.03           C  
ATOM    328  HD2 ARG A  21      14.275  20.341 -19.907  1.00 85.03           H  
ATOM    329  HD3 ARG A  21      15.105  20.749 -21.411  1.00 85.03           H  
ATOM    330  NE  ARG A  21      13.058  21.281 -21.343  1.00 85.03           N  
ATOM    331  HE  ARG A  21      12.196  20.844 -21.639  1.00 85.03           H  
ATOM    332  NH1 ARG A  21      14.108  23.253 -20.813  1.00 85.03           N  
ATOM    333 HH11 ARG A  21      14.925  22.737 -20.517  1.00 85.03           H  
ATOM    334 HH12 ARG A  21      14.084  24.256 -20.705  1.00 85.03           H  
ATOM    335  NH2 ARG A  21      12.006  23.286 -21.570  1.00 85.03           N  
ATOM    336 HH21 ARG A  21      11.999  24.290 -21.457  1.00 85.03           H  
ATOM    337 HH22 ARG A  21      11.154  22.815 -21.838  1.00 85.03           H  
ATOM    338  CZ  ARG A  21      13.065  22.598 -21.244  1.00 85.03           C  
ATOM    339  N   LYS A  22      14.525  17.482 -25.922  1.00 82.84           N  
ATOM    340  H   LYS A  22      15.448  17.361 -25.532  1.00 82.84           H  
ATOM    341  CA  LYS A  22      14.436  17.459 -27.382  1.00 82.84           C  
ATOM    342  HA  LYS A  22      13.475  17.041 -27.682  1.00 82.84           H  
ATOM    343  C   LYS A  22      15.529  16.546 -27.925  1.00 82.84           C  
ATOM    344  CB  LYS A  22      14.583  18.879 -27.957  1.00 82.84           C  
ATOM    345  HB2 LYS A  22      14.660  18.809 -29.042  1.00 82.84           H  
ATOM    346  HB3 LYS A  22      15.504  19.327 -27.584  1.00 82.84           H  
ATOM    347  O   LYS A  22      16.539  16.326 -27.256  1.00 82.84           O  
ATOM    348  CG  LYS A  22      13.393  19.786 -27.608  1.00 82.84           C  
ATOM    349  HG2 LYS A  22      13.366  19.959 -26.532  1.00 82.84           H  
ATOM    350  HG3 LYS A  22      12.469  19.294 -27.912  1.00 82.84           H  
ATOM    351  CD  LYS A  22      13.503  21.137 -28.325  1.00 82.84           C  
ATOM    352  HD2 LYS A  22      14.408  21.646 -27.994  1.00 82.84           H  
ATOM    353  HD3 LYS A  22      13.568  20.962 -29.399  1.00 82.84           H  
ATOM    354  CE  LYS A  22      12.274  22.000 -28.018  1.00 82.84           C  
ATOM    355  HE2 LYS A  22      11.380  21.432 -28.278  1.00 82.84           H  
ATOM    356  HE3 LYS A  22      12.245  22.196 -26.946  1.00 82.84           H  
ATOM    357  NZ  LYS A  22      12.298  23.278 -28.777  1.00 82.84           N  
ATOM    358  HZ1 LYS A  22      12.307  23.097 -29.770  1.00 82.84           H  
ATOM    359  HZ2 LYS A  22      11.480  23.834 -28.575  1.00 82.84           H  
ATOM    360  HZ3 LYS A  22      13.121  23.818 -28.549  1.00 82.84           H  
ATOM    361  N   LYS A  23      15.331  16.040 -29.141  1.00 82.75           N  
ATOM    362  H   LYS A  23      14.492  16.301 -29.640  1.00 82.75           H  
ATOM    363  CA  LYS A  23      16.375  15.318 -29.870  1.00 82.75           C  
ATOM    364  HA  LYS A  23      16.633  14.421 -29.308  1.00 82.75           H  
ATOM    365  C   LYS A  23      17.631  16.199 -29.961  1.00 82.75           C  
ATOM    366  CB  LYS A  23      15.834  14.916 -31.249  1.00 82.75           C  
ATOM    367  HB2 LYS A  23      14.818  14.535 -31.146  1.00 82.75           H  
ATOM    368  HB3 LYS A  23      15.813  15.795 -31.893  1.00 82.75           H  
ATOM    369  O   LYS A  23      17.515  17.413 -30.120  1.00 82.75           O  
ATOM    370  CG  LYS A  23      16.690  13.821 -31.891  1.00 82.75           C  
ATOM    371  HG2 LYS A  23      17.734  14.134 -31.897  1.00 82.75           H  
ATOM    372  HG3 LYS A  23      16.611  12.906 -31.303  1.00 82.75           H  
ATOM    373  CD  LYS A  23      16.244  13.545 -33.329  1.00 82.75           C  
ATOM    374  HD2 LYS A  23      16.214  14.486 -33.877  1.00 82.75           H  
ATOM    375  HD3 LYS A  23      15.255  13.086 -33.327  1.00 82.75           H  
ATOM    376  CE  LYS A  23      17.269  12.620 -33.986  1.00 82.75           C  
ATOM    377  HE2 LYS A  23      17.329  11.689 -33.422  1.00 82.75           H  
ATOM    378  HE3 LYS A  23      18.242  13.107 -33.920  1.00 82.75           H  
ATOM    379  NZ  LYS A  23      16.933  12.355 -35.406  1.00 82.75           N  
ATOM    380  HZ1 LYS A  23      16.898  13.231 -35.907  1.00 82.75           H  
ATOM    381  HZ2 LYS A  23      16.047  11.878 -35.495  1.00 82.75           H  
ATOM    382  HZ3 LYS A  23      17.660  11.797 -35.830  1.00 82.75           H  
ATOM    383  N   ASP A  24      18.798  15.588 -29.780  1.00 84.39           N  
ATOM    384  H   ASP A  24      18.803  14.578 -29.761  1.00 84.39           H  
ATOM    385  CA  ASP A  24      20.118  16.231 -29.871  1.00 84.39           C  
ATOM    386  HA  ASP A  24      20.847  15.448 -29.665  1.00 84.39           H  
ATOM    387  C   ASP A  24      20.403  17.324 -28.814  1.00 84.39           C  
ATOM    388  CB  ASP A  24      20.384  16.664 -31.327  1.00 84.39           C  
ATOM    389  HB2 ASP A  24      19.804  17.559 -31.551  1.00 84.39           H  
ATOM    390  HB3 ASP A  24      21.440  16.908 -31.442  1.00 84.39           H  
ATOM    391  O   ASP A  24      21.417  18.018 -28.881  1.00 84.39           O  
ATOM    392  CG  ASP A  24      20.017  15.549 -32.319  1.00 84.39           C  
ATOM    393  OD1 ASP A  24      20.455  14.400 -32.086  1.00 84.39           O  
ATOM    394  OD2 ASP A  24      19.185  15.791 -33.224  1.00 84.39           O  
ATOM    395  N   TRP A  25      19.550  17.469 -27.792  1.00 87.70           N  
ATOM    396  H   TRP A  25      18.722  16.891 -27.769  1.00 87.70           H  
ATOM    397  CA  TRP A  25      19.823  18.341 -26.647  1.00 87.70           C  
ATOM    398  HA  TRP A  25      20.477  19.155 -26.962  1.00 87.70           H  
ATOM    399  C   TRP A  25      20.539  17.578 -25.542  1.00 87.70           C  
ATOM    400  CB  TRP A  25      18.538  18.977 -26.111  1.00 87.70           C  
ATOM    401  HB2 TRP A  25      17.741  18.235 -26.078  1.00 87.70           H  
ATOM    402  HB3 TRP A  25      18.724  19.294 -25.085  1.00 87.70           H  
ATOM    403  O   TRP A  25      19.962  16.687 -24.926  1.00 87.70           O  
ATOM    404  CG  TRP A  25      18.067  20.181 -26.858  1.00 87.70           C  
ATOM    405  CD1 TRP A  25      18.156  20.380 -28.193  1.00 87.70           C  
ATOM    406  HD1 TRP A  25      18.572  19.677 -28.900  1.00 87.70           H  
ATOM    407  CD2 TRP A  25      17.465  21.391 -26.311  1.00 87.70           C  
ATOM    408  CE2 TRP A  25      17.232  22.301 -27.385  1.00 87.70           C  
ATOM    409  CE3 TRP A  25      17.107  21.815 -25.012  1.00 87.70           C  
ATOM    410  HE3 TRP A  25      17.302  21.158 -24.177  1.00 87.70           H  
ATOM    411  NE1 TRP A  25      17.678  21.635 -28.507  1.00 87.70           N  
ATOM    412  HE1 TRP A  25      17.739  22.018 -29.440  1.00 87.70           H  
ATOM    413  CH2 TRP A  25      16.332  23.965 -25.876  1.00 87.70           C  
ATOM    414  HH2 TRP A  25      15.941  24.955 -25.697  1.00 87.70           H  
ATOM    415  CZ2 TRP A  25      16.675  23.571 -27.181  1.00 87.70           C  
ATOM    416  HZ2 TRP A  25      16.557  24.251 -28.012  1.00 87.70           H  
ATOM    417  CZ3 TRP A  25      16.545  23.087 -24.796  1.00 87.70           C  
ATOM    418  HZ3 TRP A  25      16.312  23.409 -23.792  1.00 87.70           H  
ATOM    419  N   ASP A  26      21.766  17.987 -25.233  1.00 86.94           N  
ATOM    420  H   ASP A  26      22.213  18.667 -25.831  1.00 86.94           H  
ATOM    421  CA  ASP A  26      22.530  17.417 -24.126  1.00 86.94           C  
ATOM    422  HA  ASP A  26      22.536  16.333 -24.240  1.00 86.94           H  
ATOM    423  C   ASP A  26      21.909  17.806 -22.763  1.00 86.94           C  
ATOM    424  CB  ASP A  26      23.994  17.858 -24.240  1.00 86.94           C  
ATOM    425  HB2 ASP A  26      24.042  18.946 -24.201  1.00 86.94           H  
ATOM    426  HB3 ASP A  26      24.384  17.537 -25.206  1.00 86.94           H  
ATOM    427  O   ASP A  26      21.947  18.985 -22.375  1.00 86.94           O  
ATOM    428  CG  ASP A  26      24.889  17.284 -23.136  1.00 86.94           C  
ATOM    429  OD1 ASP A  26      24.390  16.513 -22.282  1.00 86.94           O  
ATOM    430  OD2 ASP A  26      26.065  17.705 -23.104  1.00 86.94           O  
ATOM    431  N   PRO A  27      21.377  16.845 -21.983  1.00 87.72           N  
ATOM    432  CA  PRO A  27      20.802  17.123 -20.671  1.00 87.72           C  
ATOM    433  HA  PRO A  27      19.988  17.837 -20.798  1.00 87.72           H  
ATOM    434  C   PRO A  27      21.817  17.687 -19.669  1.00 87.72           C  
ATOM    435  CB  PRO A  27      20.247  15.789 -20.170  1.00 87.72           C  
ATOM    436  HB2 PRO A  27      20.955  15.330 -19.479  1.00 87.72           H  
ATOM    437  HB3 PRO A  27      19.272  15.925 -19.702  1.00 87.72           H  
ATOM    438  O   PRO A  27      21.436  18.382 -18.723  1.00 87.72           O  
ATOM    439  CG  PRO A  27      20.143  14.914 -21.412  1.00 87.72           C  
ATOM    440  HG2 PRO A  27      20.260  13.855 -21.184  1.00 87.72           H  
ATOM    441  HG3 PRO A  27      19.192  15.106 -21.909  1.00 87.72           H  
ATOM    442  CD  PRO A  27      21.272  15.425 -22.289  1.00 87.72           C  
ATOM    443  HD2 PRO A  27      21.034  15.225 -23.334  1.00 87.72           H  
ATOM    444  HD3 PRO A  27      22.203  14.928 -22.019  1.00 87.72           H  
ATOM    445  N   LYS A  28      23.119  17.441 -19.873  1.00 90.28           N  
ATOM    446  H   LYS A  28      23.392  16.909 -20.687  1.00 90.28           H  
ATOM    447  CA  LYS A  28      24.186  18.007 -19.036  1.00 90.28           C  
ATOM    448  HA  LYS A  28      23.928  17.858 -17.987  1.00 90.28           H  
ATOM    449  C   LYS A  28      24.337  19.513 -19.238  1.00 90.28           C  
ATOM    450  CB  LYS A  28      25.521  17.297 -19.311  1.00 90.28           C  
ATOM    451  HB2 LYS A  28      26.290  17.743 -18.680  1.00 90.28           H  
ATOM    452  HB3 LYS A  28      25.815  17.445 -20.351  1.00 90.28           H  
ATOM    453  O   LYS A  28      24.807  20.197 -18.330  1.00 90.28           O  
ATOM    454  CG  LYS A  28      25.446  15.796 -19.003  1.00 90.28           C  
ATOM    455  HG2 LYS A  28      24.715  15.327 -19.662  1.00 90.28           H  
ATOM    456  HG3 LYS A  28      25.121  15.663 -17.972  1.00 90.28           H  
ATOM    457  CD  LYS A  28      26.798  15.099 -19.197  1.00 90.28           C  
ATOM    458  HD2 LYS A  28      27.536  15.528 -18.519  1.00 90.28           H  
ATOM    459  HD3 LYS A  28      27.128  15.217 -20.229  1.00 90.28           H  
ATOM    460  CE  LYS A  28      26.576  13.618 -18.880  1.00 90.28           C  
ATOM    461  HE2 LYS A  28      25.881  13.205 -19.611  1.00 90.28           H  
ATOM    462  HE3 LYS A  28      26.097  13.532 -17.905  1.00 90.28           H  
ATOM    463  NZ  LYS A  28      27.810  12.804 -18.872  1.00 90.28           N  
ATOM    464  HZ1 LYS A  28      28.280  12.832 -19.765  1.00 90.28           H  
ATOM    465  HZ2 LYS A  28      27.513  11.852 -18.710  1.00 90.28           H  
ATOM    466  HZ3 LYS A  28      28.420  13.083 -18.118  1.00 90.28           H  
ATOM    467  N   LYS A  29      23.902  20.047 -20.385  1.00 88.97           N  
ATOM    468  H   LYS A  29      23.540  19.409 -21.080  1.00 88.97           H  
ATOM    469  CA  LYS A  29      23.902  21.487 -20.684  1.00 88.97           C  
ATOM    470  HA  LYS A  29      24.662  21.981 -20.078  1.00 88.97           H  
ATOM    471  C   LYS A  29      22.579  22.159 -20.324  1.00 88.97           C  
ATOM    472  CB  LYS A  29      24.255  21.714 -22.163  1.00 88.97           C  
ATOM    473  HB2 LYS A  29      23.575  21.141 -22.793  1.00 88.97           H  
ATOM    474  HB3 LYS A  29      24.131  22.771 -22.397  1.00 88.97           H  
ATOM    475  O   LYS A  29      22.596  23.252 -19.762  1.00 88.97           O  
ATOM    476  CG  LYS A  29      25.704  21.307 -22.470  1.00 88.97           C  
ATOM    477  HG2 LYS A  29      26.380  21.870 -21.826  1.00 88.97           H  
ATOM    478  HG3 LYS A  29      25.833  20.243 -22.268  1.00 88.97           H  
ATOM    479  CD  LYS A  29      26.055  21.585 -23.936  1.00 88.97           C  
ATOM    480  HD2 LYS A  29      25.982  22.655 -24.130  1.00 88.97           H  
ATOM    481  HD3 LYS A  29      25.352  21.054 -24.577  1.00 88.97           H  
ATOM    482  CE  LYS A  29      27.478  21.093 -24.223  1.00 88.97           C  
ATOM    483  HE2 LYS A  29      27.518  20.027 -23.995  1.00 88.97           H  
ATOM    484  HE3 LYS A  29      28.170  21.603 -23.553  1.00 88.97           H  
ATOM    485  NZ  LYS A  29      27.866  21.323 -25.638  1.00 88.97           N  
ATOM    486  HZ1 LYS A  29      27.829  22.304 -25.875  1.00 88.97           H  
ATOM    487  HZ2 LYS A  29      28.803  20.984 -25.806  1.00 88.97           H  
ATOM    488  HZ3 LYS A  29      27.246  20.817 -26.254  1.00 88.97           H  
ATOM    489  N   TYR A  30      21.452  21.501 -20.600  1.00 90.02           N  
ATOM    490  H   TYR A  30      21.540  20.628 -21.099  1.00 90.02           H  
ATOM    491  CA  TYR A  30      20.124  22.134 -20.556  1.00 90.02           C  
ATOM    492  HA  TYR A  30      20.244  23.196 -20.342  1.00 90.02           H  
ATOM    493  C   TYR A  30      19.183  21.600 -19.470  1.00 90.02           C  
ATOM    494  CB  TYR A  30      19.487  22.028 -21.946  1.00 90.02           C  
ATOM    495  HB2 TYR A  30      18.518  22.527 -21.936  1.00 90.02           H  
ATOM    496  HB3 TYR A  30      19.315  20.977 -22.179  1.00 90.02           H  
ATOM    497  O   TYR A  30      18.049  22.070 -19.356  1.00 90.02           O  
ATOM    498  CG  TYR A  30      20.332  22.659 -23.032  1.00 90.02           C  
ATOM    499  CD1 TYR A  30      20.461  24.061 -23.092  1.00 90.02           C  
ATOM    500  HD1 TYR A  30      19.935  24.684 -22.383  1.00 90.02           H  
ATOM    501  CD2 TYR A  30      21.019  21.847 -23.953  1.00 90.02           C  
ATOM    502  HD2 TYR A  30      20.923  20.773 -23.912  1.00 90.02           H  
ATOM    503  CE1 TYR A  30      21.274  24.654 -24.076  1.00 90.02           C  
ATOM    504  HE1 TYR A  30      21.369  25.729 -24.126  1.00 90.02           H  
ATOM    505  CE2 TYR A  30      21.838  22.437 -24.934  1.00 90.02           C  
ATOM    506  HE2 TYR A  30      22.360  21.826 -25.656  1.00 90.02           H  
ATOM    507  OH  TYR A  30      22.765  24.395 -25.944  1.00 90.02           O  
ATOM    508  HH  TYR A  30      22.712  25.354 -25.954  1.00 90.02           H  
ATOM    509  CZ  TYR A  30      21.965  23.839 -24.998  1.00 90.02           C  
ATOM    510  N   GLY A  31      19.627  20.626 -18.676  1.00 87.73           N  
ATOM    511  H   GLY A  31      20.535  20.223 -18.862  1.00 87.73           H  
ATOM    512  CA  GLY A  31      18.723  19.853 -17.835  1.00 87.73           C  
ATOM    513  HA2 GLY A  31      19.293  19.262 -17.119  1.00 87.73           H  
ATOM    514  HA3 GLY A  31      18.067  20.526 -17.282  1.00 87.73           H  
ATOM    515  C   GLY A  31      17.863  18.900 -18.661  1.00 87.73           C  
ATOM    516  O   GLY A  31      17.960  18.821 -19.888  1.00 87.73           O  
ATOM    517  N   GLY A  32      17.010  18.149 -17.979  1.00 89.69           N  
ATOM    518  H   GLY A  32      16.884  18.316 -16.991  1.00 89.69           H  
ATOM    519  CA  GLY A  32      16.233  17.089 -18.609  1.00 89.69           C  
ATOM    520  HA2 GLY A  32      16.882  16.238 -18.818  1.00 89.69           H  
ATOM    521  HA3 GLY A  32      15.827  17.436 -19.559  1.00 89.69           H  
ATOM    522  C   GLY A  32      15.084  16.615 -17.743  1.00 89.69           C  
ATOM    523  O   GLY A  32      14.938  17.048 -16.600  1.00 89.69           O  
ATOM    524  N   PHE A  33      14.267  15.720 -18.284  1.00 88.79           N  
ATOM    525  H   PHE A  33      14.474  15.367 -19.207  1.00 88.79           H  
ATOM    526  CA  PHE A  33      13.243  15.053 -17.488  1.00 88.79           C  
ATOM    527  HA  PHE A  33      12.698  15.808 -16.922  1.00 88.79           H  
ATOM    528  C   PHE A  33      13.890  14.099 -16.477  1.00 88.79           C  
ATOM    529  CB  PHE A  33      12.237  14.341 -18.393  1.00 88.79           C  
ATOM    530  HB2 PHE A  33      11.481  13.874 -17.762  1.00 88.79           H  
ATOM    531  HB3 PHE A  33      12.733  13.538 -18.939  1.00 88.79           H  
ATOM    532  O   PHE A  33      14.944  13.517 -16.747  1.00 88.79           O  
ATOM    533  CG  PHE A  33      11.532  15.253 -19.374  1.00 88.79           C  
ATOM    534  CD1 PHE A  33      10.586  16.177 -18.893  1.00 88.79           C  
ATOM    535  HD1 PHE A  33      10.381  16.245 -17.835  1.00 88.79           H  
ATOM    536  CD2 PHE A  33      11.779  15.156 -20.758  1.00 88.79           C  
ATOM    537  HD2 PHE A  33      12.485  14.432 -21.137  1.00 88.79           H  
ATOM    538  CE1 PHE A  33       9.884  16.999 -19.790  1.00 88.79           C  
ATOM    539  HE1 PHE A  33       9.143  17.689 -19.415  1.00 88.79           H  
ATOM    540  CE2 PHE A  33      11.058  15.963 -21.655  1.00 88.79           C  
ATOM    541  HE2 PHE A  33      11.197  15.842 -22.720  1.00 88.79           H  
ATOM    542  CZ  PHE A  33      10.115  16.888 -21.172  1.00 88.79           C  
ATOM    543  HZ  PHE A  33       9.543  17.488 -21.864  1.00 88.79           H  
ATOM    544  N   ASP A  34      13.254  13.958 -15.311  1.00 84.25           N  
ATOM    545  H   ASP A  34      12.436  14.528 -15.154  1.00 84.25           H  
ATOM    546  CA  ASP A  34      13.782  13.188 -14.175  1.00 84.25           C  
ATOM    547  HA  ASP A  34      14.750  13.596 -13.886  1.00 84.25           H  
ATOM    548  C   ASP A  34      14.006  11.706 -14.499  1.00 84.25           C  
ATOM    549  CB  ASP A  34      12.814  13.328 -12.983  1.00 84.25           C  
ATOM    550  HB2 ASP A  34      12.839  14.354 -12.614  1.00 84.25           H  
ATOM    551  HB3 ASP A  34      11.800  13.125 -13.326  1.00 84.25           H  
ATOM    552  O   ASP A  34      15.083  11.160 -14.266  1.00 84.25           O  
ATOM    553  CG  ASP A  34      13.146  12.368 -11.829  1.00 84.25           C  
ATOM    554  OD1 ASP A  34      14.316  12.340 -11.389  1.00 84.25           O  
ATOM    555  OD2 ASP A  34      12.226  11.608 -11.425  1.00 84.25           O  
ATOM    556  N   SER A  35      12.964  11.041 -14.992  1.00 83.37           N  
ATOM    557  H   SER A  35      12.118  11.549 -15.206  1.00 83.37           H  
ATOM    558  CA  SER A  35      12.977   9.597 -15.202  1.00 83.37           C  
ATOM    559  HA  SER A  35      13.967   9.330 -15.570  1.00 83.37           H  
ATOM    560  C   SER A  35      11.954   9.171 -16.255  1.00 83.37           C  
ATOM    561  CB  SER A  35      12.753   8.854 -13.872  1.00 83.37           C  
ATOM    562  HB2 SER A  35      13.677   8.903 -13.296  1.00 83.37           H  
ATOM    563  HB3 SER A  35      12.540   7.804 -14.076  1.00 83.37           H  
ATOM    564  O   SER A  35      10.915   9.827 -16.407  1.00 83.37           O  
ATOM    565  OG  SER A  35      11.708   9.393 -13.071  1.00 83.37           O  
ATOM    566  HG  SER A  35      12.034  10.217 -12.702  1.00 83.37           H  
ATOM    567  N   PRO A  36      12.228   8.081 -16.993  1.00 87.63           N  
ATOM    568  CA  PRO A  36      11.292   7.564 -17.975  1.00 87.63           C  
ATOM    569  HA  PRO A  36      10.947   8.362 -18.632  1.00 87.63           H  
ATOM    570  C   PRO A  36      10.095   6.934 -17.265  1.00 87.63           C  
ATOM    571  CB  PRO A  36      12.075   6.543 -18.796  1.00 87.63           C  
ATOM    572  HB2 PRO A  36      11.428   5.754 -19.179  1.00 87.63           H  
ATOM    573  HB3 PRO A  36      12.580   7.043 -19.623  1.00 87.63           H  
ATOM    574  O   PRO A  36      10.214   6.363 -16.177  1.00 87.63           O  
ATOM    575  CG  PRO A  36      13.118   6.018 -17.810  1.00 87.63           C  
ATOM    576  HG2 PRO A  36      14.021   5.684 -18.320  1.00 87.63           H  
ATOM    577  HG3 PRO A  36      12.688   5.204 -17.226  1.00 87.63           H  
ATOM    578  CD  PRO A  36      13.395   7.207 -16.891  1.00 87.63           C  
ATOM    579  HD2 PRO A  36      13.534   6.854 -15.869  1.00 87.63           H  
ATOM    580  HD3 PRO A  36      14.294   7.730 -17.219  1.00 87.63           H  
ATOM    581  N   THR A  37       8.935   6.999 -17.903  1.00 88.71           N  
ATOM    582  H   THR A  37       8.889   7.471 -18.794  1.00 88.71           H  
ATOM    583  CA  THR A  37       7.743   6.305 -17.428  1.00 88.71           C  
ATOM    584  HA  THR A  37       7.686   6.407 -16.345  1.00 88.71           H  
ATOM    585  C   THR A  37       7.859   4.828 -17.788  1.00 88.71           C  
ATOM    586  CB  THR A  37       6.474   6.927 -18.011  1.00 88.71           C  
ATOM    587  HB  THR A  37       6.498   6.841 -19.097  1.00 88.71           H  
ATOM    588  O   THR A  37       8.034   4.467 -18.954  1.00 88.71           O  
ATOM    589  CG2 THR A  37       5.211   6.266 -17.460  1.00 88.71           C  
ATOM    590 HG21 THR A  37       5.128   5.246 -17.836  1.00 88.71           H  
ATOM    591 HG22 THR A  37       5.241   6.250 -16.370  1.00 88.71           H  
ATOM    592 HG23 THR A  37       4.336   6.827 -17.787  1.00 88.71           H  
ATOM    593  OG1 THR A  37       6.415   8.287 -17.653  1.00 88.71           O  
ATOM    594  HG1 THR A  37       5.895   8.714 -18.337  1.00 88.71           H  
ATOM    595  N   VAL A  38       7.763   3.961 -16.780  1.00 90.40           N  
ATOM    596  H   VAL A  38       7.640   4.328 -15.847  1.00 90.40           H  
ATOM    597  CA  VAL A  38       7.701   2.506 -16.967  1.00 90.40           C  
ATOM    598  HA  VAL A  38       8.427   2.210 -17.725  1.00 90.40           H  
ATOM    599  C   VAL A  38       6.307   2.135 -17.470  1.00 90.40           C  
ATOM    600  CB  VAL A  38       8.091   1.753 -15.683  1.00 90.40           C  
ATOM    601  HB  VAL A  38       7.434   2.057 -14.868  1.00 90.40           H  
ATOM    602  O   VAL A  38       5.316   2.475 -16.829  1.00 90.40           O  
ATOM    603  CG1 VAL A  38       7.990   0.234 -15.862  1.00 90.40           C  
ATOM    604 HG11 VAL A  38       8.343  -0.274 -14.965  1.00 90.40           H  
ATOM    605 HG12 VAL A  38       6.954  -0.057 -16.031  1.00 90.40           H  
ATOM    606 HG13 VAL A  38       8.593  -0.085 -16.712  1.00 90.40           H  
ATOM    607  CG2 VAL A  38       9.542   2.075 -15.295  1.00 90.40           C  
ATOM    608 HG21 VAL A  38       9.664   3.144 -15.121  1.00 90.40           H  
ATOM    609 HG22 VAL A  38       9.807   1.546 -14.379  1.00 90.40           H  
ATOM    610 HG23 VAL A  38      10.218   1.768 -16.093  1.00 90.40           H  
ATOM    611  N   ALA A  39       6.232   1.452 -18.612  1.00 91.46           N  
ATOM    612  H   ALA A  39       7.088   1.143 -19.049  1.00 91.46           H  
ATOM    613  CA  ALA A  39       4.982   0.969 -19.190  1.00 91.46           C  
ATOM    614  HA  ALA A  39       4.218   1.741 -19.093  1.00 91.46           H  
ATOM    615  C   ALA A  39       4.481  -0.282 -18.455  1.00 91.46           C  
ATOM    616  CB  ALA A  39       5.213   0.686 -20.682  1.00 91.46           C  
ATOM    617  HB1 ALA A  39       5.947  -0.109 -20.810  1.00 91.46           H  
ATOM    618  HB2 ALA A  39       5.581   1.584 -21.179  1.00 91.46           H  
ATOM    619  HB3 ALA A  39       4.275   0.381 -21.145  1.00 91.46           H  
ATOM    620  O   ALA A  39       3.319  -0.362 -18.066  1.00 91.46           O  
ATOM    621  N   TYR A  40       5.370  -1.253 -18.260  1.00 94.00           N  
ATOM    622  H   TYR A  40       6.309  -1.120 -18.606  1.00 94.00           H  
ATOM    623  CA  TYR A  40       5.104  -2.506 -17.557  1.00 94.00           C  
ATOM    624  HA  TYR A  40       4.502  -2.305 -16.671  1.00 94.00           H  
ATOM    625  C   TYR A  40       6.423  -3.126 -17.094  1.00 94.00           C  
ATOM    626  CB  TYR A  40       4.312  -3.459 -18.468  1.00 94.00           C  
ATOM    627  HB2 TYR A  40       4.206  -4.429 -17.983  1.00 94.00           H  
ATOM    628  HB3 TYR A  40       3.302  -3.064 -18.582  1.00 94.00           H  
ATOM    629  O   TYR A  40       7.503  -2.607 -17.377  1.00 94.00           O  
ATOM    630  CG  TYR A  40       4.901  -3.682 -19.845  1.00 94.00           C  
ATOM    631  CD1 TYR A  40       4.409  -2.947 -20.941  1.00 94.00           C  
ATOM    632  HD1 TYR A  40       3.638  -2.206 -20.786  1.00 94.00           H  
ATOM    633  CD2 TYR A  40       5.912  -4.642 -20.034  1.00 94.00           C  
ATOM    634  HD2 TYR A  40       6.287  -5.212 -19.197  1.00 94.00           H  
ATOM    635  CE1 TYR A  40       4.902  -3.196 -22.235  1.00 94.00           C  
ATOM    636  HE1 TYR A  40       4.514  -2.659 -23.088  1.00 94.00           H  
ATOM    637  CE2 TYR A  40       6.413  -4.887 -21.325  1.00 94.00           C  
ATOM    638  HE2 TYR A  40       7.170  -5.638 -21.497  1.00 94.00           H  
ATOM    639  OH  TYR A  40       6.302  -4.504 -23.674  1.00 94.00           O  
ATOM    640  HH  TYR A  40       5.735  -4.161 -24.369  1.00 94.00           H  
ATOM    641  CZ  TYR A  40       5.898  -4.177 -22.426  1.00 94.00           C  
ATOM    642  N   SER A  41       6.347  -4.219 -16.342  1.00 96.06           N  
ATOM    643  H   SER A  41       5.446  -4.653 -16.199  1.00 96.06           H  
ATOM    644  CA  SER A  41       7.523  -5.010 -15.975  1.00 96.06           C  
ATOM    645  HA  SER A  41       8.427  -4.497 -16.302  1.00 96.06           H  
ATOM    646  C   SER A  41       7.503  -6.352 -16.695  1.00 96.06           C  
ATOM    647  CB  SER A  41       7.603  -5.148 -14.457  1.00 96.06           C  
ATOM    648  HB2 SER A  41       8.469  -5.746 -14.172  1.00 96.06           H  
ATOM    649  HB3 SER A  41       6.688  -5.619 -14.095  1.00 96.06           H  
ATOM    650  O   SER A  41       6.451  -6.808 -17.135  1.00 96.06           O  
ATOM    651  OG  SER A  41       7.710  -3.840 -13.921  1.00 96.06           O  
ATOM    652  HG  SER A  41       7.155  -3.299 -14.488  1.00 96.06           H  
ATOM    653  N   VAL A  42       8.663  -6.975 -16.851  1.00 96.45           N  
ATOM    654  H   VAL A  42       9.511  -6.510 -16.561  1.00 96.45           H  
ATOM    655  CA  VAL A  42       8.800  -8.305 -17.444  1.00 96.45           C  
ATOM    656  HA  VAL A  42       7.811  -8.759 -17.508  1.00 96.45           H  
ATOM    657  C   VAL A  42       9.630  -9.184 -16.525  1.00 96.45           C  
ATOM    658  CB  VAL A  42       9.365  -8.262 -18.880  1.00 96.45           C  
ATOM    659  HB  VAL A  42       9.443  -9.284 -19.249  1.00 96.45           H  
ATOM    660  O   VAL A  42      10.646  -8.732 -15.999  1.00 96.45           O  
ATOM    661  CG1 VAL A  42       8.413  -7.496 -19.801  1.00 96.45           C  
ATOM    662 HG11 VAL A  42       7.431  -7.970 -19.799  1.00 96.45           H  
ATOM    663 HG12 VAL A  42       8.801  -7.510 -20.820  1.00 96.45           H  
ATOM    664 HG13 VAL A  42       8.324  -6.459 -19.478  1.00 96.45           H  
ATOM    665  CG2 VAL A  42      10.740  -7.598 -19.003  1.00 96.45           C  
ATOM    666 HG21 VAL A  42      10.703  -6.566 -18.655  1.00 96.45           H  
ATOM    667 HG22 VAL A  42      11.466  -8.159 -18.415  1.00 96.45           H  
ATOM    668 HG23 VAL A  42      11.064  -7.613 -20.044  1.00 96.45           H  
ATOM    669  N   LEU A  43       9.194 -10.422 -16.308  1.00 96.65           N  
ATOM    670  H   LEU A  43       8.350 -10.720 -16.775  1.00 96.65           H  
ATOM    671  CA  LEU A  43      10.033 -11.446 -15.696  1.00 96.65           C  
ATOM    672  HA  LEU A  43      10.565 -11.011 -14.850  1.00 96.65           H  
ATOM    673  C   LEU A  43      11.059 -11.905 -16.730  1.00 96.65           C  
ATOM    674  CB  LEU A  43       9.158 -12.611 -15.205  1.00 96.65           C  
ATOM    675  HB2 LEU A  43       8.410 -12.232 -14.508  1.00 96.65           H  
ATOM    676  HB3 LEU A  43       8.639 -13.024 -16.070  1.00 96.65           H  
ATOM    677  O   LEU A  43      10.687 -12.262 -17.844  1.00 96.65           O  
ATOM    678  CG  LEU A  43       9.946 -13.754 -14.537  1.00 96.65           C  
ATOM    679  HG  LEU A  43      10.732 -14.106 -15.205  1.00 96.65           H  
ATOM    680  CD1 LEU A  43      10.585 -13.324 -13.215  1.00 96.65           C  
ATOM    681 HD11 LEU A  43      11.072 -14.182 -12.752  1.00 96.65           H  
ATOM    682 HD12 LEU A  43       9.818 -12.938 -12.542  1.00 96.65           H  
ATOM    683 HD13 LEU A  43      11.337 -12.556 -13.395  1.00 96.65           H  
ATOM    684  CD2 LEU A  43       9.011 -14.927 -14.253  1.00 96.65           C  
ATOM    685 HD21 LEU A  43       9.555 -15.734 -13.763  1.00 96.65           H  
ATOM    686 HD22 LEU A  43       8.620 -15.308 -15.197  1.00 96.65           H  
ATOM    687 HD23 LEU A  43       8.181 -14.610 -13.621  1.00 96.65           H  
ATOM    688  N   VAL A  44      12.336 -11.899 -16.358  1.00 96.64           N  
ATOM    689  H   VAL A  44      12.568 -11.527 -15.448  1.00 96.64           H  
ATOM    690  CA  VAL A  44      13.439 -12.345 -17.212  1.00 96.64           C  
ATOM    691  HA  VAL A  44      13.035 -12.757 -18.136  1.00 96.64           H  
ATOM    692  C   VAL A  44      14.207 -13.446 -16.498  1.00 96.64           C  
ATOM    693  CB  VAL A  44      14.373 -11.179 -17.594  1.00 96.64           C  
ATOM    694  HB  VAL A  44      14.836 -10.776 -16.694  1.00 96.64           H  
ATOM    695  O   VAL A  44      14.652 -13.266 -15.362  1.00 96.64           O  
ATOM    696  CG1 VAL A  44      15.485 -11.642 -18.546  1.00 96.64           C  
ATOM    697 HG11 VAL A  44      16.130 -12.368 -18.051  1.00 96.64           H  
ATOM    698 HG12 VAL A  44      15.053 -12.088 -19.442  1.00 96.64           H  
ATOM    699 HG13 VAL A  44      16.102 -10.791 -18.834  1.00 96.64           H  
ATOM    700  CG2 VAL A  44      13.599 -10.051 -18.284  1.00 96.64           C  
ATOM    701 HG21 VAL A  44      13.055 -10.437 -19.147  1.00 96.64           H  
ATOM    702 HG22 VAL A  44      14.287  -9.269 -18.603  1.00 96.64           H  
ATOM    703 HG23 VAL A  44      12.897  -9.617 -17.572  1.00 96.64           H  
ATOM    704  N   VAL A  45      14.391 -14.572 -17.190  1.00 96.77           N  
ATOM    705  H   VAL A  45      13.963 -14.646 -18.101  1.00 96.77           H  
ATOM    706  CA  VAL A  45      15.302 -15.647 -16.786  1.00 96.77           C  
ATOM    707  HA  VAL A  45      15.746 -15.381 -15.827  1.00 96.77           H  
ATOM    708  C   VAL A  45      16.415 -15.749 -17.822  1.00 96.77           C  
ATOM    709  CB  VAL A  45      14.577 -16.990 -16.590  1.00 96.77           C  
ATOM    710  HB  VAL A  45      14.188 -17.345 -17.544  1.00 96.77           H  
ATOM    711  O   VAL A  45      16.165 -16.075 -18.980  1.00 96.77           O  
ATOM    712  CG1 VAL A  45      15.551 -18.035 -16.024  1.00 96.77           C  
ATOM    713 HG11 VAL A  45      15.970 -17.678 -15.083  1.00 96.77           H  
ATOM    714 HG12 VAL A  45      16.362 -18.212 -16.731  1.00 96.77           H  
ATOM    715 HG13 VAL A  45      15.021 -18.971 -15.848  1.00 96.77           H  
ATOM    716  CG2 VAL A  45      13.409 -16.863 -15.606  1.00 96.77           C  
ATOM    717 HG21 VAL A  45      12.637 -16.218 -16.026  1.00 96.77           H  
ATOM    718 HG22 VAL A  45      13.762 -16.438 -14.667  1.00 96.77           H  
ATOM    719 HG23 VAL A  45      12.962 -17.841 -15.424  1.00 96.77           H  
ATOM    720  N   ALA A  46      17.641 -15.435 -17.416  1.00 97.34           N  
ATOM    721  H   ALA A  46      17.784 -15.228 -16.438  1.00 97.34           H  
ATOM    722  CA  ALA A  46      18.795 -15.332 -18.311  1.00 97.34           C  
ATOM    723  HA  ALA A  46      18.758 -16.113 -19.070  1.00 97.34           H  
ATOM    724  C   ALA A  46      20.104 -15.487 -17.524  1.00 97.34           C  
ATOM    725  CB  ALA A  46      18.718 -13.961 -19.002  1.00 97.34           C  
ATOM    726  HB1 ALA A  46      19.533 -13.846 -19.716  1.00 97.34           H  
ATOM    727  HB2 ALA A  46      18.771 -13.172 -18.251  1.00 97.34           H  
ATOM    728  HB3 ALA A  46      17.776 -13.867 -19.542  1.00 97.34           H  
ATOM    729  O   ALA A  46      20.091 -15.744 -16.318  1.00 97.34           O  
ATOM    730  N   LYS A  47      21.246 -15.290 -18.181  1.00 97.29           N  
ATOM    731  H   LYS A  47      21.193 -15.144 -19.179  1.00 97.29           H  
ATOM    732  CA  LYS A  47      22.545 -15.073 -17.541  1.00 97.29           C  
ATOM    733  HA  LYS A  47      22.437 -15.242 -16.470  1.00 97.29           H  
ATOM    734  C   LYS A  47      23.000 -13.630 -17.727  1.00 97.29           C  
ATOM    735  CB  LYS A  47      23.586 -16.060 -18.082  1.00 97.29           C  
ATOM    736  HB2 LYS A  47      23.664 -15.944 -19.163  1.00 97.29           H  
ATOM    737  HB3 LYS A  47      24.551 -15.814 -17.639  1.00 97.29           H  
ATOM    738  O   LYS A  47      22.736 -13.015 -18.751  1.00 97.29           O  
ATOM    739  CG  LYS A  47      23.248 -17.521 -17.746  1.00 97.29           C  
ATOM    740  HG2 LYS A  47      23.117 -17.634 -16.670  1.00 97.29           H  
ATOM    741  HG3 LYS A  47      22.327 -17.809 -18.253  1.00 97.29           H  
ATOM    742  CD  LYS A  47      24.389 -18.426 -18.216  1.00 97.29           C  
ATOM    743  HD2 LYS A  47      24.577 -18.203 -19.267  1.00 97.29           H  
ATOM    744  HD3 LYS A  47      25.294 -18.208 -17.649  1.00 97.29           H  
ATOM    745  CE  LYS A  47      24.047 -19.911 -18.064  1.00 97.29           C  
ATOM    746  HE2 LYS A  47      24.086 -20.197 -17.013  1.00 97.29           H  
ATOM    747  HE3 LYS A  47      23.034 -20.060 -18.437  1.00 97.29           H  
ATOM    748  NZ  LYS A  47      24.960 -20.737 -18.890  1.00 97.29           N  
ATOM    749  HZ1 LYS A  47      24.809 -20.464 -19.851  1.00 97.29           H  
ATOM    750  HZ2 LYS A  47      25.942 -20.582 -18.711  1.00 97.29           H  
ATOM    751  HZ3 LYS A  47      24.711 -21.716 -18.887  1.00 97.29           H  
ATOM    752  N   VAL A  48      23.716 -13.096 -16.745  1.00 95.80           N  
ATOM    753  H   VAL A  48      23.851 -13.646 -15.909  1.00 95.80           H  
ATOM    754  CA  VAL A  48      24.357 -11.773 -16.821  1.00 95.80           C  
ATOM    755  HA  VAL A  48      24.432 -11.471 -17.866  1.00 95.80           H  
ATOM    756  C   VAL A  48      25.775 -11.849 -16.278  1.00 95.80           C  
ATOM    757  CB  VAL A  48      23.561 -10.676 -16.087  1.00 95.80           C  
ATOM    758  HB  VAL A  48      24.164  -9.768 -16.060  1.00 95.80           H  
ATOM    759  O   VAL A  48      26.061 -12.617 -15.354  1.00 95.80           O  
ATOM    760  CG1 VAL A  48      22.256 -10.349 -16.809  1.00 95.80           C  
ATOM    761 HG11 VAL A  48      21.614 -11.228 -16.859  1.00 95.80           H  
ATOM    762 HG12 VAL A  48      22.478 -10.009 -17.821  1.00 95.80           H  
ATOM    763 HG13 VAL A  48      21.727  -9.546 -16.295  1.00 95.80           H  
ATOM    764  CG2 VAL A  48      23.217 -11.064 -14.648  1.00 95.80           C  
ATOM    765 HG21 VAL A  48      22.669 -10.243 -14.184  1.00 95.80           H  
ATOM    766 HG22 VAL A  48      24.125 -11.284 -14.087  1.00 95.80           H  
ATOM    767 HG23 VAL A  48      22.584 -11.951 -14.669  1.00 95.80           H  
ATOM    768  N   GLU A  49      26.672 -11.048 -16.843  1.00 94.20           N  
ATOM    769  H   GLU A  49      26.385 -10.436 -17.594  1.00 94.20           H  
ATOM    770  CA  GLU A  49      28.036 -10.916 -16.336  1.00 94.20           C  
ATOM    771  HA  GLU A  49      28.449 -11.910 -16.163  1.00 94.20           H  
ATOM    772  C   GLU A  49      28.018 -10.161 -15.002  1.00 94.20           C  
ATOM    773  CB  GLU A  49      28.935 -10.214 -17.363  1.00 94.20           C  
ATOM    774  HB2 GLU A  49      28.507  -9.245 -17.620  1.00 94.20           H  
ATOM    775  HB3 GLU A  49      29.913 -10.057 -16.908  1.00 94.20           H  
ATOM    776  O   GLU A  49      27.552  -9.024 -14.918  1.00 94.20           O  
ATOM    777  CG  GLU A  49      29.101 -11.060 -18.634  1.00 94.20           C  
ATOM    778  HG2 GLU A  49      29.449 -12.054 -18.352  1.00 94.20           H  
ATOM    779  HG3 GLU A  49      28.126 -11.174 -19.108  1.00 94.20           H  
ATOM    780  CD  GLU A  49      30.069 -10.458 -19.661  1.00 94.20           C  
ATOM    781  OE1 GLU A  49      30.231 -11.122 -20.714  1.00 94.20           O  
ATOM    782  OE2 GLU A  49      30.609  -9.351 -19.429  1.00 94.20           O  
ATOM    783  N   LYS A  50      28.512 -10.790 -13.928  1.00 88.26           N  
ATOM    784  H   LYS A  50      28.831 -11.742 -14.044  1.00 88.26           H  
ATOM    785  CA  LYS A  50      28.573 -10.176 -12.591  1.00 88.26           C  
ATOM    786  HA  LYS A  50      28.401  -9.106 -12.708  1.00 88.26           H  
ATOM    787  C   LYS A  50      29.958 -10.306 -11.961  1.00 88.26           C  
ATOM    788  CB  LYS A  50      27.457 -10.734 -11.680  1.00 88.26           C  
ATOM    789  HB2 LYS A  50      27.718 -10.538 -10.640  1.00 88.26           H  
ATOM    790  HB3 LYS A  50      27.377 -11.812 -11.821  1.00 88.26           H  
ATOM    791  O   LYS A  50      30.584 -11.365 -11.991  1.00 88.26           O  
ATOM    792  CG  LYS A  50      26.100 -10.065 -11.966  1.00 88.26           C  
ATOM    793  HG2 LYS A  50      25.825 -10.257 -13.003  1.00 88.26           H  
ATOM    794  HG3 LYS A  50      26.218  -8.988 -11.843  1.00 88.26           H  
ATOM    795  CD  LYS A  50      24.957 -10.539 -11.047  1.00 88.26           C  
ATOM    796  HD2 LYS A  50      24.749 -11.589 -11.256  1.00 88.26           H  
ATOM    797  HD3 LYS A  50      25.247 -10.421 -10.003  1.00 88.26           H  
ATOM    798  CE  LYS A  50      23.708  -9.687 -11.342  1.00 88.26           C  
ATOM    799  HE2 LYS A  50      23.915  -8.653 -11.066  1.00 88.26           H  
ATOM    800  HE3 LYS A  50      23.546  -9.693 -12.420  1.00 88.26           H  
ATOM    801  NZ  LYS A  50      22.468 -10.157 -10.665  1.00 88.26           N  
ATOM    802  HZ1 LYS A  50      21.684  -9.598 -10.971  1.00 88.26           H  
ATOM    803  HZ2 LYS A  50      22.246 -11.100 -10.948  1.00 88.26           H  
ATOM    804  HZ3 LYS A  50      22.533 -10.094  -9.659  1.00 88.26           H  
ATOM    805  N   GLY A  51      30.379  -9.237 -11.283  1.00 85.95           N  
ATOM    806  H   GLY A  51      29.835  -8.391 -11.379  1.00 85.95           H  
ATOM    807  CA  GLY A  51      31.642  -9.157 -10.544  1.00 85.95           C  
ATOM    808  HA2 GLY A  51      31.541  -8.413  -9.754  1.00 85.95           H  
ATOM    809  HA3 GLY A  51      31.852 -10.120 -10.077  1.00 85.95           H  
ATOM    810  C   GLY A  51      32.844  -8.774 -11.412  1.00 85.95           C  
ATOM    811  O   GLY A  51      32.738  -8.654 -12.629  1.00 85.95           O  
ATOM    812  N   LYS A  52      34.007  -8.592 -10.771  1.00 85.57           N  
ATOM    813  H   LYS A  52      34.020  -8.694  -9.766  1.00 85.57           H  
ATOM    814  CA  LYS A  52      35.248  -8.151 -11.440  1.00 85.57           C  
ATOM    815  HA  LYS A  52      35.075  -7.186 -11.917  1.00 85.57           H  
ATOM    816  C   LYS A  52      35.693  -9.085 -12.571  1.00 85.57           C  
ATOM    817  CB  LYS A  52      36.388  -8.001 -10.415  1.00 85.57           C  
ATOM    818  HB2 LYS A  52      37.314  -7.829 -10.964  1.00 85.57           H  
ATOM    819  HB3 LYS A  52      36.500  -8.929  -9.854  1.00 85.57           H  
ATOM    820  O   LYS A  52      36.186  -8.618 -13.585  1.00 85.57           O  
ATOM    821  CG  LYS A  52      36.190  -6.829  -9.438  1.00 85.57           C  
ATOM    822  HG2 LYS A  52      36.032  -5.914 -10.007  1.00 85.57           H  
ATOM    823  HG3 LYS A  52      35.317  -7.014  -8.812  1.00 85.57           H  
ATOM    824  CD  LYS A  52      37.432  -6.655  -8.546  1.00 85.57           C  
ATOM    825  HD2 LYS A  52      38.300  -6.489  -9.184  1.00 85.57           H  
ATOM    826  HD3 LYS A  52      37.591  -7.566  -7.969  1.00 85.57           H  
ATOM    827  CE  LYS A  52      37.278  -5.463  -7.589  1.00 85.57           C  
ATOM    828  HE2 LYS A  52      36.427  -5.643  -6.933  1.00 85.57           H  
ATOM    829  HE3 LYS A  52      37.062  -4.573  -8.180  1.00 85.57           H  
ATOM    830  NZ  LYS A  52      38.508  -5.236  -6.781  1.00 85.57           N  
ATOM    831  HZ1 LYS A  52      38.405  -4.429  -6.183  1.00 85.57           H  
ATOM    832  HZ2 LYS A  52      39.306  -5.069  -7.377  1.00 85.57           H  
ATOM    833  HZ3 LYS A  52      38.719  -6.031  -6.194  1.00 85.57           H  
ATOM    834  N   SER A  53      35.482 -10.391 -12.411  1.00 87.48           N  
ATOM    835  H   SER A  53      35.049 -10.711 -11.556  1.00 87.48           H  
ATOM    836  CA  SER A  53      35.829 -11.416 -13.403  1.00 87.48           C  
ATOM    837  HA  SER A  53      36.737 -11.105 -13.920  1.00 87.48           H  
ATOM    838  C   SER A  53      34.776 -11.617 -14.497  1.00 87.48           C  
ATOM    839  CB  SER A  53      36.143 -12.735 -12.686  1.00 87.48           C  
ATOM    840  HB2 SER A  53      36.271 -13.539 -13.411  1.00 87.48           H  
ATOM    841  HB3 SER A  53      37.082 -12.612 -12.148  1.00 87.48           H  
ATOM    842  O   SER A  53      34.927 -12.535 -15.295  1.00 87.48           O  
ATOM    843  OG  SER A  53      35.124 -13.073 -11.752  1.00 87.48           O  
ATOM    844  HG  SER A  53      35.552 -13.548 -11.035  1.00 87.48           H  
ATOM    845  N   LYS A  54      33.700 -10.810 -14.523  1.00 88.13           N  
ATOM    846  H   LYS A  54      33.665 -10.044 -13.866  1.00 88.13           H  
ATOM    847  CA  LYS A  54      32.616 -10.877 -15.524  1.00 88.13           C  
ATOM    848  HA  LYS A  54      31.778 -10.288 -15.152  1.00 88.13           H  
ATOM    849  C   LYS A  54      32.044 -12.286 -15.743  1.00 88.13           C  
ATOM    850  CB  LYS A  54      33.073 -10.227 -16.841  1.00 88.13           C  
ATOM    851  HB2 LYS A  54      32.284 -10.352 -17.583  1.00 88.13           H  
ATOM    852  HB3 LYS A  54      33.960 -10.740 -17.213  1.00 88.13           H  
ATOM    853  O   LYS A  54      31.609 -12.638 -16.834  1.00 88.13           O  
ATOM    854  CG  LYS A  54      33.357  -8.725 -16.713  1.00 88.13           C  
ATOM    855  HG2 LYS A  54      34.198  -8.553 -16.042  1.00 88.13           H  
ATOM    856  HG3 LYS A  54      32.471  -8.224 -16.323  1.00 88.13           H  
ATOM    857  CD  LYS A  54      33.685  -8.173 -18.105  1.00 88.13           C  
ATOM    858  HD2 LYS A  54      34.613  -8.620 -18.459  1.00 88.13           H  
ATOM    859  HD3 LYS A  54      32.885  -8.455 -18.790  1.00 88.13           H  
ATOM    860  CE  LYS A  54      33.811  -6.650 -18.098  1.00 88.13           C  
ATOM    861  HE2 LYS A  54      34.684  -6.365 -17.511  1.00 88.13           H  
ATOM    862  HE3 LYS A  54      32.921  -6.237 -17.623  1.00 88.13           H  
ATOM    863  NZ  LYS A  54      33.917  -6.146 -19.489  1.00 88.13           N  
ATOM    864  HZ1 LYS A  54      33.938  -5.136 -19.519  1.00 88.13           H  
ATOM    865  HZ2 LYS A  54      33.122  -6.465 -20.022  1.00 88.13           H  
ATOM    866  HZ3 LYS A  54      34.746  -6.507 -19.939  1.00 88.13           H  
ATOM    867  N   LYS A  55      32.014 -13.116 -14.696  1.00 91.82           N  
ATOM    868  H   LYS A  55      32.358 -12.770 -13.812  1.00 91.82           H  
ATOM    869  CA  LYS A  55      31.466 -14.475 -14.794  1.00 91.82           C  
ATOM    870  HA  LYS A  55      31.925 -14.960 -15.656  1.00 91.82           H  
ATOM    871  C   LYS A  55      29.964 -14.413 -15.064  1.00 91.82           C  
ATOM    872  CB  LYS A  55      31.782 -15.301 -13.539  1.00 91.82           C  
ATOM    873  HB2 LYS A  55      31.478 -14.746 -12.651  1.00 91.82           H  
ATOM    874  HB3 LYS A  55      31.210 -16.228 -13.581  1.00 91.82           H  
ATOM    875  O   LYS A  55      29.247 -13.665 -14.393  1.00 91.82           O  
ATOM    876  CG  LYS A  55      33.275 -15.652 -13.454  1.00 91.82           C  
ATOM    877  HG2 LYS A  55      33.567 -16.175 -14.365  1.00 91.82           H  
ATOM    878  HG3 LYS A  55      33.861 -14.736 -13.380  1.00 91.82           H  
ATOM    879  CD  LYS A  55      33.577 -16.554 -12.247  1.00 91.82           C  
ATOM    880  HD2 LYS A  55      33.302 -16.036 -11.328  1.00 91.82           H  
ATOM    881  HD3 LYS A  55      32.990 -17.467 -12.337  1.00 91.82           H  
ATOM    882  CE  LYS A  55      35.072 -16.906 -12.220  1.00 91.82           C  
ATOM    883  HE2 LYS A  55      35.344 -17.297 -13.200  1.00 91.82           H  
ATOM    884  HE3 LYS A  55      35.647 -15.993 -12.068  1.00 91.82           H  
ATOM    885  NZ  LYS A  55      35.407 -17.916 -11.178  1.00 91.82           N  
ATOM    886  HZ1 LYS A  55      36.391 -18.140 -11.212  1.00 91.82           H  
ATOM    887  HZ2 LYS A  55      35.187 -17.592 -10.247  1.00 91.82           H  
ATOM    888  HZ3 LYS A  55      34.912 -18.779 -11.349  1.00 91.82           H  
ATOM    889  N   LEU A  56      29.498 -15.235 -16.002  1.00 94.47           N  
ATOM    890  H   LEU A  56      30.153 -15.788 -16.534  1.00 94.47           H  
ATOM    891  CA  LEU A  56      28.076 -15.386 -16.288  1.00 94.47           C  
ATOM    892  HA  LEU A  56      27.641 -14.391 -16.376  1.00 94.47           H  
ATOM    893  C   LEU A  56      27.373 -16.077 -15.122  1.00 94.47           C  
ATOM    894  CB  LEU A  56      27.870 -16.159 -17.605  1.00 94.47           C  
ATOM    895  HB2 LEU A  56      28.480 -17.063 -17.582  1.00 94.47           H  
ATOM    896  HB3 LEU A  56      26.827 -16.465 -17.676  1.00 94.47           H  
ATOM    897  O   LEU A  56      27.746 -17.178 -14.719  1.00 94.47           O  
ATOM    898  CG  LEU A  56      28.212 -15.345 -18.862  1.00 94.47           C  
ATOM    899  HG  LEU A  56      29.213 -14.928 -18.756  1.00 94.47           H  
ATOM    900  CD1 LEU A  56      28.186 -16.250 -20.093  1.00 94.47           C  
ATOM    901 HD11 LEU A  56      28.925 -17.043 -19.989  1.00 94.47           H  
ATOM    902 HD12 LEU A  56      28.431 -15.671 -20.984  1.00 94.47           H  
ATOM    903 HD13 LEU A  56      27.201 -16.699 -20.224  1.00 94.47           H  
ATOM    904  CD2 LEU A  56      27.217 -14.202 -19.082  1.00 94.47           C  
ATOM    905 HD21 LEU A  56      27.054 -13.620 -18.174  1.00 94.47           H  
ATOM    906 HD22 LEU A  56      27.643 -13.511 -19.810  1.00 94.47           H  
ATOM    907 HD23 LEU A  56      26.261 -14.585 -19.438  1.00 94.47           H  
ATOM    908  N   LYS A  57      26.347 -15.423 -14.578  1.00 95.64           N  
ATOM    909  H   LYS A  57      26.137 -14.499 -14.930  1.00 95.64           H  
ATOM    910  CA  LYS A  57      25.505 -15.961 -13.508  1.00 95.64           C  
ATOM    911  HA  LYS A  57      25.779 -16.999 -13.317  1.00 95.64           H  
ATOM    912  C   LYS A  57      24.050 -15.948 -13.929  1.00 95.64           C  
ATOM    913  CB  LYS A  57      25.688 -15.157 -12.216  1.00 95.64           C  
ATOM    914  HB2 LYS A  57      24.961 -15.519 -11.488  1.00 95.64           H  
ATOM    915  HB3 LYS A  57      25.487 -14.103 -12.408  1.00 95.64           H  
ATOM    916  O   LYS A  57      23.577 -14.938 -14.445  1.00 95.64           O  
ATOM    917  CG  LYS A  57      27.097 -15.316 -11.633  1.00 95.64           C  
ATOM    918  HG2 LYS A  57      27.817 -14.795 -12.264  1.00 95.64           H  
ATOM    919  HG3 LYS A  57      27.355 -16.375 -11.601  1.00 95.64           H  
ATOM    920  CD  LYS A  57      27.153 -14.749 -10.210  1.00 95.64           C  
ATOM    921  HD2 LYS A  57      26.420 -15.272  -9.596  1.00 95.64           H  
ATOM    922  HD3 LYS A  57      26.911 -13.686 -10.233  1.00 95.64           H  
ATOM    923  CE  LYS A  57      28.554 -14.957  -9.631  1.00 95.64           C  
ATOM    924  HE2 LYS A  57      29.259 -14.353 -10.202  1.00 95.64           H  
ATOM    925  HE3 LYS A  57      28.825 -16.004  -9.769  1.00 95.64           H  
ATOM    926  NZ  LYS A  57      28.608 -14.611  -8.188  1.00 95.64           N  
ATOM    927  HZ1 LYS A  57      29.533 -14.778  -7.818  1.00 95.64           H  
ATOM    928  HZ2 LYS A  57      27.965 -15.189  -7.667  1.00 95.64           H  
ATOM    929  HZ3 LYS A  57      28.368 -13.641  -8.038  1.00 95.64           H  
ATOM    930  N   SER A  58      23.349 -17.041 -13.645  1.00 95.38           N  
ATOM    931  H   SER A  58      23.820 -17.857 -13.281  1.00 95.38           H  
ATOM    932  CA  SER A  58      21.905 -17.132 -13.836  1.00 95.38           C  
ATOM    933  HA  SER A  58      21.683 -16.929 -14.884  1.00 95.38           H  
ATOM    934  C   SER A  58      21.180 -16.103 -12.970  1.00 95.38           C  
ATOM    935  CB  SER A  58      21.397 -18.538 -13.515  1.00 95.38           C  
ATOM    936  HB2 SER A  58      20.339 -18.606 -13.770  1.00 95.38           H  
ATOM    937  HB3 SER A  58      21.520 -18.738 -12.451  1.00 95.38           H  
ATOM    938  O   SER A  58      21.516 -15.904 -11.800  1.00 95.38           O  
ATOM    939  OG  SER A  58      22.128 -19.494 -14.262  1.00 95.38           O  
ATOM    940  HG  SER A  58      21.763 -20.365 -14.089  1.00 95.38           H  
ATOM    941  N   VAL A  59      20.179 -15.458 -13.552  1.00 94.82           N  
ATOM    942  H   VAL A  59      19.986 -15.654 -14.524  1.00 94.82           H  
ATOM    943  CA  VAL A  59      19.301 -14.490 -12.902  1.00 94.82           C  
ATOM    944  HA  VAL A  59      19.402 -14.599 -11.822  1.00 94.82           H  
ATOM    945  C   VAL A  59      17.848 -14.791 -13.240  1.00 94.82           C  
ATOM    946  CB  VAL A  59      19.656 -13.034 -13.262  1.00 94.82           C  
ATOM    947  HB  VAL A  59      18.884 -12.389 -12.841  1.00 94.82           H  
ATOM    948  O   VAL A  59      17.534 -15.255 -14.333  1.00 94.82           O  
ATOM    949  CG1 VAL A  59      20.980 -12.643 -12.595  1.00 94.82           C  
ATOM    950 HG11 VAL A  59      20.906 -12.821 -11.522  1.00 94.82           H  
ATOM    951 HG12 VAL A  59      21.155 -11.583 -12.782  1.00 94.82           H  
ATOM    952 HG13 VAL A  59      21.794 -13.242 -13.002  1.00 94.82           H  
ATOM    953  CG2 VAL A  59      19.731 -12.754 -14.769  1.00 94.82           C  
ATOM    954 HG21 VAL A  59      20.546 -13.316 -15.225  1.00 94.82           H  
ATOM    955 HG22 VAL A  59      19.895 -11.690 -14.935  1.00 94.82           H  
ATOM    956 HG23 VAL A  59      18.793 -13.031 -15.249  1.00 94.82           H  
ATOM    957  N   LYS A  60      16.981 -14.516 -12.266  1.00 94.93           N  
ATOM    958  H   LYS A  60      17.361 -14.165 -11.399  1.00 94.93           H  
ATOM    959  CA  LYS A  60      15.523 -14.470 -12.364  1.00 94.93           C  
ATOM    960  HA  LYS A  60      15.208 -14.486 -13.407  1.00 94.93           H  
ATOM    961  C   LYS A  60      15.131 -13.138 -11.738  1.00 94.93           C  
ATOM    962  CB  LYS A  60      14.929 -15.691 -11.635  1.00 94.93           C  
ATOM    963  HB2 LYS A  60      15.286 -16.593 -12.133  1.00 94.93           H  
ATOM    964  HB3 LYS A  60      15.302 -15.704 -10.611  1.00 94.93           H  
ATOM    965  O   LYS A  60      15.319 -12.962 -10.535  1.00 94.93           O  
ATOM    966  CG  LYS A  60      13.389 -15.736 -11.596  1.00 94.93           C  
ATOM    967  HG2 LYS A  60      12.995 -15.783 -12.611  1.00 94.93           H  
ATOM    968  HG3 LYS A  60      13.013 -14.833 -11.115  1.00 94.93           H  
ATOM    969  CD  LYS A  60      12.907 -16.964 -10.796  1.00 94.93           C  
ATOM    970  HD2 LYS A  60      13.321 -16.903  -9.789  1.00 94.93           H  
ATOM    971  HD3 LYS A  60      13.280 -17.872 -11.269  1.00 94.93           H  
ATOM    972  CE  LYS A  60      11.377 -17.048 -10.687  1.00 94.93           C  
ATOM    973  HE2 LYS A  60      10.950 -17.245 -11.670  1.00 94.93           H  
ATOM    974  HE3 LYS A  60      10.997 -16.082 -10.355  1.00 94.93           H  
ATOM    975  NZ  LYS A  60      10.924 -18.088  -9.714  1.00 94.93           N  
ATOM    976  HZ1 LYS A  60      11.049 -19.041 -10.025  1.00 94.93           H  
ATOM    977  HZ2 LYS A  60      11.321 -18.001  -8.790  1.00 94.93           H  
ATOM    978  HZ3 LYS A  60       9.948 -17.942  -9.502  1.00 94.93           H  
ATOM    979  N   GLU A  61      14.714 -12.169 -12.540  1.00 94.87           N  
ATOM    980  H   GLU A  61      14.607 -12.355 -13.527  1.00 94.87           H  
ATOM    981  CA  GLU A  61      14.458 -10.806 -12.059  1.00 94.87           C  
ATOM    982  HA  GLU A  61      14.100 -10.872 -11.032  1.00 94.87           H  
ATOM    983  C   GLU A  61      13.349 -10.110 -12.843  1.00 94.87           C  
ATOM    984  CB  GLU A  61      15.760  -9.978 -12.027  1.00 94.87           C  
ATOM    985  HB2 GLU A  61      16.456 -10.490 -11.362  1.00 94.87           H  
ATOM    986  HB3 GLU A  61      15.545  -9.005 -11.585  1.00 94.87           H  
ATOM    987  O   GLU A  61      12.969 -10.543 -13.929  1.00 94.87           O  
ATOM    988  CG  GLU A  61      16.439  -9.761 -13.389  1.00 94.87           C  
ATOM    989  HG2 GLU A  61      15.770  -9.181 -14.026  1.00 94.87           H  
ATOM    990  HG3 GLU A  61      16.608 -10.727 -13.863  1.00 94.87           H  
ATOM    991  CD  GLU A  61      17.793  -9.038 -13.263  1.00 94.87           C  
ATOM    992  OE1 GLU A  61      18.157  -8.333 -14.227  1.00 94.87           O  
ATOM    993  OE2 GLU A  61      18.508  -9.220 -12.244  1.00 94.87           O  
ATOM    994  N   LEU A  62      12.815  -9.034 -12.265  1.00 95.98           N  
ATOM    995  H   LEU A  62      13.222  -8.691 -11.407  1.00 95.98           H  
ATOM    996  CA  LEU A  62      11.859  -8.167 -12.937  1.00 95.98           C  
ATOM    997  HA  LEU A  62      11.372  -8.726 -13.736  1.00 95.98           H  
ATOM    998  C   LEU A  62      12.602  -6.996 -13.576  1.00 95.98           C  
ATOM    999  CB  LEU A  62      10.771  -7.689 -11.961  1.00 95.98           C  
ATOM   1000  HB2 LEU A  62      11.241  -7.113 -11.163  1.00 95.98           H  
ATOM   1001  HB3 LEU A  62      10.100  -7.023 -12.503  1.00 95.98           H  
ATOM   1002  O   LEU A  62      13.345  -6.286 -12.898  1.00 95.98           O  
ATOM   1003  CG  LEU A  62       9.937  -8.820 -11.333  1.00 95.98           C  
ATOM   1004  HG  LEU A  62      10.572  -9.424 -10.684  1.00 95.98           H  
ATOM   1005  CD1 LEU A  62       8.818  -8.226 -10.491  1.00 95.98           C  
ATOM   1006 HD11 LEU A  62       9.197  -7.428  -9.852  1.00 95.98           H  
ATOM   1007 HD12 LEU A  62       8.364  -9.005  -9.878  1.00 95.98           H  
ATOM   1008 HD13 LEU A  62       8.058  -7.810 -11.153  1.00 95.98           H  
ATOM   1009  CD2 LEU A  62       9.283  -9.713 -12.384  1.00 95.98           C  
ATOM   1010 HD21 LEU A  62      10.046 -10.345 -12.838  1.00 95.98           H  
ATOM   1011 HD22 LEU A  62       8.813  -9.105 -13.157  1.00 95.98           H  
ATOM   1012 HD23 LEU A  62       8.542 -10.364 -11.921  1.00 95.98           H  
ATOM   1013  N   LEU A  63      12.358  -6.767 -14.861  1.00 95.74           N  
ATOM   1014  H   LEU A  63      11.780  -7.431 -15.355  1.00 95.74           H  
ATOM   1015  CA  LEU A  63      12.873  -5.626 -15.606  1.00 95.74           C  
ATOM   1016  HA  LEU A  63      13.592  -5.090 -14.986  1.00 95.74           H  
ATOM   1017  C   LEU A  63      11.724  -4.678 -15.948  1.00 95.74           C  
ATOM   1018  CB  LEU A  63      13.611  -6.142 -16.851  1.00 95.74           C  
ATOM   1019  HB2 LEU A  63      12.915  -6.741 -17.439  1.00 95.74           H  
ATOM   1020  HB3 LEU A  63      14.425  -6.796 -16.537  1.00 95.74           H  
ATOM   1021  O   LEU A  63      10.705  -5.095 -16.489  1.00 95.74           O  
ATOM   1022  CG  LEU A  63      14.178  -5.032 -17.752  1.00 95.74           C  
ATOM   1023  HG  LEU A  63      13.385  -4.335 -18.024  1.00 95.74           H  
ATOM   1024  CD1 LEU A  63      15.305  -4.256 -17.065  1.00 95.74           C  
ATOM   1025 HD11 LEU A  63      16.091  -4.947 -16.761  1.00 95.74           H  
ATOM   1026 HD12 LEU A  63      14.927  -3.734 -16.186  1.00 95.74           H  
ATOM   1027 HD13 LEU A  63      15.722  -3.523 -17.755  1.00 95.74           H  
ATOM   1028  CD2 LEU A  63      14.723  -5.640 -19.040  1.00 95.74           C  
ATOM   1029 HD21 LEU A  63      13.921  -6.161 -19.562  1.00 95.74           H  
ATOM   1030 HD22 LEU A  63      15.113  -4.857 -19.691  1.00 95.74           H  
ATOM   1031 HD23 LEU A  63      15.516  -6.351 -18.809  1.00 95.74           H  
ATOM   1032  N   GLY A  64      11.881  -3.389 -15.653  1.00 95.87           N  
ATOM   1033  H   GLY A  64      12.757  -3.095 -15.245  1.00 95.87           H  
ATOM   1034  CA  GLY A  64      10.943  -2.365 -16.110  1.00 95.87           C  
ATOM   1035  HA2 GLY A  64       9.917  -2.708 -15.972  1.00 95.87           H  
ATOM   1036  HA3 GLY A  64      11.083  -1.452 -15.532  1.00 95.87           H  
ATOM   1037  C   GLY A  64      11.181  -2.040 -17.583  1.00 95.87           C  
ATOM   1038  O   GLY A  64      12.296  -1.672 -17.947  1.00 95.87           O  
ATOM   1039  N   ILE A  65      10.138  -2.138 -18.406  1.00 95.74           N  
ATOM   1040  H   ILE A  65       9.253  -2.447 -18.032  1.00 95.74           H  
ATOM   1041  CA  ILE A  65      10.152  -1.685 -19.799  1.00 95.74           C  
ATOM   1042  HA  ILE A  65      11.181  -1.595 -20.147  1.00 95.74           H  
ATOM   1043  C   ILE A  65       9.526  -0.299 -19.842  1.00 95.74           C  
ATOM   1044  CB  ILE A  65       9.424  -2.686 -20.722  1.00 95.74           C  
ATOM   1045  HB  ILE A  65       8.383  -2.749 -20.406  1.00 95.74           H  
ATOM   1046  O   ILE A  65       8.365  -0.113 -19.465  1.00 95.74           O  
ATOM   1047  CG1 ILE A  65      10.017  -4.111 -20.628  1.00 95.74           C  
ATOM   1048 HG12 ILE A  65       9.481  -4.759 -21.321  1.00 95.74           H  
ATOM   1049 HG13 ILE A  65       9.842  -4.500 -19.626  1.00 95.74           H  
ATOM   1050  CG2 ILE A  65       9.436  -2.199 -22.182  1.00 95.74           C  
ATOM   1051 HG21 ILE A  65      10.455  -2.010 -22.520  1.00 95.74           H  
ATOM   1052 HG22 ILE A  65       8.989  -2.956 -22.826  1.00 95.74           H  
ATOM   1053 HG23 ILE A  65       8.854  -1.283 -22.283  1.00 95.74           H  
ATOM   1054  CD1 ILE A  65      11.518  -4.226 -20.935  1.00 95.74           C  
ATOM   1055 HD11 ILE A  65      11.730  -3.866 -21.942  1.00 95.74           H  
ATOM   1056 HD12 ILE A  65      12.104  -3.661 -20.211  1.00 95.74           H  
ATOM   1057 HD13 ILE A  65      11.813  -5.274 -20.877  1.00 95.74           H  
ATOM   1058  N   THR A  66      10.298   0.699 -20.258  1.00 93.34           N  
ATOM   1059  H   THR A  66      11.246   0.499 -20.540  1.00 93.34           H  
ATOM   1060  CA  THR A  66       9.795   2.072 -20.385  1.00 93.34           C  
ATOM   1061  HA  THR A  66       9.187   2.303 -19.511  1.00 93.34           H  
ATOM   1062  C   THR A  66       8.884   2.227 -21.597  1.00 93.34           C  
ATOM   1063  CB  THR A  66      10.925   3.098 -20.413  1.00 93.34           C  
ATOM   1064  HB  THR A  66      10.490   4.097 -20.446  1.00 93.34           H  
ATOM   1065  O   THR A  66       8.926   1.425 -22.528  1.00 93.34           O  
ATOM   1066  CG2 THR A  66      11.842   2.999 -19.194  1.00 93.34           C  
ATOM   1067 HG21 THR A  66      12.688   3.674 -19.326  1.00 93.34           H  
ATOM   1068 HG22 THR A  66      11.288   3.277 -18.297  1.00 93.34           H  
ATOM   1069 HG23 THR A  66      12.233   1.989 -19.074  1.00 93.34           H  
ATOM   1070  OG1 THR A  66      11.702   2.919 -21.559  1.00 93.34           O  
ATOM   1071  HG1 THR A  66      12.239   2.141 -21.392  1.00 93.34           H  
ATOM   1072  N   ILE A  67       8.061   3.280 -21.622  1.00 90.53           N  
ATOM   1073  H   ILE A  67       8.019   3.886 -20.815  1.00 90.53           H  
ATOM   1074  CA  ILE A  67       7.218   3.573 -22.793  1.00 90.53           C  
ATOM   1075  HA  ILE A  67       6.572   2.715 -22.976  1.00 90.53           H  
ATOM   1076  C   ILE A  67       8.083   3.740 -24.057  1.00 90.53           C  
ATOM   1077  CB  ILE A  67       6.317   4.806 -22.536  1.00 90.53           C  
ATOM   1078  HB  ILE A  67       6.956   5.661 -22.316  1.00 90.53           H  
ATOM   1079  O   ILE A  67       7.691   3.273 -25.122  1.00 90.53           O  
ATOM   1080  CG1 ILE A  67       5.372   4.562 -21.334  1.00 90.53           C  
ATOM   1081 HG12 ILE A  67       4.726   3.710 -21.546  1.00 90.53           H  
ATOM   1082 HG13 ILE A  67       5.960   4.323 -20.448  1.00 90.53           H  
ATOM   1083  CG2 ILE A  67       5.465   5.133 -23.778  1.00 90.53           C  
ATOM   1084 HG21 ILE A  67       6.083   5.238 -24.669  1.00 90.53           H  
ATOM   1085 HG22 ILE A  67       4.740   4.340 -23.958  1.00 90.53           H  
ATOM   1086 HG23 ILE A  67       4.941   6.079 -23.644  1.00 90.53           H  
ATOM   1087  CD1 ILE A  67       4.484   5.761 -20.984  1.00 90.53           C  
ATOM   1088 HD11 ILE A  67       3.978   5.574 -20.037  1.00 90.53           H  
ATOM   1089 HD12 ILE A  67       3.724   5.914 -21.750  1.00 90.53           H  
ATOM   1090 HD13 ILE A  67       5.097   6.658 -20.898  1.00 90.53           H  
ATOM   1091  N   MET A  68       9.276   4.336 -23.933  1.00 88.61           N  
ATOM   1092  H   MET A  68       9.568   4.640 -23.016  1.00 88.61           H  
ATOM   1093  CA  MET A  68      10.216   4.511 -25.051  1.00 88.61           C  
ATOM   1094  HA  MET A  68       9.684   4.937 -25.901  1.00 88.61           H  
ATOM   1095  C   MET A  68      10.835   3.190 -25.531  1.00 88.61           C  
ATOM   1096  CB  MET A  68      11.335   5.480 -24.641  1.00 88.61           C  
ATOM   1097  HB2 MET A  68      11.851   5.085 -23.766  1.00 88.61           H  
ATOM   1098  HB3 MET A  68      12.051   5.550 -25.459  1.00 88.61           H  
ATOM   1099  O   MET A  68      11.098   3.029 -26.717  1.00 88.61           O  
ATOM   1100  CG  MET A  68      10.812   6.890 -24.340  1.00 88.61           C  
ATOM   1101  HG2 MET A  68      10.164   6.856 -23.464  1.00 88.61           H  
ATOM   1102  HG3 MET A  68      10.216   7.223 -25.189  1.00 88.61           H  
ATOM   1103  SD  MET A  68      12.105   8.131 -24.052  1.00 88.61           S  
ATOM   1104  CE  MET A  68      12.836   7.514 -22.515  1.00 88.61           C  
ATOM   1105  HE1 MET A  68      13.600   8.213 -22.175  1.00 88.61           H  
ATOM   1106  HE2 MET A  68      12.055   7.430 -21.759  1.00 88.61           H  
ATOM   1107  HE3 MET A  68      13.294   6.540 -22.685  1.00 88.61           H  
ATOM   1108  N   GLU A  69      11.049   2.232 -24.628  1.00 94.51           N  
ATOM   1109  H   GLU A  69      10.839   2.426 -23.660  1.00 94.51           H  
ATOM   1110  CA  GLU A  69      11.615   0.912 -24.944  1.00 94.51           C  
ATOM   1111  HA  GLU A  69      12.355   0.996 -25.740  1.00 94.51           H  
ATOM   1112  C   GLU A  69      10.564  -0.099 -25.410  1.00 94.51           C  
ATOM   1113  CB  GLU A  69      12.287   0.363 -23.689  1.00 94.51           C  
ATOM   1114  HB2 GLU A  69      12.527  -0.690 -23.835  1.00 94.51           H  
ATOM   1115  HB3 GLU A  69      11.558   0.422 -22.881  1.00 94.51           H  
ATOM   1116  O   GLU A  69      10.908  -1.147 -25.949  1.00 94.51           O  
ATOM   1117  CG  GLU A  69      13.578   1.113 -23.315  1.00 94.51           C  
ATOM   1118  HG2 GLU A  69      13.425   2.190 -23.386  1.00 94.51           H  
ATOM   1119  HG3 GLU A  69      14.359   0.845 -24.026  1.00 94.51           H  
ATOM   1120  CD  GLU A  69      14.021   0.769 -21.889  1.00 94.51           C  
ATOM   1121  OE1 GLU A  69      15.238   0.711 -21.616  1.00 94.51           O  
ATOM   1122  OE2 GLU A  69      13.141   0.529 -21.031  1.00 94.51           O  
ATOM   1123  N   ARG A  70       9.276   0.189 -25.201  1.00 94.39           N  
ATOM   1124  H   ARG A  70       9.070   1.037 -24.691  1.00 94.39           H  
ATOM   1125  CA  ARG A  70       8.189  -0.751 -25.478  1.00 94.39           C  
ATOM   1126  HA  ARG A  70       8.310  -1.622 -24.834  1.00 94.39           H  
ATOM   1127  C   ARG A  70       8.230  -1.282 -26.909  1.00 94.39           C  
ATOM   1128  CB  ARG A  70       6.853  -0.069 -25.162  1.00 94.39           C  
ATOM   1129  HB2 ARG A  70       6.825   0.195 -24.105  1.00 94.39           H  
ATOM   1130  HB3 ARG A  70       6.756   0.840 -25.757  1.00 94.39           H  
ATOM   1131  O   ARG A  70       8.120  -2.485 -27.100  1.00 94.39           O  
ATOM   1132  CG  ARG A  70       5.687  -1.003 -25.486  1.00 94.39           C  
ATOM   1133  HG2 ARG A  70       5.796  -1.926 -24.917  1.00 94.39           H  
ATOM   1134  HG3 ARG A  70       5.692  -1.243 -26.550  1.00 94.39           H  
ATOM   1135  CD  ARG A  70       4.344  -0.359 -25.170  1.00 94.39           C  
ATOM   1136  HD2 ARG A  70       4.280   0.596 -25.691  1.00 94.39           H  
ATOM   1137  HD3 ARG A  70       4.267  -0.197 -24.095  1.00 94.39           H  
ATOM   1138  NE  ARG A  70       3.270  -1.243 -25.634  1.00 94.39           N  
ATOM   1139  HE  ARG A  70       3.562  -2.078 -26.122  1.00 94.39           H  
ATOM   1140  NH1 ARG A  70       1.476   0.048 -25.012  1.00 94.39           N  
ATOM   1141 HH11 ARG A  70       0.476   0.186 -25.005  1.00 94.39           H  
ATOM   1142 HH12 ARG A  70       2.114   0.760 -24.685  1.00 94.39           H  
ATOM   1143  NH2 ARG A  70       1.164  -1.899 -26.080  1.00 94.39           N  
ATOM   1144 HH21 ARG A  70       1.581  -2.631 -26.637  1.00 94.39           H  
ATOM   1145 HH22 ARG A  70       0.167  -1.744 -26.128  1.00 94.39           H  
ATOM   1146  CZ  ARG A  70       1.975  -1.022 -25.570  1.00 94.39           C  
ATOM   1147  N   SER A  71       8.385  -0.401 -27.899  1.00 95.00           N  
ATOM   1148  H   SER A  71       8.524   0.569 -27.652  1.00 95.00           H  
ATOM   1149  CA  SER A  71       8.377  -0.800 -29.312  1.00 95.00           C  
ATOM   1150  HA  SER A  71       7.469  -1.372 -29.506  1.00 95.00           H  
ATOM   1151  C   SER A  71       9.559  -1.704 -29.664  1.00 95.00           C  
ATOM   1152  CB  SER A  71       8.359   0.444 -30.208  1.00 95.00           C  
ATOM   1153  HB2 SER A  71       9.114   1.150 -29.862  1.00 95.00           H  
ATOM   1154  HB3 SER A  71       7.380   0.918 -30.144  1.00 95.00           H  
ATOM   1155  O   SER A  71       9.369  -2.694 -30.368  1.00 95.00           O  
ATOM   1156  OG  SER A  71       8.638   0.121 -31.555  1.00 95.00           O  
ATOM   1157  HG  SER A  71       8.070  -0.600 -31.838  1.00 95.00           H  
ATOM   1158  N   SER A  72      10.762  -1.406 -29.164  1.00 96.36           N  
ATOM   1159  H   SER A  72      10.866  -0.647 -28.506  1.00 96.36           H  
ATOM   1160  CA  SER A  72      11.942  -2.230 -29.440  1.00 96.36           C  
ATOM   1161  HA  SER A  72      11.967  -2.449 -30.508  1.00 96.36           H  
ATOM   1162  C   SER A  72      11.873  -3.576 -28.723  1.00 96.36           C  
ATOM   1163  CB  SER A  72      13.233  -1.483 -29.099  1.00 96.36           C  
ATOM   1164  HB2 SER A  72      13.356  -0.656 -29.799  1.00 96.36           H  
ATOM   1165  HB3 SER A  72      14.078  -2.162 -29.215  1.00 96.36           H  
ATOM   1166  O   SER A  72      12.154  -4.599 -29.344  1.00 96.36           O  
ATOM   1167  OG  SER A  72      13.218  -0.967 -27.783  1.00 96.36           O  
ATOM   1168  HG  SER A  72      14.077  -0.579 -27.602  1.00 96.36           H  
ATOM   1169  N   PHE A  73      11.425  -3.592 -27.464  1.00 96.99           N  
ATOM   1170  H   PHE A  73      11.256  -2.712 -26.999  1.00 96.99           H  
ATOM   1171  CA  PHE A  73      11.207  -4.830 -26.720  1.00 96.99           C  
ATOM   1172  HA  PHE A  73      12.131  -5.408 -26.725  1.00 96.99           H  
ATOM   1173  C   PHE A  73      10.132  -5.712 -27.371  1.00 96.99           C  
ATOM   1174  CB  PHE A  73      10.848  -4.503 -25.265  1.00 96.99           C  
ATOM   1175  HB2 PHE A  73       9.976  -3.849 -25.248  1.00 96.99           H  
ATOM   1176  HB3 PHE A  73      11.678  -3.963 -24.809  1.00 96.99           H  
ATOM   1177  O   PHE A  73      10.362  -6.898 -27.560  1.00 96.99           O  
ATOM   1178  CG  PHE A  73      10.557  -5.744 -24.444  1.00 96.99           C  
ATOM   1179  CD1 PHE A  73       9.231  -6.161 -24.230  1.00 96.99           C  
ATOM   1180  HD1 PHE A  73       8.415  -5.583 -24.638  1.00 96.99           H  
ATOM   1181  CD2 PHE A  73      11.616  -6.536 -23.968  1.00 96.99           C  
ATOM   1182  HD2 PHE A  73      12.636  -6.254 -24.183  1.00 96.99           H  
ATOM   1183  CE1 PHE A  73       8.969  -7.355 -23.538  1.00 96.99           C  
ATOM   1184  HE1 PHE A  73       7.950  -7.687 -23.403  1.00 96.99           H  
ATOM   1185  CE2 PHE A  73      11.359  -7.721 -23.261  1.00 96.99           C  
ATOM   1186  HE2 PHE A  73      12.181  -8.334 -22.919  1.00 96.99           H  
ATOM   1187  CZ  PHE A  73      10.034  -8.134 -23.051  1.00 96.99           C  
ATOM   1188  HZ  PHE A  73       9.834  -9.061 -22.533  1.00 96.99           H  
ATOM   1189  N   GLU A  74       8.976  -5.155 -27.749  1.00 95.47           N  
ATOM   1190  H   GLU A  74       8.824  -4.173 -27.568  1.00 95.47           H  
ATOM   1191  CA  GLU A  74       7.879  -5.929 -28.355  1.00 95.47           C  
ATOM   1192  HA  GLU A  74       7.726  -6.830 -27.760  1.00 95.47           H  
ATOM   1193  C   GLU A  74       8.229  -6.436 -29.766  1.00 95.47           C  
ATOM   1194  CB  GLU A  74       6.556  -5.119 -28.330  1.00 95.47           C  
ATOM   1195  HB2 GLU A  74       5.808  -5.635 -28.934  1.00 95.47           H  
ATOM   1196  HB3 GLU A  74       6.724  -4.130 -28.756  1.00 95.47           H  
ATOM   1197  O   GLU A  74       7.736  -7.489 -30.163  1.00 95.47           O  
ATOM   1198  CG  GLU A  74       6.013  -4.996 -26.890  1.00 95.47           C  
ATOM   1199  HG2 GLU A  74       6.801  -4.579 -26.263  1.00 95.47           H  
ATOM   1200  HG3 GLU A  74       5.816  -6.001 -26.518  1.00 95.47           H  
ATOM   1201  CD  GLU A  74       4.741  -4.145 -26.659  1.00 95.47           C  
ATOM   1202  OE1 GLU A  74       4.258  -4.136 -25.490  1.00 95.47           O  
ATOM   1203  OE2 GLU A  74       4.246  -3.399 -27.529  1.00 95.47           O  
ATOM   1204  N   LYS A  75       9.113  -5.743 -30.504  1.00 96.93           N  
ATOM   1205  H   LYS A  75       9.458  -4.870 -30.129  1.00 96.93           H  
ATOM   1206  CA  LYS A  75       9.598  -6.188 -31.821  1.00 96.93           C  
ATOM   1207  HA  LYS A  75       8.736  -6.490 -32.416  1.00 96.93           H  
ATOM   1208  C   LYS A  75      10.496  -7.424 -31.726  1.00 96.93           C  
ATOM   1209  CB  LYS A  75      10.311  -5.025 -32.531  1.00 96.93           C  
ATOM   1210  HB2 LYS A  75       9.623  -4.182 -32.601  1.00 96.93           H  
ATOM   1211  HB3 LYS A  75      11.176  -4.718 -31.943  1.00 96.93           H  
ATOM   1212  O   LYS A  75      10.301  -8.368 -32.486  1.00 96.93           O  
ATOM   1213  CG  LYS A  75      10.767  -5.408 -33.949  1.00 96.93           C  
ATOM   1214  HG2 LYS A  75      11.450  -6.255 -33.899  1.00 96.93           H  
ATOM   1215  HG3 LYS A  75       9.895  -5.694 -34.537  1.00 96.93           H  
ATOM   1216  CD  LYS A  75      11.491  -4.249 -34.643  1.00 96.93           C  
ATOM   1217  HD2 LYS A  75      12.368  -3.977 -34.055  1.00 96.93           H  
ATOM   1218  HD3 LYS A  75      10.820  -3.393 -34.714  1.00 96.93           H  
ATOM   1219  CE  LYS A  75      11.920  -4.701 -36.044  1.00 96.93           C  
ATOM   1220  HE2 LYS A  75      12.520  -5.606 -35.944  1.00 96.93           H  
ATOM   1221  HE3 LYS A  75      11.028  -4.962 -36.613  1.00 96.93           H  
ATOM   1222  NZ  LYS A  75      12.697  -3.656 -36.756  1.00 96.93           N  
ATOM   1223  HZ1 LYS A  75      12.150  -2.813 -36.861  1.00 96.93           H  
ATOM   1224  HZ2 LYS A  75      12.959  -3.986 -37.674  1.00 96.93           H  
ATOM   1225  HZ3 LYS A  75      13.544  -3.444 -36.248  1.00 96.93           H  
ATOM   1226  N   ASN A  76      11.492  -7.407 -30.839  1.00 96.55           N  
ATOM   1227  H   ASN A  76      11.601  -6.592 -30.252  1.00 96.55           H  
ATOM   1228  CA  ASN A  76      12.335  -8.570 -30.566  1.00 96.55           C  
ATOM   1229  HA  ASN A  76      11.734  -9.468 -30.710  1.00 96.55           H  
ATOM   1230  C   ASN A  76      12.830  -8.547 -29.105  1.00 96.55           C  
ATOM   1231  CB  ASN A  76      13.493  -8.667 -31.582  1.00 96.55           C  
ATOM   1232  HB2 ASN A  76      13.097  -8.577 -32.593  1.00 96.55           H  
ATOM   1233  HB3 ASN A  76      14.218  -7.869 -31.419  1.00 96.55           H  
ATOM   1234  O   ASN A  76      13.836  -7.894 -28.805  1.00 96.55           O  
ATOM   1235  CG  ASN A  76      14.202 -10.012 -31.481  1.00 96.55           C  
ATOM   1236  ND2 ASN A  76      14.968 -10.387 -32.471  1.00 96.55           N  
ATOM   1237 HD21 ASN A  76      15.419  -9.665 -33.013  1.00 96.55           H  
ATOM   1238 HD22 ASN A  76      15.605 -11.139 -32.251  1.00 96.55           H  
ATOM   1239  OD1 ASN A  76      14.055 -10.753 -30.516  1.00 96.55           O  
ATOM   1240  N   PRO A  77      12.152  -9.270 -28.191  1.00 96.69           N  
ATOM   1241  CA  PRO A  77      12.522  -9.293 -26.779  1.00 96.69           C  
ATOM   1242  HA  PRO A  77      12.421  -8.286 -26.376  1.00 96.69           H  
ATOM   1243  C   PRO A  77      13.945  -9.794 -26.524  1.00 96.69           C  
ATOM   1244  CB  PRO A  77      11.498 -10.215 -26.107  1.00 96.69           C  
ATOM   1245  HB2 PRO A  77      11.854 -11.245 -26.121  1.00 96.69           H  
ATOM   1246  HB3 PRO A  77      11.286  -9.905 -25.084  1.00 96.69           H  
ATOM   1247  O   PRO A  77      14.582  -9.336 -25.578  1.00 96.69           O  
ATOM   1248  CG  PRO A  77      10.264 -10.104 -26.998  1.00 96.69           C  
ATOM   1249  HG2 PRO A  77       9.641 -10.996 -26.939  1.00 96.69           H  
ATOM   1250  HG3 PRO A  77       9.687  -9.221 -26.721  1.00 96.69           H  
ATOM   1251  CD  PRO A  77      10.864  -9.927 -28.391  1.00 96.69           C  
ATOM   1252  HD2 PRO A  77      11.024 -10.901 -28.854  1.00 96.69           H  
ATOM   1253  HD3 PRO A  77      10.195  -9.322 -29.003  1.00 96.69           H  
ATOM   1254  N   ILE A  78      14.445 -10.724 -27.346  1.00 97.15           N  
ATOM   1255  H   ILE A  78      13.942 -10.945 -28.193  1.00 97.15           H  
ATOM   1256  CA  ILE A  78      15.769 -11.330 -27.159  1.00 97.15           C  
ATOM   1257  HA  ILE A  78      15.904 -11.551 -26.101  1.00 97.15           H  
ATOM   1258  C   ILE A  78      16.853 -10.317 -27.504  1.00 97.15           C  
ATOM   1259  CB  ILE A  78      15.905 -12.651 -27.945  1.00 97.15           C  
ATOM   1260  HB  ILE A  78      15.789 -12.434 -29.007  1.00 97.15           H  
ATOM   1261  O   ILE A  78      17.624  -9.971 -26.615  1.00 97.15           O  
ATOM   1262  CG1 ILE A  78      14.808 -13.672 -27.557  1.00 97.15           C  
ATOM   1263 HG12 ILE A  78      13.832 -13.254 -27.800  1.00 97.15           H  
ATOM   1264 HG13 ILE A  78      14.932 -14.566 -28.168  1.00 97.15           H  
ATOM   1265  CG2 ILE A  78      17.302 -13.264 -27.749  1.00 97.15           C  
ATOM   1266 HG21 ILE A  78      17.364 -14.234 -28.242  1.00 97.15           H  
ATOM   1267 HG22 ILE A  78      17.538 -13.381 -26.692  1.00 97.15           H  
ATOM   1268 HG23 ILE A  78      18.062 -12.626 -28.201  1.00 97.15           H  
ATOM   1269  CD1 ILE A  78      14.799 -14.096 -26.081  1.00 97.15           C  
ATOM   1270 HD11 ILE A  78      15.687 -14.688 -25.859  1.00 97.15           H  
ATOM   1271 HD12 ILE A  78      13.916 -14.705 -25.889  1.00 97.15           H  
ATOM   1272 HD13 ILE A  78      14.749 -13.227 -25.425  1.00 97.15           H  
ATOM   1273  N   ASP A  79      16.836  -9.750 -28.713  1.00 97.12           N  
ATOM   1274  H   ASP A  79      16.262 -10.160 -29.436  1.00 97.12           H  
ATOM   1275  CA  ASP A  79      17.819  -8.737 -29.131  1.00 97.12           C  
ATOM   1276  HA  ASP A  79      18.812  -9.186 -29.148  1.00 97.12           H  
ATOM   1277  C   ASP A  79      17.834  -7.537 -28.174  1.00 97.12           C  
ATOM   1278  CB  ASP A  79      17.495  -8.192 -30.532  1.00 97.12           C  
ATOM   1279  HB2 ASP A  79      16.502  -7.744 -30.509  1.00 97.12           H  
ATOM   1280  HB3 ASP A  79      18.206  -7.397 -30.759  1.00 97.12           H  
ATOM   1281  O   ASP A  79      18.893  -7.017 -27.826  1.00 97.12           O  
ATOM   1282  CG  ASP A  79      17.543  -9.197 -31.681  1.00 97.12           C  
ATOM   1283  OD1 ASP A  79      17.785 -10.397 -31.438  1.00 97.12           O  
ATOM   1284  OD2 ASP A  79      17.161  -8.773 -32.798  1.00 97.12           O  
ATOM   1285  N   PHE A  80      16.657  -7.099 -27.705  1.00 97.63           N  
ATOM   1286  H   PHE A  80      15.815  -7.547 -28.036  1.00 97.63           H  
ATOM   1287  CA  PHE A  80      16.560  -6.012 -26.732  1.00 97.63           C  
ATOM   1288  HA  PHE A  80      17.058  -5.133 -27.140  1.00 97.63           H  
ATOM   1289  C   PHE A  80      17.257  -6.356 -25.407  1.00 97.63           C  
ATOM   1290  CB  PHE A  80      15.084  -5.677 -26.489  1.00 97.63           C  
ATOM   1291  HB2 PHE A  80      14.634  -5.359 -27.429  1.00 97.63           H  
ATOM   1292  HB3 PHE A  80      14.559  -6.575 -26.162  1.00 97.63           H  
ATOM   1293  O   PHE A  80      17.970  -5.524 -24.840  1.00 97.63           O  
ATOM   1294  CG  PHE A  80      14.889  -4.591 -25.449  1.00 97.63           C  
ATOM   1295  CD1 PHE A  80      14.802  -4.921 -24.083  1.00 97.63           C  
ATOM   1296  HD1 PHE A  80      14.875  -5.954 -23.776  1.00 97.63           H  
ATOM   1297  CD2 PHE A  80      14.828  -3.245 -25.844  1.00 97.63           C  
ATOM   1298  HD2 PHE A  80      14.911  -2.991 -26.890  1.00 97.63           H  
ATOM   1299  CE1 PHE A  80      14.602  -3.919 -23.121  1.00 97.63           C  
ATOM   1300  HE1 PHE A  80      14.490  -4.192 -22.082  1.00 97.63           H  
ATOM   1301  CE2 PHE A  80      14.652  -2.237 -24.881  1.00 97.63           C  
ATOM   1302  HE2 PHE A  80      14.591  -1.205 -25.193  1.00 97.63           H  
ATOM   1303  CZ  PHE A  80      14.522  -2.575 -23.523  1.00 97.63           C  
ATOM   1304  HZ  PHE A  80      14.345  -1.799 -22.793  1.00 97.63           H  
ATOM   1305  N   LEU A  81      17.040  -7.568 -24.888  1.00 97.48           N  
ATOM   1306  H   LEU A  81      16.502  -8.231 -25.426  1.00 97.48           H  
ATOM   1307  CA  LEU A  81      17.661  -8.027 -23.647  1.00 97.48           C  
ATOM   1308  HA  LEU A  81      17.578  -7.236 -22.901  1.00 97.48           H  
ATOM   1309  C   LEU A  81      19.166  -8.274 -23.839  1.00 97.48           C  
ATOM   1310  CB  LEU A  81      16.913  -9.274 -23.140  1.00 97.48           C  
ATOM   1311  HB2 LEU A  81      16.835  -9.985 -23.963  1.00 97.48           H  
ATOM   1312  HB3 LEU A  81      17.499  -9.747 -22.352  1.00 97.48           H  
ATOM   1313  O   LEU A  81      19.960  -7.897 -22.978  1.00 97.48           O  
ATOM   1314  CG  LEU A  81      15.503  -8.991 -22.583  1.00 97.48           C  
ATOM   1315  HG  LEU A  81      14.927  -8.394 -23.290  1.00 97.48           H  
ATOM   1316  CD1 LEU A  81      14.765 -10.307 -22.333  1.00 97.48           C  
ATOM   1317 HD11 LEU A  81      14.631 -10.818 -23.286  1.00 97.48           H  
ATOM   1318 HD12 LEU A  81      13.781 -10.112 -21.907  1.00 97.48           H  
ATOM   1319 HD13 LEU A  81      15.342 -10.936 -21.655  1.00 97.48           H  
ATOM   1320  CD2 LEU A  81      15.542  -8.227 -21.259  1.00 97.48           C  
ATOM   1321 HD21 LEU A  81      14.525  -8.100 -20.886  1.00 97.48           H  
ATOM   1322 HD22 LEU A  81      15.983  -7.241 -21.409  1.00 97.48           H  
ATOM   1323 HD23 LEU A  81      16.129  -8.780 -20.526  1.00 97.48           H  
ATOM   1324  N   GLU A  82      19.590  -8.812 -24.978  1.00 96.45           N  
ATOM   1325  H   GLU A  82      18.911  -9.125 -25.657  1.00 96.45           H  
ATOM   1326  CA  GLU A  82      21.007  -8.986 -25.305  1.00 96.45           C  
ATOM   1327  HA  GLU A  82      21.493  -9.525 -24.491  1.00 96.45           H  
ATOM   1328  C   GLU A  82      21.744  -7.650 -25.406  1.00 96.45           C  
ATOM   1329  CB  GLU A  82      21.168  -9.820 -26.579  1.00 96.45           C  
ATOM   1330  HB2 GLU A  82      20.560  -9.392 -27.376  1.00 96.45           H  
ATOM   1331  HB3 GLU A  82      22.216  -9.788 -26.877  1.00 96.45           H  
ATOM   1332  O   GLU A  82      22.814  -7.488 -24.813  1.00 96.45           O  
ATOM   1333  CG  GLU A  82      20.772 -11.285 -26.332  1.00 96.45           C  
ATOM   1334  HG2 GLU A  82      21.335 -11.654 -25.475  1.00 96.45           H  
ATOM   1335  HG3 GLU A  82      19.714 -11.349 -26.078  1.00 96.45           H  
ATOM   1336  CD  GLU A  82      21.061 -12.200 -27.527  1.00 96.45           C  
ATOM   1337  OE1 GLU A  82      21.042 -13.432 -27.291  1.00 96.45           O  
ATOM   1338  OE2 GLU A  82      21.339 -11.678 -28.627  1.00 96.45           O  
ATOM   1339  N   ALA A  83      21.121  -6.641 -26.019  1.00 96.38           N  
ATOM   1340  H   ALA A  83      20.275  -6.842 -26.533  1.00 96.38           H  
ATOM   1341  CA  ALA A  83      21.630  -5.271 -26.031  1.00 96.38           C  
ATOM   1342  HA  ALA A  83      22.637  -5.283 -26.450  1.00 96.38           H  
ATOM   1343  C   ALA A  83      21.726  -4.655 -24.620  1.00 96.38           C  
ATOM   1344  CB  ALA A  83      20.734  -4.433 -26.948  1.00 96.38           C  
ATOM   1345  HB1 ALA A  83      21.120  -3.415 -27.008  1.00 96.38           H  
ATOM   1346  HB2 ALA A  83      19.716  -4.411 -26.561  1.00 96.38           H  
ATOM   1347  HB3 ALA A  83      20.724  -4.867 -27.948  1.00 96.38           H  
ATOM   1348  O   ALA A  83      22.573  -3.795 -24.375  1.00 96.38           O  
ATOM   1349  N   LYS A  84      20.900  -5.114 -23.666  1.00 94.39           N  
ATOM   1350  H   LYS A  84      20.220  -5.805 -23.946  1.00 94.39           H  
ATOM   1351  CA  LYS A  84      20.999  -4.757 -22.238  1.00 94.39           C  
ATOM   1352  HA  LYS A  84      21.393  -3.743 -22.174  1.00 94.39           H  
ATOM   1353  C   LYS A  84      22.019  -5.593 -21.451  1.00 94.39           C  
ATOM   1354  CB  LYS A  84      19.607  -4.772 -21.580  1.00 94.39           C  
ATOM   1355  HB2 LYS A  84      19.054  -5.663 -21.875  1.00 94.39           H  
ATOM   1356  HB3 LYS A  84      19.730  -4.793 -20.497  1.00 94.39           H  
ATOM   1357  O   LYS A  84      22.191  -5.356 -20.255  1.00 94.39           O  
ATOM   1358  CG  LYS A  84      18.803  -3.517 -21.943  1.00 94.39           C  
ATOM   1359  HG2 LYS A  84      19.450  -2.646 -21.839  1.00 94.39           H  
ATOM   1360  HG3 LYS A  84      18.467  -3.579 -22.978  1.00 94.39           H  
ATOM   1361  CD  LYS A  84      17.596  -3.332 -21.012  1.00 94.39           C  
ATOM   1362  HD2 LYS A  84      16.873  -4.126 -21.198  1.00 94.39           H  
ATOM   1363  HD3 LYS A  84      17.928  -3.371 -19.975  1.00 94.39           H  
ATOM   1364  CE  LYS A  84      16.980  -1.960 -21.305  1.00 94.39           C  
ATOM   1365  HE2 LYS A  84      16.595  -1.963 -22.325  1.00 94.39           H  
ATOM   1366  HE3 LYS A  84      17.770  -1.210 -21.272  1.00 94.39           H  
ATOM   1367  NZ  LYS A  84      15.906  -1.574 -20.356  1.00 94.39           N  
ATOM   1368  HZ1 LYS A  84      15.569  -0.664 -20.633  1.00 94.39           H  
ATOM   1369  HZ2 LYS A  84      16.244  -1.501 -19.407  1.00 94.39           H  
ATOM   1370  HZ3 LYS A  84      15.112  -2.196 -20.411  1.00 94.39           H  
ATOM   1371  N   GLY A  85      22.717  -6.531 -22.092  1.00 95.55           N  
ATOM   1372  H   GLY A  85      22.534  -6.672 -23.075  1.00 95.55           H  
ATOM   1373  CA  GLY A  85      23.761  -7.358 -21.479  1.00 95.55           C  
ATOM   1374  HA2 GLY A  85      24.491  -7.601 -22.252  1.00 95.55           H  
ATOM   1375  HA3 GLY A  85      24.265  -6.793 -20.695  1.00 95.55           H  
ATOM   1376  C   GLY A  85      23.272  -8.679 -20.880  1.00 95.55           C  
ATOM   1377  O   GLY A  85      24.044  -9.353 -20.189  1.00 95.55           O  
ATOM   1378  N   TYR A  86      22.019  -9.067 -21.129  1.00 97.03           N  
ATOM   1379  H   TYR A  86      21.454  -8.506 -21.749  1.00 97.03           H  
ATOM   1380  CA  TYR A  86      21.554 -10.421 -20.834  1.00 97.03           C  
ATOM   1381  HA  TYR A  86      21.952 -10.727 -19.867  1.00 97.03           H  
ATOM   1382  C   TYR A  86      22.098 -11.398 -21.885  1.00 97.03           C  
ATOM   1383  CB  TYR A  86      20.023 -10.463 -20.741  1.00 97.03           C  
ATOM   1384  HB2 TYR A  86      19.720 -11.498 -20.581  1.00 97.03           H  
ATOM   1385  HB3 TYR A  86      19.605 -10.153 -21.699  1.00 97.03           H  
ATOM   1386  O   TYR A  86      22.270 -11.053 -23.044  1.00 97.03           O  
ATOM   1387  CG  TYR A  86      19.430  -9.619 -19.621  1.00 97.03           C  
ATOM   1388  CD1 TYR A  86      19.304 -10.155 -18.326  1.00 97.03           C  
ATOM   1389  HD1 TYR A  86      19.635 -11.164 -18.131  1.00 97.03           H  
ATOM   1390  CD2 TYR A  86      19.012  -8.296 -19.860  1.00 97.03           C  
ATOM   1391  HD2 TYR A  86      19.097  -7.869 -20.848  1.00 97.03           H  
ATOM   1392  CE1 TYR A  86      18.778  -9.372 -17.278  1.00 97.03           C  
ATOM   1393  HE1 TYR A  86      18.689  -9.774 -16.279  1.00 97.03           H  
ATOM   1394  CE2 TYR A  86      18.489  -7.509 -18.821  1.00 97.03           C  
ATOM   1395  HE2 TYR A  86      18.184  -6.489 -19.005  1.00 97.03           H  
ATOM   1396  OH  TYR A  86      17.893  -7.253 -16.530  1.00 97.03           O  
ATOM   1397  HH  TYR A  86      17.972  -7.676 -15.671  1.00 97.03           H  
ATOM   1398  CZ  TYR A  86      18.376  -8.041 -17.524  1.00 97.03           C  
ATOM   1399  N   LYS A  87      22.388 -12.632 -21.484  1.00 96.18           N  
ATOM   1400  H   LYS A  87      22.268 -12.849 -20.505  1.00 96.18           H  
ATOM   1401  CA  LYS A  87      22.826 -13.719 -22.369  1.00 96.18           C  
ATOM   1402  HA  LYS A  87      22.621 -13.448 -23.405  1.00 96.18           H  
ATOM   1403  C   LYS A  87      22.022 -14.971 -22.062  1.00 96.18           C  
ATOM   1404  CB  LYS A  87      24.334 -13.980 -22.213  1.00 96.18           C  
ATOM   1405  HB2 LYS A  87      24.544 -14.291 -21.190  1.00 96.18           H  
ATOM   1406  HB3 LYS A  87      24.609 -14.795 -22.882  1.00 96.18           H  
ATOM   1407  O   LYS A  87      21.549 -15.123 -20.937  1.00 96.18           O  
ATOM   1408  CG  LYS A  87      25.190 -12.750 -22.555  1.00 96.18           C  
ATOM   1409  HG2 LYS A  87      25.076 -12.003 -21.769  1.00 96.18           H  
ATOM   1410  HG3 LYS A  87      24.847 -12.323 -23.497  1.00 96.18           H  
ATOM   1411  CD  LYS A  87      26.675 -13.115 -22.697  1.00 96.18           C  
ATOM   1412  HD2 LYS A  87      27.008 -13.641 -21.802  1.00 96.18           H  
ATOM   1413  HD3 LYS A  87      26.798 -13.780 -23.551  1.00 96.18           H  
ATOM   1414  CE  LYS A  87      27.501 -11.842 -22.917  1.00 96.18           C  
ATOM   1415  HE2 LYS A  87      27.221 -11.100 -22.170  1.00 96.18           H  
ATOM   1416  HE3 LYS A  87      27.229 -11.439 -23.893  1.00 96.18           H  
ATOM   1417  NZ  LYS A  87      28.965 -12.081 -22.856  1.00 96.18           N  
ATOM   1418  HZ1 LYS A  87      29.238 -12.942 -23.308  1.00 96.18           H  
ATOM   1419  HZ2 LYS A  87      29.310 -12.054 -21.908  1.00 96.18           H  
ATOM   1420  HZ3 LYS A  87      29.463 -11.311 -23.280  1.00 96.18           H  
ATOM   1421  N   GLU A  88      21.897 -15.876 -23.031  1.00 95.96           N  
ATOM   1422  H   GLU A  88      22.292 -15.668 -23.937  1.00 95.96           H  
ATOM   1423  CA  GLU A  88      21.145 -17.132 -22.868  1.00 95.96           C  
ATOM   1424  HA  GLU A  88      21.007 -17.574 -23.854  1.00 95.96           H  
ATOM   1425  C   GLU A  88      19.728 -16.890 -22.306  1.00 95.96           C  
ATOM   1426  CB  GLU A  88      21.936 -18.144 -22.019  1.00 95.96           C  
ATOM   1427  HB2 GLU A  88      21.334 -19.049 -21.941  1.00 95.96           H  
ATOM   1428  HB3 GLU A  88      22.073 -17.743 -21.015  1.00 95.96           H  
ATOM   1429  O   GLU A  88      19.301 -17.504 -21.323  1.00 95.96           O  
ATOM   1430  CG  GLU A  88      23.312 -18.536 -22.581  1.00 95.96           C  
ATOM   1431  HG2 GLU A  88      23.926 -17.643 -22.691  1.00 95.96           H  
ATOM   1432  HG3 GLU A  88      23.183 -18.995 -23.561  1.00 95.96           H  
ATOM   1433  CD  GLU A  88      24.010 -19.521 -21.632  1.00 95.96           C  
ATOM   1434  OE1 GLU A  88      25.229 -19.400 -21.373  1.00 95.96           O  
ATOM   1435  OE2 GLU A  88      23.336 -20.349 -20.979  1.00 95.96           O  
ATOM   1436  N   VAL A  89      19.018 -15.916 -22.883  1.00 96.93           N  
ATOM   1437  H   VAL A  89      19.396 -15.456 -23.698  1.00 96.93           H  
ATOM   1438  CA  VAL A  89      17.676 -15.540 -22.434  1.00 96.93           C  
ATOM   1439  HA  VAL A  89      17.707 -15.367 -21.358  1.00 96.93           H  
ATOM   1440  C   VAL A  89      16.703 -16.687 -22.706  1.00 96.93           C  
ATOM   1441  CB  VAL A  89      17.203 -14.244 -23.116  1.00 96.93           C  
ATOM   1442  HB  VAL A  89      17.178 -14.397 -24.195  1.00 96.93           H  
ATOM   1443  O   VAL A  89      16.543 -17.132 -23.841  1.00 96.93           O  
ATOM   1444  CG1 VAL A  89      15.801 -13.856 -22.632  1.00 96.93           C  
ATOM   1445 HG11 VAL A  89      15.794 -13.718 -21.550  1.00 96.93           H  
ATOM   1446 HG12 VAL A  89      15.075 -14.621 -22.909  1.00 96.93           H  
ATOM   1447 HG13 VAL A  89      15.503 -12.927 -23.119  1.00 96.93           H  
ATOM   1448  CG2 VAL A  89      18.141 -13.065 -22.826  1.00 96.93           C  
ATOM   1449 HG21 VAL A  89      19.147 -13.278 -23.187  1.00 96.93           H  
ATOM   1450 HG22 VAL A  89      17.786 -12.180 -23.353  1.00 96.93           H  
ATOM   1451 HG23 VAL A  89      18.171 -12.861 -21.755  1.00 96.93           H  
ATOM   1452  N   LYS A  90      16.000 -17.147 -21.668  1.00 95.59           N  
ATOM   1453  H   LYS A  90      16.164 -16.740 -20.759  1.00 95.59           H  
ATOM   1454  CA  LYS A  90      14.956 -18.169 -21.801  1.00 95.59           C  
ATOM   1455  HA  LYS A  90      15.260 -18.896 -22.553  1.00 95.59           H  
ATOM   1456  C   LYS A  90      13.660 -17.526 -22.290  1.00 95.59           C  
ATOM   1457  CB  LYS A  90      14.761 -18.912 -20.474  1.00 95.59           C  
ATOM   1458  HB2 LYS A  90      13.935 -19.612 -20.601  1.00 95.59           H  
ATOM   1459  HB3 LYS A  90      14.493 -18.202 -19.691  1.00 95.59           H  
ATOM   1460  O   LYS A  90      12.844 -17.093 -21.478  1.00 95.59           O  
ATOM   1461  CG  LYS A  90      16.017 -19.687 -20.055  1.00 95.59           C  
ATOM   1462  HG2 LYS A  90      16.366 -20.288 -20.895  1.00 95.59           H  
ATOM   1463  HG3 LYS A  90      16.803 -18.992 -19.760  1.00 95.59           H  
ATOM   1464  CD  LYS A  90      15.681 -20.613 -18.885  1.00 95.59           C  
ATOM   1465  HD2 LYS A  90      15.365 -20.010 -18.033  1.00 95.59           H  
ATOM   1466  HD3 LYS A  90      14.865 -21.272 -19.184  1.00 95.59           H  
ATOM   1467  CE  LYS A  90      16.891 -21.455 -18.486  1.00 95.59           C  
ATOM   1468  HE2 LYS A  90      17.675 -20.794 -18.118  1.00 95.59           H  
ATOM   1469  HE3 LYS A  90      17.267 -21.955 -19.378  1.00 95.59           H  
ATOM   1470  NZ  LYS A  90      16.514 -22.460 -17.461  1.00 95.59           N  
ATOM   1471  HZ1 LYS A  90      17.304 -23.044 -17.226  1.00 95.59           H  
ATOM   1472  HZ2 LYS A  90      15.790 -23.062 -17.827  1.00 95.59           H  
ATOM   1473  HZ3 LYS A  90      16.160 -22.014 -16.627  1.00 95.59           H  
ATOM   1474  N   LYS A  91      13.487 -17.462 -23.614  1.00 93.93           N  
ATOM   1475  H   LYS A  91      14.257 -17.781 -24.185  1.00 93.93           H  
ATOM   1476  CA  LYS A  91      12.345 -16.814 -24.284  1.00 93.93           C  
ATOM   1477  HA  LYS A  91      12.417 -15.738 -24.127  1.00 93.93           H  
ATOM   1478  C   LYS A  91      10.986 -17.244 -23.722  1.00 93.93           C  
ATOM   1479  CB  LYS A  91      12.421 -17.103 -25.791  1.00 93.93           C  
ATOM   1480  HB2 LYS A  91      13.427 -16.889 -26.151  1.00 93.93           H  
ATOM   1481  HB3 LYS A  91      12.219 -18.160 -25.968  1.00 93.93           H  
ATOM   1482  O   LYS A  91      10.168 -16.384 -23.412  1.00 93.93           O  
ATOM   1483  CG  LYS A  91      11.410 -16.256 -26.580  1.00 93.93           C  
ATOM   1484  HG2 LYS A  91      10.397 -16.522 -26.279  1.00 93.93           H  
ATOM   1485  HG3 LYS A  91      11.574 -15.199 -26.371  1.00 93.93           H  
ATOM   1486  CD  LYS A  91      11.562 -16.506 -28.083  1.00 93.93           C  
ATOM   1487  HD2 LYS A  91      11.433 -17.571 -28.276  1.00 93.93           H  
ATOM   1488  HD3 LYS A  91      12.560 -16.203 -28.400  1.00 93.93           H  
ATOM   1489  CE  LYS A  91      10.503 -15.715 -28.857  1.00 93.93           C  
ATOM   1490  HE2 LYS A  91      10.639 -14.653 -28.653  1.00 93.93           H  
ATOM   1491  HE3 LYS A  91       9.521 -16.007 -28.487  1.00 93.93           H  
ATOM   1492  NZ  LYS A  91      10.596 -15.979 -30.315  1.00 93.93           N  
ATOM   1493  HZ1 LYS A  91       9.885 -15.468 -30.818  1.00 93.93           H  
ATOM   1494  HZ2 LYS A  91      11.502 -15.711 -30.671  1.00 93.93           H  
ATOM   1495  HZ3 LYS A  91      10.462 -16.964 -30.495  1.00 93.93           H  
ATOM   1496  N   ASP A  92      10.786 -18.544 -23.520  1.00 94.56           N  
ATOM   1497  H   ASP A  92      11.458 -19.195 -23.901  1.00 94.56           H  
ATOM   1498  CA  ASP A  92       9.503 -19.111 -23.071  1.00 94.56           C  
ATOM   1499  HA  ASP A  92       8.705 -18.683 -23.677  1.00 94.56           H  
ATOM   1500  C   ASP A  92       9.171 -18.802 -21.602  1.00 94.56           C  
ATOM   1501  CB  ASP A  92       9.505 -20.628 -23.314  1.00 94.56           C  
ATOM   1502  HB2 ASP A  92      10.222 -21.091 -22.636  1.00 94.56           H  
ATOM   1503  HB3 ASP A  92       8.516 -21.029 -23.093  1.00 94.56           H  
ATOM   1504  O   ASP A  92       8.060 -19.049 -21.145  1.00 94.56           O  
ATOM   1505  CG  ASP A  92       9.868 -20.972 -24.759  1.00 94.56           C  
ATOM   1506  OD1 ASP A  92       9.358 -20.283 -25.672  1.00 94.56           O  
ATOM   1507  OD2 ASP A  92      10.763 -21.827 -24.923  1.00 94.56           O  
ATOM   1508  N   LEU A  93      10.125 -18.242 -20.849  1.00 93.95           N  
ATOM   1509  H   LEU A  93      11.002 -18.019 -21.296  1.00 93.95           H  
ATOM   1510  CA  LEU A  93       9.936 -17.809 -19.462  1.00 93.95           C  
ATOM   1511  HA  LEU A  93       8.988 -18.202 -19.093  1.00 93.95           H  
ATOM   1512  C   LEU A  93       9.815 -16.285 -19.327  1.00 93.95           C  
ATOM   1513  CB  LEU A  93      11.061 -18.376 -18.581  1.00 93.95           C  
ATOM   1514  HB2 LEU A  93      12.005 -17.940 -18.909  1.00 93.95           H  
ATOM   1515  HB3 LEU A  93      10.882 -18.057 -17.554  1.00 93.95           H  
ATOM   1516  O   LEU A  93       9.808 -15.768 -18.207  1.00 93.95           O  
ATOM   1517  CG  LEU A  93      11.186 -19.909 -18.595  1.00 93.95           C  
ATOM   1518  HG  LEU A  93      11.487 -20.244 -19.587  1.00 93.95           H  
ATOM   1519  CD1 LEU A  93      12.279 -20.310 -17.602  1.00 93.95           C  
ATOM   1520 HD11 LEU A  93      12.476 -21.378 -17.699  1.00 93.95           H  
ATOM   1521 HD12 LEU A  93      11.949 -20.091 -16.586  1.00 93.95           H  
ATOM   1522 HD13 LEU A  93      13.181 -19.736 -17.819  1.00 93.95           H  
ATOM   1523  CD2 LEU A  93       9.900 -20.626 -18.187  1.00 93.95           C  
ATOM   1524 HD21 LEU A  93       9.540 -20.256 -17.227  1.00 93.95           H  
ATOM   1525 HD22 LEU A  93       9.131 -20.461 -18.942  1.00 93.95           H  
ATOM   1526 HD23 LEU A  93      10.072 -21.701 -18.125  1.00 93.95           H  
ATOM   1527  N   ILE A  94       9.741 -15.555 -20.445  1.00 95.49           N  
ATOM   1528  H   ILE A  94       9.721 -16.032 -21.335  1.00 95.49           H  
ATOM   1529  CA  ILE A  94       9.478 -14.117 -20.428  1.00 95.49           C  
ATOM   1530  HA  ILE A  94      10.036 -13.682 -19.599  1.00 95.49           H  
ATOM   1531  C   ILE A  94       7.988 -13.899 -20.173  1.00 95.49           C  
ATOM   1532  CB  ILE A  94       9.958 -13.420 -21.719  1.00 95.49           C  
ATOM   1533  HB  ILE A  94       9.444 -13.867 -22.569  1.00 95.49           H  
ATOM   1534  O   ILE A  94       7.150 -14.195 -21.022  1.00 95.49           O  
ATOM   1535  CG1 ILE A  94      11.483 -13.601 -21.904  1.00 95.49           C  
ATOM   1536 HG12 ILE A  94      12.013 -13.123 -21.080  1.00 95.49           H  
ATOM   1537 HG13 ILE A  94      11.724 -14.663 -21.884  1.00 95.49           H  
ATOM   1538  CG2 ILE A  94       9.605 -11.918 -21.667  1.00 95.49           C  
ATOM   1539 HG21 ILE A  94       8.528 -11.780 -21.569  1.00 95.49           H  
ATOM   1540 HG22 ILE A  94       9.902 -11.434 -22.598  1.00 95.49           H  
ATOM   1541 HG23 ILE A  94      10.111 -11.443 -20.827  1.00 95.49           H  
ATOM   1542  CD1 ILE A  94      12.014 -13.042 -23.232  1.00 95.49           C  
ATOM   1543 HD11 ILE A  94      11.991 -11.953 -23.228  1.00 95.49           H  
ATOM   1544 HD12 ILE A  94      11.416 -13.421 -24.061  1.00 95.49           H  
ATOM   1545 HD13 ILE A  94      13.047 -13.362 -23.370  1.00 95.49           H  
ATOM   1546  N   ILE A  95       7.655 -13.322 -19.019  1.00 94.51           N  
ATOM   1547  H   ILE A  95       8.399 -13.121 -18.366  1.00 94.51           H  
ATOM   1548  CA  ILE A  95       6.267 -13.015 -18.647  1.00 94.51           C  
ATOM   1549  HA  ILE A  95       5.598 -13.389 -19.423  1.00 94.51           H  
ATOM   1550  C   ILE A  95       6.096 -11.503 -18.577  1.00 94.51           C  
ATOM   1551  CB  ILE A  95       5.850 -13.715 -17.335  1.00 94.51           C  
ATOM   1552  HB  ILE A  95       6.445 -13.309 -16.517  1.00 94.51           H  
ATOM   1553  O   ILE A  95       6.768 -10.834 -17.791  1.00 94.51           O  
ATOM   1554  CG1 ILE A  95       6.111 -15.238 -17.419  1.00 94.51           C  
ATOM   1555 HG12 ILE A  95       7.172 -15.410 -17.599  1.00 94.51           H  
ATOM   1556 HG13 ILE A  95       5.554 -15.657 -18.258  1.00 94.51           H  
ATOM   1557  CG2 ILE A  95       4.367 -13.424 -17.031  1.00 94.51           C  
ATOM   1558 HG21 ILE A  95       4.089 -13.843 -16.064  1.00 94.51           H  
ATOM   1559 HG22 ILE A  95       3.731 -13.867 -17.798  1.00 94.51           H  
ATOM   1560 HG23 ILE A  95       4.175 -12.352 -16.982  1.00 94.51           H  
ATOM   1561  CD1 ILE A  95       5.749 -16.014 -16.149  1.00 94.51           C  
ATOM   1562 HD11 ILE A  95       6.126 -17.033 -16.228  1.00 94.51           H  
ATOM   1563 HD12 ILE A  95       4.666 -16.058 -16.028  1.00 94.51           H  
ATOM   1564 HD13 ILE A  95       6.195 -15.535 -15.277  1.00 94.51           H  
ATOM   1565  N   LYS A  96       5.177 -10.955 -19.378  1.00 94.55           N  
ATOM   1566  H   LYS A  96       4.646 -11.575 -19.973  1.00 94.55           H  
ATOM   1567  CA  LYS A  96       4.786  -9.543 -19.309  1.00 94.55           C  
ATOM   1568  HA  LYS A  96       5.678  -8.952 -19.103  1.00 94.55           H  
ATOM   1569  C   LYS A  96       3.824  -9.332 -18.145  1.00 94.55           C  
ATOM   1570  CB  LYS A  96       4.212  -9.095 -20.660  1.00 94.55           C  
ATOM   1571  HB2 LYS A  96       3.345  -9.710 -20.904  1.00 94.55           H  
ATOM   1572  HB3 LYS A  96       4.973  -9.260 -21.423  1.00 94.55           H  
ATOM   1573  O   LYS A  96       2.778  -9.964 -18.072  1.00 94.55           O  
ATOM   1574  CG  LYS A  96       3.797  -7.615 -20.680  1.00 94.55           C  
ATOM   1575  HG2 LYS A  96       4.615  -7.003 -20.298  1.00 94.55           H  
ATOM   1576  HG3 LYS A  96       2.922  -7.476 -20.046  1.00 94.55           H  
ATOM   1577  CD  LYS A  96       3.464  -7.187 -22.117  1.00 94.55           C  
ATOM   1578  HD2 LYS A  96       2.762  -7.902 -22.547  1.00 94.55           H  
ATOM   1579  HD3 LYS A  96       4.381  -7.200 -22.707  1.00 94.55           H  
ATOM   1580  CE  LYS A  96       2.843  -5.790 -22.169  1.00 94.55           C  
ATOM   1581  HE2 LYS A  96       3.507  -5.097 -21.652  1.00 94.55           H  
ATOM   1582  HE3 LYS A  96       1.897  -5.820 -21.629  1.00 94.55           H  
ATOM   1583  NZ  LYS A  96       2.616  -5.348 -23.573  1.00 94.55           N  
ATOM   1584  HZ1 LYS A  96       3.472  -5.159 -24.074  1.00 94.55           H  
ATOM   1585  HZ2 LYS A  96       2.081  -4.493 -23.615  1.00 94.55           H  
ATOM   1586  HZ3 LYS A  96       2.126  -6.056 -24.101  1.00 94.55           H  
ATOM   1587  N   LEU A  97       4.181  -8.409 -17.261  1.00 94.48           N  
ATOM   1588  H   LEU A  97       5.067  -7.944 -17.398  1.00 94.48           H  
ATOM   1589  CA  LEU A  97       3.460  -8.090 -16.037  1.00 94.48           C  
ATOM   1590  HA  LEU A  97       2.584  -8.730 -15.931  1.00 94.48           H  
ATOM   1591  C   LEU A  97       3.000  -6.629 -16.103  1.00 94.48           C  
ATOM   1592  CB  LEU A  97       4.376  -8.362 -14.832  1.00 94.48           C  
ATOM   1593  HB2 LEU A  97       5.280  -7.764 -14.942  1.00 94.48           H  
ATOM   1594  HB3 LEU A  97       3.867  -8.035 -13.925  1.00 94.48           H  
ATOM   1595  O   LEU A  97       3.797  -5.713 -15.845  1.00 94.48           O  
ATOM   1596  CG  LEU A  97       4.771  -9.841 -14.673  1.00 94.48           C  
ATOM   1597  HG  LEU A  97       5.114 -10.247 -15.625  1.00 94.48           H  
ATOM   1598  CD1 LEU A  97       5.934  -9.943 -13.690  1.00 94.48           C  
ATOM   1599 HD11 LEU A  97       6.794  -9.424 -14.112  1.00 94.48           H  
ATOM   1600 HD12 LEU A  97       5.661  -9.496 -12.734  1.00 94.48           H  
ATOM   1601 HD13 LEU A  97       6.197 -10.990 -13.543  1.00 94.48           H  
ATOM   1602  CD2 LEU A  97       3.609 -10.693 -14.167  1.00 94.48           C  
ATOM   1603 HD21 LEU A  97       2.812 -10.720 -14.910  1.00 94.48           H  
ATOM   1604 HD22 LEU A  97       3.213 -10.289 -13.235  1.00 94.48           H  
ATOM   1605 HD23 LEU A  97       3.949 -11.715 -14.001  1.00 94.48           H  
ATOM   1606  N   PRO A  98       1.730  -6.378 -16.474  1.00 92.11           N  
ATOM   1607  CA  PRO A  98       1.126  -5.057 -16.383  1.00 92.11           C  
ATOM   1608  HA  PRO A  98       1.606  -4.404 -17.112  1.00 92.11           H  
ATOM   1609  C   PRO A  98       1.268  -4.455 -14.983  1.00 92.11           C  
ATOM   1610  CB  PRO A  98      -0.347  -5.241 -16.761  1.00 92.11           C  
ATOM   1611  HB2 PRO A  98      -0.739  -4.379 -17.302  1.00 92.11           H  
ATOM   1612  HB3 PRO A  98      -0.943  -5.431 -15.869  1.00 92.11           H  
ATOM   1613  O   PRO A  98       1.455  -5.157 -13.981  1.00 92.11           O  
ATOM   1614  CG  PRO A  98      -0.339  -6.496 -17.630  1.00 92.11           C  
ATOM   1615  HG2 PRO A  98      -1.301  -7.009 -17.613  1.00 92.11           H  
ATOM   1616  HG3 PRO A  98      -0.057  -6.238 -18.651  1.00 92.11           H  
ATOM   1617  CD  PRO A  98       0.760  -7.337 -16.991  1.00 92.11           C  
ATOM   1618  HD2 PRO A  98       0.345  -7.924 -16.172  1.00 92.11           H  
ATOM   1619  HD3 PRO A  98       1.201  -7.996 -17.738  1.00 92.11           H  
ATOM   1620  N   LYS A  99       1.162  -3.128 -14.904  1.00 90.51           N  
ATOM   1621  H   LYS A  99       0.927  -2.613 -15.740  1.00 90.51           H  
ATOM   1622  CA  LYS A  99       1.179  -2.428 -13.620  1.00 90.51           C  
ATOM   1623  HA  LYS A  99       2.137  -2.629 -13.140  1.00 90.51           H  
ATOM   1624  C   LYS A  99       0.069  -2.976 -12.718  1.00 90.51           C  
ATOM   1625  CB  LYS A  99       1.031  -0.923 -13.858  1.00 90.51           C  
ATOM   1626  HB2 LYS A  99       0.007  -0.702 -14.158  1.00 90.51           H  
ATOM   1627  HB3 LYS A  99       1.703  -0.622 -14.662  1.00 90.51           H  
ATOM   1628  O   LYS A  99      -1.060  -3.135 -13.161  1.00 90.51           O  
ATOM   1629  CG  LYS A  99       1.393  -0.132 -12.598  1.00 90.51           C  
ATOM   1630  HG2 LYS A  99       0.752  -0.431 -11.769  1.00 90.51           H  
ATOM   1631  HG3 LYS A  99       2.431  -0.337 -12.336  1.00 90.51           H  
ATOM   1632  CD  LYS A  99       1.216   1.363 -12.856  1.00 90.51           C  
ATOM   1633  HD2 LYS A  99       0.163   1.559 -13.058  1.00 90.51           H  
ATOM   1634  HD3 LYS A  99       1.812   1.659 -13.720  1.00 90.51           H  
ATOM   1635  CE  LYS A  99       1.668   2.143 -11.624  1.00 90.51           C  
ATOM   1636  HE2 LYS A  99       1.173   1.718 -10.751  1.00 90.51           H  
ATOM   1637  HE3 LYS A  99       2.742   2.008 -11.498  1.00 90.51           H  
ATOM   1638  NZ  LYS A  99       1.318   3.576 -11.756  1.00 90.51           N  
ATOM   1639  HZ1 LYS A  99       0.315   3.664 -11.836  1.00 90.51           H  
ATOM   1640  HZ2 LYS A  99       1.603   4.088 -10.933  1.00 90.51           H  
ATOM   1641  HZ3 LYS A  99       1.744   3.974 -12.580  1.00 90.51           H  
ATOM   1642  N   TYR A 100       0.423  -3.231 -11.463  1.00 92.63           N  
ATOM   1643  H   TYR A 100       1.397  -3.112 -11.227  1.00 92.63           H  
ATOM   1644  CA  TYR A 100      -0.424  -3.838 -10.437  1.00 92.63           C  
ATOM   1645  HA  TYR A 100       0.193  -3.871  -9.539  1.00 92.63           H  
ATOM   1646  C   TYR A 100      -0.818  -5.301 -10.676  1.00 92.63           C  
ATOM   1647  CB  TYR A 100      -1.625  -2.943 -10.110  1.00 92.63           C  
ATOM   1648  HB2 TYR A 100      -2.145  -3.339  -9.237  1.00 92.63           H  
ATOM   1649  HB3 TYR A 100      -2.314  -2.999 -10.953  1.00 92.63           H  
ATOM   1650  O   TYR A 100      -1.766  -5.770 -10.055  1.00 92.63           O  
ATOM   1651  CG  TYR A 100      -1.299  -1.491  -9.842  1.00 92.63           C  
ATOM   1652  CD1 TYR A 100      -0.438  -1.158  -8.782  1.00 92.63           C  
ATOM   1653  HD1 TYR A 100      -0.020  -1.939  -8.164  1.00 92.63           H  
ATOM   1654  CD2 TYR A 100      -1.882  -0.479 -10.629  1.00 92.63           C  
ATOM   1655  HD2 TYR A 100      -2.563  -0.746 -11.424  1.00 92.63           H  
ATOM   1656  CE1 TYR A 100      -0.167   0.190  -8.496  1.00 92.63           C  
ATOM   1657  HE1 TYR A 100       0.471   0.442  -7.662  1.00 92.63           H  
ATOM   1658  CE2 TYR A 100      -1.607   0.874 -10.352  1.00 92.63           C  
ATOM   1659  HE2 TYR A 100      -2.089   1.652 -10.925  1.00 92.63           H  
ATOM   1660  OH  TYR A 100      -0.481   2.505  -8.993  1.00 92.63           O  
ATOM   1661  HH  TYR A 100      -0.214   2.574  -8.074  1.00 92.63           H  
ATOM   1662  CZ  TYR A 100      -0.759   1.205  -9.276  1.00 92.63           C  
ATOM   1663  N   SER A 101      -0.047  -6.048 -11.480  1.00 93.66           N  
ATOM   1664  H   SER A 101       0.667  -5.598 -12.035  1.00 93.66           H  
ATOM   1665  CA  SER A 101      -0.145  -7.519 -11.511  1.00 93.66           C  
ATOM   1666  HA  SER A 101      -1.080  -7.802 -11.994  1.00 93.66           H  
ATOM   1667  C   SER A 101      -0.132  -8.085 -10.088  1.00 93.66           C  
ATOM   1668  CB  SER A 101       1.015  -8.149 -12.286  1.00 93.66           C  
ATOM   1669  HB2 SER A 101       0.936  -9.234 -12.227  1.00 93.66           H  
ATOM   1670  HB3 SER A 101       1.963  -7.844 -11.842  1.00 93.66           H  
ATOM   1671  O   SER A 101       0.712  -7.687  -9.272  1.00 93.66           O  
ATOM   1672  OG  SER A 101       0.988  -7.765 -13.644  1.00 93.66           O  
ATOM   1673  HG  SER A 101       1.075  -6.811 -13.707  1.00 93.66           H  
ATOM   1674  N   LEU A 102      -1.082  -8.972  -9.793  1.00 94.51           N  
ATOM   1675  H   LEU A 102      -1.712  -9.273 -10.523  1.00 94.51           H  
ATOM   1676  CA  LEU A 102      -1.360  -9.464  -8.449  1.00 94.51           C  
ATOM   1677  HA  LEU A 102      -1.022  -8.715  -7.732  1.00 94.51           H  
ATOM   1678  C   LEU A 102      -0.609 -10.769  -8.183  1.00 94.51           C  
ATOM   1679  CB  LEU A 102      -2.882  -9.630  -8.300  1.00 94.51           C  
ATOM   1680  HB2 LEU A 102      -3.373  -8.708  -8.613  1.00 94.51           H  
ATOM   1681  HB3 LEU A 102      -3.210 -10.417  -8.980  1.00 94.51           H  
ATOM   1682  O   LEU A 102      -0.717 -11.724  -8.944  1.00 94.51           O  
ATOM   1683  CG  LEU A 102      -3.351  -9.974  -6.874  1.00 94.51           C  
ATOM   1684  HG  LEU A 102      -2.825 -10.856  -6.509  1.00 94.51           H  
ATOM   1685  CD1 LEU A 102      -3.100  -8.806  -5.914  1.00 94.51           C  
ATOM   1686 HD11 LEU A 102      -3.453  -7.880  -6.369  1.00 94.51           H  
ATOM   1687 HD12 LEU A 102      -2.037  -8.732  -5.685  1.00 94.51           H  
ATOM   1688 HD13 LEU A 102      -3.667  -8.960  -4.996  1.00 94.51           H  
ATOM   1689  CD2 LEU A 102      -4.848 -10.273  -6.883  1.00 94.51           C  
ATOM   1690 HD21 LEU A 102      -5.407  -9.394  -7.204  1.00 94.51           H  
ATOM   1691 HD22 LEU A 102      -5.059 -11.087  -7.575  1.00 94.51           H  
ATOM   1692 HD23 LEU A 102      -5.182 -10.569  -5.889  1.00 94.51           H  
ATOM   1693  N   PHE A 103       0.118 -10.816  -7.074  1.00 95.05           N  
ATOM   1694  H   PHE A 103       0.191  -9.982  -6.508  1.00 95.05           H  
ATOM   1695  CA  PHE A 103       0.820 -12.003  -6.604  1.00 95.05           C  
ATOM   1696  HA  PHE A 103       0.695 -12.818  -7.317  1.00 95.05           H  
ATOM   1697  C   PHE A 103       0.245 -12.443  -5.267  1.00 95.05           C  
ATOM   1698  CB  PHE A 103       2.316 -11.706  -6.479  1.00 95.05           C  
ATOM   1699  HB2 PHE A 103       2.459 -10.834  -5.842  1.00 95.05           H  
ATOM   1700  HB3 PHE A 103       2.799 -12.553  -5.990  1.00 95.05           H  
ATOM   1701  O   PHE A 103       0.106 -11.613  -4.367  1.00 95.05           O  
ATOM   1702  CG  PHE A 103       2.991 -11.470  -7.812  1.00 95.05           C  
ATOM   1703  CD1 PHE A 103       3.607 -12.544  -8.480  1.00 95.05           C  
ATOM   1704  HD1 PHE A 103       3.604 -13.533  -8.046  1.00 95.05           H  
ATOM   1705  CD2 PHE A 103       2.973 -10.192  -8.404  1.00 95.05           C  
ATOM   1706  HD2 PHE A 103       2.462  -9.377  -7.914  1.00 95.05           H  
ATOM   1707  CE1 PHE A 103       4.231 -12.336  -9.720  1.00 95.05           C  
ATOM   1708  HE1 PHE A 103       4.705 -13.166 -10.222  1.00 95.05           H  
ATOM   1709  CE2 PHE A 103       3.571  -9.993  -9.661  1.00 95.05           C  
ATOM   1710  HE2 PHE A 103       3.509  -9.031 -10.147  1.00 95.05           H  
ATOM   1711  CZ  PHE A 103       4.212 -11.062 -10.310  1.00 95.05           C  
ATOM   1712  HZ  PHE A 103       4.662 -10.923 -11.282  1.00 95.05           H  
ATOM   1713  N   GLU A 104      -0.039 -13.733  -5.125  1.00 95.22           N  
ATOM   1714  H   GLU A 104       0.119 -14.349  -5.909  1.00 95.22           H  
ATOM   1715  CA  GLU A 104      -0.348 -14.365  -3.846  1.00 95.22           C  
ATOM   1716  HA  GLU A 104      -0.660 -13.597  -3.139  1.00 95.22           H  
ATOM   1717  C   GLU A 104       0.898 -15.040  -3.282  1.00 95.22           C  
ATOM   1718  CB  GLU A 104      -1.529 -15.322  -3.989  1.00 95.22           C  
ATOM   1719  HB2 GLU A 104      -2.348 -14.730  -4.396  1.00 95.22           H  
ATOM   1720  HB3 GLU A 104      -1.288 -16.133  -4.677  1.00 95.22           H  
ATOM   1721  O   GLU A 104       1.526 -15.886  -3.917  1.00 95.22           O  
ATOM   1722  CG  GLU A 104      -1.972 -15.885  -2.635  1.00 95.22           C  
ATOM   1723  HG2 GLU A 104      -1.215 -16.580  -2.273  1.00 95.22           H  
ATOM   1724  HG3 GLU A 104      -2.051 -15.066  -1.920  1.00 95.22           H  
ATOM   1725  CD  GLU A 104      -3.332 -16.583  -2.734  1.00 95.22           C  
ATOM   1726  OE1 GLU A 104      -3.395 -17.780  -2.390  1.00 95.22           O  
ATOM   1727  OE2 GLU A 104      -4.313 -15.875  -3.077  1.00 95.22           O  
ATOM   1728  N   LEU A 105       1.268 -14.592  -2.091  1.00 94.27           N  
ATOM   1729  H   LEU A 105       0.641 -13.950  -1.629  1.00 94.27           H  
ATOM   1730  CA  LEU A 105       2.358 -15.093  -1.280  1.00 94.27           C  
ATOM   1731  HA  LEU A 105       3.023 -15.707  -1.887  1.00 94.27           H  
ATOM   1732  C   LEU A 105       1.776 -15.996  -0.172  1.00 94.27           C  
ATOM   1733  CB  LEU A 105       3.158 -13.901  -0.715  1.00 94.27           C  
ATOM   1734  HB2 LEU A 105       2.523 -13.323  -0.043  1.00 94.27           H  
ATOM   1735  HB3 LEU A 105       3.965 -14.348  -0.135  1.00 94.27           H  
ATOM   1736  O   LEU A 105       0.610 -16.388  -0.206  1.00 94.27           O  
ATOM   1737  CG  LEU A 105       3.884 -12.956  -1.686  1.00 94.27           C  
ATOM   1738  HG  LEU A 105       4.492 -13.536  -2.381  1.00 94.27           H  
ATOM   1739  CD1 LEU A 105       2.972 -12.018  -2.478  1.00 94.27           C  
ATOM   1740 HD11 LEU A 105       2.459 -12.592  -3.250  1.00 94.27           H  
ATOM   1741 HD12 LEU A 105       3.558 -11.249  -2.981  1.00 94.27           H  
ATOM   1742 HD13 LEU A 105       2.229 -11.566  -1.821  1.00 94.27           H  
ATOM   1743  CD2 LEU A 105       4.815 -12.057  -0.865  1.00 94.27           C  
ATOM   1744 HD21 LEU A 105       5.347 -11.381  -1.534  1.00 94.27           H  
ATOM   1745 HD22 LEU A 105       4.239 -11.483  -0.140  1.00 94.27           H  
ATOM   1746 HD23 LEU A 105       5.545 -12.683  -0.351  1.00 94.27           H  
ATOM   1747  N   GLU A 106       2.576 -16.310   0.845  1.00 90.61           N  
ATOM   1748  H   GLU A 106       3.492 -15.888   0.903  1.00 90.61           H  
ATOM   1749  CA  GLU A 106       2.163 -17.151   1.963  1.00 90.61           C  
ATOM   1750  HA  GLU A 106       1.883 -18.116   1.540  1.00 90.61           H  
ATOM   1751  C   GLU A 106       0.919 -16.610   2.698  1.00 90.61           C  
ATOM   1752  CB  GLU A 106       3.360 -17.404   2.904  1.00 90.61           C  
ATOM   1753  HB2 GLU A 106       4.215 -17.740   2.317  1.00 90.61           H  
ATOM   1754  HB3 GLU A 106       3.076 -18.234   3.551  1.00 90.61           H  
ATOM   1755  O   GLU A 106       0.697 -15.399   2.782  1.00 90.61           O  
ATOM   1756  CG  GLU A 106       3.809 -16.250   3.827  1.00 90.61           C  
ATOM   1757  HG2 GLU A 106       4.372 -16.702   4.644  1.00 90.61           H  
ATOM   1758  HG3 GLU A 106       2.936 -15.780   4.281  1.00 90.61           H  
ATOM   1759  CD  GLU A 106       4.703 -15.163   3.201  1.00 90.61           C  
ATOM   1760  OE1 GLU A 106       5.350 -14.403   3.959  1.00 90.61           O  
ATOM   1761  OE2 GLU A 106       4.701 -14.937   1.970  1.00 90.61           O  
ATOM   1762  N   ASN A 107       0.107 -17.512   3.259  1.00 87.84           N  
ATOM   1763  H   ASN A 107       0.361 -18.487   3.189  1.00 87.84           H  
ATOM   1764  CA  ASN A 107      -1.070 -17.194   4.083  1.00 87.84           C  
ATOM   1765  HA  ASN A 107      -1.563 -18.141   4.301  1.00 87.84           H  
ATOM   1766  C   ASN A 107      -2.146 -16.331   3.385  1.00 87.84           C  
ATOM   1767  CB  ASN A 107      -0.602 -16.610   5.433  1.00 87.84           C  
ATOM   1768  HB2 ASN A 107      -0.158 -15.629   5.268  1.00 87.84           H  
ATOM   1769  HB3 ASN A 107      -1.460 -16.486   6.094  1.00 87.84           H  
ATOM   1770  O   ASN A 107      -2.854 -15.565   4.043  1.00 87.84           O  
ATOM   1771  CG  ASN A 107       0.397 -17.502   6.143  1.00 87.84           C  
ATOM   1772  ND2 ASN A 107       1.360 -16.934   6.830  1.00 87.84           N  
ATOM   1773 HD21 ASN A 107       2.000 -17.562   7.295  1.00 87.84           H  
ATOM   1774 HD22 ASN A 107       1.438 -15.928   6.879  1.00 87.84           H  
ATOM   1775  OD1 ASN A 107       0.334 -18.716   6.086  1.00 87.84           O  
ATOM   1776  N   GLY A 108      -2.256 -16.405   2.052  1.00 90.66           N  
ATOM   1777  H   GLY A 108      -1.632 -17.017   1.546  1.00 90.66           H  
ATOM   1778  CA  GLY A 108      -3.193 -15.587   1.268  1.00 90.66           C  
ATOM   1779  HA2 GLY A 108      -3.220 -15.970   0.248  1.00 90.66           H  
ATOM   1780  HA3 GLY A 108      -4.193 -15.674   1.694  1.00 90.66           H  
ATOM   1781  C   GLY A 108      -2.814 -14.100   1.211  1.00 90.66           C  
ATOM   1782  O   GLY A 108      -3.619 -13.248   0.808  1.00 90.66           O  
ATOM   1783  N   ARG A 109      -1.592 -13.752   1.634  1.00 94.08           N  
ATOM   1784  H   ARG A 109      -0.971 -14.489   1.938  1.00 94.08           H  
ATOM   1785  CA  ARG A 109      -1.063 -12.393   1.550  1.00 94.08           C  
ATOM   1786  HA  ARG A 109      -1.800 -11.706   1.966  1.00 94.08           H  
ATOM   1787  C   ARG A 109      -0.819 -12.042   0.091  1.00 94.08           C  
ATOM   1788  CB  ARG A 109       0.224 -12.302   2.369  1.00 94.08           C  
ATOM   1789  HB2 ARG A 109       0.957 -12.991   1.949  1.00 94.08           H  
ATOM   1790  HB3 ARG A 109       0.014 -12.602   3.395  1.00 94.08           H  
ATOM   1791  O   ARG A 109      -0.046 -12.692  -0.595  1.00 94.08           O  
ATOM   1792  CG  ARG A 109       0.799 -10.881   2.363  1.00 94.08           C  
ATOM   1793  HG2 ARG A 109       1.045 -10.571   1.347  1.00 94.08           H  
ATOM   1794  HG3 ARG A 109       0.056 -10.194   2.769  1.00 94.08           H  
ATOM   1795  CD  ARG A 109       2.062 -10.826   3.222  1.00 94.08           C  
ATOM   1796  HD2 ARG A 109       2.360  -9.784   3.330  1.00 94.08           H  
ATOM   1797  HD3 ARG A 109       1.834 -11.224   4.211  1.00 94.08           H  
ATOM   1798  NE  ARG A 109       3.163 -11.602   2.618  1.00 94.08           N  
ATOM   1799  HE  ARG A 109       2.911 -12.399   2.050  1.00 94.08           H  
ATOM   1800  NH1 ARG A 109       4.861 -10.705   3.856  1.00 94.08           N  
ATOM   1801 HH11 ARG A 109       4.187 -10.397   4.542  1.00 94.08           H  
ATOM   1802 HH12 ARG A 109       5.824 -10.836   4.134  1.00 94.08           H  
ATOM   1803  NH2 ARG A 109       5.328 -12.288   2.412  1.00 94.08           N  
ATOM   1804 HH21 ARG A 109       4.987 -13.045   1.838  1.00 94.08           H  
ATOM   1805 HH22 ARG A 109       5.866 -12.805   3.093  1.00 94.08           H  
ATOM   1806  CZ  ARG A 109       4.433 -11.531   2.954  1.00 94.08           C  
ATOM   1807  N   LYS A 110      -1.412 -10.953  -0.368  1.00 94.83           N  
ATOM   1808  H   LYS A 110      -1.987 -10.434   0.279  1.00 94.83           H  
ATOM   1809  CA  LYS A 110      -1.359 -10.494  -1.749  1.00 94.83           C  
ATOM   1810  HA  LYS A 110      -0.863 -11.264  -2.340  1.00 94.83           H  
ATOM   1811  C   LYS A 110      -0.537  -9.222  -1.880  1.00 94.83           C  
ATOM   1812  CB  LYS A 110      -2.785 -10.353  -2.290  1.00 94.83           C  
ATOM   1813  HB2 LYS A 110      -3.389  -9.798  -1.572  1.00 94.83           H  
ATOM   1814  HB3 LYS A 110      -2.759  -9.801  -3.229  1.00 94.83           H  
ATOM   1815  O   LYS A 110      -0.605  -8.316  -1.040  1.00 94.83           O  
ATOM   1816  CG  LYS A 110      -3.410 -11.732  -2.548  1.00 94.83           C  
ATOM   1817  HG2 LYS A 110      -2.962 -12.164  -3.443  1.00 94.83           H  
ATOM   1818  HG3 LYS A 110      -3.197 -12.395  -1.709  1.00 94.83           H  
ATOM   1819  CD  LYS A 110      -4.930 -11.658  -2.723  1.00 94.83           C  
ATOM   1820  HD2 LYS A 110      -5.366 -11.186  -1.843  1.00 94.83           H  
ATOM   1821  HD3 LYS A 110      -5.183 -11.079  -3.612  1.00 94.83           H  
ATOM   1822  CE  LYS A 110      -5.447 -13.094  -2.847  1.00 94.83           C  
ATOM   1823  HE2 LYS A 110      -5.093 -13.529  -3.782  1.00 94.83           H  
ATOM   1824  HE3 LYS A 110      -5.002 -13.702  -2.059  1.00 94.83           H  
ATOM   1825  NZ  LYS A 110      -6.920 -13.192  -2.763  1.00 94.83           N  
ATOM   1826  HZ1 LYS A 110      -7.358 -12.689  -3.521  1.00 94.83           H  
ATOM   1827  HZ2 LYS A 110      -7.162 -14.168  -2.861  1.00 94.83           H  
ATOM   1828  HZ3 LYS A 110      -7.263 -12.865  -1.871  1.00 94.83           H  
ATOM   1829  N   ARG A 111       0.239  -9.124  -2.957  1.00 94.84           N  
ATOM   1830  H   ARG A 111       0.245  -9.911  -3.590  1.00 94.84           H  
ATOM   1831  CA  ARG A 111       1.014  -7.930  -3.317  1.00 94.84           C  
ATOM   1832  HA  ARG A 111       0.628  -7.086  -2.744  1.00 94.84           H  
ATOM   1833  C   ARG A 111       0.804  -7.576  -4.781  1.00 94.84           C  
ATOM   1834  CB  ARG A 111       2.508  -8.125  -2.997  1.00 94.84           C  
ATOM   1835  HB2 ARG A 111       3.060  -7.262  -3.371  1.00 94.84           H  
ATOM   1836  HB3 ARG A 111       2.866  -9.001  -3.537  1.00 94.84           H  
ATOM   1837  O   ARG A 111       0.795  -8.447  -5.639  1.00 94.84           O  
ATOM   1838  CG  ARG A 111       2.829  -8.302  -1.501  1.00 94.84           C  
ATOM   1839  HG2 ARG A 111       2.274  -9.154  -1.108  1.00 94.84           H  
ATOM   1840  HG3 ARG A 111       3.892  -8.521  -1.402  1.00 94.84           H  
ATOM   1841  CD  ARG A 111       2.504  -7.052  -0.669  1.00 94.84           C  
ATOM   1842  HD2 ARG A 111       3.109  -6.224  -1.037  1.00 94.84           H  
ATOM   1843  HD3 ARG A 111       1.451  -6.803  -0.798  1.00 94.84           H  
ATOM   1844  NE  ARG A 111       2.760  -7.272   0.770  1.00 94.84           N  
ATOM   1845  HE  ARG A 111       2.924  -8.227   1.055  1.00 94.84           H  
ATOM   1846  NH1 ARG A 111       2.459  -5.114   1.465  1.00 94.84           N  
ATOM   1847 HH11 ARG A 111       2.284  -4.861   0.502  1.00 94.84           H  
ATOM   1848 HH12 ARG A 111       2.387  -4.453   2.226  1.00 94.84           H  
ATOM   1849  NH2 ARG A 111       2.879  -6.702   2.980  1.00 94.84           N  
ATOM   1850 HH21 ARG A 111       2.874  -7.676   3.248  1.00 94.84           H  
ATOM   1851 HH22 ARG A 111       2.851  -6.043   3.746  1.00 94.84           H  
ATOM   1852  CZ  ARG A 111       2.699  -6.367   1.732  1.00 94.84           C  
ATOM   1853  N   MET A 112       0.672  -6.284  -5.055  1.00 95.09           N  
ATOM   1854  H   MET A 112       0.721  -5.631  -4.287  1.00 95.09           H  
ATOM   1855  CA  MET A 112       0.564  -5.754  -6.413  1.00 95.09           C  
ATOM   1856  HA  MET A 112       0.250  -6.545  -7.095  1.00 95.09           H  
ATOM   1857  C   MET A 112       1.916  -5.220  -6.874  1.00 95.09           C  
ATOM   1858  CB  MET A 112      -0.487  -4.644  -6.475  1.00 95.09           C  
ATOM   1859  HB2 MET A 112      -0.510  -4.236  -7.485  1.00 95.09           H  
ATOM   1860  HB3 MET A 112      -0.200  -3.851  -5.785  1.00 95.09           H  
ATOM   1861  O   MET A 112       2.566  -4.460  -6.149  1.00 95.09           O  
ATOM   1862  CG  MET A 112      -1.893  -5.135  -6.131  1.00 95.09           C  
ATOM   1863  HG2 MET A 112      -1.907  -5.495  -5.102  1.00 95.09           H  
ATOM   1864  HG3 MET A 112      -2.143  -5.966  -6.790  1.00 95.09           H  
ATOM   1865  SD  MET A 112      -3.181  -3.873  -6.311  1.00 95.09           S  
ATOM   1866  CE  MET A 112      -2.530  -2.525  -5.295  1.00 95.09           C  
ATOM   1867  HE1 MET A 112      -1.713  -2.032  -5.822  1.00 95.09           H  
ATOM   1868  HE2 MET A 112      -3.319  -1.795  -5.113  1.00 95.09           H  
ATOM   1869  HE3 MET A 112      -2.166  -2.920  -4.347  1.00 95.09           H  
ATOM   1870  N   LEU A 113       2.326  -5.567  -8.089  1.00 94.86           N  
ATOM   1871  H   LEU A 113       1.776  -6.241  -8.603  1.00 94.86           H  
ATOM   1872  CA  LEU A 113       3.570  -5.087  -8.682  1.00 94.86           C  
ATOM   1873  HA  LEU A 113       4.332  -5.056  -7.904  1.00 94.86           H  
ATOM   1874  C   LEU A 113       3.406  -3.665  -9.236  1.00 94.86           C  
ATOM   1875  CB  LEU A 113       4.006  -6.100  -9.747  1.00 94.86           C  
ATOM   1876  HB2 LEU A 113       3.245  -6.136 -10.526  1.00 94.86           H  
ATOM   1877  HB3 LEU A 113       4.063  -7.084  -9.281  1.00 94.86           H  
ATOM   1878  O   LEU A 113       2.978  -3.469 -10.372  1.00 94.86           O  
ATOM   1879  CG  LEU A 113       5.367  -5.776 -10.380  1.00 94.86           C  
ATOM   1880  HG  LEU A 113       5.390  -4.742 -10.722  1.00 94.86           H  
ATOM   1881  CD1 LEU A 113       6.504  -5.995  -9.385  1.00 94.86           C  
ATOM   1882 HD11 LEU A 113       6.418  -5.301  -8.549  1.00 94.86           H  
ATOM   1883 HD12 LEU A 113       7.456  -5.802  -9.879  1.00 94.86           H  
ATOM   1884 HD13 LEU A 113       6.490  -7.019  -9.013  1.00 94.86           H  
ATOM   1885  CD2 LEU A 113       5.581  -6.679 -11.588  1.00 94.86           C  
ATOM   1886 HD21 LEU A 113       6.543  -6.453 -12.047  1.00 94.86           H  
ATOM   1887 HD22 LEU A 113       5.554  -7.723 -11.278  1.00 94.86           H  
ATOM   1888 HD23 LEU A 113       4.794  -6.499 -12.321  1.00 94.86           H  
ATOM   1889  N   ALA A 114       3.755  -2.649  -8.447  1.00 92.82           N  
ATOM   1890  H   ALA A 114       4.146  -2.856  -7.539  1.00 92.82           H  
ATOM   1891  CA  ALA A 114       3.674  -1.254  -8.885  1.00 92.82           C  
ATOM   1892  HA  ALA A 114       2.724  -1.103  -9.398  1.00 92.82           H  
ATOM   1893  C   ALA A 114       4.792  -0.885  -9.877  1.00 92.82           C  
ATOM   1894  CB  ALA A 114       3.696  -0.357  -7.646  1.00 92.82           C  
ATOM   1895  HB1 ALA A 114       2.841  -0.609  -7.019  1.00 92.82           H  
ATOM   1896  HB2 ALA A 114       3.620   0.688  -7.946  1.00 92.82           H  
ATOM   1897  HB3 ALA A 114       4.617  -0.507  -7.083  1.00 92.82           H  
ATOM   1898  O   ALA A 114       4.597  -0.037 -10.749  1.00 92.82           O  
ATOM   1899  N   SER A 115       5.961  -1.516  -9.736  1.00 92.26           N  
ATOM   1900  H   SER A 115       6.041  -2.181  -8.980  1.00 92.26           H  
ATOM   1901  CA  SER A 115       7.074  -1.485 -10.690  1.00 92.26           C  
ATOM   1902  HA  SER A 115       6.684  -1.568 -11.705  1.00 92.26           H  
ATOM   1903  C   SER A 115       8.015  -2.660 -10.424  1.00 92.26           C  
ATOM   1904  CB  SER A 115       7.861  -0.173 -10.554  1.00 92.26           C  
ATOM   1905  HB2 SER A 115       8.572  -0.098 -11.376  1.00 92.26           H  
ATOM   1906  HB3 SER A 115       7.179   0.675 -10.614  1.00 92.26           H  
ATOM   1907  O   SER A 115       7.938  -3.274  -9.363  1.00 92.26           O  
ATOM   1908  OG  SER A 115       8.574  -0.128  -9.330  1.00 92.26           O  
ATOM   1909  HG  SER A 115       7.935  -0.147  -8.614  1.00 92.26           H  
ATOM   1910  N   ALA A 116       8.986  -2.893 -11.307  1.00 93.33           N  
ATOM   1911  H   ALA A 116       8.928  -2.460 -12.218  1.00 93.33           H  
ATOM   1912  CA  ALA A 116      10.061  -3.868 -11.106  1.00 93.33           C  
ATOM   1913  HA  ALA A 116       9.627  -4.868 -11.104  1.00 93.33           H  
ATOM   1914  C   ALA A 116      10.848  -3.717  -9.783  1.00 93.33           C  
ATOM   1915  CB  ALA A 116      11.003  -3.747 -12.307  1.00 93.33           C  
ATOM   1916  HB1 ALA A 116      10.467  -4.002 -13.222  1.00 93.33           H  
ATOM   1917  HB2 ALA A 116      11.835  -4.440 -12.182  1.00 93.33           H  
ATOM   1918  HB3 ALA A 116      11.400  -2.735 -12.381  1.00 93.33           H  
ATOM   1919  O   ALA A 116      11.574  -4.634  -9.414  1.00 93.33           O  
ATOM   1920  N   GLY A 117      10.719  -2.584  -9.075  1.00 92.81           N  
ATOM   1921  H   GLY A 117      10.081  -1.887  -9.431  1.00 92.81           H  
ATOM   1922  CA  GLY A 117      11.367  -2.307  -7.787  1.00 92.81           C  
ATOM   1923  HA2 GLY A 117      11.998  -3.146  -7.494  1.00 92.81           H  
ATOM   1924  HA3 GLY A 117      12.019  -1.443  -7.915  1.00 92.81           H  
ATOM   1925  C   GLY A 117      10.419  -1.992  -6.621  1.00 92.81           C  
ATOM   1926  O   GLY A 117      10.902  -1.639  -5.546  1.00 92.81           O  
ATOM   1927  N   GLU A 118       9.095  -2.052  -6.803  1.00 94.50           N  
ATOM   1928  H   GLU A 118       8.739  -2.446  -7.662  1.00 94.50           H  
ATOM   1929  CA  GLU A 118       8.127  -1.683  -5.757  1.00 94.50           C  
ATOM   1930  HA  GLU A 118       8.607  -1.807  -4.787  1.00 94.50           H  
ATOM   1931  C   GLU A 118       6.888  -2.588  -5.758  1.00 94.50           C  
ATOM   1932  CB  GLU A 118       7.740  -0.192  -5.886  1.00 94.50           C  
ATOM   1933  HB2 GLU A 118       8.656   0.398  -5.913  1.00 94.50           H  
ATOM   1934  HB3 GLU A 118       7.200  -0.032  -6.819  1.00 94.50           H  
ATOM   1935  O   GLU A 118       6.197  -2.722  -6.771  1.00 94.50           O  
ATOM   1936  CG  GLU A 118       6.875   0.298  -4.707  1.00 94.50           C  
ATOM   1937  HG2 GLU A 118       7.385   0.045  -3.777  1.00 94.50           H  
ATOM   1938  HG3 GLU A 118       5.928  -0.241  -4.723  1.00 94.50           H  
ATOM   1939  CD  GLU A 118       6.578   1.814  -4.696  1.00 94.50           C  
ATOM   1940  OE1 GLU A 118       5.575   2.212  -4.063  1.00 94.50           O  
ATOM   1941  OE2 GLU A 118       7.376   2.632  -5.210  1.00 94.50           O  
ATOM   1942  N   LEU A 119       6.582  -3.143  -4.583  1.00 94.95           N  
ATOM   1943  H   LEU A 119       7.190  -2.955  -3.799  1.00 94.95           H  
ATOM   1944  CA  LEU A 119       5.361  -3.885  -4.287  1.00 94.95           C  
ATOM   1945  HA  LEU A 119       4.839  -4.109  -5.217  1.00 94.95           H  
ATOM   1946  C   LEU A 119       4.421  -3.049  -3.413  1.00 94.95           C  
ATOM   1947  CB  LEU A 119       5.701  -5.207  -3.580  1.00 94.95           C  
ATOM   1948  HB2 LEU A 119       4.773  -5.695  -3.283  1.00 94.95           H  
ATOM   1949  HB3 LEU A 119       6.261  -4.965  -2.676  1.00 94.95           H  
ATOM   1950  O   LEU A 119       4.847  -2.331  -2.506  1.00 94.95           O  
ATOM   1951  CG  LEU A 119       6.536  -6.197  -4.402  1.00 94.95           C  
ATOM   1952  HG  LEU A 119       7.473  -5.712  -4.676  1.00 94.95           H  
ATOM   1953  CD1 LEU A 119       6.876  -7.414  -3.548  1.00 94.95           C  
ATOM   1954 HD11 LEU A 119       7.505  -8.095  -4.121  1.00 94.95           H  
ATOM   1955 HD12 LEU A 119       7.433  -7.107  -2.663  1.00 94.95           H  
ATOM   1956 HD13 LEU A 119       5.966  -7.933  -3.247  1.00 94.95           H  
ATOM   1957  CD2 LEU A 119       5.806  -6.659  -5.662  1.00 94.95           C  
ATOM   1958 HD21 LEU A 119       5.687  -5.816  -6.344  1.00 94.95           H  
ATOM   1959 HD22 LEU A 119       6.391  -7.423  -6.173  1.00 94.95           H  
ATOM   1960 HD23 LEU A 119       4.827  -7.067  -5.412  1.00 94.95           H  
ATOM   1961  N   GLN A 120       3.124  -3.201  -3.652  1.00 94.92           N  
ATOM   1962  H   GLN A 120       2.858  -3.799  -4.420  1.00 94.92           H  
ATOM   1963  CA  GLN A 120       2.045  -2.560  -2.901  1.00 94.92           C  
ATOM   1964  HA  GLN A 120       2.463  -1.982  -2.076  1.00 94.92           H  
ATOM   1965  C   GLN A 120       1.127  -3.607  -2.266  1.00 94.92           C  
ATOM   1966  CB  GLN A 120       1.312  -1.587  -3.831  1.00 94.92           C  
ATOM   1967  HB2 GLN A 120       1.045  -2.084  -4.763  1.00 94.92           H  
ATOM   1968  HB3 GLN A 120       0.396  -1.249  -3.347  1.00 94.92           H  
ATOM   1969  O   GLN A 120       1.185  -4.782  -2.625  1.00 94.92           O  
ATOM   1970  CG  GLN A 120       2.220  -0.381  -4.119  1.00 94.92           C  
ATOM   1971  HG2 GLN A 120       3.093  -0.709  -4.683  1.00 94.92           H  
ATOM   1972  HG3 GLN A 120       2.576   0.035  -3.177  1.00 94.92           H  
ATOM   1973  CD  GLN A 120       1.543   0.739  -4.892  1.00 94.92           C  
ATOM   1974  NE2 GLN A 120       2.292   1.758  -5.256  1.00 94.92           N  
ATOM   1975 HE21 GLN A 120       3.262   1.802  -4.978  1.00 94.92           H  
ATOM   1976 HE22 GLN A 120       1.816   2.531  -5.700  1.00 94.92           H  
ATOM   1977  OE1 GLN A 120       0.356   0.748  -5.164  1.00 94.92           O  
ATOM   1978  N   LYS A 121       0.325  -3.221  -1.268  1.00 94.59           N  
ATOM   1979  H   LYS A 121       0.212  -2.233  -1.092  1.00 94.59           H  
ATOM   1980  CA  LYS A 121      -0.606  -4.150  -0.599  1.00 94.59           C  
ATOM   1981  HA  LYS A 121      -0.089  -5.047  -0.260  1.00 94.59           H  
ATOM   1982  C   LYS A 121      -1.693  -4.574  -1.578  1.00 94.59           C  
ATOM   1983  CB  LYS A 121      -1.273  -3.461   0.594  1.00 94.59           C  
ATOM   1984  HB2 LYS A 121      -2.046  -4.113   1.002  1.00 94.59           H  
ATOM   1985  HB3 LYS A 121      -1.760  -2.553   0.238  1.00 94.59           H  
ATOM   1986  O   LYS A 121      -2.300  -3.699  -2.177  1.00 94.59           O  
ATOM   1987  CG  LYS A 121      -0.283  -3.114   1.708  1.00 94.59           C  
ATOM   1988  HG2 LYS A 121       0.578  -2.585   1.300  1.00 94.59           H  
ATOM   1989  HG3 LYS A 121       0.042  -4.023   2.215  1.00 94.59           H  
ATOM   1990  CD  LYS A 121      -1.005  -2.204   2.690  1.00 94.59           C  
ATOM   1991  HD2 LYS A 121      -1.426  -1.370   2.127  1.00 94.59           H  
ATOM   1992  HD3 LYS A 121      -1.821  -2.743   3.171  1.00 94.59           H  
ATOM   1993  CE  LYS A 121      -0.058  -1.635   3.733  1.00 94.59           C  
ATOM   1994  HE2 LYS A 121       0.819  -1.222   3.236  1.00 94.59           H  
ATOM   1995  HE3 LYS A 121       0.244  -2.419   4.427  1.00 94.59           H  
ATOM   1996  NZ  LYS A 121      -0.781  -0.571   4.437  1.00 94.59           N  
ATOM   1997  HZ1 LYS A 121      -0.214  -0.053   5.093  1.00 94.59           H  
ATOM   1998  HZ2 LYS A 121      -1.227   0.077   3.804  1.00 94.59           H  
ATOM   1999  HZ3 LYS A 121      -1.532  -0.962   4.988  1.00 94.59           H  
ATOM   2000  N   GLY A 122      -1.921  -5.875  -1.725  1.00 93.72           N  
ATOM   2001  H   GLY A 122      -1.360  -6.540  -1.212  1.00 93.72           H  
ATOM   2002  CA  GLY A 122      -2.995  -6.435  -2.552  1.00 93.72           C  
ATOM   2003  HA2 GLY A 122      -2.584  -7.213  -3.195  1.00 93.72           H  
ATOM   2004  HA3 GLY A 122      -3.425  -5.664  -3.192  1.00 93.72           H  
ATOM   2005  C   GLY A 122      -4.140  -7.052  -1.745  1.00 93.72           C  
ATOM   2006  O   GLY A 122      -5.040  -7.630  -2.337  1.00 93.72           O  
ATOM   2007  N   ASN A 123      -4.098  -6.974  -0.412  1.00 93.96           N  
ATOM   2008  H   ASN A 123      -3.345  -6.455   0.017  1.00 93.96           H  
ATOM   2009  CA  ASN A 123      -5.223  -7.329   0.452  1.00 93.96           C  
ATOM   2010  HA  ASN A 123      -5.940  -7.934  -0.103  1.00 93.96           H  
ATOM   2011  C   ASN A 123      -5.942  -6.057   0.915  1.00 93.96           C  
ATOM   2012  CB  ASN A 123      -4.743  -8.131   1.674  1.00 93.96           C  
ATOM   2013  HB2 ASN A 123      -5.607  -8.400   2.282  1.00 93.96           H  
ATOM   2014  HB3 ASN A 123      -4.092  -7.497   2.277  1.00 93.96           H  
ATOM   2015  O   ASN A 123      -5.302  -5.017   1.097  1.00 93.96           O  
ATOM   2016  CG  ASN A 123      -3.979  -9.389   1.361  1.00 93.96           C  
ATOM   2017  ND2 ASN A 123      -4.650 -10.487   1.087  1.00 93.96           N  
ATOM   2018 HD21 ASN A 123      -5.659 -10.478   1.116  1.00 93.96           H  
ATOM   2019 HD22 ASN A 123      -4.156 -11.360   0.966  1.00 93.96           H  
ATOM   2020  OD1 ASN A 123      -2.762  -9.383   1.395  1.00 93.96           O  
ATOM   2021  N   GLU A 124      -7.234  -6.191   1.197  1.00 89.76           N  
ATOM   2022  H   GLU A 124      -7.689  -7.080   1.051  1.00 89.76           H  
ATOM   2023  CA  GLU A 124      -8.049  -5.186   1.873  1.00 89.76           C  
ATOM   2024  HA  GLU A 124      -7.414  -4.366   2.207  1.00 89.76           H  
ATOM   2025  C   GLU A 124      -8.717  -5.801   3.112  1.00 89.76           C  
ATOM   2026  CB  GLU A 124      -9.051  -4.617   0.865  1.00 89.76           C  
ATOM   2027  HB2 GLU A 124      -9.735  -5.403   0.545  1.00 89.76           H  
ATOM   2028  HB3 GLU A 124      -8.485  -4.272   0.001  1.00 89.76           H  
ATOM   2029  O   GLU A 124      -9.065  -6.985   3.121  1.00 89.76           O  
ATOM   2030  CG  GLU A 124      -9.849  -3.436   1.430  1.00 89.76           C  
ATOM   2031  HG2 GLU A 124      -9.161  -2.780   1.964  1.00 89.76           H  
ATOM   2032  HG3 GLU A 124     -10.585  -3.809   2.142  1.00 89.76           H  
ATOM   2033  CD  GLU A 124     -10.552  -2.635   0.325  1.00 89.76           C  
ATOM   2034  OE1 GLU A 124     -10.801  -1.436   0.575  1.00 89.76           O  
ATOM   2035  OE2 GLU A 124     -10.755  -3.194  -0.775  1.00 89.76           O  
ATOM   2036  N   LEU A 125      -8.849  -5.008   4.178  1.00 95.15           N  
ATOM   2037  H   LEU A 125      -8.629  -4.027   4.074  1.00 95.15           H  
ATOM   2038  CA  LEU A 125      -9.593  -5.412   5.368  1.00 95.15           C  
ATOM   2039  HA  LEU A 125      -9.385  -6.461   5.580  1.00 95.15           H  
ATOM   2040  C   LEU A 125     -11.089  -5.254   5.090  1.00 95.15           C  
ATOM   2041  CB  LEU A 125      -9.146  -4.572   6.579  1.00 95.15           C  
ATOM   2042  HB2 LEU A 125      -9.206  -3.520   6.303  1.00 95.15           H  
ATOM   2043  HB3 LEU A 125      -8.109  -4.818   6.810  1.00 95.15           H  
ATOM   2044  O   LEU A 125     -11.554  -4.146   4.843  1.00 95.15           O  
ATOM   2045  CG  LEU A 125      -9.999  -4.781   7.847  1.00 95.15           C  
ATOM   2046  HG  LEU A 125     -11.051  -4.608   7.622  1.00 95.15           H  
ATOM   2047  CD1 LEU A 125      -9.836  -6.188   8.422  1.00 95.15           C  
ATOM   2048 HD11 LEU A 125      -8.791  -6.377   8.665  1.00 95.15           H  
ATOM   2049 HD12 LEU A 125     -10.430  -6.279   9.331  1.00 95.15           H  
ATOM   2050 HD13 LEU A 125     -10.195  -6.934   7.712  1.00 95.15           H  
ATOM   2051  CD2 LEU A 125      -9.585  -3.787   8.926  1.00 95.15           C  
ATOM   2052 HD21 LEU A 125      -9.607  -2.770   8.535  1.00 95.15           H  
ATOM   2053 HD22 LEU A 125      -8.587  -4.031   9.290  1.00 95.15           H  
ATOM   2054 HD23 LEU A 125     -10.279  -3.853   9.764  1.00 95.15           H  
ATOM   2055  N   ALA A 126     -11.837  -6.346   5.205  1.00 94.17           N  
ATOM   2056  H   ALA A 126     -11.388  -7.232   5.391  1.00 94.17           H  
ATOM   2057  CA  ALA A 126     -13.292  -6.323   5.189  1.00 94.17           C  
ATOM   2058  HA  ALA A 126     -13.645  -5.385   4.761  1.00 94.17           H  
ATOM   2059  C   ALA A 126     -13.818  -6.427   6.625  1.00 94.17           C  
ATOM   2060  CB  ALA A 126     -13.793  -7.453   4.284  1.00 94.17           C  
ATOM   2061  HB1 ALA A 126     -13.463  -8.418   4.667  1.00 94.17           H  
ATOM   2062  HB2 ALA A 126     -14.883  -7.439   4.254  1.00 94.17           H  
ATOM   2063  HB3 ALA A 126     -13.410  -7.313   3.273  1.00 94.17           H  
ATOM   2064  O   ALA A 126     -13.709  -7.479   7.254  1.00 94.17           O  
ATOM   2065  N   LEU A 127     -14.376  -5.332   7.141  1.00 96.42           N  
ATOM   2066  H   LEU A 127     -14.449  -4.508   6.561  1.00 96.42           H  
ATOM   2067  CA  LEU A 127     -15.065  -5.331   8.429  1.00 96.42           C  
ATOM   2068  HA  LEU A 127     -14.561  -6.032   9.094  1.00 96.42           H  
ATOM   2069  C   LEU A 127     -16.527  -5.777   8.245  1.00 96.42           C  
ATOM   2070  CB  LEU A 127     -15.003  -3.932   9.069  1.00 96.42           C  
ATOM   2071  HB2 LEU A 127     -15.380  -3.206   8.349  1.00 96.42           H  
ATOM   2072  HB3 LEU A 127     -15.672  -3.920   9.930  1.00 96.42           H  
ATOM   2073  O   LEU A 127     -17.186  -5.308   7.313  1.00 96.42           O  
ATOM   2074  CG  LEU A 127     -13.606  -3.489   9.542  1.00 96.42           C  
ATOM   2075  HG  LEU A 127     -12.911  -3.509   8.702  1.00 96.42           H  
ATOM   2076  CD1 LEU A 127     -13.683  -2.055  10.067  1.00 96.42           C  
ATOM   2077 HD11 LEU A 127     -12.694  -1.733  10.393  1.00 96.42           H  
ATOM   2078 HD12 LEU A 127     -14.028  -1.389   9.276  1.00 96.42           H  
ATOM   2079 HD13 LEU A 127     -14.368  -2.003  10.913  1.00 96.42           H  
ATOM   2080  CD2 LEU A 127     -13.065  -4.375  10.665  1.00 96.42           C  
ATOM   2081 HD21 LEU A 127     -12.153  -3.950  11.083  1.00 96.42           H  
ATOM   2082 HD22 LEU A 127     -13.799  -4.466  11.466  1.00 96.42           H  
ATOM   2083 HD23 LEU A 127     -12.835  -5.371  10.287  1.00 96.42           H  
ATOM   2084  N   PRO A 128     -17.074  -6.621   9.139  1.00 97.93           N  
ATOM   2085  CA  PRO A 128     -18.506  -6.892   9.208  1.00 97.93           C  
ATOM   2086  HA  PRO A 128     -18.778  -7.512   8.354  1.00 97.93           H  
ATOM   2087  C   PRO A 128     -19.370  -5.623   9.216  1.00 97.93           C  
ATOM   2088  CB  PRO A 128     -18.693  -7.694  10.499  1.00 97.93           C  
ATOM   2089  HB2 PRO A 128     -18.795  -7.019  11.349  1.00 97.93           H  
ATOM   2090  HB3 PRO A 128     -19.549  -8.366  10.438  1.00 97.93           H  
ATOM   2091  O   PRO A 128     -19.036  -4.630   9.867  1.00 97.93           O  
ATOM   2092  CG  PRO A 128     -17.379  -8.462  10.627  1.00 97.93           C  
ATOM   2093  HG2 PRO A 128     -17.432  -9.371  10.028  1.00 97.93           H  
ATOM   2094  HG3 PRO A 128     -17.150  -8.706  11.664  1.00 97.93           H  
ATOM   2095  CD  PRO A 128     -16.339  -7.520  10.020  1.00 97.93           C  
ATOM   2096  HD2 PRO A 128     -15.612  -8.100   9.451  1.00 97.93           H  
ATOM   2097  HD3 PRO A 128     -15.811  -6.966  10.796  1.00 97.93           H  
ATOM   2098  N   SER A 129     -20.536  -5.675   8.562  1.00 98.00           N  
ATOM   2099  H   SER A 129     -20.736  -6.484   7.992  1.00 98.00           H  
ATOM   2100  CA  SER A 129     -21.433  -4.520   8.390  1.00 98.00           C  
ATOM   2101  HA  SER A 129     -20.920  -3.776   7.780  1.00 98.00           H  
ATOM   2102  C   SER A 129     -21.829  -3.845   9.707  1.00 98.00           C  
ATOM   2103  CB  SER A 129     -22.705  -4.950   7.652  1.00 98.00           C  
ATOM   2104  HB2 SER A 129     -23.282  -5.621   8.288  1.00 98.00           H  
ATOM   2105  HB3 SER A 129     -23.313  -4.075   7.420  1.00 98.00           H  
ATOM   2106  O   SER A 129     -21.964  -2.623   9.741  1.00 98.00           O  
ATOM   2107  OG  SER A 129     -22.367  -5.630   6.459  1.00 98.00           O  
ATOM   2108  HG  SER A 129     -22.415  -5.022   5.718  1.00 98.00           H  
ATOM   2109  N   LYS A 130     -21.949  -4.605  10.808  1.00 98.22           N  
ATOM   2110  H   LYS A 130     -21.815  -5.601  10.708  1.00 98.22           H  
ATOM   2111  CA  LYS A 130     -22.236  -4.059  12.147  1.00 98.22           C  
ATOM   2112  HA  LYS A 130     -23.165  -3.491  12.088  1.00 98.22           H  
ATOM   2113  C   LYS A 130     -21.176  -3.056  12.618  1.00 98.22           C  
ATOM   2114  CB  LYS A 130     -22.454  -5.191  13.176  1.00 98.22           C  
ATOM   2115  HB2 LYS A 130     -23.282  -5.817  12.841  1.00 98.22           H  
ATOM   2116  HB3 LYS A 130     -22.757  -4.729  14.116  1.00 98.22           H  
ATOM   2117  O   LYS A 130     -21.522  -2.014  13.167  1.00 98.22           O  
ATOM   2118  CG  LYS A 130     -21.231  -6.092  13.449  1.00 98.22           C  
ATOM   2119  HG2 LYS A 130     -20.371  -5.473  13.705  1.00 98.22           H  
ATOM   2120  HG3 LYS A 130     -20.996  -6.670  12.555  1.00 98.22           H  
ATOM   2121  CD  LYS A 130     -21.469  -7.048  14.631  1.00 98.22           C  
ATOM   2122  HD2 LYS A 130     -21.731  -6.444  15.500  1.00 98.22           H  
ATOM   2123  HD3 LYS A 130     -22.293  -7.727  14.413  1.00 98.22           H  
ATOM   2124  CE  LYS A 130     -20.191  -7.846  14.938  1.00 98.22           C  
ATOM   2125  HE2 LYS A 130     -19.343  -7.220  14.659  1.00 98.22           H  
ATOM   2126  HE3 LYS A 130     -20.158  -8.735  14.309  1.00 98.22           H  
ATOM   2127  NZ  LYS A 130     -20.044  -8.218  16.374  1.00 98.22           N  
ATOM   2128  HZ1 LYS A 130     -20.058  -7.402  16.970  1.00 98.22           H  
ATOM   2129  HZ2 LYS A 130     -20.746  -8.868  16.697  1.00 98.22           H  
ATOM   2130  HZ3 LYS A 130     -19.129  -8.607  16.548  1.00 98.22           H  
ATOM   2131  N   TYR A 131     -19.901  -3.328  12.341  1.00 98.49           N  
ATOM   2132  H   TYR A 131     -19.686  -4.158  11.808  1.00 98.49           H  
ATOM   2133  CA  TYR A 131     -18.790  -2.459  12.722  1.00 98.49           C  
ATOM   2134  HA  TYR A 131     -18.941  -2.093  13.738  1.00 98.49           H  
ATOM   2135  C   TYR A 131     -18.686  -1.244  11.814  1.00 98.49           C  
ATOM   2136  CB  TYR A 131     -17.481  -3.240  12.662  1.00 98.49           C  
ATOM   2137  HB2 TYR A 131     -16.663  -2.555  12.886  1.00 98.49           H  
ATOM   2138  HB3 TYR A 131     -17.331  -3.583  11.639  1.00 98.49           H  
ATOM   2139  O   TYR A 131     -18.440  -0.143  12.295  1.00 98.49           O  
ATOM   2140  CG  TYR A 131     -17.395  -4.424  13.598  1.00 98.49           C  
ATOM   2141  CD1 TYR A 131     -17.862  -4.357  14.925  1.00 98.49           C  
ATOM   2142  HD1 TYR A 131     -18.276  -3.442  15.322  1.00 98.49           H  
ATOM   2143  CD2 TYR A 131     -16.808  -5.605  13.127  1.00 98.49           C  
ATOM   2144  HD2 TYR A 131     -16.392  -5.623  12.131  1.00 98.49           H  
ATOM   2145  CE1 TYR A 131     -17.741  -5.473  15.772  1.00 98.49           C  
ATOM   2146  HE1 TYR A 131     -18.065  -5.407  16.800  1.00 98.49           H  
ATOM   2147  CE2 TYR A 131     -16.723  -6.733  13.958  1.00 98.49           C  
ATOM   2148  HE2 TYR A 131     -16.271  -7.647  13.603  1.00 98.49           H  
ATOM   2149  OH  TYR A 131     -17.104  -7.781  16.054  1.00 98.49           O  
ATOM   2150  HH  TYR A 131     -17.179  -7.550  16.983  1.00 98.49           H  
ATOM   2151  CZ  TYR A 131     -17.164  -6.665  15.288  1.00 98.49           C  
ATOM   2152  N   VAL A 132     -18.924  -1.425  10.513  1.00 98.01           N  
ATOM   2153  H   VAL A 132     -19.091  -2.364  10.180  1.00 98.01           H  
ATOM   2154  CA  VAL A 132     -18.979  -0.307   9.561  1.00 98.01           C  
ATOM   2155  HA  VAL A 132     -18.040   0.244   9.616  1.00 98.01           H  
ATOM   2156  C   VAL A 132     -20.097   0.665   9.951  1.00 98.01           C  
ATOM   2157  CB  VAL A 132     -19.156  -0.818   8.119  1.00 98.01           C  
ATOM   2158  HB  VAL A 132     -20.084  -1.385   8.046  1.00 98.01           H  
ATOM   2159  O   VAL A 132     -19.856   1.869  10.031  1.00 98.01           O  
ATOM   2160  CG1 VAL A 132     -19.215   0.343   7.118  1.00 98.01           C  
ATOM   2161 HG11 VAL A 132     -19.282  -0.048   6.103  1.00 98.01           H  
ATOM   2162 HG12 VAL A 132     -20.095   0.959   7.301  1.00 98.01           H  
ATOM   2163 HG13 VAL A 132     -18.320   0.958   7.206  1.00 98.01           H  
ATOM   2164  CG2 VAL A 132     -17.993  -1.734   7.710  1.00 98.01           C  
ATOM   2165 HG21 VAL A 132     -18.123  -2.063   6.679  1.00 98.01           H  
ATOM   2166 HG22 VAL A 132     -17.046  -1.202   7.799  1.00 98.01           H  
ATOM   2167 HG23 VAL A 132     -17.966  -2.623   8.340  1.00 98.01           H  
ATOM   2168  N   ASN A 133     -21.290   0.148  10.267  1.00 98.10           N  
ATOM   2169  H   ASN A 133     -21.430  -0.848  10.167  1.00 98.10           H  
ATOM   2170  CA  ASN A 133     -22.417   0.955  10.735  1.00 98.10           C  
ATOM   2171  HA  ASN A 133     -22.623   1.730   9.997  1.00 98.10           H  
ATOM   2172  C   ASN A 133     -22.097   1.664  12.059  1.00 98.10           C  
ATOM   2173  CB  ASN A 133     -23.660   0.059  10.865  1.00 98.10           C  
ATOM   2174  HB2 ASN A 133     -23.493  -0.698  11.631  1.00 98.10           H  
ATOM   2175  HB3 ASN A 133     -23.854  -0.443   9.917  1.00 98.10           H  
ATOM   2176  O   ASN A 133     -22.304   2.870  12.180  1.00 98.10           O  
ATOM   2177  CG  ASN A 133     -24.889   0.882  11.212  1.00 98.10           C  
ATOM   2178  ND2 ASN A 133     -25.632   0.508  12.227  1.00 98.10           N  
ATOM   2179 HD21 ASN A 133     -26.430   1.091  12.437  1.00 98.10           H  
ATOM   2180 HD22 ASN A 133     -25.398  -0.291  12.798  1.00 98.10           H  
ATOM   2181  OD1 ASN A 133     -25.183   1.878  10.578  1.00 98.10           O  
ATOM   2182  N   PHE A 134     -21.530   0.944  13.031  1.00 98.60           N  
ATOM   2183  H   PHE A 134     -21.404  -0.050  12.899  1.00 98.60           H  
ATOM   2184  CA  PHE A 134     -21.115   1.526  14.305  1.00 98.60           C  
ATOM   2185  HA  PHE A 134     -21.982   1.980  14.784  1.00 98.60           H  
ATOM   2186  C   PHE A 134     -20.085   2.649  14.131  1.00 98.60           C  
ATOM   2187  CB  PHE A 134     -20.591   0.419  15.222  1.00 98.60           C  
ATOM   2188  HB2 PHE A 134     -21.417  -0.245  15.477  1.00 98.60           H  
ATOM   2189  HB3 PHE A 134     -19.842  -0.167  14.689  1.00 98.60           H  
ATOM   2190  O   PHE A 134     -20.302   3.737  14.654  1.00 98.60           O  
ATOM   2191  CG  PHE A 134     -19.971   0.952  16.495  1.00 98.60           C  
ATOM   2192  CD1 PHE A 134     -18.578   1.136  16.564  1.00 98.60           C  
ATOM   2193  HD1 PHE A 134     -17.947   0.858  15.732  1.00 98.60           H  
ATOM   2194  CD2 PHE A 134     -20.783   1.313  17.585  1.00 98.60           C  
ATOM   2195  HD2 PHE A 134     -21.852   1.165  17.546  1.00 98.60           H  
ATOM   2196  CE1 PHE A 134     -18.000   1.687  17.717  1.00 98.60           C  
ATOM   2197  HE1 PHE A 134     -16.929   1.815  17.766  1.00 98.60           H  
ATOM   2198  CE2 PHE A 134     -20.200   1.862  18.740  1.00 98.60           C  
ATOM   2199  HE2 PHE A 134     -20.817   2.118  19.589  1.00 98.60           H  
ATOM   2200  CZ  PHE A 134     -18.809   2.053  18.806  1.00 98.60           C  
ATOM   2201  HZ  PHE A 134     -18.364   2.464  19.700  1.00 98.60           H  
ATOM   2202  N   LEU A 135     -19.010   2.446  13.358  1.00 98.32           N  
ATOM   2203  H   LEU A 135     -18.881   1.535  12.941  1.00 98.32           H  
ATOM   2204  CA  LEU A 135     -18.005   3.487  13.105  1.00 98.32           C  
ATOM   2205  HA  LEU A 135     -17.601   3.829  14.058  1.00 98.32           H  
ATOM   2206  C   LEU A 135     -18.615   4.715  12.426  1.00 98.32           C  
ATOM   2207  CB  LEU A 135     -16.875   2.936  12.218  1.00 98.32           C  
ATOM   2208  HB2 LEU A 135     -16.294   3.776  11.837  1.00 98.32           H  
ATOM   2209  HB3 LEU A 135     -17.322   2.430  11.362  1.00 98.32           H  
ATOM   2210  O   LEU A 135     -18.288   5.850  12.784  1.00 98.32           O  
ATOM   2211  CG  LEU A 135     -15.903   1.974  12.914  1.00 98.32           C  
ATOM   2212  HG  LEU A 135     -16.465   1.141  13.337  1.00 98.32           H  
ATOM   2213  CD1 LEU A 135     -14.915   1.441  11.871  1.00 98.32           C  
ATOM   2214 HD11 LEU A 135     -14.215   0.750  12.341  1.00 98.32           H  
ATOM   2215 HD12 LEU A 135     -14.359   2.265  11.424  1.00 98.32           H  
ATOM   2216 HD13 LEU A 135     -15.462   0.904  11.096  1.00 98.32           H  
ATOM   2217  CD2 LEU A 135     -15.112   2.655  14.035  1.00 98.32           C  
ATOM   2218 HD21 LEU A 135     -14.403   1.946  14.464  1.00 98.32           H  
ATOM   2219 HD22 LEU A 135     -14.572   3.519  13.650  1.00 98.32           H  
ATOM   2220 HD23 LEU A 135     -15.782   2.968  14.835  1.00 98.32           H  
ATOM   2221  N   TYR A 136     -19.515   4.504  11.462  1.00 97.79           N  
ATOM   2222  H   TYR A 136     -19.740   3.554  11.206  1.00 97.79           H  
ATOM   2223  CA  TYR A 136     -20.224   5.594  10.801  1.00 97.79           C  
ATOM   2224  HA  TYR A 136     -19.491   6.270  10.360  1.00 97.79           H  
ATOM   2225  C   TYR A 136     -21.050   6.413  11.801  1.00 97.79           C  
ATOM   2226  CB  TYR A 136     -21.097   5.040   9.670  1.00 97.79           C  
ATOM   2227  HB2 TYR A 136     -21.750   4.260  10.061  1.00 97.79           H  
ATOM   2228  HB3 TYR A 136     -20.455   4.582   8.917  1.00 97.79           H  
ATOM   2229  O   TYR A 136     -20.875   7.630  11.873  1.00 97.79           O  
ATOM   2230  CG  TYR A 136     -21.946   6.110   9.016  1.00 97.79           C  
ATOM   2231  CD1 TYR A 136     -23.293   6.270   9.398  1.00 97.79           C  
ATOM   2232  HD1 TYR A 136     -23.730   5.604  10.127  1.00 97.79           H  
ATOM   2233  CD2 TYR A 136     -21.375   6.975   8.064  1.00 97.79           C  
ATOM   2234  HD2 TYR A 136     -20.342   6.842   7.778  1.00 97.79           H  
ATOM   2235  CE1 TYR A 136     -24.068   7.298   8.831  1.00 97.79           C  
ATOM   2236  HE1 TYR A 136     -25.103   7.422   9.115  1.00 97.79           H  
ATOM   2237  CE2 TYR A 136     -22.152   7.993   7.480  1.00 97.79           C  
ATOM   2238  HE2 TYR A 136     -21.718   8.640   6.732  1.00 97.79           H  
ATOM   2239  OH  TYR A 136     -24.254   9.133   7.297  1.00 97.79           O  
ATOM   2240  HH  TYR A 136     -23.797   9.537   6.556  1.00 97.79           H  
ATOM   2241  CZ  TYR A 136     -23.501   8.155   7.867  1.00 97.79           C  
ATOM   2242  N   LEU A 137     -21.895   5.760  12.605  1.00 98.03           N  
ATOM   2243  H   LEU A 137     -21.963   4.756  12.519  1.00 98.03           H  
ATOM   2244  CA  LEU A 137     -22.756   6.434  13.580  1.00 98.03           C  
ATOM   2245  HA  LEU A 137     -23.286   7.244  13.079  1.00 98.03           H  
ATOM   2246  C   LEU A 137     -21.947   7.092  14.704  1.00 98.03           C  
ATOM   2247  CB  LEU A 137     -23.784   5.433  14.141  1.00 98.03           C  
ATOM   2248  HB2 LEU A 137     -24.321   5.914  14.959  1.00 98.03           H  
ATOM   2249  HB3 LEU A 137     -23.248   4.579  14.556  1.00 98.03           H  
ATOM   2250  O   LEU A 137     -22.152   8.269  14.995  1.00 98.03           O  
ATOM   2251  CG  LEU A 137     -24.820   4.920  13.122  1.00 98.03           C  
ATOM   2252  HG  LEU A 137     -24.313   4.440  12.285  1.00 98.03           H  
ATOM   2253  CD1 LEU A 137     -25.727   3.892  13.796  1.00 98.03           C  
ATOM   2254 HD11 LEU A 137     -25.124   3.059  14.158  1.00 98.03           H  
ATOM   2255 HD12 LEU A 137     -26.259   4.343  14.633  1.00 98.03           H  
ATOM   2256 HD13 LEU A 137     -26.446   3.507  13.073  1.00 98.03           H  
ATOM   2257  CD2 LEU A 137     -25.699   6.044  12.565  1.00 98.03           C  
ATOM   2258 HD21 LEU A 137     -25.097   6.741  11.983  1.00 98.03           H  
ATOM   2259 HD22 LEU A 137     -26.461   5.617  11.913  1.00 98.03           H  
ATOM   2260 HD23 LEU A 137     -26.179   6.574  13.388  1.00 98.03           H  
ATOM   2261  N   ALA A 138     -20.979   6.379  15.282  1.00 98.21           N  
ATOM   2262  H   ALA A 138     -20.851   5.419  14.995  1.00 98.21           H  
ATOM   2263  CA  ALA A 138     -20.134   6.882  16.360  1.00 98.21           C  
ATOM   2264  HA  ALA A 138     -20.775   7.218  17.176  1.00 98.21           H  
ATOM   2265  C   ALA A 138     -19.299   8.092  15.910  1.00 98.21           C  
ATOM   2266  CB  ALA A 138     -19.260   5.734  16.878  1.00 98.21           C  
ATOM   2267  HB1 ALA A 138     -18.642   6.084  17.705  1.00 98.21           H  
ATOM   2268  HB2 ALA A 138     -19.891   4.918  17.233  1.00 98.21           H  
ATOM   2269  HB3 ALA A 138     -18.620   5.359  16.080  1.00 98.21           H  
ATOM   2270  O   ALA A 138     -19.256   9.100  16.607  1.00 98.21           O  
ATOM   2271  N   SER A 139     -18.708   8.071  14.709  1.00 97.80           N  
ATOM   2272  H   SER A 139     -18.770   7.228  14.156  1.00 97.80           H  
ATOM   2273  CA  SER A 139     -17.940   9.221  14.187  1.00 97.80           C  
ATOM   2274  HA  SER A 139     -17.232   9.528  14.957  1.00 97.80           H  
ATOM   2275  C   SER A 139     -18.794  10.453  13.854  1.00 97.80           C  
ATOM   2276  CB  SER A 139     -17.129   8.820  12.954  1.00 97.80           C  
ATOM   2277  HB2 SER A 139     -16.447   9.633  12.703  1.00 97.80           H  
ATOM   2278  HB3 SER A 139     -16.539   7.933  13.185  1.00 97.80           H  
ATOM   2279  O   SER A 139     -18.262  11.533  13.586  1.00 97.80           O  
ATOM   2280  OG  SER A 139     -17.968   8.566  11.840  1.00 97.80           O  
ATOM   2281  HG  SER A 139     -18.435   7.748  12.027  1.00 97.80           H  
ATOM   2282  N   LYS A 140     -20.123  10.310  13.838  1.00 96.73           N  
ATOM   2283  H   LYS A 140     -20.495   9.393  14.043  1.00 96.73           H  
ATOM   2284  CA  LYS A 140     -21.089  11.380  13.563  1.00 96.73           C  
ATOM   2285  HA  LYS A 140     -20.556  12.322  13.435  1.00 96.73           H  
ATOM   2286  C   LYS A 140     -22.014  11.653  14.742  1.00 96.73           C  
ATOM   2287  CB  LYS A 140     -21.883  11.058  12.278  1.00 96.73           C  
ATOM   2288  HB2 LYS A 140     -22.438  10.134  12.437  1.00 96.73           H  
ATOM   2289  HB3 LYS A 140     -22.607  11.850  12.088  1.00 96.73           H  
ATOM   2290  O   LYS A 140     -23.006  12.339  14.537  1.00 96.73           O  
ATOM   2291  CG  LYS A 140     -21.021  10.893  11.020  1.00 96.73           C  
ATOM   2292  HG2 LYS A 140     -21.671  10.639  10.183  1.00 96.73           H  
ATOM   2293  HG3 LYS A 140     -20.323  10.069  11.166  1.00 96.73           H  
ATOM   2294  CD  LYS A 140     -20.233  12.161  10.676  1.00 96.73           C  
ATOM   2295  HD2 LYS A 140     -20.920  12.974  10.440  1.00 96.73           H  
ATOM   2296  HD3 LYS A 140     -19.616  12.442  11.529  1.00 96.73           H  
ATOM   2297  CE  LYS A 140     -19.321  11.857   9.491  1.00 96.73           C  
ATOM   2298  HE2 LYS A 140     -18.905  10.861   9.645  1.00 96.73           H  
ATOM   2299  HE3 LYS A 140     -19.910  11.840   8.575  1.00 96.73           H  
ATOM   2300  NZ  LYS A 140     -18.217  12.840   9.422  1.00 96.73           N  
ATOM   2301  HZ1 LYS A 140     -18.573  13.776   9.291  1.00 96.73           H  
ATOM   2302  HZ2 LYS A 140     -17.709  12.801  10.294  1.00 96.73           H  
ATOM   2303  HZ3 LYS A 140     -17.576  12.596   8.681  1.00 96.73           H  
ATOM   2304  N   TYR A 141     -21.685  11.173  15.940  1.00 95.79           N  
ATOM   2305  H   TYR A 141     -20.837  10.628  16.008  1.00 95.79           H  
ATOM   2306  CA  TYR A 141     -22.578  11.116  17.099  1.00 95.79           C  
ATOM   2307  HA  TYR A 141     -23.315  10.333  16.918  1.00 95.79           H  
ATOM   2308  C   TYR A 141     -23.362  12.414  17.389  1.00 95.79           C  
ATOM   2309  CB  TYR A 141     -21.728  10.695  18.303  1.00 95.79           C  
ATOM   2310  HB2 TYR A 141     -21.148   9.812  18.036  1.00 95.79           H  
ATOM   2311  HB3 TYR A 141     -21.026  11.491  18.551  1.00 95.79           H  
ATOM   2312  O   TYR A 141     -24.577  12.373  17.570  1.00 95.79           O  
ATOM   2313  CG  TYR A 141     -22.539  10.334  19.521  1.00 95.79           C  
ATOM   2314  CD1 TYR A 141     -22.693  11.261  20.568  1.00 95.79           C  
ATOM   2315  HD1 TYR A 141     -22.213  12.227  20.518  1.00 95.79           H  
ATOM   2316  CD2 TYR A 141     -23.140   9.063  19.600  1.00 95.79           C  
ATOM   2317  HD2 TYR A 141     -23.024   8.352  18.795  1.00 95.79           H  
ATOM   2318  CE1 TYR A 141     -23.471  10.924  21.692  1.00 95.79           C  
ATOM   2319  HE1 TYR A 141     -23.606  11.635  22.494  1.00 95.79           H  
ATOM   2320  CE2 TYR A 141     -23.898   8.719  20.733  1.00 95.79           C  
ATOM   2321  HE2 TYR A 141     -24.358   7.748  20.836  1.00 95.79           H  
ATOM   2322  OH  TYR A 141     -24.857   9.321  22.830  1.00 95.79           O  
ATOM   2323  HH  TYR A 141     -24.859   9.985  23.523  1.00 95.79           H  
ATOM   2324  CZ  TYR A 141     -24.077   9.652  21.773  1.00 95.79           C  
ATOM   2325  N   GLU A 142     -22.710  13.583  17.354  1.00 93.13           N  
ATOM   2326  H   GLU A 142     -21.701  13.566  17.325  1.00 93.13           H  
ATOM   2327  CA  GLU A 142     -23.357  14.889  17.601  1.00 93.13           C  
ATOM   2328  HA  GLU A 142     -24.221  14.732  18.246  1.00 93.13           H  
ATOM   2329  C   GLU A 142     -23.880  15.577  16.326  1.00 93.13           C  
ATOM   2330  CB  GLU A 142     -22.407  15.853  18.338  1.00 93.13           C  
ATOM   2331  HB2 GLU A 142     -23.000  16.709  18.660  1.00 93.13           H  
ATOM   2332  HB3 GLU A 142     -21.655  16.235  17.648  1.00 93.13           H  
ATOM   2333  O   GLU A 142     -24.469  16.652  16.385  1.00 93.13           O  
ATOM   2334  CG  GLU A 142     -21.727  15.275  19.593  1.00 93.13           C  
ATOM   2335  HG2 GLU A 142     -22.459  14.707  20.168  1.00 93.13           H  
ATOM   2336  HG3 GLU A 142     -21.397  16.113  20.205  1.00 93.13           H  
ATOM   2337  CD  GLU A 142     -20.502  14.402  19.285  1.00 93.13           C  
ATOM   2338  OE1 GLU A 142     -19.878  13.883  20.227  1.00 93.13           O  
ATOM   2339  OE2 GLU A 142     -20.116  14.310  18.092  1.00 93.13           O  
ATOM   2340  N   LYS A 143     -23.626  14.995  15.150  1.00 93.28           N  
ATOM   2341  H   LYS A 143     -23.223  14.070  15.193  1.00 93.28           H  
ATOM   2342  CA  LYS A 143     -23.995  15.524  13.822  1.00 93.28           C  
ATOM   2343  HA  LYS A 143     -24.642  16.389  13.963  1.00 93.28           H  
ATOM   2344  C   LYS A 143     -24.838  14.523  13.028  1.00 93.28           C  
ATOM   2345  CB  LYS A 143     -22.744  15.966  13.046  1.00 93.28           C  
ATOM   2346  HB2 LYS A 143     -23.051  16.333  12.066  1.00 93.28           H  
ATOM   2347  HB3 LYS A 143     -22.093  15.103  12.906  1.00 93.28           H  
ATOM   2348  O   LYS A 143     -24.779  14.501  11.793  1.00 93.28           O  
ATOM   2349  CG  LYS A 143     -21.969  17.084  13.750  1.00 93.28           C  
ATOM   2350  HG2 LYS A 143     -22.635  17.929  13.927  1.00 93.28           H  
ATOM   2351  HG3 LYS A 143     -21.591  16.723  14.707  1.00 93.28           H  
ATOM   2352  CD  LYS A 143     -20.788  17.537  12.885  1.00 93.28           C  
ATOM   2353  HD2 LYS A 143     -21.165  17.930  11.940  1.00 93.28           H  
ATOM   2354  HD3 LYS A 143     -20.136  16.684  12.696  1.00 93.28           H  
ATOM   2355  CE  LYS A 143     -20.016  18.625  13.634  1.00 93.28           C  
ATOM   2356  HE2 LYS A 143     -20.703  19.442  13.855  1.00 93.28           H  
ATOM   2357  HE3 LYS A 143     -19.685  18.213  14.587  1.00 93.28           H  
ATOM   2358  NZ  LYS A 143     -18.857  19.122  12.853  1.00 93.28           N  
ATOM   2359  HZ1 LYS A 143     -18.203  18.372  12.678  1.00 93.28           H  
ATOM   2360  HZ2 LYS A 143     -19.169  19.516  11.978  1.00 93.28           H  
ATOM   2361  HZ3 LYS A 143     -18.384  19.848  13.372  1.00 93.28           H  
ATOM   2362  N   LEU A 144     -25.576  13.668  13.734  1.00 93.56           N  
ATOM   2363  H   LEU A 144     -25.549  13.735  14.741  1.00 93.56           H  
ATOM   2364  CA  LEU A 144     -26.505  12.725  13.128  1.00 93.56           C  
ATOM   2365  HA  LEU A 144     -25.958  12.127  12.400  1.00 93.56           H  
ATOM   2366  C   LEU A 144     -27.599  13.484  12.368  1.00 93.56           C  
ATOM   2367  CB  LEU A 144     -27.089  11.790  14.201  1.00 93.56           C  
ATOM   2368  HB2 LEU A 144     -27.901  11.209  13.765  1.00 93.56           H  
ATOM   2369  HB3 LEU A 144     -27.518  12.403  14.994  1.00 93.56           H  
ATOM   2370  O   LEU A 144     -27.962  14.610  12.703  1.00 93.56           O  
ATOM   2371  CG  LEU A 144     -26.067  10.813  14.814  1.00 93.56           C  
ATOM   2372  HG  LEU A 144     -25.202  11.367  15.177  1.00 93.56           H  
ATOM   2373  CD1 LEU A 144     -26.702  10.117  16.008  1.00 93.56           C  
ATOM   2374 HD11 LEU A 144     -26.923  10.867  16.767  1.00 93.56           H  
ATOM   2375 HD12 LEU A 144     -26.016   9.386  16.435  1.00 93.56           H  
ATOM   2376 HD13 LEU A 144     -27.634   9.632  15.716  1.00 93.56           H  
ATOM   2377  CD2 LEU A 144     -25.592   9.750  13.817  1.00 93.56           C  
ATOM   2378 HD21 LEU A 144     -24.916   9.062  14.325  1.00 93.56           H  
ATOM   2379 HD22 LEU A 144     -26.445   9.193  13.429  1.00 93.56           H  
ATOM   2380 HD23 LEU A 144     -25.044  10.219  13.000  1.00 93.56           H  
ATOM   2381  N   LYS A 145     -28.091  12.862  11.297  1.00 92.37           N  
ATOM   2382  H   LYS A 145     -27.797  11.909  11.139  1.00 92.37           H  
ATOM   2383  CA  LYS A 145     -29.188  13.379  10.475  1.00 92.37           C  
ATOM   2384  HA  LYS A 145     -29.493  14.355  10.852  1.00 92.37           H  
ATOM   2385  C   LYS A 145     -30.387  12.444  10.609  1.00 92.37           C  
ATOM   2386  CB  LYS A 145     -28.749  13.529   9.010  1.00 92.37           C  
ATOM   2387  HB2 LYS A 145     -28.427  12.557   8.634  1.00 92.37           H  
ATOM   2388  HB3 LYS A 145     -29.616  13.844   8.430  1.00 92.37           H  
ATOM   2389  O   LYS A 145     -30.216  11.223  10.537  1.00 92.37           O  
ATOM   2390  CG  LYS A 145     -27.620  14.553   8.804  1.00 92.37           C  
ATOM   2391  HG2 LYS A 145     -26.717  14.216   9.313  1.00 92.37           H  
ATOM   2392  HG3 LYS A 145     -27.926  15.513   9.218  1.00 92.37           H  
ATOM   2393  CD  LYS A 145     -27.333  14.711   7.305  1.00 92.37           C  
ATOM   2394  HD2 LYS A 145     -27.018  13.750   6.898  1.00 92.37           H  
ATOM   2395  HD3 LYS A 145     -28.251  15.022   6.806  1.00 92.37           H  
ATOM   2396  CE  LYS A 145     -26.244  15.759   7.062  1.00 92.37           C  
ATOM   2397  HE2 LYS A 145     -26.543  16.682   7.560  1.00 92.37           H  
ATOM   2398  HE3 LYS A 145     -25.319  15.414   7.526  1.00 92.37           H  
ATOM   2399  NZ  LYS A 145     -26.053  15.999   5.609  1.00 92.37           N  
ATOM   2400  HZ1 LYS A 145     -26.918  16.325   5.202  1.00 92.37           H  
ATOM   2401  HZ2 LYS A 145     -25.347  16.703   5.450  1.00 92.37           H  
ATOM   2402  HZ3 LYS A 145     -25.790  15.145   5.139  1.00 92.37           H  
ATOM   2403  N   GLY A 146     -31.579  13.016  10.745  1.00 93.17           N  
ATOM   2404  H   GLY A 146     -31.625  14.014  10.893  1.00 93.17           H  
ATOM   2405  CA  GLY A 146     -32.838  12.289  10.926  1.00 93.17           C  
ATOM   2406  HA2 GLY A 146     -32.653  11.318  11.384  1.00 93.17           H  
ATOM   2407  HA3 GLY A 146     -33.322  12.132   9.962  1.00 93.17           H  
ATOM   2408  C   GLY A 146     -33.797  13.050  11.836  1.00 93.17           C  
ATOM   2409  O   GLY A 146     -33.458  14.146  12.293  1.00 93.17           O  
ATOM   2410  N   SER A 147     -34.967  12.461  12.088  1.00 96.18           N  
ATOM   2411  H   SER A 147     -35.143  11.529  11.741  1.00 96.18           H  
ATOM   2412  CA  SER A 147     -35.879  12.941  13.132  1.00 96.18           C  
ATOM   2413  HA  SER A 147     -36.130  13.980  12.917  1.00 96.18           H  
ATOM   2414  C   SER A 147     -35.214  12.866  14.521  1.00 96.18           C  
ATOM   2415  CB  SER A 147     -37.180  12.125  13.118  1.00 96.18           C  
ATOM   2416  HB2 SER A 147     -37.882  12.547  13.837  1.00 96.18           H  
ATOM   2417  HB3 SER A 147     -37.634  12.158  12.128  1.00 96.18           H  
ATOM   2418  O   SER A 147     -34.225  12.138  14.684  1.00 96.18           O  
ATOM   2419  OG  SER A 147     -36.914  10.788  13.476  1.00 96.18           O  
ATOM   2420  HG  SER A 147     -36.738  10.254  12.698  1.00 96.18           H  
ATOM   2421  N   PRO A 148     -35.700  13.621  15.524  1.00 94.64           N  
ATOM   2422  CA  PRO A 148     -35.227  13.500  16.903  1.00 94.64           C  
ATOM   2423  HA  PRO A 148     -34.204  13.872  16.960  1.00 94.64           H  
ATOM   2424  C   PRO A 148     -35.253  12.053  17.412  1.00 94.64           C  
ATOM   2425  CB  PRO A 148     -36.143  14.410  17.729  1.00 94.64           C  
ATOM   2426  HB2 PRO A 148     -35.617  14.852  18.575  1.00 94.64           H  
ATOM   2427  HB3 PRO A 148     -37.020  13.861  18.073  1.00 94.64           H  
ATOM   2428  O   PRO A 148     -34.247  11.581  17.940  1.00 94.64           O  
ATOM   2429  CG  PRO A 148     -36.583  15.468  16.719  1.00 94.64           C  
ATOM   2430  HG2 PRO A 148     -35.802  16.220  16.607  1.00 94.64           H  
ATOM   2431  HG3 PRO A 148     -37.529  15.929  17.005  1.00 94.64           H  
ATOM   2432  CD  PRO A 148     -36.716  14.661  15.431  1.00 94.64           C  
ATOM   2433  HD2 PRO A 148     -36.558  15.309  14.568  1.00 94.64           H  
ATOM   2434  HD3 PRO A 148     -37.704  14.203  15.390  1.00 94.64           H  
ATOM   2435  N   GLU A 149     -36.343  11.330  17.153  1.00 94.80           N  
ATOM   2436  H   GLU A 149     -37.129  11.777  16.703  1.00 94.80           H  
ATOM   2437  CA  GLU A 149     -36.537   9.936  17.555  1.00 94.80           C  
ATOM   2438  HA  GLU A 149     -36.386   9.849  18.631  1.00 94.80           H  
ATOM   2439  C   GLU A 149     -35.526   9.003  16.865  1.00 94.80           C  
ATOM   2440  CB  GLU A 149     -37.977   9.494  17.222  1.00 94.80           C  
ATOM   2441  HB2 GLU A 149     -38.135   9.534  16.144  1.00 94.80           H  
ATOM   2442  HB3 GLU A 149     -38.070   8.449  17.518  1.00 94.80           H  
ATOM   2443  O   GLU A 149     -34.896   8.167  17.516  1.00 94.80           O  
ATOM   2444  CG  GLU A 149     -39.099  10.275  17.940  1.00 94.80           C  
ATOM   2445  HG2 GLU A 149     -40.012   9.685  17.857  1.00 94.80           H  
ATOM   2446  HG3 GLU A 149     -38.850  10.340  18.999  1.00 94.80           H  
ATOM   2447  CD  GLU A 149     -39.393  11.687  17.388  1.00 94.80           C  
ATOM   2448  OE1 GLU A 149     -40.114  12.440  18.075  1.00 94.80           O  
ATOM   2449  OE2 GLU A 149     -38.886  12.039  16.293  1.00 94.80           O  
ATOM   2450  N   ASP A 150     -35.289   9.181  15.557  1.00 96.39           N  
ATOM   2451  H   ASP A 150     -35.862   9.845  15.056  1.00 96.39           H  
ATOM   2452  CA  ASP A 150     -34.274   8.402  14.831  1.00 96.39           C  
ATOM   2453  HA  ASP A 150     -34.500   7.340  14.923  1.00 96.39           H  
ATOM   2454  C   ASP A 150     -32.864   8.658  15.375  1.00 96.39           C  
ATOM   2455  CB  ASP A 150     -34.212   8.783  13.345  1.00 96.39           C  
ATOM   2456  HB2 ASP A 150     -34.007   9.850  13.258  1.00 96.39           H  
ATOM   2457  HB3 ASP A 150     -33.367   8.259  12.896  1.00 96.39           H  
ATOM   2458  O   ASP A 150     -32.008   7.768  15.370  1.00 96.39           O  
ATOM   2459  CG  ASP A 150     -35.436   8.436  12.511  1.00 96.39           C  
ATOM   2460  OD1 ASP A 150     -36.014   7.354  12.712  1.00 96.39           O  
ATOM   2461  OD2 ASP A 150     -35.713   9.265  11.608  1.00 96.39           O  
ATOM   2462  N   ASN A 151     -32.570   9.900  15.765  1.00 96.92           N  
ATOM   2463  H   ASN A 151     -33.316  10.581  15.772  1.00 96.92           H  
ATOM   2464  CA  ASN A 151     -31.260  10.267  16.290  1.00 96.92           C  
ATOM   2465  HA  ASN A 151     -30.491   9.819  15.661  1.00 96.92           H  
ATOM   2466  C   ASN A 151     -31.049   9.688  17.691  1.00 96.92           C  
ATOM   2467  CB  ASN A 151     -31.082  11.788  16.242  1.00 96.92           C  
ATOM   2468  HB2 ASN A 151     -30.159  12.058  16.757  1.00 96.92           H  
ATOM   2469  HB3 ASN A 151     -31.911  12.255  16.773  1.00 96.92           H  
ATOM   2470  O   ASN A 151     -29.963   9.174  17.949  1.00 96.92           O  
ATOM   2471  CG  ASN A 151     -31.009  12.342  14.828  1.00 96.92           C  
ATOM   2472  ND2 ASN A 151     -31.354  13.598  14.675  1.00 96.92           N  
ATOM   2473 HD21 ASN A 151     -31.771  14.064  15.469  1.00 96.92           H  
ATOM   2474 HD22 ASN A 151     -31.582  13.900  13.739  1.00 96.92           H  
ATOM   2475  OD1 ASN A 151     -30.622  11.685  13.862  1.00 96.92           O  
ATOM   2476  N   GLU A 152     -32.075   9.686  18.543  1.00 96.26           N  
ATOM   2477  H   GLU A 152     -32.937  10.140  18.278  1.00 96.26           H  
ATOM   2478  CA  GLU A 152     -32.035   9.038  19.857  1.00 96.26           C  
ATOM   2479  HA  GLU A 152     -31.224   9.472  20.442  1.00 96.26           H  
ATOM   2480  C   GLU A 152     -31.765   7.532  19.726  1.00 96.26           C  
ATOM   2481  CB  GLU A 152     -33.355   9.317  20.592  1.00 96.26           C  
ATOM   2482  HB2 GLU A 152     -33.522  10.394  20.606  1.00 96.26           H  
ATOM   2483  HB3 GLU A 152     -34.175   8.841  20.055  1.00 96.26           H  
ATOM   2484  O   GLU A 152     -30.867   7.005  20.383  1.00 96.26           O  
ATOM   2485  CG  GLU A 152     -33.321   8.804  22.040  1.00 96.26           C  
ATOM   2486  HG2 GLU A 152     -33.194   7.722  22.030  1.00 96.26           H  
ATOM   2487  HG3 GLU A 152     -32.456   9.240  22.539  1.00 96.26           H  
ATOM   2488  CD  GLU A 152     -34.590   9.144  22.837  1.00 96.26           C  
ATOM   2489  OE1 GLU A 152     -34.546   8.949  24.072  1.00 96.26           O  
ATOM   2490  OE2 GLU A 152     -35.589   9.573  22.218  1.00 96.26           O  
ATOM   2491  N   GLN A 153     -32.436   6.843  18.795  1.00 97.32           N  
ATOM   2492  H   GLN A 153     -33.188   7.310  18.308  1.00 97.32           H  
ATOM   2493  CA  GLN A 153     -32.183   5.421  18.529  1.00 97.32           C  
ATOM   2494  HA  GLN A 153     -32.315   4.862  19.455  1.00 97.32           H  
ATOM   2495  C   GLN A 153     -30.752   5.155  18.036  1.00 97.32           C  
ATOM   2496  CB  GLN A 153     -33.179   4.899  17.489  1.00 97.32           C  
ATOM   2497  HB2 GLN A 153     -33.174   5.554  16.618  1.00 97.32           H  
ATOM   2498  HB3 GLN A 153     -32.860   3.906  17.173  1.00 97.32           H  
ATOM   2499  O   GLN A 153     -30.096   4.213  18.487  1.00 97.32           O  
ATOM   2500  CG  GLN A 153     -34.606   4.789  18.039  1.00 97.32           C  
ATOM   2501  HG2 GLN A 153     -34.608   4.124  18.902  1.00 97.32           H  
ATOM   2502  HG3 GLN A 153     -34.959   5.767  18.366  1.00 97.32           H  
ATOM   2503  CD  GLN A 153     -35.581   4.240  17.003  1.00 97.32           C  
ATOM   2504  NE2 GLN A 153     -36.836   4.083  17.356  1.00 97.32           N  
ATOM   2505 HE21 GLN A 153     -37.159   4.443  18.243  1.00 97.32           H  
ATOM   2506 HE22 GLN A 153     -37.464   3.805  16.615  1.00 97.32           H  
ATOM   2507  OE1 GLN A 153     -35.240   3.908  15.879  1.00 97.32           O  
ATOM   2508  N   LYS A 154     -30.234   5.992  17.127  1.00 97.61           N  
ATOM   2509  H   LYS A 154     -30.831   6.732  16.786  1.00 97.61           H  
ATOM   2510  CA  LYS A 154     -28.846   5.892  16.639  1.00 97.61           C  
ATOM   2511  HA  LYS A 154     -28.663   4.883  16.271  1.00 97.61           H  
ATOM   2512  C   LYS A 154     -27.831   6.139  17.756  1.00 97.61           C  
ATOM   2513  CB  LYS A 154     -28.621   6.904  15.511  1.00 97.61           C  
ATOM   2514  HB2 LYS A 154     -27.552   7.010  15.326  1.00 97.61           H  
ATOM   2515  HB3 LYS A 154     -29.004   7.866  15.852  1.00 97.61           H  
ATOM   2516  O   LYS A 154     -26.805   5.461  17.797  1.00 97.61           O  
ATOM   2517  CG  LYS A 154     -29.306   6.517  14.194  1.00 97.61           C  
ATOM   2518  HG2 LYS A 154     -28.743   5.722  13.704  1.00 97.61           H  
ATOM   2519  HG3 LYS A 154     -30.312   6.149  14.397  1.00 97.61           H  
ATOM   2520  CD  LYS A 154     -29.389   7.745  13.277  1.00 97.61           C  
ATOM   2521  HD2 LYS A 154     -29.782   8.580  13.858  1.00 97.61           H  
ATOM   2522  HD3 LYS A 154     -28.398   8.009  12.908  1.00 97.61           H  
ATOM   2523  CE  LYS A 154     -30.336   7.479  12.106  1.00 97.61           C  
ATOM   2524  HE2 LYS A 154     -31.135   6.833  12.471  1.00 97.61           H  
ATOM   2525  HE3 LYS A 154     -29.808   6.951  11.313  1.00 97.61           H  
ATOM   2526  NZ  LYS A 154     -30.941   8.742  11.618  1.00 97.61           N  
ATOM   2527  HZ1 LYS A 154     -30.282   9.398  11.226  1.00 97.61           H  
ATOM   2528  HZ2 LYS A 154     -31.674   8.559  10.947  1.00 97.61           H  
ATOM   2529  HZ3 LYS A 154     -31.380   9.217  12.394  1.00 97.61           H  
ATOM   2530  N   GLN A 155     -28.099   7.091  18.648  1.00 97.49           N  
ATOM   2531  H   GLN A 155     -28.954   7.619  18.550  1.00 97.49           H  
ATOM   2532  CA  GLN A 155     -27.244   7.379  19.800  1.00 97.49           C  
ATOM   2533  HA  GLN A 155     -26.213   7.483  19.460  1.00 97.49           H  
ATOM   2534  C   GLN A 155     -27.268   6.225  20.799  1.00 97.49           C  
ATOM   2535  CB  GLN A 155     -27.673   8.694  20.462  1.00 97.49           C  
ATOM   2536  HB2 GLN A 155     -27.202   8.776  21.442  1.00 97.49           H  
ATOM   2537  HB3 GLN A 155     -28.754   8.703  20.597  1.00 97.49           H  
ATOM   2538  O   GLN A 155     -26.206   5.735  21.174  1.00 97.49           O  
ATOM   2539  CG  GLN A 155     -27.235   9.889  19.608  1.00 97.49           C  
ATOM   2540  HG2 GLN A 155     -27.623   9.771  18.596  1.00 97.49           H  
ATOM   2541  HG3 GLN A 155     -26.146   9.907  19.550  1.00 97.49           H  
ATOM   2542  CD  GLN A 155     -27.718  11.231  20.137  1.00 97.49           C  
ATOM   2543  NE2 GLN A 155     -27.111  12.316  19.706  1.00 97.49           N  
ATOM   2544 HE21 GLN A 155     -27.458  13.180  20.099  1.00 97.49           H  
ATOM   2545 HE22 GLN A 155     -26.322  12.254  19.079  1.00 97.49           H  
ATOM   2546  OE1 GLN A 155     -28.638  11.351  20.924  1.00 97.49           O  
ATOM   2547  N   LEU A 156     -28.455   5.712  21.135  1.00 97.77           N  
ATOM   2548  H   LEU A 156     -29.291   6.181  20.818  1.00 97.77           H  
ATOM   2549  CA  LEU A 156     -28.615   4.540  21.993  1.00 97.77           C  
ATOM   2550  HA  LEU A 156     -28.191   4.781  22.968  1.00 97.77           H  
ATOM   2551  C   LEU A 156     -27.860   3.325  21.437  1.00 97.77           C  
ATOM   2552  CB  LEU A 156     -30.118   4.251  22.151  1.00 97.77           C  
ATOM   2553  HB2 LEU A 156     -30.611   5.146  22.532  1.00 97.77           H  
ATOM   2554  HB3 LEU A 156     -30.539   4.032  21.170  1.00 97.77           H  
ATOM   2555  O   LEU A 156     -27.165   2.638  22.184  1.00 97.77           O  
ATOM   2556  CG  LEU A 156     -30.429   3.076  23.094  1.00 97.77           C  
ATOM   2557  HG  LEU A 156     -29.940   2.173  22.727  1.00 97.77           H  
ATOM   2558  CD1 LEU A 156     -29.960   3.349  24.526  1.00 97.77           C  
ATOM   2559 HD11 LEU A 156     -28.872   3.387  24.565  1.00 97.77           H  
ATOM   2560 HD12 LEU A 156     -30.370   4.297  24.874  1.00 97.77           H  
ATOM   2561 HD13 LEU A 156     -30.302   2.551  25.186  1.00 97.77           H  
ATOM   2562  CD2 LEU A 156     -31.933   2.816  23.117  1.00 97.77           C  
ATOM   2563 HD21 LEU A 156     -32.457   3.697  23.488  1.00 97.77           H  
ATOM   2564 HD22 LEU A 156     -32.283   2.593  22.109  1.00 97.77           H  
ATOM   2565 HD23 LEU A 156     -32.156   1.967  23.763  1.00 97.77           H  
ATOM   2566  N   PHE A 157     -27.925   3.097  20.120  1.00 98.22           N  
ATOM   2567  H   PHE A 157     -28.563   3.652  19.570  1.00 98.22           H  
ATOM   2568  CA  PHE A 157     -27.151   2.045  19.464  1.00 98.22           C  
ATOM   2569  HA  PHE A 157     -27.428   1.088  19.907  1.00 98.22           H  
ATOM   2570  C   PHE A 157     -25.641   2.223  19.679  1.00 98.22           C  
ATOM   2571  CB  PHE A 157     -27.489   2.000  17.967  1.00 98.22           C  
ATOM   2572  HB2 PHE A 157     -28.545   1.754  17.854  1.00 98.22           H  
ATOM   2573  HB3 PHE A 157     -27.336   2.986  17.528  1.00 98.22           H  
ATOM   2574  O   PHE A 157     -24.960   1.259  20.021  1.00 98.22           O  
ATOM   2575  CG  PHE A 157     -26.662   0.990  17.193  1.00 98.22           C  
ATOM   2576  CD1 PHE A 157     -25.456   1.378  16.574  1.00 98.22           C  
ATOM   2577  HD1 PHE A 157     -25.132   2.406  16.629  1.00 98.22           H  
ATOM   2578  CD2 PHE A 157     -27.070  -0.355  17.139  1.00 98.22           C  
ATOM   2579  HD2 PHE A 157     -27.984  -0.660  17.625  1.00 98.22           H  
ATOM   2580  CE1 PHE A 157     -24.663   0.423  15.913  1.00 98.22           C  
ATOM   2581  HE1 PHE A 157     -23.731   0.720  15.455  1.00 98.22           H  
ATOM   2582  CE2 PHE A 157     -26.273  -1.310  16.483  1.00 98.22           C  
ATOM   2583  HE2 PHE A 157     -26.577  -2.346  16.478  1.00 98.22           H  
ATOM   2584  CZ  PHE A 157     -25.067  -0.923  15.874  1.00 98.22           C  
ATOM   2585  HZ  PHE A 157     -24.442  -1.664  15.398  1.00 98.22           H  
ATOM   2586  N   VAL A 158     -25.102   3.434  19.507  1.00 98.11           N  
ATOM   2587  H   VAL A 158     -25.713   4.205  19.279  1.00 98.11           H  
ATOM   2588  CA  VAL A 158     -23.671   3.697  19.743  1.00 98.11           C  
ATOM   2589  HA  VAL A 158     -23.086   2.986  19.158  1.00 98.11           H  
ATOM   2590  C   VAL A 158     -23.305   3.464  21.209  1.00 98.11           C  
ATOM   2591  CB  VAL A 158     -23.287   5.120  19.293  1.00 98.11           C  
ATOM   2592  HB  VAL A 158     -23.990   5.835  19.721  1.00 98.11           H  
ATOM   2593  O   VAL A 158     -22.299   2.813  21.488  1.00 98.11           O  
ATOM   2594  CG1 VAL A 158     -21.866   5.514  19.724  1.00 98.11           C  
ATOM   2595 HG11 VAL A 158     -21.820   5.610  20.809  1.00 98.11           H  
ATOM   2596 HG12 VAL A 158     -21.152   4.759  19.397  1.00 98.11           H  
ATOM   2597 HG13 VAL A 158     -21.599   6.481  19.297  1.00 98.11           H  
ATOM   2598  CG2 VAL A 158     -23.349   5.238  17.765  1.00 98.11           C  
ATOM   2599 HG21 VAL A 158     -24.339   4.957  17.405  1.00 98.11           H  
ATOM   2600 HG22 VAL A 158     -22.606   4.583  17.309  1.00 98.11           H  
ATOM   2601 HG23 VAL A 158     -23.157   6.269  17.468  1.00 98.11           H  
ATOM   2602  N   GLU A 159     -24.127   3.943  22.140  1.00 97.77           N  
ATOM   2603  H   GLU A 159     -24.934   4.472  21.843  1.00 97.77           H  
ATOM   2604  CA  GLU A 159     -23.898   3.807  23.581  1.00 97.77           C  
ATOM   2605  HA  GLU A 159     -22.913   4.207  23.823  1.00 97.77           H  
ATOM   2606  C   GLU A 159     -23.883   2.340  24.036  1.00 97.77           C  
ATOM   2607  CB  GLU A 159     -24.959   4.632  24.332  1.00 97.77           C  
ATOM   2608  HB2 GLU A 159     -25.950   4.375  23.957  1.00 97.77           H  
ATOM   2609  HB3 GLU A 159     -24.933   4.371  25.389  1.00 97.77           H  
ATOM   2610  O   GLU A 159     -22.987   1.932  24.776  1.00 97.77           O  
ATOM   2611  CG  GLU A 159     -24.741   6.152  24.181  1.00 97.77           C  
ATOM   2612  HG2 GLU A 159     -24.763   6.426  23.126  1.00 97.77           H  
ATOM   2613  HG3 GLU A 159     -25.555   6.674  24.684  1.00 97.77           H  
ATOM   2614  CD  GLU A 159     -23.407   6.591  24.791  1.00 97.77           C  
ATOM   2615  OE1 GLU A 159     -22.592   7.292  24.147  1.00 97.77           O  
ATOM   2616  OE2 GLU A 159     -23.088   6.127  25.909  1.00 97.77           O  
ATOM   2617  N   GLN A 160     -24.802   1.516  23.526  1.00 98.20           N  
ATOM   2618  H   GLN A 160     -25.517   1.913  22.934  1.00 98.20           H  
ATOM   2619  CA  GLN A 160     -24.874   0.081  23.834  1.00 98.20           C  
ATOM   2620  HA  GLN A 160     -24.829  -0.053  24.914  1.00 98.20           H  
ATOM   2621  C   GLN A 160     -23.714  -0.733  23.235  1.00 98.20           C  
ATOM   2622  CB  GLN A 160     -26.215  -0.462  23.322  1.00 98.20           C  
ATOM   2623  HB2 GLN A 160     -26.195  -1.551  23.352  1.00 98.20           H  
ATOM   2624  HB3 GLN A 160     -26.353  -0.152  22.286  1.00 98.20           H  
ATOM   2625  O   GLN A 160     -23.343  -1.778  23.773  1.00 98.20           O  
ATOM   2626  CG  GLN A 160     -27.398   0.021  24.175  1.00 98.20           C  
ATOM   2627  HG2 GLN A 160     -27.294  -0.386  25.181  1.00 98.20           H  
ATOM   2628  HG3 GLN A 160     -27.394   1.108  24.252  1.00 98.20           H  
ATOM   2629  CD  GLN A 160     -28.748  -0.412  23.611  1.00 98.20           C  
ATOM   2630  NE2 GLN A 160     -29.807  -0.300  24.381  1.00 98.20           N  
ATOM   2631 HE21 GLN A 160     -30.685  -0.579  23.966  1.00 98.20           H  
ATOM   2632 HE22 GLN A 160     -29.734   0.097  25.307  1.00 98.20           H  
ATOM   2633  OE1 GLN A 160     -28.888  -0.858  22.483  1.00 98.20           O  
ATOM   2634  N   HIS A 161     -23.113  -0.263  22.140  1.00 98.34           N  
ATOM   2635  H   HIS A 161     -23.463   0.597  21.743  1.00 98.34           H  
ATOM   2636  CA  HIS A 161     -22.112  -1.016  21.378  1.00 98.34           C  
ATOM   2637  HA  HIS A 161     -22.022  -2.010  21.818  1.00 98.34           H  
ATOM   2638  C   HIS A 161     -20.698  -0.428  21.457  1.00 98.34           C  
ATOM   2639  CB  HIS A 161     -22.600  -1.249  19.943  1.00 98.34           C  
ATOM   2640  HB2 HIS A 161     -21.844  -1.809  19.394  1.00 98.34           H  
ATOM   2641  HB3 HIS A 161     -22.736  -0.287  19.448  1.00 98.34           H  
ATOM   2642  O   HIS A 161     -19.860  -0.738  20.616  1.00 98.34           O  
ATOM   2643  CG  HIS A 161     -23.887  -2.028  19.883  1.00 98.34           C  
ATOM   2644  CD2 HIS A 161     -24.037  -3.386  19.933  1.00 98.34           C  
ATOM   2645  HD2 HIS A 161     -23.237  -4.106  20.022  1.00 98.34           H  
ATOM   2646  ND1 HIS A 161     -25.146  -1.489  19.828  1.00 98.34           N  
ATOM   2647  HD1 HIS A 161     -25.350  -0.500  19.845  1.00 98.34           H  
ATOM   2648  CE1 HIS A 161     -26.039  -2.489  19.842  1.00 98.34           C  
ATOM   2649  HE1 HIS A 161     -27.112  -2.364  19.848  1.00 98.34           H  
ATOM   2650  NE2 HIS A 161     -25.406  -3.673  19.882  1.00 98.34           N  
ATOM   2651  N   LYS A 162     -20.376   0.375  22.482  1.00 97.82           N  
ATOM   2652  H   LYS A 162     -21.122   0.667  23.097  1.00 97.82           H  
ATOM   2653  CA  LYS A 162     -19.027   0.956  22.665  1.00 97.82           C  
ATOM   2654  HA  LYS A 162     -18.828   1.629  21.830  1.00 97.82           H  
ATOM   2655  C   LYS A 162     -17.891  -0.075  22.637  1.00 97.82           C  
ATOM   2656  CB  LYS A 162     -18.977   1.763  23.972  1.00 97.82           C  
ATOM   2657  HB2 LYS A 162     -19.395   1.176  24.789  1.00 97.82           H  
ATOM   2658  HB3 LYS A 162     -17.938   1.995  24.206  1.00 97.82           H  
ATOM   2659  O   LYS A 162     -16.814   0.230  22.131  1.00 97.82           O  
ATOM   2660  CG  LYS A 162     -19.743   3.081  23.828  1.00 97.82           C  
ATOM   2661  HG2 LYS A 162     -19.316   3.641  22.996  1.00 97.82           H  
ATOM   2662  HG3 LYS A 162     -20.787   2.872  23.597  1.00 97.82           H  
ATOM   2663  CD  LYS A 162     -19.686   3.928  25.106  1.00 97.82           C  
ATOM   2664  HD2 LYS A 162     -20.297   3.453  25.873  1.00 97.82           H  
ATOM   2665  HD3 LYS A 162     -18.657   4.022  25.454  1.00 97.82           H  
ATOM   2666  CE  LYS A 162     -20.245   5.310  24.765  1.00 97.82           C  
ATOM   2667  HE2 LYS A 162     -19.559   5.825  24.092  1.00 97.82           H  
ATOM   2668  HE3 LYS A 162     -21.182   5.185  24.224  1.00 97.82           H  
ATOM   2669  NZ  LYS A 162     -20.512   6.154  25.945  1.00 97.82           N  
ATOM   2670  HZ1 LYS A 162     -21.340   5.804  26.405  1.00 97.82           H  
ATOM   2671  HZ2 LYS A 162     -20.898   7.024  25.609  1.00 97.82           H  
ATOM   2672  HZ3 LYS A 162     -19.733   6.277  26.575  1.00 97.82           H  
ATOM   2673  N   HIS A 163     -18.146  -1.298  23.106  1.00 97.70           N  
ATOM   2674  H   HIS A 163     -19.071  -1.477  23.469  1.00 97.70           H  
ATOM   2675  CA  HIS A 163     -17.197  -2.418  23.060  1.00 97.70           C  
ATOM   2676  HA  HIS A 163     -16.292  -2.124  23.591  1.00 97.70           H  
ATOM   2677  C   HIS A 163     -16.764  -2.801  21.631  1.00 97.70           C  
ATOM   2678  CB  HIS A 163     -17.803  -3.623  23.795  1.00 97.70           C  
ATOM   2679  HB2 HIS A 163     -17.052  -4.412  23.841  1.00 97.70           H  
ATOM   2680  HB3 HIS A 163     -18.038  -3.337  24.820  1.00 97.70           H  
ATOM   2681  O   HIS A 163     -15.683  -3.356  21.452  1.00 97.70           O  
ATOM   2682  CG  HIS A 163     -19.048  -4.184  23.147  1.00 97.70           C  
ATOM   2683  CD2 HIS A 163     -19.110  -5.274  22.318  1.00 97.70           C  
ATOM   2684  HD2 HIS A 163     -18.277  -5.888  22.012  1.00 97.70           H  
ATOM   2685  ND1 HIS A 163     -20.339  -3.719  23.301  1.00 97.70           N  
ATOM   2686  HD1 HIS A 163     -20.668  -3.037  23.969  1.00 97.70           H  
ATOM   2687  CE1 HIS A 163     -21.152  -4.501  22.574  1.00 97.70           C  
ATOM   2688  HE1 HIS A 163     -22.227  -4.411  22.541  1.00 97.70           H  
ATOM   2689  NE2 HIS A 163     -20.450  -5.455  21.951  1.00 97.70           N  
ATOM   2690  N   TYR A 164     -17.534  -2.442  20.595  1.00 98.65           N  
ATOM   2691  H   TYR A 164     -18.415  -1.979  20.765  1.00 98.65           H  
ATOM   2692  CA  TYR A 164     -17.130  -2.652  19.201  1.00 98.65           C  
ATOM   2693  HA  TYR A 164     -16.920  -3.711  19.052  1.00 98.65           H  
ATOM   2694  C   TYR A 164     -15.840  -1.913  18.839  1.00 98.65           C  
ATOM   2695  CB  TYR A 164     -18.254  -2.234  18.239  1.00 98.65           C  
ATOM   2696  HB2 TYR A 164     -18.594  -1.231  18.497  1.00 98.65           H  
ATOM   2697  HB3 TYR A 164     -17.822  -2.164  17.240  1.00 98.65           H  
ATOM   2698  O   TYR A 164     -15.148  -2.351  17.927  1.00 98.65           O  
ATOM   2699  CG  TYR A 164     -19.456  -3.160  18.127  1.00 98.65           C  
ATOM   2700  CD1 TYR A 164     -19.586  -4.318  18.920  1.00 98.65           C  
ATOM   2701  HD1 TYR A 164     -18.841  -4.590  19.653  1.00 98.65           H  
ATOM   2702  CD2 TYR A 164     -20.447  -2.870  17.169  1.00 98.65           C  
ATOM   2703  HD2 TYR A 164     -20.356  -1.978  16.567  1.00 98.65           H  
ATOM   2704  CE1 TYR A 164     -20.700  -5.160  18.778  1.00 98.65           C  
ATOM   2705  HE1 TYR A 164     -20.782  -6.029  19.414  1.00 98.65           H  
ATOM   2706  CE2 TYR A 164     -21.561  -3.718  17.012  1.00 98.65           C  
ATOM   2707  HE2 TYR A 164     -22.342  -3.477  16.306  1.00 98.65           H  
ATOM   2708  OH  TYR A 164     -22.771  -5.673  17.703  1.00 98.65           O  
ATOM   2709  HH  TYR A 164     -22.887  -6.216  18.486  1.00 98.65           H  
ATOM   2710  CZ  TYR A 164     -21.693  -4.858  17.831  1.00 98.65           C  
ATOM   2711  N   LEU A 165     -15.475  -0.832  19.540  1.00 98.37           N  
ATOM   2712  H   LEU A 165     -16.054  -0.539  20.314  1.00 98.37           H  
ATOM   2713  CA  LEU A 165     -14.177  -0.175  19.349  1.00 98.37           C  
ATOM   2714  HA  LEU A 165     -14.093   0.164  18.316  1.00 98.37           H  
ATOM   2715  C   LEU A 165     -13.018  -1.158  19.587  1.00 98.37           C  
ATOM   2716  CB  LEU A 165     -14.064   1.034  20.299  1.00 98.37           C  
ATOM   2717  HB2 LEU A 165     -13.049   1.428  20.251  1.00 98.37           H  
ATOM   2718  HB3 LEU A 165     -14.226   0.685  21.319  1.00 98.37           H  
ATOM   2719  O   LEU A 165     -12.108  -1.241  18.761  1.00 98.37           O  
ATOM   2720  CG  LEU A 165     -15.044   2.181  20.000  1.00 98.37           C  
ATOM   2721  HG  LEU A 165     -16.049   1.778  19.870  1.00 98.37           H  
ATOM   2722  CD1 LEU A 165     -15.093   3.173  21.158  1.00 98.37           C  
ATOM   2723 HD11 LEU A 165     -14.094   3.568  21.343  1.00 98.37           H  
ATOM   2724 HD12 LEU A 165     -15.434   2.658  22.056  1.00 98.37           H  
ATOM   2725 HD13 LEU A 165     -15.781   3.986  20.925  1.00 98.37           H  
ATOM   2726  CD2 LEU A 165     -14.648   2.960  18.742  1.00 98.37           C  
ATOM   2727 HD21 LEU A 165     -13.645   3.367  18.866  1.00 98.37           H  
ATOM   2728 HD22 LEU A 165     -14.666   2.296  17.878  1.00 98.37           H  
ATOM   2729 HD23 LEU A 165     -15.351   3.776  18.575  1.00 98.37           H  
ATOM   2730  N   ASP A 166     -13.095  -1.948  20.661  1.00 98.20           N  
ATOM   2731  H   ASP A 166     -13.922  -1.900  21.238  1.00 98.20           H  
ATOM   2732  CA  ASP A 166     -12.081  -2.944  21.012  1.00 98.20           C  
ATOM   2733  HA  ASP A 166     -11.096  -2.479  20.959  1.00 98.20           H  
ATOM   2734  C   ASP A 166     -12.063  -4.109  20.016  1.00 98.20           C  
ATOM   2735  CB  ASP A 166     -12.313  -3.442  22.449  1.00 98.20           C  
ATOM   2736  HB2 ASP A 166     -11.687  -4.319  22.616  1.00 98.20           H  
ATOM   2737  HB3 ASP A 166     -13.352  -3.746  22.576  1.00 98.20           H  
ATOM   2738  O   ASP A 166     -10.995  -4.466  19.515  1.00 98.20           O  
ATOM   2739  CG  ASP A 166     -11.941  -2.401  23.505  1.00 98.20           C  
ATOM   2740  OD1 ASP A 166     -10.912  -1.712  23.319  1.00 98.20           O  
ATOM   2741  OD2 ASP A 166     -12.571  -2.329  24.576  1.00 98.20           O  
ATOM   2742  N   GLU A 167     -13.237  -4.636  19.654  1.00 98.53           N  
ATOM   2743  H   GLU A 167     -14.068  -4.317  20.131  1.00 98.53           H  
ATOM   2744  CA  GLU A 167     -13.360  -5.721  18.668  1.00 98.53           C  
ATOM   2745  HA  GLU A 167     -12.791  -6.585  19.012  1.00 98.53           H  
ATOM   2746  C   GLU A 167     -12.797  -5.313  17.294  1.00 98.53           C  
ATOM   2747  CB  GLU A 167     -14.836  -6.133  18.505  1.00 98.53           C  
ATOM   2748  HB2 GLU A 167     -15.413  -5.266  18.183  1.00 98.53           H  
ATOM   2749  HB3 GLU A 167     -14.887  -6.883  17.716  1.00 98.53           H  
ATOM   2750  O   GLU A 167     -12.119  -6.093  16.624  1.00 98.53           O  
ATOM   2751  CG  GLU A 167     -15.476  -6.725  19.773  1.00 98.53           C  
ATOM   2752  HG2 GLU A 167     -15.468  -5.970  20.560  1.00 98.53           H  
ATOM   2753  HG3 GLU A 167     -14.870  -7.567  20.105  1.00 98.53           H  
ATOM   2754  CD  GLU A 167     -16.928  -7.206  19.567  1.00 98.53           C  
ATOM   2755  OE1 GLU A 167     -17.540  -7.676  20.542  1.00 98.53           O  
ATOM   2756  OE2 GLU A 167     -17.475  -7.112  18.436  1.00 98.53           O  
ATOM   2757  N   ILE A 168     -13.024  -4.067  16.861  1.00 98.52           N  
ATOM   2758  H   ILE A 168     -13.591  -3.459  17.434  1.00 98.52           H  
ATOM   2759  CA  ILE A 168     -12.489  -3.560  15.589  1.00 98.52           C  
ATOM   2760  HA  ILE A 168     -12.730  -4.277  14.804  1.00 98.52           H  
ATOM   2761  C   ILE A 168     -10.961  -3.454  15.640  1.00 98.52           C  
ATOM   2762  CB  ILE A 168     -13.138  -2.208  15.228  1.00 98.52           C  
ATOM   2763  HB  ILE A 168     -13.045  -1.538  16.083  1.00 98.52           H  
ATOM   2764  O   ILE A 168     -10.287  -3.811  14.671  1.00 98.52           O  
ATOM   2765  CG1 ILE A 168     -14.631  -2.405  14.892  1.00 98.52           C  
ATOM   2766 HG12 ILE A 168     -15.086  -3.121  15.575  1.00 98.52           H  
ATOM   2767 HG13 ILE A 168     -14.712  -2.830  13.891  1.00 98.52           H  
ATOM   2768  CG2 ILE A 168     -12.429  -1.565  14.018  1.00 98.52           C  
ATOM   2769 HG21 ILE A 168     -12.980  -0.692  13.669  1.00 98.52           H  
ATOM   2770 HG22 ILE A 168     -11.429  -1.239  14.302  1.00 98.52           H  
ATOM   2771 HG23 ILE A 168     -12.357  -2.287  13.203  1.00 98.52           H  
ATOM   2772  CD1 ILE A 168     -15.432  -1.099  14.972  1.00 98.52           C  
ATOM   2773 HD11 ILE A 168     -16.497  -1.314  14.879  1.00 98.52           H  
ATOM   2774 HD12 ILE A 168     -15.258  -0.602  15.926  1.00 98.52           H  
ATOM   2775 HD13 ILE A 168     -15.131  -0.437  14.160  1.00 98.52           H  
ATOM   2776  N   ILE A 169     -10.396  -2.974  16.752  1.00 98.32           N  
ATOM   2777  H   ILE A 169     -10.993  -2.728  17.529  1.00 98.32           H  
ATOM   2778  CA  ILE A 169      -8.940  -2.909  16.931  1.00 98.32           C  
ATOM   2779  HA  ILE A 169      -8.511  -2.391  16.073  1.00 98.32           H  
ATOM   2780  C   ILE A 169      -8.320  -4.306  16.924  1.00 98.32           C  
ATOM   2781  CB  ILE A 169      -8.591  -2.126  18.214  1.00 98.32           C  
ATOM   2782  HB  ILE A 169      -9.223  -2.492  19.024  1.00 98.32           H  
ATOM   2783  O   ILE A 169      -7.260  -4.493  16.321  1.00 98.32           O  
ATOM   2784  CG1 ILE A 169      -8.889  -0.623  18.036  1.00 98.32           C  
ATOM   2785 HG12 ILE A 169      -8.751  -0.138  19.003  1.00 98.32           H  
ATOM   2786 HG13 ILE A 169      -9.933  -0.487  17.755  1.00 98.32           H  
ATOM   2787  CG2 ILE A 169      -7.127  -2.329  18.654  1.00 98.32           C  
ATOM   2788 HG21 ILE A 169      -6.449  -2.161  17.817  1.00 98.32           H  
ATOM   2789 HG22 ILE A 169      -6.890  -1.642  19.466  1.00 98.32           H  
ATOM   2790 HG23 ILE A 169      -6.993  -3.345  19.025  1.00 98.32           H  
ATOM   2791  CD1 ILE A 169      -8.026   0.121  17.010  1.00 98.32           C  
ATOM   2792 HD11 ILE A 169      -8.220  -0.248  16.003  1.00 98.32           H  
ATOM   2793 HD12 ILE A 169      -8.283   1.179  17.049  1.00 98.32           H  
ATOM   2794 HD13 ILE A 169      -6.966   0.021  17.246  1.00 98.32           H  
ATOM   2795  N   GLU A 170      -8.982  -5.289  17.529  1.00 98.30           N  
ATOM   2796  H   GLU A 170      -9.826  -5.072  18.040  1.00 98.30           H  
ATOM   2797  CA  GLU A 170      -8.561  -6.687  17.479  1.00 98.30           C  
ATOM   2798  HA  GLU A 170      -7.542  -6.757  17.858  1.00 98.30           H  
ATOM   2799  C   GLU A 170      -8.546  -7.215  16.038  1.00 98.30           C  
ATOM   2800  CB  GLU A 170      -9.452  -7.511  18.411  1.00 98.30           C  
ATOM   2801  HB2 GLU A 170     -10.483  -7.481  18.060  1.00 98.30           H  
ATOM   2802  HB3 GLU A 170      -9.405  -7.066  19.404  1.00 98.30           H  
ATOM   2803  O   GLU A 170      -7.508  -7.698  15.583  1.00 98.30           O  
ATOM   2804  CG  GLU A 170      -8.987  -8.969  18.502  1.00 98.30           C  
ATOM   2805  HG2 GLU A 170      -7.909  -8.979  18.661  1.00 98.30           H  
ATOM   2806  HG3 GLU A 170      -9.197  -9.473  17.559  1.00 98.30           H  
ATOM   2807  CD  GLU A 170      -9.682  -9.708  19.653  1.00 98.30           C  
ATOM   2808  OE1 GLU A 170      -8.992 -10.532  20.294  1.00 98.30           O  
ATOM   2809  OE2 GLU A 170     -10.865  -9.396  19.920  1.00 98.30           O  
ATOM   2810  N   GLN A 171      -9.609  -6.992  15.257  1.00 98.24           N  
ATOM   2811  H   GLN A 171     -10.442  -6.612  15.684  1.00 98.24           H  
ATOM   2812  CA  GLN A 171      -9.642  -7.395  13.844  1.00 98.24           C  
ATOM   2813  HA  GLN A 171      -9.453  -8.467  13.791  1.00 98.24           H  
ATOM   2814  C   GLN A 171      -8.558  -6.711  12.998  1.00 98.24           C  
ATOM   2815  CB  GLN A 171     -11.023  -7.109  13.238  1.00 98.24           C  
ATOM   2816  HB2 GLN A 171     -11.314  -6.074  13.420  1.00 98.24           H  
ATOM   2817  HB3 GLN A 171     -10.962  -7.270  12.162  1.00 98.24           H  
ATOM   2818  O   GLN A 171      -7.925  -7.348  12.149  1.00 98.24           O  
ATOM   2819  CG  GLN A 171     -12.080  -8.058  13.810  1.00 98.24           C  
ATOM   2820  HG2 GLN A 171     -11.677  -9.071  13.810  1.00 98.24           H  
ATOM   2821  HG3 GLN A 171     -12.307  -7.797  14.844  1.00 98.24           H  
ATOM   2822  CD  GLN A 171     -13.378  -8.078  13.016  1.00 98.24           C  
ATOM   2823  NE2 GLN A 171     -14.223  -9.044  13.297  1.00 98.24           N  
ATOM   2824 HE21 GLN A 171     -14.010  -9.670  14.061  1.00 98.24           H  
ATOM   2825 HE22 GLN A 171     -15.056  -9.121  12.731  1.00 98.24           H  
ATOM   2826  OE1 GLN A 171     -13.649  -7.293  12.117  1.00 98.24           O  
ATOM   2827  N   ILE A 172      -8.292  -5.420  13.231  1.00 97.96           N  
ATOM   2828  H   ILE A 172      -8.859  -4.942  13.917  1.00 97.96           H  
ATOM   2829  CA  ILE A 172      -7.194  -4.700  12.568  1.00 97.96           C  
ATOM   2830  HA  ILE A 172      -7.293  -4.837  11.491  1.00 97.96           H  
ATOM   2831  C   ILE A 172      -5.837  -5.298  12.971  1.00 97.96           C  
ATOM   2832  CB  ILE A 172      -7.273  -3.183  12.872  1.00 97.96           C  
ATOM   2833  HB  ILE A 172      -7.369  -3.049  13.950  1.00 97.96           H  
ATOM   2834  O   ILE A 172      -4.950  -5.438  12.122  1.00 97.96           O  
ATOM   2835  CG1 ILE A 172      -8.505  -2.556  12.178  1.00 97.96           C  
ATOM   2836 HG12 ILE A 172      -9.381  -3.183  12.346  1.00 97.96           H  
ATOM   2837 HG13 ILE A 172      -8.330  -2.518  11.103  1.00 97.96           H  
ATOM   2838  CG2 ILE A 172      -5.995  -2.452  12.404  1.00 97.96           C  
ATOM   2839 HG21 ILE A 172      -5.135  -2.785  12.985  1.00 97.96           H  
ATOM   2840 HG22 ILE A 172      -5.820  -2.648  11.346  1.00 97.96           H  
ATOM   2841 HG23 ILE A 172      -6.093  -1.378  12.560  1.00 97.96           H  
ATOM   2842  CD1 ILE A 172      -8.850  -1.143  12.663  1.00 97.96           C  
ATOM   2843 HD11 ILE A 172      -8.093  -0.428  12.339  1.00 97.96           H  
ATOM   2844 HD12 ILE A 172      -9.807  -0.843  12.237  1.00 97.96           H  
ATOM   2845 HD13 ILE A 172      -8.929  -1.131  13.750  1.00 97.96           H  
ATOM   2846  N   SER A 173      -5.667  -5.667  14.242  1.00 98.02           N  
ATOM   2847  H   SER A 173      -6.446  -5.545  14.874  1.00 98.02           H  
ATOM   2848  CA  SER A 173      -4.449  -6.280  14.779  1.00 98.02           C  
ATOM   2849  HA  SER A 173      -3.601  -5.638  14.539  1.00 98.02           H  
ATOM   2850  C   SER A 173      -4.182  -7.647  14.154  1.00 98.02           C  
ATOM   2851  CB  SER A 173      -4.566  -6.385  16.303  1.00 98.02           C  
ATOM   2852  HB2 SER A 173      -4.784  -5.396  16.706  1.00 98.02           H  
ATOM   2853  HB3 SER A 173      -5.390  -7.049  16.566  1.00 98.02           H  
ATOM   2854  O   SER A 173      -3.096  -7.873  13.614  1.00 98.02           O  
ATOM   2855  OG  SER A 173      -3.382  -6.874  16.911  1.00 98.02           O  
ATOM   2856  HG  SER A 173      -3.586  -6.907  17.849  1.00 98.02           H  
ATOM   2857  N   GLU A 174      -5.181  -8.529  14.134  1.00 97.06           N  
ATOM   2858  H   GLU A 174      -6.048  -8.289  14.594  1.00 97.06           H  
ATOM   2859  CA  GLU A 174      -5.100  -9.844  13.495  1.00 97.06           C  
ATOM   2860  HA  GLU A 174      -4.311 -10.438  13.957  1.00 97.06           H  
ATOM   2861  C   GLU A 174      -4.794  -9.730  12.000  1.00 97.06           C  
ATOM   2862  CB  GLU A 174      -6.430 -10.580  13.660  1.00 97.06           C  
ATOM   2863  HB2 GLU A 174      -6.400 -11.468  13.029  1.00 97.06           H  
ATOM   2864  HB3 GLU A 174      -7.239  -9.935  13.315  1.00 97.06           H  
ATOM   2865  O   GLU A 174      -3.876 -10.377  11.486  1.00 97.06           O  
ATOM   2866  CG  GLU A 174      -6.696 -11.021  15.103  1.00 97.06           C  
ATOM   2867  HG2 GLU A 174      -5.845 -11.612  15.439  1.00 97.06           H  
ATOM   2868  HG3 GLU A 174      -6.775 -10.149  15.752  1.00 97.06           H  
ATOM   2869  CD  GLU A 174      -7.975 -11.863  15.200  1.00 97.06           C  
ATOM   2870  OE1 GLU A 174      -8.099 -12.563  16.223  1.00 97.06           O  
ATOM   2871  OE2 GLU A 174      -8.756 -11.869  14.217  1.00 97.06           O  
ATOM   2872  N   TYR A 175      -5.503  -8.845  11.296  1.00 96.34           N  
ATOM   2873  H   TYR A 175      -6.263  -8.364  11.757  1.00 96.34           H  
ATOM   2874  CA  TYR A 175      -5.256  -8.587   9.883  1.00 96.34           C  
ATOM   2875  HA  TYR A 175      -5.375  -9.522   9.335  1.00 96.34           H  
ATOM   2876  C   TYR A 175      -3.828  -8.080   9.642  1.00 96.34           C  
ATOM   2877  CB  TYR A 175      -6.300  -7.589   9.378  1.00 96.34           C  
ATOM   2878  HB2 TYR A 175      -7.291  -8.008   9.550  1.00 96.34           H  
ATOM   2879  HB3 TYR A 175      -6.231  -6.666   9.954  1.00 96.34           H  
ATOM   2880  O   TYR A 175      -3.134  -8.556   8.738  1.00 96.34           O  
ATOM   2881  CG  TYR A 175      -6.153  -7.264   7.909  1.00 96.34           C  
ATOM   2882  CD1 TYR A 175      -5.326  -6.197   7.512  1.00 96.34           C  
ATOM   2883  HD1 TYR A 175      -4.806  -5.620   8.263  1.00 96.34           H  
ATOM   2884  CD2 TYR A 175      -6.843  -8.027   6.949  1.00 96.34           C  
ATOM   2885  HD2 TYR A 175      -7.512  -8.812   7.269  1.00 96.34           H  
ATOM   2886  CE1 TYR A 175      -5.196  -5.877   6.151  1.00 96.34           C  
ATOM   2887  HE1 TYR A 175      -4.577  -5.050   5.837  1.00 96.34           H  
ATOM   2888  CE2 TYR A 175      -6.701  -7.725   5.582  1.00 96.34           C  
ATOM   2889  HE2 TYR A 175      -7.255  -8.266   4.829  1.00 96.34           H  
ATOM   2890  OH  TYR A 175      -5.758  -6.327   3.885  1.00 96.34           O  
ATOM   2891  HH  TYR A 175      -5.400  -5.449   3.737  1.00 96.34           H  
ATOM   2892  CZ  TYR A 175      -5.886  -6.642   5.192  1.00 96.34           C  
ATOM   2893  N   SER A 176      -3.353  -7.146  10.471  1.00 95.90           N  
ATOM   2894  H   SER A 176      -3.961  -6.809  11.203  1.00 95.90           H  
ATOM   2895  CA  SER A 176      -1.999  -6.600  10.376  1.00 95.90           C  
ATOM   2896  HA  SER A 176      -1.879  -6.180   9.378  1.00 95.90           H  
ATOM   2897  C   SER A 176      -0.932  -7.683  10.558  1.00 95.90           C  
ATOM   2898  CB  SER A 176      -1.814  -5.476  11.397  1.00 95.90           C  
ATOM   2899  HB2 SER A 176      -2.594  -4.726  11.259  1.00 95.90           H  
ATOM   2900  HB3 SER A 176      -1.894  -5.882  12.405  1.00 95.90           H  
ATOM   2901  O   SER A 176      -0.029  -7.794   9.721  1.00 95.90           O  
ATOM   2902  OG  SER A 176      -0.549  -4.861  11.227  1.00 95.90           O  
ATOM   2903  HG  SER A 176      -0.248  -4.588  12.096  1.00 95.90           H  
ATOM   2904  N   LYS A 177      -1.083  -8.533  11.582  1.00 95.80           N  
ATOM   2905  H   LYS A 177      -1.865  -8.387  12.205  1.00 95.80           H  
ATOM   2906  CA  LYS A 177      -0.192  -9.672  11.863  1.00 95.80           C  
ATOM   2907  HA  LYS A 177       0.840  -9.330  11.943  1.00 95.80           H  
ATOM   2908  C   LYS A 177      -0.215 -10.732  10.768  1.00 95.80           C  
ATOM   2909  CB  LYS A 177      -0.600 -10.336  13.185  1.00 95.80           C  
ATOM   2910  HB2 LYS A 177      -0.072 -11.284  13.285  1.00 95.80           H  
ATOM   2911  HB3 LYS A 177      -1.670 -10.543  13.167  1.00 95.80           H  
ATOM   2912  O   LYS A 177       0.792 -11.392  10.550  1.00 95.80           O  
ATOM   2913  CG  LYS A 177      -0.261  -9.474  14.405  1.00 95.80           C  
ATOM   2914  HG2 LYS A 177       0.820  -9.357  14.482  1.00 95.80           H  
ATOM   2915  HG3 LYS A 177      -0.718  -8.491  14.290  1.00 95.80           H  
ATOM   2916  CD  LYS A 177      -0.806 -10.130  15.677  1.00 95.80           C  
ATOM   2917  HD2 LYS A 177      -0.338 -11.105  15.807  1.00 95.80           H  
ATOM   2918  HD3 LYS A 177      -1.883 -10.261  15.570  1.00 95.80           H  
ATOM   2919  CE  LYS A 177      -0.524  -9.253  16.900  1.00 95.80           C  
ATOM   2920  HE2 LYS A 177      -0.947  -8.265  16.719  1.00 95.80           H  
ATOM   2921  HE3 LYS A 177       0.554  -9.146  17.015  1.00 95.80           H  
ATOM   2922  NZ  LYS A 177      -1.127  -9.835  18.124  1.00 95.80           N  
ATOM   2923  HZ1 LYS A 177      -2.131  -9.885  18.029  1.00 95.80           H  
ATOM   2924  HZ2 LYS A 177      -0.782 -10.771  18.285  1.00 95.80           H  
ATOM   2925  HZ3 LYS A 177      -0.913  -9.269  18.933  1.00 95.80           H  
ATOM   2926  N   ARG A 178      -1.339 -10.902  10.067  1.00 94.72           N  
ATOM   2927  H   ARG A 178      -2.164 -10.421  10.396  1.00 94.72           H  
ATOM   2928  CA  ARG A 178      -1.471 -11.909   9.007  1.00 94.72           C  
ATOM   2929  HA  ARG A 178      -0.879 -12.779   9.291  1.00 94.72           H  
ATOM   2930  C   ARG A 178      -0.906 -11.446   7.665  1.00 94.72           C  
ATOM   2931  CB  ARG A 178      -2.938 -12.344   8.917  1.00 94.72           C  
ATOM   2932  HB2 ARG A 178      -3.278 -12.639   9.910  1.00 94.72           H  
ATOM   2933  HB3 ARG A 178      -3.544 -11.502   8.584  1.00 94.72           H  
ATOM   2934  O   ARG A 178      -0.196 -12.208   7.016  1.00 94.72           O  
ATOM   2935  CG  ARG A 178      -3.121 -13.538   7.966  1.00 94.72           C  
ATOM   2936  HG2 ARG A 178      -2.823 -13.268   6.953  1.00 94.72           H  
ATOM   2937  HG3 ARG A 178      -2.482 -14.356   8.300  1.00 94.72           H  
ATOM   2938  CD  ARG A 178      -4.569 -14.037   7.944  1.00 94.72           C  
ATOM   2939  HD2 ARG A 178      -4.609 -14.919   7.305  1.00 94.72           H  
ATOM   2940  HD3 ARG A 178      -4.854 -14.328   8.955  1.00 94.72           H  
ATOM   2941  NE  ARG A 178      -5.509 -13.017   7.437  1.00 94.72           N  
ATOM   2942  HE  ARG A 178      -5.152 -12.079   7.323  1.00 94.72           H  
ATOM   2943  NH1 ARG A 178      -7.363 -14.368   7.345  1.00 94.72           N  
ATOM   2944 HH11 ARG A 178      -8.357 -14.489   7.207  1.00 94.72           H  
ATOM   2945 HH12 ARG A 178      -6.814 -15.135   7.706  1.00 94.72           H  
ATOM   2946  NH2 ARG A 178      -7.539 -12.217   6.781  1.00 94.72           N  
ATOM   2947 HH21 ARG A 178      -8.533 -12.358   6.675  1.00 94.72           H  
ATOM   2948 HH22 ARG A 178      -7.147 -11.291   6.685  1.00 94.72           H  
ATOM   2949  CZ  ARG A 178      -6.794 -13.206   7.189  1.00 94.72           C  
ATOM   2950  N   VAL A 179      -1.234 -10.229   7.214  1.00 93.62           N  
ATOM   2951  H   VAL A 179      -1.843  -9.667   7.791  1.00 93.62           H  
ATOM   2952  CA  VAL A 179      -0.940  -9.808   5.825  1.00 93.62           C  
ATOM   2953  HA  VAL A 179      -0.345 -10.588   5.349  1.00 93.62           H  
ATOM   2954  C   VAL A 179      -0.082  -8.548   5.691  1.00 93.62           C  
ATOM   2955  CB  VAL A 179      -2.218  -9.700   4.968  1.00 93.62           C  
ATOM   2956  HB  VAL A 179      -1.905  -9.465   3.951  1.00 93.62           H  
ATOM   2957  O   VAL A 179       0.621  -8.394   4.685  1.00 93.62           O  
ATOM   2958  CG1 VAL A 179      -2.992 -11.023   4.914  1.00 93.62           C  
ATOM   2959 HG11 VAL A 179      -3.434 -11.243   5.886  1.00 93.62           H  
ATOM   2960 HG12 VAL A 179      -3.785 -10.957   4.170  1.00 93.62           H  
ATOM   2961 HG13 VAL A 179      -2.322 -11.836   4.633  1.00 93.62           H  
ATOM   2962  CG2 VAL A 179      -3.186  -8.605   5.412  1.00 93.62           C  
ATOM   2963 HG21 VAL A 179      -3.649  -8.861   6.365  1.00 93.62           H  
ATOM   2964 HG22 VAL A 179      -2.680  -7.643   5.492  1.00 93.62           H  
ATOM   2965 HG23 VAL A 179      -3.975  -8.517   4.665  1.00 93.62           H  
ATOM   2966  N   ILE A 180      -0.080  -7.646   6.678  1.00 93.27           N  
ATOM   2967  H   ILE A 180      -0.595  -7.846   7.523  1.00 93.27           H  
ATOM   2968  CA  ILE A 180       0.723  -6.412   6.604  1.00 93.27           C  
ATOM   2969  HA  ILE A 180       0.749  -6.087   5.564  1.00 93.27           H  
ATOM   2970  C   ILE A 180       2.171  -6.688   7.010  1.00 93.27           C  
ATOM   2971  CB  ILE A 180       0.095  -5.256   7.414  1.00 93.27           C  
ATOM   2972  HB  ILE A 180       0.027  -5.552   8.461  1.00 93.27           H  
ATOM   2973  O   ILE A 180       3.072  -6.276   6.272  1.00 93.27           O  
ATOM   2974  CG1 ILE A 180      -1.323  -4.968   6.871  1.00 93.27           C  
ATOM   2975 HG12 ILE A 180      -1.263  -4.712   5.813  1.00 93.27           H  
ATOM   2976 HG13 ILE A 180      -1.940  -5.861   6.970  1.00 93.27           H  
ATOM   2977  CG2 ILE A 180       0.983  -3.995   7.345  1.00 93.27           C  
ATOM   2978 HG21 ILE A 180       1.029  -3.618   6.323  1.00 93.27           H  
ATOM   2979 HG22 ILE A 180       0.592  -3.226   8.011  1.00 93.27           H  
ATOM   2980 HG23 ILE A 180       1.990  -4.218   7.696  1.00 93.27           H  
ATOM   2981  CD1 ILE A 180      -2.048  -3.842   7.604  1.00 93.27           C  
ATOM   2982 HD11 ILE A 180      -2.129  -4.065   8.668  1.00 93.27           H  
ATOM   2983 HD12 ILE A 180      -1.507  -2.905   7.472  1.00 93.27           H  
ATOM   2984 HD13 ILE A 180      -3.048  -3.735   7.183  1.00 93.27           H  
ATOM   2985  N   LEU A 181       2.362  -7.411   8.120  1.00 91.77           N  
ATOM   2986  H   LEU A 181       1.537  -7.693   8.628  1.00 91.77           H  
ATOM   2987  CA  LEU A 181       3.647  -7.779   8.730  1.00 91.77           C  
ATOM   2988  HA  LEU A 181       3.419  -8.257   9.682  1.00 91.77           H  
ATOM   2989  C   LEU A 181       4.514  -6.559   9.079  1.00 91.77           C  
ATOM   2990  CB  LEU A 181       4.399  -8.823   7.883  1.00 91.77           C  
ATOM   2991  HB2 LEU A 181       4.827  -8.325   7.013  1.00 91.77           H  
ATOM   2992  HB3 LEU A 181       5.226  -9.191   8.490  1.00 91.77           H  
ATOM   2993  O   LEU A 181       5.627  -6.392   8.578  1.00 91.77           O  
ATOM   2994  CG  LEU A 181       3.593 -10.031   7.380  1.00 91.77           C  
ATOM   2995  HG  LEU A 181       2.948  -9.713   6.560  1.00 91.77           H  
ATOM   2996  CD1 LEU A 181       4.563 -11.085   6.857  1.00 91.77           C  
ATOM   2997 HD11 LEU A 181       5.387 -10.618   6.316  1.00 91.77           H  
ATOM   2998 HD12 LEU A 181       4.035 -11.819   6.248  1.00 91.77           H  
ATOM   2999 HD13 LEU A 181       5.006 -11.615   7.700  1.00 91.77           H  
ATOM   3000  CD2 LEU A 181       2.750 -10.695   8.453  1.00 91.77           C  
ATOM   3001 HD21 LEU A 181       2.292 -11.605   8.066  1.00 91.77           H  
ATOM   3002 HD22 LEU A 181       3.359 -10.951   9.320  1.00 91.77           H  
ATOM   3003 HD23 LEU A 181       1.953 -10.023   8.769  1.00 91.77           H  
ATOM   3004  N   ALA A 182       3.968  -5.658   9.896  1.00 93.11           N  
ATOM   3005  H   ALA A 182       3.081  -5.890  10.320  1.00 93.11           H  
ATOM   3006  CA  ALA A 182       4.649  -4.442  10.338  1.00 93.11           C  
ATOM   3007  HA  ALA A 182       5.715  -4.542  10.139  1.00 93.11           H  
ATOM   3008  C   ALA A 182       4.518  -4.258  11.858  1.00 93.11           C  
ATOM   3009  CB  ALA A 182       4.131  -3.248   9.520  1.00 93.11           C  
ATOM   3010  HB1 ALA A 182       4.678  -2.349   9.805  1.00 93.11           H  
ATOM   3011  HB2 ALA A 182       3.068  -3.103   9.712  1.00 93.11           H  
ATOM   3012  HB3 ALA A 182       4.288  -3.441   8.458  1.00 93.11           H  
ATOM   3013  O   ALA A 182       3.925  -3.280  12.313  1.00 93.11           O  
ATOM   3014  N   ASP A 183       5.079  -5.195  12.625  1.00 95.47           N  
ATOM   3015  H   ASP A 183       5.441  -6.024  12.177  1.00 95.47           H  
ATOM   3016  CA  ASP A 183       4.884  -5.315  14.080  1.00 95.47           C  
ATOM   3017  HA  ASP A 183       3.837  -5.551  14.272  1.00 95.47           H  
ATOM   3018  C   ASP A 183       5.198  -4.019  14.832  1.00 95.47           C  
ATOM   3019  CB  ASP A 183       5.720  -6.488  14.617  1.00 95.47           C  
ATOM   3020  HB2 ASP A 183       5.555  -6.576  15.691  1.00 95.47           H  
ATOM   3021  HB3 ASP A 183       6.776  -6.279  14.448  1.00 95.47           H  
ATOM   3022  O   ASP A 183       4.351  -3.506  15.550  1.00 95.47           O  
ATOM   3023  CG  ASP A 183       5.350  -7.820  13.953  1.00 95.47           C  
ATOM   3024  OD1 ASP A 183       4.209  -7.921  13.441  1.00 95.47           O  
ATOM   3025  OD2 ASP A 183       6.253  -8.673  13.850  1.00 95.47           O  
ATOM   3026  N   ALA A 184       6.323  -3.364  14.531  1.00 96.20           N  
ATOM   3027  H   ALA A 184       7.014  -3.855  13.981  1.00 96.20           H  
ATOM   3028  CA  ALA A 184       6.675  -2.087  15.159  1.00 96.20           C  
ATOM   3029  HA  ALA A 184       6.727  -2.245  16.237  1.00 96.20           H  
ATOM   3030  C   ALA A 184       5.657  -0.953  14.905  1.00 96.20           C  
ATOM   3031  CB  ALA A 184       8.059  -1.677  14.644  1.00 96.20           C  
ATOM   3032  HB1 ALA A 184       8.030  -1.519  13.566  1.00 96.20           H  
ATOM   3033  HB2 ALA A 184       8.780  -2.460  14.878  1.00 96.20           H  
ATOM   3034  HB3 ALA A 184       8.372  -0.759  15.141  1.00 96.20           H  
ATOM   3035  O   ALA A 184       5.571  -0.001  15.683  1.00 96.20           O  
ATOM   3036  N   ASN A 185       4.912  -0.996  13.794  1.00 96.33           N  
ATOM   3037  H   ASN A 185       4.930  -1.855  13.263  1.00 96.33           H  
ATOM   3038  CA  ASN A 185       3.812  -0.059  13.553  1.00 96.33           C  
ATOM   3039  HA  ASN A 185       4.062   0.914  13.976  1.00 96.33           H  
ATOM   3040  C   ASN A 185       2.536  -0.505  14.267  1.00 96.33           C  
ATOM   3041  CB  ASN A 185       3.565   0.111  12.045  1.00 96.33           C  
ATOM   3042  HB2 ASN A 185       3.610  -0.859  11.550  1.00 96.33           H  
ATOM   3043  HB3 ASN A 185       2.559   0.505  11.903  1.00 96.33           H  
ATOM   3044  O   ASN A 185       1.804   0.355  14.752  1.00 96.33           O  
ATOM   3045  CG  ASN A 185       4.517   1.076  11.365  1.00 96.33           C  
ATOM   3046  ND2 ASN A 185       4.436   1.162  10.059  1.00 96.33           N  
ATOM   3047 HD21 ASN A 185       3.801   0.555   9.560  1.00 96.33           H  
ATOM   3048 HD22 ASN A 185       5.019   1.870   9.636  1.00 96.33           H  
ATOM   3049  OD1 ASN A 185       5.293   1.808  11.965  1.00 96.33           O  
ATOM   3050  N   LEU A 186       2.279  -1.812  14.346  1.00 97.46           N  
ATOM   3051  H   LEU A 186       2.960  -2.468  13.991  1.00 97.46           H  
ATOM   3052  CA  LEU A 186       1.157  -2.354  15.102  1.00 97.46           C  
ATOM   3053  HA  LEU A 186       0.248  -1.867  14.748  1.00 97.46           H  
ATOM   3054  C   LEU A 186       1.290  -2.038  16.598  1.00 97.46           C  
ATOM   3055  CB  LEU A 186       1.049  -3.862  14.826  1.00 97.46           C  
ATOM   3056  HB2 LEU A 186       1.976  -4.348  15.132  1.00 97.46           H  
ATOM   3057  HB3 LEU A 186       0.922  -4.015  13.755  1.00 97.46           H  
ATOM   3058  O   LEU A 186       0.335  -1.547  17.188  1.00 97.46           O  
ATOM   3059  CG  LEU A 186      -0.105  -4.543  15.578  1.00 97.46           C  
ATOM   3060  HG  LEU A 186       0.060  -4.469  16.653  1.00 97.46           H  
ATOM   3061  CD1 LEU A 186      -1.469  -3.933  15.246  1.00 97.46           C  
ATOM   3062 HD11 LEU A 186      -1.511  -2.891  15.564  1.00 97.46           H  
ATOM   3063 HD12 LEU A 186      -2.236  -4.462  15.811  1.00 97.46           H  
ATOM   3064 HD13 LEU A 186      -1.682  -4.008  14.180  1.00 97.46           H  
ATOM   3065  CD2 LEU A 186      -0.134  -6.017  15.195  1.00 97.46           C  
ATOM   3066 HD21 LEU A 186      -0.980  -6.497  15.686  1.00 97.46           H  
ATOM   3067 HD22 LEU A 186       0.790  -6.496  15.518  1.00 97.46           H  
ATOM   3068 HD23 LEU A 186      -0.240  -6.132  14.116  1.00 97.46           H  
ATOM   3069  N   ASP A 187       2.478  -2.186  17.181  1.00 97.76           N  
ATOM   3070  H   ASP A 187       3.189  -2.709  16.691  1.00 97.76           H  
ATOM   3071  CA  ASP A 187       2.744  -1.846  18.584  1.00 97.76           C  
ATOM   3072  HA  ASP A 187       2.116  -2.459  19.230  1.00 97.76           H  
ATOM   3073  C   ASP A 187       2.443  -0.372  18.880  1.00 97.76           C  
ATOM   3074  CB  ASP A 187       4.216  -2.130  18.916  1.00 97.76           C  
ATOM   3075  HB2 ASP A 187       4.418  -1.783  19.929  1.00 97.76           H  
ATOM   3076  HB3 ASP A 187       4.849  -1.560  18.235  1.00 97.76           H  
ATOM   3077  O   ASP A 187       1.829  -0.037  19.894  1.00 97.76           O  
ATOM   3078  CG  ASP A 187       4.591  -3.611  18.837  1.00 97.76           C  
ATOM   3079  OD1 ASP A 187       3.682  -4.453  19.012  1.00 97.76           O  
ATOM   3080  OD2 ASP A 187       5.793  -3.858  18.596  1.00 97.76           O  
ATOM   3081  N   LYS A 188       2.809   0.529  17.957  1.00 97.84           N  
ATOM   3082  H   LYS A 188       3.301   0.179  17.148  1.00 97.84           H  
ATOM   3083  CA  LYS A 188       2.477   1.959  18.061  1.00 97.84           C  
ATOM   3084  HA  LYS A 188       2.806   2.330  19.032  1.00 97.84           H  
ATOM   3085  C   LYS A 188       0.976   2.203  18.002  1.00 97.84           C  
ATOM   3086  CB  LYS A 188       3.159   2.759  16.950  1.00 97.84           C  
ATOM   3087  HB2 LYS A 188       2.751   3.770  16.936  1.00 97.84           H  
ATOM   3088  HB3 LYS A 188       2.950   2.289  15.989  1.00 97.84           H  
ATOM   3089  O   LYS A 188       0.479   3.031  18.757  1.00 97.84           O  
ATOM   3090  CG  LYS A 188       4.667   2.851  17.171  1.00 97.84           C  
ATOM   3091  HG2 LYS A 188       4.871   3.466  18.047  1.00 97.84           H  
ATOM   3092  HG3 LYS A 188       5.078   1.856  17.342  1.00 97.84           H  
ATOM   3093  CD  LYS A 188       5.319   3.472  15.938  1.00 97.84           C  
ATOM   3094  HD2 LYS A 188       5.002   4.510  15.835  1.00 97.84           H  
ATOM   3095  HD3 LYS A 188       5.019   2.906  15.056  1.00 97.84           H  
ATOM   3096  CE  LYS A 188       6.831   3.382  16.108  1.00 97.84           C  
ATOM   3097  HE2 LYS A 188       7.076   2.348  16.353  1.00 97.84           H  
ATOM   3098  HE3 LYS A 188       7.134   4.006  16.948  1.00 97.84           H  
ATOM   3099  NZ  LYS A 188       7.517   3.782  14.863  1.00 97.84           N  
ATOM   3100  HZ1 LYS A 188       7.201   3.179  14.117  1.00 97.84           H  
ATOM   3101  HZ2 LYS A 188       8.513   3.664  14.977  1.00 97.84           H  
ATOM   3102  HZ3 LYS A 188       7.298   4.743  14.643  1.00 97.84           H  
ATOM   3103  N   VAL A 189       0.265   1.502  17.120  1.00 98.06           N  
ATOM   3104  H   VAL A 189       0.749   0.814  16.561  1.00 98.06           H  
ATOM   3105  CA  VAL A 189      -1.197   1.594  17.007  1.00 98.06           C  
ATOM   3106  HA  VAL A 189      -1.481   2.638  16.879  1.00 98.06           H  
ATOM   3107  C   VAL A 189      -1.863   1.119  18.296  1.00 98.06           C  
ATOM   3108  CB  VAL A 189      -1.692   0.804  15.781  1.00 98.06           C  
ATOM   3109  HB  VAL A 189      -1.212  -0.174  15.756  1.00 98.06           H  
ATOM   3110  O   VAL A 189      -2.679   1.845  18.855  1.00 98.06           O  
ATOM   3111  CG1 VAL A 189      -3.206   0.580  15.770  1.00 98.06           C  
ATOM   3112 HG11 VAL A 189      -3.513  -0.031  16.619  1.00 98.06           H  
ATOM   3113 HG12 VAL A 189      -3.732   1.534  15.807  1.00 98.06           H  
ATOM   3114 HG13 VAL A 189      -3.489   0.040  14.867  1.00 98.06           H  
ATOM   3115  CG2 VAL A 189      -1.314   1.559  14.501  1.00 98.06           C  
ATOM   3116 HG21 VAL A 189      -1.859   2.502  14.453  1.00 98.06           H  
ATOM   3117 HG22 VAL A 189      -0.245   1.769  14.482  1.00 98.06           H  
ATOM   3118 HG23 VAL A 189      -1.565   0.945  13.636  1.00 98.06           H  
ATOM   3119  N   LEU A 190      -1.483  -0.050  18.811  1.00 98.20           N  
ATOM   3120  H   LEU A 190      -0.794  -0.599  18.317  1.00 98.20           H  
ATOM   3121  CA  LEU A 190      -2.057  -0.598  20.041  1.00 98.20           C  
ATOM   3122  HA  LEU A 190      -3.144  -0.608  19.953  1.00 98.20           H  
ATOM   3123  C   LEU A 190      -1.735   0.284  21.256  1.00 98.20           C  
ATOM   3124  CB  LEU A 190      -1.556  -2.040  20.236  1.00 98.20           C  
ATOM   3125  HB2 LEU A 190      -1.912  -2.399  21.202  1.00 98.20           H  
ATOM   3126  HB3 LEU A 190      -0.467  -2.029  20.266  1.00 98.20           H  
ATOM   3127  O   LEU A 190      -2.617   0.561  22.066  1.00 98.20           O  
ATOM   3128  CG  LEU A 190      -2.011  -3.037  19.151  1.00 98.20           C  
ATOM   3129  HG  LEU A 190      -1.671  -2.700  18.171  1.00 98.20           H  
ATOM   3130  CD1 LEU A 190      -1.392  -4.408  19.423  1.00 98.20           C  
ATOM   3131 HD11 LEU A 190      -0.305  -4.322  19.433  1.00 98.20           H  
ATOM   3132 HD12 LEU A 190      -1.733  -4.789  20.385  1.00 98.20           H  
ATOM   3133 HD13 LEU A 190      -1.678  -5.101  18.632  1.00 98.20           H  
ATOM   3134  CD2 LEU A 190      -3.531  -3.192  19.090  1.00 98.20           C  
ATOM   3135 HD21 LEU A 190      -3.797  -3.958  18.361  1.00 98.20           H  
ATOM   3136 HD22 LEU A 190      -3.996  -2.258  18.777  1.00 98.20           H  
ATOM   3137 HD23 LEU A 190      -3.922  -3.480  20.066  1.00 98.20           H  
ATOM   3138  N   SER A 191      -0.503   0.795  21.357  1.00 98.08           N  
ATOM   3139  H   SER A 191       0.194   0.499  20.689  1.00 98.08           H  
ATOM   3140  CA  SER A 191      -0.114   1.734  22.415  1.00 98.08           C  
ATOM   3141  HA  SER A 191      -0.334   1.272  23.378  1.00 98.08           H  
ATOM   3142  C   SER A 191      -0.900   3.046  22.343  1.00 98.08           C  
ATOM   3143  CB  SER A 191       1.390   2.018  22.347  1.00 98.08           C  
ATOM   3144  HB2 SER A 191       1.937   1.076  22.386  1.00 98.08           H  
ATOM   3145  HB3 SER A 191       1.625   2.520  21.409  1.00 98.08           H  
ATOM   3146  O   SER A 191      -1.404   3.506  23.366  1.00 98.08           O  
ATOM   3147  OG  SER A 191       1.788   2.833  23.438  1.00 98.08           O  
ATOM   3148  HG  SER A 191       1.653   2.317  24.236  1.00 98.08           H  
ATOM   3149  N   ALA A 192      -1.046   3.633  21.149  1.00 97.94           N  
ATOM   3150  H   ALA A 192      -0.612   3.217  20.337  1.00 97.94           H  
ATOM   3151  CA  ALA A 192      -1.811   4.863  20.959  1.00 97.94           C  
ATOM   3152  HA  ALA A 192      -1.422   5.627  21.631  1.00 97.94           H  
ATOM   3153  C   ALA A 192      -3.292   4.664  21.303  1.00 97.94           C  
ATOM   3154  CB  ALA A 192      -1.628   5.354  19.519  1.00 97.94           C  
ATOM   3155  HB1 ALA A 192      -2.188   6.278  19.374  1.00 97.94           H  
ATOM   3156  HB2 ALA A 192      -1.986   4.601  18.818  1.00 97.94           H  
ATOM   3157  HB3 ALA A 192      -0.573   5.553  19.330  1.00 97.94           H  
ATOM   3158  O   ALA A 192      -3.863   5.501  21.992  1.00 97.94           O  
ATOM   3159  N   TYR A 193      -3.888   3.540  20.896  1.00 98.12           N  
ATOM   3160  H   TYR A 193      -3.361   2.883  20.339  1.00 98.12           H  
ATOM   3161  CA  TYR A 193      -5.268   3.205  21.243  1.00 98.12           C  
ATOM   3162  HA  TYR A 193      -5.923   4.010  20.908  1.00 98.12           H  
ATOM   3163  C   TYR A 193      -5.455   3.072  22.760  1.00 98.12           C  
ATOM   3164  CB  TYR A 193      -5.665   1.914  20.523  1.00 98.12           C  
ATOM   3165  HB2 TYR A 193      -5.541   2.046  19.449  1.00 98.12           H  
ATOM   3166  HB3 TYR A 193      -4.990   1.114  20.827  1.00 98.12           H  
ATOM   3167  O   TYR A 193      -6.310   3.736  23.334  1.00 98.12           O  
ATOM   3168  CG  TYR A 193      -7.092   1.496  20.803  1.00 98.12           C  
ATOM   3169  CD1 TYR A 193      -7.339   0.314  21.525  1.00 98.12           C  
ATOM   3170  HD1 TYR A 193      -6.522  -0.308  21.859  1.00 98.12           H  
ATOM   3171  CD2 TYR A 193      -8.168   2.305  20.382  1.00 98.12           C  
ATOM   3172  HD2 TYR A 193      -7.992   3.228  19.848  1.00 98.12           H  
ATOM   3173  CE1 TYR A 193      -8.661  -0.064  21.814  1.00 98.12           C  
ATOM   3174  HE1 TYR A 193      -8.862  -0.985  22.342  1.00 98.12           H  
ATOM   3175  CE2 TYR A 193      -9.492   1.933  20.689  1.00 98.12           C  
ATOM   3176  HE2 TYR A 193     -10.329   2.555  20.409  1.00 98.12           H  
ATOM   3177  OH  TYR A 193     -11.012   0.390  21.717  1.00 98.12           O  
ATOM   3178  HH  TYR A 193     -11.030  -0.381  22.289  1.00 98.12           H  
ATOM   3179  CZ  TYR A 193      -9.742   0.747  21.409  1.00 98.12           C  
ATOM   3180  N   ASN A 194      -4.595   2.296  23.430  1.00 97.47           N  
ATOM   3181  H   ASN A 194      -3.909   1.773  22.905  1.00 97.47           H  
ATOM   3182  CA  ASN A 194      -4.681   2.085  24.877  1.00 97.47           C  
ATOM   3183  HA  ASN A 194      -5.673   1.700  25.113  1.00 97.47           H  
ATOM   3184  C   ASN A 194      -4.533   3.383  25.688  1.00 97.47           C  
ATOM   3185  CB  ASN A 194      -3.639   1.035  25.296  1.00 97.47           C  
ATOM   3186  HB2 ASN A 194      -2.670   1.291  24.866  1.00 97.47           H  
ATOM   3187  HB3 ASN A 194      -3.544   1.042  26.381  1.00 97.47           H  
ATOM   3188  O   ASN A 194      -5.200   3.532  26.707  1.00 97.47           O  
ATOM   3189  CG  ASN A 194      -4.022  -0.380  24.893  1.00 97.47           C  
ATOM   3190  ND2 ASN A 194      -3.062  -1.263  24.764  1.00 97.47           N  
ATOM   3191 HD21 ASN A 194      -3.347  -2.205  24.536  1.00 97.47           H  
ATOM   3192 HD22 ASN A 194      -2.097  -1.000  24.907  1.00 97.47           H  
ATOM   3193  OD1 ASN A 194      -5.183  -0.730  24.726  1.00 97.47           O  
ATOM   3194  N   LYS A 195      -3.706   4.332  25.227  1.00 97.77           N  
ATOM   3195  H   LYS A 195      -3.187   4.134  24.384  1.00 97.77           H  
ATOM   3196  CA  LYS A 195      -3.537   5.653  25.860  1.00 97.77           C  
ATOM   3197  HA  LYS A 195      -3.394   5.528  26.934  1.00 97.77           H  
ATOM   3198  C   LYS A 195      -4.747   6.581  25.726  1.00 97.77           C  
ATOM   3199  CB  LYS A 195      -2.316   6.357  25.259  1.00 97.77           C  
ATOM   3200  HB2 LYS A 195      -2.370   6.298  24.172  1.00 97.77           H  
ATOM   3201  HB3 LYS A 195      -2.338   7.411  25.537  1.00 97.77           H  
ATOM   3202  O   LYS A 195      -4.796   7.570  26.442  1.00 97.77           O  
ATOM   3203  CG  LYS A 195      -0.991   5.771  25.752  1.00 97.77           C  
ATOM   3204  HG2 LYS A 195      -0.951   4.699  25.558  1.00 97.77           H  
ATOM   3205  HG3 LYS A 195      -0.895   5.939  26.824  1.00 97.77           H  
ATOM   3206  CD  LYS A 195       0.148   6.476  25.014  1.00 97.77           C  
ATOM   3207  HD2 LYS A 195       0.114   7.541  25.246  1.00 97.77           H  
ATOM   3208  HD3 LYS A 195       0.013   6.343  23.941  1.00 97.77           H  
ATOM   3209  CE  LYS A 195       1.495   5.894  25.433  1.00 97.77           C  
ATOM   3210  HE2 LYS A 195       1.508   4.835  25.176  1.00 97.77           H  
ATOM   3211  HE3 LYS A 195       1.594   5.989  26.514  1.00 97.77           H  
ATOM   3212  NZ  LYS A 195       2.590   6.609  24.742  1.00 97.77           N  
ATOM   3213  HZ1 LYS A 195       2.481   6.507  23.743  1.00 97.77           H  
ATOM   3214  HZ2 LYS A 195       3.489   6.244  25.024  1.00 97.77           H  
ATOM   3215  HZ3 LYS A 195       2.543   7.594  24.960  1.00 97.77           H  
ATOM   3216  N   HIS A 196      -5.667   6.296  24.804  1.00 97.40           N  
ATOM   3217  H   HIS A 196      -5.556   5.454  24.258  1.00 97.40           H  
ATOM   3218  CA  HIS A 196      -6.808   7.157  24.477  1.00 97.40           C  
ATOM   3219  HA  HIS A 196      -6.825   8.004  25.163  1.00 97.40           H  
ATOM   3220  C   HIS A 196      -8.158   6.445  24.675  1.00 97.40           C  
ATOM   3221  CB  HIS A 196      -6.635   7.704  23.048  1.00 97.40           C  
ATOM   3222  HB2 HIS A 196      -7.524   8.269  22.770  1.00 97.40           H  
ATOM   3223  HB3 HIS A 196      -6.551   6.868  22.354  1.00 97.40           H  
ATOM   3224  O   HIS A 196      -9.173   6.888  24.137  1.00 97.40           O  
ATOM   3225  CG  HIS A 196      -5.443   8.612  22.871  1.00 97.40           C  
ATOM   3226  CD2 HIS A 196      -5.427   9.975  22.966  1.00 97.40           C  
ATOM   3227  HD2 HIS A 196      -6.280  10.597  23.196  1.00 97.40           H  
ATOM   3228  ND1 HIS A 196      -4.168   8.222  22.548  1.00 97.40           N  
ATOM   3229  HD1 HIS A 196      -3.888   7.266  22.380  1.00 97.40           H  
ATOM   3230  CE1 HIS A 196      -3.395   9.318  22.469  1.00 97.40           C  
ATOM   3231  HE1 HIS A 196      -2.338   9.321  22.248  1.00 97.40           H  
ATOM   3232  NE2 HIS A 196      -4.128  10.420  22.696  1.00 97.40           N  
ATOM   3233  N   ARG A 197      -8.194   5.337  25.431  1.00 95.10           N  
ATOM   3234  H   ARG A 197      -7.330   5.034  25.856  1.00 95.10           H  
ATOM   3235  CA  ARG A 197      -9.423   4.559  25.698  1.00 95.10           C  
ATOM   3236  HA  ARG A 197      -9.881   4.263  24.754  1.00 95.10           H  
ATOM   3237  C   ARG A 197     -10.498   5.355  26.442  1.00 95.10           C  
ATOM   3238  CB  ARG A 197      -9.075   3.306  26.518  1.00 95.10           C  
ATOM   3239  HB2 ARG A 197      -8.335   3.561  27.276  1.00 95.10           H  
ATOM   3240  HB3 ARG A 197      -9.973   2.959  27.030  1.00 95.10           H  
ATOM   3241  O   ARG A 197     -11.680   5.065  26.294  1.00 95.10           O  
ATOM   3242  CG  ARG A 197      -8.564   2.149  25.653  1.00 95.10           C  
ATOM   3243  HG2 ARG A 197      -7.704   2.478  25.069  1.00 95.10           H  
ATOM   3244  HG3 ARG A 197      -9.354   1.836  24.970  1.00 95.10           H  
ATOM   3245  CD  ARG A 197      -8.165   0.974  26.558  1.00 95.10           C  
ATOM   3246  HD2 ARG A 197      -7.321   1.283  27.174  1.00 95.10           H  
ATOM   3247  HD3 ARG A 197      -8.993   0.740  27.227  1.00 95.10           H  
ATOM   3248  NE  ARG A 197      -7.783  -0.223  25.785  1.00 95.10           N  
ATOM   3249  HE  ARG A 197      -6.841  -0.266  25.423  1.00 95.10           H  
ATOM   3250  NH1 ARG A 197      -9.800  -1.332  25.831  1.00 95.10           N  
ATOM   3251 HH11 ARG A 197     -10.449  -1.804  25.218  1.00 95.10           H  
ATOM   3252 HH12 ARG A 197     -10.208  -0.604  26.400  1.00 95.10           H  
ATOM   3253  NH2 ARG A 197      -8.101  -2.155  24.656  1.00 95.10           N  
ATOM   3254 HH21 ARG A 197      -8.778  -2.803  24.279  1.00 95.10           H  
ATOM   3255 HH22 ARG A 197      -7.152  -2.092  24.317  1.00 95.10           H  
ATOM   3256  CZ  ARG A 197      -8.565  -1.228  25.438  1.00 95.10           C  
ATOM   3257  N   ASP A 198     -10.090   6.341  27.233  1.00 95.05           N  
ATOM   3258  H   ASP A 198      -9.106   6.564  27.262  1.00 95.05           H  
ATOM   3259  CA  ASP A 198     -10.950   7.239  28.008  1.00 95.05           C  
ATOM   3260  HA  ASP A 198     -11.767   6.661  28.440  1.00 95.05           H  
ATOM   3261  C   ASP A 198     -11.585   8.355  27.159  1.00 95.05           C  
ATOM   3262  CB  ASP A 198     -10.117   7.829  29.160  1.00 95.05           C  
ATOM   3263  HB2 ASP A 198     -10.772   8.417  29.803  1.00 95.05           H  
ATOM   3264  HB3 ASP A 198      -9.710   7.015  29.759  1.00 95.05           H  
ATOM   3265  O   ASP A 198     -12.498   9.045  27.614  1.00 95.05           O  
ATOM   3266  CG  ASP A 198      -8.961   8.711  28.661  1.00 95.05           C  
ATOM   3267  OD1 ASP A 198      -8.180   8.214  27.812  1.00 95.05           O  
ATOM   3268  OD2 ASP A 198      -8.880   9.878  29.099  1.00 95.05           O  
ATOM   3269  N   LYS A 199     -11.139   8.532  25.908  1.00 96.16           N  
ATOM   3270  H   LYS A 199     -10.407   7.921  25.576  1.00 96.16           H  
ATOM   3271  CA  LYS A 199     -11.704   9.529  24.994  1.00 96.16           C  
ATOM   3272  HA  LYS A 199     -11.702  10.479  25.528  1.00 96.16           H  
ATOM   3273  C   LYS A 199     -13.158   9.211  24.628  1.00 96.16           C  
ATOM   3274  CB  LYS A 199     -10.847   9.635  23.724  1.00 96.16           C  
ATOM   3275  HB2 LYS A 199     -11.353  10.280  23.004  1.00 96.16           H  
ATOM   3276  HB3 LYS A 199     -10.763   8.651  23.263  1.00 96.16           H  
ATOM   3277  O   LYS A 199     -13.540   8.041  24.574  1.00 96.16           O  
ATOM   3278  CG  LYS A 199      -9.444  10.203  23.968  1.00 96.16           C  
ATOM   3279  HG2 LYS A 199      -8.924  10.212  23.010  1.00 96.16           H  
ATOM   3280  HG3 LYS A 199      -8.887   9.575  24.663  1.00 96.16           H  
ATOM   3281  CD  LYS A 199      -9.524  11.631  24.511  1.00 96.16           C  
ATOM   3282  HD2 LYS A 199     -10.326  12.154  23.991  1.00 96.16           H  
ATOM   3283  HD3 LYS A 199      -9.746  11.612  25.578  1.00 96.16           H  
ATOM   3284  CE  LYS A 199      -8.206  12.356  24.273  1.00 96.16           C  
ATOM   3285  HE2 LYS A 199      -7.500  12.097  25.062  1.00 96.16           H  
ATOM   3286  HE3 LYS A 199      -7.809  12.027  23.313  1.00 96.16           H  
ATOM   3287  NZ  LYS A 199      -8.459  13.805  24.196  1.00 96.16           N  
ATOM   3288  HZ1 LYS A 199      -9.087  13.947  23.418  1.00 96.16           H  
ATOM   3289  HZ2 LYS A 199      -7.601  14.306  24.016  1.00 96.16           H  
ATOM   3290  HZ3 LYS A 199      -8.900  14.129  25.045  1.00 96.16           H  
ATOM   3291  N   PRO A 200     -13.974  10.218  24.269  1.00 96.56           N  
ATOM   3292  CA  PRO A 200     -15.329   9.982  23.776  1.00 96.56           C  
ATOM   3293  HA  PRO A 200     -15.923   9.564  24.588  1.00 96.56           H  
ATOM   3294  C   PRO A 200     -15.348   9.026  22.575  1.00 96.56           C  
ATOM   3295  CB  PRO A 200     -15.877  11.364  23.403  1.00 96.56           C  
ATOM   3296  HB2 PRO A 200     -16.945  11.444  23.609  1.00 96.56           H  
ATOM   3297  HB3 PRO A 200     -15.676  11.580  22.353  1.00 96.56           H  
ATOM   3298  O   PRO A 200     -14.486   9.104  21.696  1.00 96.56           O  
ATOM   3299  CG  PRO A 200     -15.061  12.319  24.273  1.00 96.56           C  
ATOM   3300  HG2 PRO A 200     -15.491  12.362  25.273  1.00 96.56           H  
ATOM   3301  HG3 PRO A 200     -15.001  13.317  23.836  1.00 96.56           H  
ATOM   3302  CD  PRO A 200     -13.694  11.646  24.332  1.00 96.56           C  
ATOM   3303  HD2 PRO A 200     -13.192  11.924  25.259  1.00 96.56           H  
ATOM   3304  HD3 PRO A 200     -13.095  11.942  23.470  1.00 96.56           H  
ATOM   3305  N   SER A 201     -16.364   8.161  22.485  1.00 95.53           N  
ATOM   3306  H   SER A 201     -17.013   8.089  23.255  1.00 95.53           H  
ATOM   3307  CA  SER A 201     -16.477   7.156  21.411  1.00 95.53           C  
ATOM   3308  HA  SER A 201     -15.633   6.471  21.490  1.00 95.53           H  
ATOM   3309  C   SER A 201     -16.443   7.761  20.009  1.00 95.53           C  
ATOM   3310  CB  SER A 201     -17.769   6.354  21.571  1.00 95.53           C  
ATOM   3311  HB2 SER A 201     -18.632   7.016  21.499  1.00 95.53           H  
ATOM   3312  HB3 SER A 201     -17.833   5.595  20.791  1.00 95.53           H  
ATOM   3313  O   SER A 201     -15.938   7.131  19.083  1.00 95.53           O  
ATOM   3314  OG  SER A 201     -17.750   5.734  22.838  1.00 95.53           O  
ATOM   3315  HG  SER A 201     -17.030   5.099  22.865  1.00 95.53           H  
ATOM   3316  N   ARG A 202     -16.907   9.005  19.858  1.00 97.12           N  
ATOM   3317  H   ARG A 202     -17.336   9.447  20.658  1.00 97.12           H  
ATOM   3318  CA  ARG A 202     -16.803   9.769  18.614  1.00 97.12           C  
ATOM   3319  HA  ARG A 202     -17.239   9.176  17.811  1.00 97.12           H  
ATOM   3320  C   ARG A 202     -15.352  10.025  18.195  1.00 97.12           C  
ATOM   3321  CB  ARG A 202     -17.628  11.052  18.784  1.00 97.12           C  
ATOM   3322  HB2 ARG A 202     -18.651  10.777  19.044  1.00 97.12           H  
ATOM   3323  HB3 ARG A 202     -17.229  11.622  19.623  1.00 97.12           H  
ATOM   3324  O   ARG A 202     -15.000   9.750  17.050  1.00 97.12           O  
ATOM   3325  CG  ARG A 202     -17.678  11.915  17.514  1.00 97.12           C  
ATOM   3326  HG2 ARG A 202     -18.706  11.973  17.156  1.00 97.12           H  
ATOM   3327  HG3 ARG A 202     -17.064  11.488  16.722  1.00 97.12           H  
ATOM   3328  CD  ARG A 202     -17.183  13.314  17.848  1.00 97.12           C  
ATOM   3329  HD2 ARG A 202     -17.841  13.761  18.593  1.00 97.12           H  
ATOM   3330  HD3 ARG A 202     -16.196  13.227  18.301  1.00 97.12           H  
ATOM   3331  NE  ARG A 202     -17.047  14.145  16.645  1.00 97.12           N  
ATOM   3332  HE  ARG A 202     -16.483  13.761  15.900  1.00 97.12           H  
ATOM   3333  NH1 ARG A 202     -18.104  16.020  17.430  1.00 97.12           N  
ATOM   3334 HH11 ARG A 202     -18.721  15.385  17.916  1.00 97.12           H  
ATOM   3335 HH12 ARG A 202     -18.272  17.015  17.469  1.00 97.12           H  
ATOM   3336  NH2 ARG A 202     -16.626  16.132  15.730  1.00 97.12           N  
ATOM   3337 HH21 ARG A 202     -16.420  17.090  15.974  1.00 97.12           H  
ATOM   3338 HH22 ARG A 202     -15.958  15.574  15.218  1.00 97.12           H  
ATOM   3339  CZ  ARG A 202     -17.284  15.432  16.606  1.00 97.12           C  
ATOM   3340  N   GLU A 203     -14.499  10.480  19.114  1.00 97.76           N  
ATOM   3341  H   GLU A 203     -14.823  10.551  20.068  1.00 97.76           H  
ATOM   3342  CA  GLU A 203     -13.068  10.709  18.854  1.00 97.76           C  
ATOM   3343  HA  GLU A 203     -12.967  11.333  17.966  1.00 97.76           H  
ATOM   3344  C   GLU A 203     -12.339   9.386  18.572  1.00 97.76           C  
ATOM   3345  CB  GLU A 203     -12.438  11.459  20.049  1.00 97.76           C  
ATOM   3346  HB2 GLU A 203     -12.490  10.828  20.936  1.00 97.76           H  
ATOM   3347  HB3 GLU A 203     -13.027  12.358  20.233  1.00 97.76           H  
ATOM   3348  O   GLU A 203     -11.509   9.312  17.662  1.00 97.76           O  
ATOM   3349  CG  GLU A 203     -10.969  11.873  19.814  1.00 97.76           C  
ATOM   3350  HG2 GLU A 203     -10.920  12.482  18.911  1.00 97.76           H  
ATOM   3351  HG3 GLU A 203     -10.378  10.974  19.640  1.00 97.76           H  
ATOM   3352  CD  GLU A 203     -10.335  12.660  20.985  1.00 97.76           C  
ATOM   3353  OE1 GLU A 203      -9.086  12.698  21.078  1.00 97.76           O  
ATOM   3354  OE2 GLU A 203     -11.064  13.241  21.820  1.00 97.76           O  
ATOM   3355  N   GLN A 204     -12.682   8.319  19.301  1.00 98.14           N  
ATOM   3356  H   GLN A 204     -13.348   8.441  20.051  1.00 98.14           H  
ATOM   3357  CA  GLN A 204     -12.124   6.987  19.057  1.00 98.14           C  
ATOM   3358  HA  GLN A 204     -11.036   7.061  19.078  1.00 98.14           H  
ATOM   3359  C   GLN A 204     -12.507   6.461  17.664  1.00 98.14           C  
ATOM   3360  CB  GLN A 204     -12.553   6.007  20.160  1.00 98.14           C  
ATOM   3361  HB2 GLN A 204     -13.641   5.937  20.189  1.00 98.14           H  
ATOM   3362  HB3 GLN A 204     -12.155   5.025  19.908  1.00 98.14           H  
ATOM   3363  O   GLN A 204     -11.634   6.045  16.902  1.00 98.14           O  
ATOM   3364  CG  GLN A 204     -12.033   6.397  21.555  1.00 98.14           C  
ATOM   3365  HG2 GLN A 204     -10.959   6.577  21.510  1.00 98.14           H  
ATOM   3366  HG3 GLN A 204     -12.520   7.313  21.890  1.00 98.14           H  
ATOM   3367  CD  GLN A 204     -12.281   5.288  22.572  1.00 98.14           C  
ATOM   3368  NE2 GLN A 204     -13.080   5.500  23.590  1.00 98.14           N  
ATOM   3369 HE21 GLN A 204     -13.002   4.814  24.327  1.00 98.14           H  
ATOM   3370 HE22 GLN A 204     -13.333   6.443  23.849  1.00 98.14           H  
ATOM   3371  OE1 GLN A 204     -11.767   4.192  22.446  1.00 98.14           O  
ATOM   3372  N   ALA A 205     -13.785   6.549  17.282  1.00 98.22           N  
ATOM   3373  H   ALA A 205     -14.465   6.892  17.945  1.00 98.22           H  
ATOM   3374  CA  ALA A 205     -14.271   6.110  15.974  1.00 98.22           C  
ATOM   3375  HA  ALA A 205     -13.990   5.065  15.836  1.00 98.22           H  
ATOM   3376  C   ALA A 205     -13.655   6.911  14.814  1.00 98.22           C  
ATOM   3377  CB  ALA A 205     -15.800   6.198  15.963  1.00 98.22           C  
ATOM   3378  HB1 ALA A 205     -16.207   5.559  16.746  1.00 98.22           H  
ATOM   3379  HB2 ALA A 205     -16.182   5.863  14.999  1.00 98.22           H  
ATOM   3380  HB3 ALA A 205     -16.118   7.226  16.140  1.00 98.22           H  
ATOM   3381  O   ALA A 205     -13.224   6.316  13.825  1.00 98.22           O  
ATOM   3382  N   GLU A 206     -13.550   8.241  14.931  1.00 97.77           N  
ATOM   3383  H   GLU A 206     -13.930   8.685  15.755  1.00 97.77           H  
ATOM   3384  CA  GLU A 206     -12.870   9.087  13.934  1.00 97.77           C  
ATOM   3385  HA  GLU A 206     -13.373   8.988  12.972  1.00 97.77           H  
ATOM   3386  C   GLU A 206     -11.410   8.644  13.724  1.00 97.77           C  
ATOM   3387  CB  GLU A 206     -12.915  10.570  14.365  1.00 97.77           C  
ATOM   3388  HB2 GLU A 206     -12.638  10.640  15.417  1.00 97.77           H  
ATOM   3389  HB3 GLU A 206     -12.167  11.111  13.785  1.00 97.77           H  
ATOM   3390  O   GLU A 206     -10.936   8.535  12.588  1.00 97.77           O  
ATOM   3391  CG  GLU A 206     -14.275  11.270  14.140  1.00 97.77           C  
ATOM   3392  HG2 GLU A 206     -14.497  11.242  13.073  1.00 97.77           H  
ATOM   3393  HG3 GLU A 206     -15.060  10.711  14.649  1.00 97.77           H  
ATOM   3394  CD  GLU A 206     -14.304  12.745  14.615  1.00 97.77           C  
ATOM   3395  OE1 GLU A 206     -15.358  13.425  14.476  1.00 97.77           O  
ATOM   3396  OE2 GLU A 206     -13.266  13.252  15.087  1.00 97.77           O  
ATOM   3397  N   ASN A 207     -10.699   8.321  14.808  1.00 98.12           N  
ATOM   3398  H   ASN A 207     -11.131   8.413  15.716  1.00 98.12           H  
ATOM   3399  CA  ASN A 207      -9.321   7.847  14.724  1.00 98.12           C  
ATOM   3400  HA  ASN A 207      -8.793   8.476  14.007  1.00 98.12           H  
ATOM   3401  C   ASN A 207      -9.212   6.423  14.167  1.00 98.12           C  
ATOM   3402  CB  ASN A 207      -8.635   8.019  16.083  1.00 98.12           C  
ATOM   3403  HB2 ASN A 207      -9.300   7.723  16.893  1.00 98.12           H  
ATOM   3404  HB3 ASN A 207      -7.743   7.394  16.135  1.00 98.12           H  
ATOM   3405  O   ASN A 207      -8.311   6.170  13.367  1.00 98.12           O  
ATOM   3406  CG  ASN A 207      -8.188   9.454  16.255  1.00 98.12           C  
ATOM   3407  ND2 ASN A 207      -8.896  10.239  17.027  1.00 98.12           N  
ATOM   3408 HD21 ASN A 207      -9.740   9.887  17.455  1.00 98.12           H  
ATOM   3409 HD22 ASN A 207      -8.601  11.195  17.169  1.00 98.12           H  
ATOM   3410  OD1 ASN A 207      -7.232   9.891  15.626  1.00 98.12           O  
ATOM   3411  N   ILE A 208     -10.129   5.509  14.495  1.00 98.04           N  
ATOM   3412  H   ILE A 208     -10.820   5.744  15.192  1.00 98.04           H  
ATOM   3413  CA  ILE A 208     -10.169   4.173  13.876  1.00 98.04           C  
ATOM   3414  HA  ILE A 208      -9.190   3.711  13.998  1.00 98.04           H  
ATOM   3415  C   ILE A 208     -10.424   4.280  12.365  1.00 98.04           C  
ATOM   3416  CB  ILE A 208     -11.198   3.262  14.579  1.00 98.04           C  
ATOM   3417  HB  ILE A 208     -12.146   3.794  14.660  1.00 98.04           H  
ATOM   3418  O   ILE A 208      -9.752   3.611  11.583  1.00 98.04           O  
ATOM   3419  CG1 ILE A 208     -10.689   2.913  15.995  1.00 98.04           C  
ATOM   3420 HG12 ILE A 208     -10.448   3.828  16.536  1.00 98.04           H  
ATOM   3421 HG13 ILE A 208      -9.770   2.333  15.908  1.00 98.04           H  
ATOM   3422  CG2 ILE A 208     -11.430   1.969  13.775  1.00 98.04           C  
ATOM   3423 HG21 ILE A 208     -10.488   1.438  13.630  1.00 98.04           H  
ATOM   3424 HG22 ILE A 208     -11.881   2.185  12.807  1.00 98.04           H  
ATOM   3425 HG23 ILE A 208     -12.122   1.319  14.310  1.00 98.04           H  
ATOM   3426  CD1 ILE A 208     -11.694   2.126  16.843  1.00 98.04           C  
ATOM   3427 HD11 ILE A 208     -11.768   1.094  16.499  1.00 98.04           H  
ATOM   3428 HD12 ILE A 208     -12.671   2.606  16.778  1.00 98.04           H  
ATOM   3429 HD13 ILE A 208     -11.365   2.116  17.882  1.00 98.04           H  
ATOM   3430  N   ILE A 209     -11.308   5.176  11.918  1.00 97.57           N  
ATOM   3431  H   ILE A 209     -11.859   5.688  12.592  1.00 97.57           H  
ATOM   3432  CA  ILE A 209     -11.512   5.434  10.482  1.00 97.57           C  
ATOM   3433  HA  ILE A 209     -11.778   4.494   9.998  1.00 97.57           H  
ATOM   3434  C   ILE A 209     -10.207   5.917   9.827  1.00 97.57           C  
ATOM   3435  CB  ILE A 209     -12.677   6.427  10.274  1.00 97.57           C  
ATOM   3436  HB  ILE A 209     -12.516   7.290  10.920  1.00 97.57           H  
ATOM   3437  O   ILE A 209      -9.850   5.461   8.739  1.00 97.57           O  
ATOM   3438  CG1 ILE A 209     -14.018   5.760  10.659  1.00 97.57           C  
ATOM   3439 HG12 ILE A 209     -14.290   5.021   9.905  1.00 97.57           H  
ATOM   3440 HG13 ILE A 209     -13.913   5.232  11.606  1.00 97.57           H  
ATOM   3441  CG2 ILE A 209     -12.740   6.923   8.815  1.00 97.57           C  
ATOM   3442 HG21 ILE A 209     -11.845   7.494   8.567  1.00 97.57           H  
ATOM   3443 HG22 ILE A 209     -12.830   6.075   8.137  1.00 97.57           H  
ATOM   3444 HG23 ILE A 209     -13.593   7.586   8.676  1.00 97.57           H  
ATOM   3445  CD1 ILE A 209     -15.167   6.762  10.820  1.00 97.57           C  
ATOM   3446 HD11 ILE A 209     -14.873   7.551  11.512  1.00 97.57           H  
ATOM   3447 HD12 ILE A 209     -15.441   7.200   9.860  1.00 97.57           H  
ATOM   3448 HD13 ILE A 209     -16.038   6.245  11.223  1.00 97.57           H  
ATOM   3449  N   HIS A 210      -9.442   6.795  10.484  1.00 96.77           N  
ATOM   3450  H   HIS A 210      -9.783   7.175  11.356  1.00 96.77           H  
ATOM   3451  CA  HIS A 210      -8.115   7.186   9.997  1.00 96.77           C  
ATOM   3452  HA  HIS A 210      -8.211   7.500   8.958  1.00 96.77           H  
ATOM   3453  C   HIS A 210      -7.106   6.027   9.998  1.00 96.77           C  
ATOM   3454  CB  HIS A 210      -7.573   8.362  10.817  1.00 96.77           C  
ATOM   3455  HB2 HIS A 210      -6.534   8.533  10.532  1.00 96.77           H  
ATOM   3456  HB3 HIS A 210      -7.578   8.103  11.876  1.00 96.77           H  
ATOM   3457  O   HIS A 210      -6.276   5.951   9.085  1.00 96.77           O  
ATOM   3458  CG  HIS A 210      -8.310   9.663  10.633  1.00 96.77           C  
ATOM   3459  CD2 HIS A 210      -9.100  10.036   9.577  1.00 96.77           C  
ATOM   3460  HD2 HIS A 210      -9.354   9.427   8.723  1.00 96.77           H  
ATOM   3461  ND1 HIS A 210      -8.276  10.725  11.505  1.00 96.77           N  
ATOM   3462  HD1 HIS A 210      -7.918  10.700  12.449  1.00 96.77           H  
ATOM   3463  CE1 HIS A 210      -9.026  11.711  10.987  1.00 96.77           C  
ATOM   3464  HE1 HIS A 210      -9.247  12.645  11.483  1.00 96.77           H  
ATOM   3465  NE2 HIS A 210      -9.512  11.354   9.787  1.00 96.77           N  
ATOM   3466  N   LEU A 211      -7.190   5.121  10.976  1.00 97.48           N  
ATOM   3467  H   LEU A 211      -7.878   5.272  11.701  1.00 97.48           H  
ATOM   3468  CA  LEU A 211      -6.358   3.924  11.081  1.00 97.48           C  
ATOM   3469  HA  LEU A 211      -5.316   4.240  11.040  1.00 97.48           H  
ATOM   3470  C   LEU A 211      -6.577   2.952   9.922  1.00 97.48           C  
ATOM   3471  CB  LEU A 211      -6.606   3.239  12.436  1.00 97.48           C  
ATOM   3472  HB2 LEU A 211      -7.665   3.000  12.527  1.00 97.48           H  
ATOM   3473  HB3 LEU A 211      -6.354   3.942  13.231  1.00 97.48           H  
ATOM   3474  O   LEU A 211      -5.624   2.276   9.547  1.00 97.48           O  
ATOM   3475  CG  LEU A 211      -5.842   1.926  12.670  1.00 97.48           C  
ATOM   3476  HG  LEU A 211      -6.113   1.197  11.906  1.00 97.48           H  
ATOM   3477  CD1 LEU A 211      -4.329   2.136  12.643  1.00 97.48           C  
ATOM   3478 HD11 LEU A 211      -3.840   1.183  12.844  1.00 97.48           H  
ATOM   3479 HD12 LEU A 211      -4.018   2.484  11.657  1.00 97.48           H  
ATOM   3480 HD13 LEU A 211      -4.048   2.864  13.404  1.00 97.48           H  
ATOM   3481  CD2 LEU A 211      -6.240   1.346  14.024  1.00 97.48           C  
ATOM   3482 HD21 LEU A 211      -5.951   2.023  14.827  1.00 97.48           H  
ATOM   3483 HD22 LEU A 211      -7.320   1.205  14.063  1.00 97.48           H  
ATOM   3484 HD23 LEU A 211      -5.764   0.377  14.177  1.00 97.48           H  
ATOM   3485  N   LEU A 212      -7.751   2.928   9.281  1.00 95.93           N  
ATOM   3486  H   LEU A 212      -8.522   3.448   9.676  1.00 95.93           H  
ATOM   3487  CA  LEU A 212      -7.992   2.084   8.100  1.00 95.93           C  
ATOM   3488  HA  LEU A 212      -7.821   1.046   8.385  1.00 95.93           H  
ATOM   3489  C   LEU A 212      -7.000   2.365   6.951  1.00 95.93           C  
ATOM   3490  CB  LEU A 212      -9.455   2.214   7.632  1.00 95.93           C  
ATOM   3491  HB2 LEU A 212      -9.642   3.249   7.346  1.00 95.93           H  
ATOM   3492  HB3 LEU A 212      -9.580   1.599   6.741  1.00 95.93           H  
ATOM   3493  O   LEU A 212      -6.711   1.481   6.149  1.00 95.93           O  
ATOM   3494  CG  LEU A 212     -10.517   1.781   8.664  1.00 95.93           C  
ATOM   3495  HG  LEU A 212     -10.446   2.425   9.541  1.00 95.93           H  
ATOM   3496  CD1 LEU A 212     -11.917   1.954   8.077  1.00 95.93           C  
ATOM   3497 HD11 LEU A 212     -12.067   2.993   7.783  1.00 95.93           H  
ATOM   3498 HD12 LEU A 212     -12.663   1.691   8.827  1.00 95.93           H  
ATOM   3499 HD13 LEU A 212     -12.042   1.309   7.208  1.00 95.93           H  
ATOM   3500  CD2 LEU A 212     -10.356   0.326   9.111  1.00 95.93           C  
ATOM   3501 HD21 LEU A 212     -11.168   0.062   9.788  1.00 95.93           H  
ATOM   3502 HD22 LEU A 212     -10.378  -0.337   8.247  1.00 95.93           H  
ATOM   3503 HD23 LEU A 212      -9.418   0.197   9.651  1.00 95.93           H  
ATOM   3504  N   LYS A 213      -6.322   3.526   6.932  1.00 94.80           N  
ATOM   3505  H   LYS A 213      -6.560   4.206   7.640  1.00 94.80           H  
ATOM   3506  CA  LYS A 213      -5.165   3.779   6.042  1.00 94.80           C  
ATOM   3507  HA  LYS A 213      -5.501   3.680   5.009  1.00 94.80           H  
ATOM   3508  C   LYS A 213      -4.014   2.776   6.217  1.00 94.80           C  
ATOM   3509  CB  LYS A 213      -4.630   5.197   6.274  1.00 94.80           C  
ATOM   3510  HB2 LYS A 213      -4.421   5.334   7.335  1.00 94.80           H  
ATOM   3511  HB3 LYS A 213      -3.694   5.314   5.727  1.00 94.80           H  
ATOM   3512  O   LYS A 213      -3.192   2.614   5.309  1.00 94.80           O  
ATOM   3513  CG  LYS A 213      -5.609   6.271   5.786  1.00 94.80           C  
ATOM   3514  HG2 LYS A 213      -5.767   6.148   4.714  1.00 94.80           H  
ATOM   3515  HG3 LYS A 213      -6.565   6.165   6.299  1.00 94.80           H  
ATOM   3516  CD  LYS A 213      -5.042   7.665   6.063  1.00 94.80           C  
ATOM   3517  HD2 LYS A 213      -4.936   7.782   7.141  1.00 94.80           H  
ATOM   3518  HD3 LYS A 213      -4.070   7.765   5.579  1.00 94.80           H  
ATOM   3519  CE  LYS A 213      -6.002   8.726   5.524  1.00 94.80           C  
ATOM   3520  HE2 LYS A 213      -6.088   8.605   4.444  1.00 94.80           H  
ATOM   3521  HE3 LYS A 213      -6.987   8.542   5.954  1.00 94.80           H  
ATOM   3522  NZ  LYS A 213      -5.553  10.099   5.861  1.00 94.80           N  
ATOM   3523  HZ1 LYS A 213      -6.211  10.773   5.497  1.00 94.80           H  
ATOM   3524  HZ2 LYS A 213      -5.530  10.211   6.864  1.00 94.80           H  
ATOM   3525  HZ3 LYS A 213      -4.638  10.286   5.475  1.00 94.80           H  
ATOM   3526  N   LEU A 214      -3.916   2.115   7.370  1.00 95.25           N  
ATOM   3527  H   LEU A 214      -4.608   2.309   8.079  1.00 95.25           H  
ATOM   3528  CA  LEU A 214      -3.004   1.000   7.616  1.00 95.25           C  
ATOM   3529  HA  LEU A 214      -1.999   1.298   7.316  1.00 95.25           H  
ATOM   3530  C   LEU A 214      -3.403  -0.238   6.814  1.00 95.25           C  
ATOM   3531  CB  LEU A 214      -3.007   0.659   9.117  1.00 95.25           C  
ATOM   3532  HB2 LEU A 214      -2.802   1.562   9.691  1.00 95.25           H  
ATOM   3533  HB3 LEU A 214      -4.006   0.317   9.388  1.00 95.25           H  
ATOM   3534  O   LEU A 214      -2.525  -0.964   6.363  1.00 95.25           O  
ATOM   3535  CG  LEU A 214      -2.011  -0.439   9.535  1.00 95.25           C  
ATOM   3536  HG  LEU A 214      -2.220  -1.352   8.978  1.00 95.25           H  
ATOM   3537  CD1 LEU A 214      -0.553  -0.029   9.295  1.00 95.25           C  
ATOM   3538 HD11 LEU A 214       0.104  -0.801   9.694  1.00 95.25           H  
ATOM   3539 HD12 LEU A 214      -0.368   0.062   8.224  1.00 95.25           H  
ATOM   3540 HD13 LEU A 214      -0.348   0.917   9.797  1.00 95.25           H  
ATOM   3541  CD2 LEU A 214      -2.184  -0.759  11.014  1.00 95.25           C  
ATOM   3542 HD21 LEU A 214      -1.961   0.123  11.614  1.00 95.25           H  
ATOM   3543 HD22 LEU A 214      -3.210  -1.071  11.207  1.00 95.25           H  
ATOM   3544 HD23 LEU A 214      -1.520  -1.575  11.302  1.00 95.25           H  
ATOM   3545  N   THR A 215      -4.690  -0.488   6.607  1.00 94.25           N  
ATOM   3546  H   THR A 215      -5.386   0.146   6.973  1.00 94.25           H  
ATOM   3547  CA  THR A 215      -5.202  -1.713   5.977  1.00 94.25           C  
ATOM   3548  HA  THR A 215      -4.417  -2.469   5.967  1.00 94.25           H  
ATOM   3549  C   THR A 215      -5.609  -1.530   4.519  1.00 94.25           C  
ATOM   3550  CB  THR A 215      -6.355  -2.293   6.801  1.00 94.25           C  
ATOM   3551  HB  THR A 215      -6.730  -3.192   6.312  1.00 94.25           H  
ATOM   3552  O   THR A 215      -5.797  -2.531   3.831  1.00 94.25           O  
ATOM   3553  CG2 THR A 215      -5.885  -2.637   8.217  1.00 94.25           C  
ATOM   3554 HG21 THR A 215      -6.673  -3.183   8.736  1.00 94.25           H  
ATOM   3555 HG22 THR A 215      -4.996  -3.268   8.185  1.00 94.25           H  
ATOM   3556 HG23 THR A 215      -5.668  -1.730   8.782  1.00 94.25           H  
ATOM   3557  OG1 THR A 215      -7.384  -1.346   6.942  1.00 94.25           O  
ATOM   3558  HG1 THR A 215      -7.929  -1.329   6.152  1.00 94.25           H  
ATOM   3559  N   ASN A 216      -5.678  -0.284   4.037  1.00 92.46           N  
ATOM   3560  H   ASN A 216      -5.727   0.463   4.714  1.00 92.46           H  
ATOM   3561  CA  ASN A 216      -5.982   0.046   2.646  1.00 92.46           C  
ATOM   3562  HA  ASN A 216      -7.004  -0.275   2.441  1.00 92.46           H  
ATOM   3563  C   ASN A 216      -5.065  -0.668   1.642  1.00 92.46           C  
ATOM   3564  CB  ASN A 216      -5.893   1.570   2.428  1.00 92.46           C  
ATOM   3565  HB2 ASN A 216      -4.991   1.961   2.899  1.00 92.46           H  
ATOM   3566  HB3 ASN A 216      -5.828   1.764   1.358  1.00 92.46           H  
ATOM   3567  O   ASN A 216      -3.842  -0.759   1.829  1.00 92.46           O  
ATOM   3568  CG  ASN A 216      -7.100   2.334   2.941  1.00 92.46           C  
ATOM   3569  ND2 ASN A 216      -7.172   3.617   2.678  1.00 92.46           N  
ATOM   3570 HD21 ASN A 216      -6.543   4.025   2.001  1.00 92.46           H  
ATOM   3571 HD22 ASN A 216      -8.062   4.022   2.931  1.00 92.46           H  
ATOM   3572  OD1 ASN A 216      -7.995   1.817   3.571  1.00 92.46           O  
ATOM   3573  N   LEU A 217      -5.676  -1.080   0.531  1.00 92.53           N  
ATOM   3574  H   LEU A 217      -6.680  -0.989   0.482  1.00 92.53           H  
ATOM   3575  CA  LEU A 217      -5.005  -1.566  -0.667  1.00 92.53           C  
ATOM   3576  HA  LEU A 217      -4.370  -2.407  -0.386  1.00 92.53           H  
ATOM   3577  C   LEU A 217      -4.122  -0.466  -1.290  1.00 92.53           C  
ATOM   3578  CB  LEU A 217      -6.101  -2.086  -1.617  1.00 92.53           C  
ATOM   3579  HB2 LEU A 217      -6.772  -1.265  -1.869  1.00 92.53           H  
ATOM   3580  HB3 LEU A 217      -6.698  -2.813  -1.066  1.00 92.53           H  
ATOM   3581  O   LEU A 217      -4.423   0.727  -1.221  1.00 92.53           O  
ATOM   3582  CG  LEU A 217      -5.583  -2.749  -2.910  1.00 92.53           C  
ATOM   3583  HG  LEU A 217      -4.497  -2.841  -2.869  1.00 92.53           H  
ATOM   3584  CD1 LEU A 217      -6.149  -4.155  -3.082  1.00 92.53           C  
ATOM   3585 HD11 LEU A 217      -5.897  -4.767  -2.216  1.00 92.53           H  
ATOM   3586 HD12 LEU A 217      -5.743  -4.618  -3.981  1.00 92.53           H  
ATOM   3587 HD13 LEU A 217      -7.235  -4.108  -3.169  1.00 92.53           H  
ATOM   3588  CD2 LEU A 217      -5.934  -1.912  -4.139  1.00 92.53           C  
ATOM   3589 HD21 LEU A 217      -7.017  -1.810  -4.211  1.00 92.53           H  
ATOM   3590 HD22 LEU A 217      -5.486  -0.921  -4.060  1.00 92.53           H  
ATOM   3591 HD23 LEU A 217      -5.579  -2.408  -5.042  1.00 92.53           H  
ATOM   3592  N   GLY A 218      -3.014  -0.868  -1.918  1.00 93.11           N  
ATOM   3593  H   GLY A 218      -2.844  -1.862  -1.975  1.00 93.11           H  
ATOM   3594  CA  GLY A 218      -2.135   0.038  -2.655  1.00 93.11           C  
ATOM   3595  HA2 GLY A 218      -2.716   0.894  -2.998  1.00 93.11           H  
ATOM   3596  HA3 GLY A 218      -1.770  -0.469  -3.548  1.00 93.11           H  
ATOM   3597  C   GLY A 218      -0.924   0.548  -1.870  1.00 93.11           C  
ATOM   3598  O   GLY A 218      -0.288  -0.179  -1.092  1.00 93.11           O  
ATOM   3599  N   ALA A 219      -0.522   1.783  -2.182  1.00 91.87           N  
ATOM   3600  H   ALA A 219      -1.109   2.328  -2.798  1.00 91.87           H  
ATOM   3601  CA  ALA A 219       0.726   2.370  -1.714  1.00 91.87           C  
ATOM   3602  HA  ALA A 219       1.504   1.624  -1.873  1.00 91.87           H  
ATOM   3603  C   ALA A 219       0.655   2.746  -0.223  1.00 91.87           C  
ATOM   3604  CB  ALA A 219       1.076   3.595  -2.567  1.00 91.87           C  
ATOM   3605  HB1 ALA A 219       0.986   3.358  -3.628  1.00 91.87           H  
ATOM   3606  HB2 ALA A 219       2.094   3.916  -2.350  1.00 91.87           H  
ATOM   3607  HB3 ALA A 219       0.388   4.409  -2.338  1.00 91.87           H  
ATOM   3608  O   ALA A 219      -0.282   3.429   0.194  1.00 91.87           O  
ATOM   3609  N   PRO A 220       1.662   2.380   0.587  1.00 91.02           N  
ATOM   3610  CA  PRO A 220       1.728   2.831   1.968  1.00 91.02           C  
ATOM   3611  HA  PRO A 220       0.791   2.599   2.475  1.00 91.02           H  
ATOM   3612  C   PRO A 220       1.971   4.346   2.035  1.00 91.02           C  
ATOM   3613  CB  PRO A 220       2.856   2.021   2.604  1.00 91.02           C  
ATOM   3614  HB2 PRO A 220       3.430   2.614   3.316  1.00 91.02           H  
ATOM   3615  HB3 PRO A 220       2.449   1.124   3.071  1.00 91.02           H  
ATOM   3616  O   PRO A 220       2.819   4.888   1.322  1.00 91.02           O  
ATOM   3617  CG  PRO A 220       3.752   1.633   1.438  1.00 91.02           C  
ATOM   3618  HG2 PRO A 220       4.219   0.663   1.608  1.00 91.02           H  
ATOM   3619  HG3 PRO A 220       4.498   2.414   1.294  1.00 91.02           H  
ATOM   3620  CD  PRO A 220       2.820   1.573   0.237  1.00 91.02           C  
ATOM   3621  HD2 PRO A 220       2.503   0.544   0.065  1.00 91.02           H  
ATOM   3622  HD3 PRO A 220       3.326   1.965  -0.645  1.00 91.02           H  
ATOM   3623  N   GLY A 221       1.249   5.015   2.934  1.00 91.63           N  
ATOM   3624  H   GLY A 221       0.553   4.507   3.461  1.00 91.63           H  
ATOM   3625  CA  GLY A 221       1.380   6.444   3.213  1.00 91.63           C  
ATOM   3626  HA2 GLY A 221       2.304   6.829   2.781  1.00 91.63           H  
ATOM   3627  HA3 GLY A 221       0.543   6.981   2.766  1.00 91.63           H  
ATOM   3628  C   GLY A 221       1.386   6.715   4.714  1.00 91.63           C  
ATOM   3629  O   GLY A 221       0.792   5.963   5.489  1.00 91.63           O  
ATOM   3630  N   ALA A 222       2.079   7.772   5.137  1.00 94.80           N  
ATOM   3631  H   ALA A 222       2.490   8.397   4.459  1.00 94.80           H  
ATOM   3632  CA  ALA A 222       2.032   8.199   6.530  1.00 94.80           C  
ATOM   3633  HA  ALA A 222       2.201   7.321   7.153  1.00 94.80           H  
ATOM   3634  C   ALA A 222       0.643   8.759   6.871  1.00 94.80           C  
ATOM   3635  CB  ALA A 222       3.152   9.207   6.809  1.00 94.80           C  
ATOM   3636  HB1 ALA A 222       3.000  10.106   6.213  1.00 94.80           H  
ATOM   3637  HB2 ALA A 222       4.119   8.766   6.565  1.00 94.80           H  
ATOM   3638  HB3 ALA A 222       3.141   9.476   7.865  1.00 94.80           H  
ATOM   3639  O   ALA A 222       0.025   9.443   6.055  1.00 94.80           O  
ATOM   3640  N   PHE A 223       0.164   8.483   8.079  1.00 95.68           N  
ATOM   3641  H   PHE A 223       0.697   7.897   8.704  1.00 95.68           H  
ATOM   3642  CA  PHE A 223      -1.094   9.025   8.584  1.00 95.68           C  
ATOM   3643  HA  PHE A 223      -1.286   9.978   8.092  1.00 95.68           H  
ATOM   3644  C   PHE A 223      -0.995   9.313  10.083  1.00 95.68           C  
ATOM   3645  CB  PHE A 223      -2.256   8.079   8.242  1.00 95.68           C  
ATOM   3646  HB2 PHE A 223      -3.189   8.560   8.536  1.00 95.68           H  
ATOM   3647  HB3 PHE A 223      -2.283   7.943   7.161  1.00 95.68           H  
ATOM   3648  O   PHE A 223      -0.115   8.786  10.769  1.00 95.68           O  
ATOM   3649  CG  PHE A 223      -2.189   6.714   8.899  1.00 95.68           C  
ATOM   3650  CD1 PHE A 223      -1.434   5.681   8.312  1.00 95.68           C  
ATOM   3651  HD1 PHE A 223      -0.915   5.859   7.382  1.00 95.68           H  
ATOM   3652  CD2 PHE A 223      -2.877   6.476  10.103  1.00 95.68           C  
ATOM   3653  HD2 PHE A 223      -3.489   7.244  10.551  1.00 95.68           H  
ATOM   3654  CE1 PHE A 223      -1.342   4.428   8.944  1.00 95.68           C  
ATOM   3655  HE1 PHE A 223      -0.756   3.630   8.513  1.00 95.68           H  
ATOM   3656  CE2 PHE A 223      -2.774   5.227  10.735  1.00 95.68           C  
ATOM   3657  HE2 PHE A 223      -3.296   5.045  11.663  1.00 95.68           H  
ATOM   3658  CZ  PHE A 223      -2.000   4.209  10.163  1.00 95.68           C  
ATOM   3659  HZ  PHE A 223      -1.910   3.263  10.677  1.00 95.68           H  
ATOM   3660  N   LYS A 224      -1.880  10.183  10.573  1.00 96.82           N  
ATOM   3661  H   LYS A 224      -2.618  10.512   9.967  1.00 96.82           H  
ATOM   3662  CA  LYS A 224      -2.046  10.448  12.003  1.00 96.82           C  
ATOM   3663  HA  LYS A 224      -1.115  10.240  12.532  1.00 96.82           H  
ATOM   3664  C   LYS A 224      -3.102   9.510  12.579  1.00 96.82           C  
ATOM   3665  CB  LYS A 224      -2.428  11.911  12.260  1.00 96.82           C  
ATOM   3666  HB2 LYS A 224      -2.675  12.008  13.317  1.00 96.82           H  
ATOM   3667  HB3 LYS A 224      -3.317  12.167  11.683  1.00 96.82           H  
ATOM   3668  O   LYS A 224      -4.125   9.284  11.935  1.00 96.82           O  
ATOM   3669  CG  LYS A 224      -1.292  12.893  11.932  1.00 96.82           C  
ATOM   3670  HG2 LYS A 224      -0.380  12.563  12.429  1.00 96.82           H  
ATOM   3671  HG3 LYS A 224      -1.123  12.921  10.855  1.00 96.82           H  
ATOM   3672  CD  LYS A 224      -1.661  14.294  12.439  1.00 96.82           C  
ATOM   3673  HD2 LYS A 224      -2.552  14.644  11.918  1.00 96.82           H  
ATOM   3674  HD3 LYS A 224      -1.887  14.226  13.503  1.00 96.82           H  
ATOM   3675  CE  LYS A 224      -0.514  15.290  12.236  1.00 96.82           C  
ATOM   3676  HE2 LYS A 224      -0.345  15.424  11.167  1.00 96.82           H  
ATOM   3677  HE3 LYS A 224       0.390  14.864  12.673  1.00 96.82           H  
ATOM   3678  NZ  LYS A 224      -0.820  16.591  12.885  1.00 96.82           N  
ATOM   3679  HZ1 LYS A 224      -0.971  16.458  13.875  1.00 96.82           H  
ATOM   3680  HZ2 LYS A 224      -1.662  17.000  12.506  1.00 96.82           H  
ATOM   3681  HZ3 LYS A 224      -0.061  17.248  12.776  1.00 96.82           H  
ATOM   3682  N   TYR A 225      -2.832   9.000  13.769  1.00 97.49           N  
ATOM   3683  H   TYR A 225      -1.953   9.239  14.205  1.00 97.49           H  
ATOM   3684  CA  TYR A 225      -3.724   8.188  14.579  1.00 97.49           C  
ATOM   3685  HA  TYR A 225      -4.755   8.319  14.251  1.00 97.49           H  
ATOM   3686  C   TYR A 225      -3.595   8.681  16.018  1.00 97.49           C  
ATOM   3687  CB  TYR A 225      -3.319   6.719  14.436  1.00 97.49           C  
ATOM   3688  HB2 TYR A 225      -3.410   6.438  13.387  1.00 97.49           H  
ATOM   3689  HB3 TYR A 225      -2.276   6.600  14.728  1.00 97.49           H  
ATOM   3690  O   TYR A 225      -2.544   8.501  16.636  1.00 97.49           O  
ATOM   3691  CG  TYR A 225      -4.182   5.782  15.249  1.00 97.49           C  
ATOM   3692  CD1 TYR A 225      -3.613   4.956  16.237  1.00 97.49           C  
ATOM   3693  HD1 TYR A 225      -2.554   5.002  16.442  1.00 97.49           H  
ATOM   3694  CD2 TYR A 225      -5.569   5.758  15.024  1.00 97.49           C  
ATOM   3695  HD2 TYR A 225      -6.012   6.394  14.272  1.00 97.49           H  
ATOM   3696  CE1 TYR A 225      -4.436   4.088  16.980  1.00 97.49           C  
ATOM   3697  HE1 TYR A 225      -4.017   3.465  17.756  1.00 97.49           H  
ATOM   3698  CE2 TYR A 225      -6.388   4.891  15.766  1.00 97.49           C  
ATOM   3699  HE2 TYR A 225      -7.454   4.848  15.600  1.00 97.49           H  
ATOM   3700  OH  TYR A 225      -6.630   3.197  17.412  1.00 97.49           O  
ATOM   3701  HH  TYR A 225      -6.167   2.635  18.036  1.00 97.49           H  
ATOM   3702  CZ  TYR A 225      -5.822   4.045  16.733  1.00 97.49           C  
ATOM   3703  N   PHE A 226      -4.618   9.386  16.496  1.00 96.79           N  
ATOM   3704  H   PHE A 226      -5.467   9.454  15.954  1.00 96.79           H  
ATOM   3705  CA  PHE A 226      -4.546  10.247  17.675  1.00 96.79           C  
ATOM   3706  HA  PHE A 226      -5.449  10.858  17.697  1.00 96.79           H  
ATOM   3707  C   PHE A 226      -3.370  11.240  17.573  1.00 96.79           C  
ATOM   3708  CB  PHE A 226      -4.569   9.384  18.950  1.00 96.79           C  
ATOM   3709  HB2 PHE A 226      -3.687   8.744  18.988  1.00 96.79           H  
ATOM   3710  HB3 PHE A 226      -4.527  10.042  19.818  1.00 96.79           H  
ATOM   3711  O   PHE A 226      -3.186  11.908  16.549  1.00 96.79           O  
ATOM   3712  CG  PHE A 226      -5.810   8.532  19.100  1.00 96.79           C  
ATOM   3713  CD1 PHE A 226      -6.987   9.109  19.611  1.00 96.79           C  
ATOM   3714  HD1 PHE A 226      -7.008  10.155  19.883  1.00 96.79           H  
ATOM   3715  CD2 PHE A 226      -5.787   7.163  18.771  1.00 96.79           C  
ATOM   3716  HD2 PHE A 226      -4.883   6.711  18.392  1.00 96.79           H  
ATOM   3717  CE1 PHE A 226      -8.134   8.322  19.807  1.00 96.79           C  
ATOM   3718  HE1 PHE A 226      -9.026   8.764  20.226  1.00 96.79           H  
ATOM   3719  CE2 PHE A 226      -6.934   6.378  18.981  1.00 96.79           C  
ATOM   3720  HE2 PHE A 226      -6.917   5.317  18.780  1.00 96.79           H  
ATOM   3721  CZ  PHE A 226      -8.104   6.953  19.500  1.00 96.79           C  
ATOM   3722  HZ  PHE A 226      -8.968   6.334  19.690  1.00 96.79           H  
ATOM   3723  N   ASP A 227      -2.550  11.321  18.615  1.00 94.96           N  
ATOM   3724  H   ASP A 227      -2.719  10.710  19.402  1.00 94.96           H  
ATOM   3725  CA  ASP A 227      -1.322  12.113  18.701  1.00 94.96           C  
ATOM   3726  HA  ASP A 227      -1.499  13.080  18.228  1.00 94.96           H  
ATOM   3727  C   ASP A 227      -0.117  11.464  17.987  1.00 94.96           C  
ATOM   3728  CB  ASP A 227      -1.029  12.362  20.189  1.00 94.96           C  
ATOM   3729  HB2 ASP A 227      -0.205  13.071  20.263  1.00 94.96           H  
ATOM   3730  HB3 ASP A 227      -1.903  12.821  20.652  1.00 94.96           H  
ATOM   3731  O   ASP A 227       0.962  12.054  17.894  1.00 94.96           O  
ATOM   3732  CG  ASP A 227      -0.660  11.089  20.971  1.00 94.96           C  
ATOM   3733  OD1 ASP A 227      -0.871   9.966  20.443  1.00 94.96           O  
ATOM   3734  OD2 ASP A 227      -0.117  11.239  22.084  1.00 94.96           O  
ATOM   3735  N   THR A 228      -0.288  10.261  17.435  1.00 96.20           N  
ATOM   3736  H   THR A 228      -1.194   9.828  17.538  1.00 96.20           H  
ATOM   3737  CA  THR A 228       0.803   9.444  16.907  1.00 96.20           C  
ATOM   3738  HA  THR A 228       1.745   9.862  17.261  1.00 96.20           H  
ATOM   3739  C   THR A 228       0.829   9.451  15.376  1.00 96.20           C  
ATOM   3740  CB  THR A 228       0.720   8.030  17.498  1.00 96.20           C  
ATOM   3741  HB  THR A 228      -0.235   7.569  17.247  1.00 96.20           H  
ATOM   3742  O   THR A 228      -0.173   9.243  14.696  1.00 96.20           O  
ATOM   3743  CG2 THR A 228       1.863   7.137  17.003  1.00 96.20           C  
ATOM   3744 HG21 THR A 228       1.776   6.978  15.928  1.00 96.20           H  
ATOM   3745 HG22 THR A 228       2.823   7.595  17.241  1.00 96.20           H  
ATOM   3746 HG23 THR A 228       1.793   6.171  17.504  1.00 96.20           H  
ATOM   3747  OG1 THR A 228       0.870   8.091  18.899  1.00 96.20           O  
ATOM   3748  HG1 THR A 228       0.212   8.677  19.281  1.00 96.20           H  
ATOM   3749  N   THR A 229       2.011   9.656  14.784  1.00 96.73           N  
ATOM   3750  H   THR A 229       2.814   9.794  15.380  1.00 96.73           H  
ATOM   3751  CA  THR A 229       2.205   9.520  13.328  1.00 96.73           C  
ATOM   3752  HA  THR A 229       1.248   9.655  12.824  1.00 96.73           H  
ATOM   3753  C   THR A 229       2.720   8.127  12.978  1.00 96.73           C  
ATOM   3754  CB  THR A 229       3.139  10.602  12.776  1.00 96.73           C  
ATOM   3755  HB  THR A 229       4.102  10.548  13.283  1.00 96.73           H  
ATOM   3756  O   THR A 229       3.845   7.763  13.329  1.00 96.73           O  
ATOM   3757  CG2 THR A 229       3.353  10.483  11.264  1.00 96.73           C  
ATOM   3758 HG21 THR A 229       2.388  10.470  10.757  1.00 96.73           H  
ATOM   3759 HG22 THR A 229       3.929  11.340  10.913  1.00 96.73           H  
ATOM   3760 HG23 THR A 229       3.899   9.570  11.029  1.00 96.73           H  
ATOM   3761  OG1 THR A 229       2.569  11.870  13.001  1.00 96.73           O  
ATOM   3762  HG1 THR A 229       2.303  11.905  13.922  1.00 96.73           H  
ATOM   3763  N   ILE A 230       1.938   7.370  12.209  1.00 96.44           N  
ATOM   3764  H   ILE A 230       1.042   7.740  11.927  1.00 96.44           H  
ATOM   3765  CA  ILE A 230       2.308   6.036  11.730  1.00 96.44           C  
ATOM   3766  HA  ILE A 230       3.056   5.615  12.402  1.00 96.44           H  
ATOM   3767  C   ILE A 230       2.938   6.159  10.342  1.00 96.44           C  
ATOM   3768  CB  ILE A 230       1.092   5.085  11.758  1.00 96.44           C  
ATOM   3769  HB  ILE A 230       0.353   5.465  11.052  1.00 96.44           H  
ATOM   3770  O   ILE A 230       2.277   6.494   9.358  1.00 96.44           O  
ATOM   3771  CG1 ILE A 230       0.406   5.020  13.144  1.00 96.44           C  
ATOM   3772 HG12 ILE A 230       0.027   6.007  13.407  1.00 96.44           H  
ATOM   3773 HG13 ILE A 230      -0.462   4.365  13.070  1.00 96.44           H  
ATOM   3774  CG2 ILE A 230       1.513   3.675  11.299  1.00 96.44           C  
ATOM   3775 HG21 ILE A 230       1.796   3.687  10.246  1.00 96.44           H  
ATOM   3776 HG22 ILE A 230       2.347   3.307  11.896  1.00 96.44           H  
ATOM   3777 HG23 ILE A 230       0.672   2.990  11.415  1.00 96.44           H  
ATOM   3778  CD1 ILE A 230       1.286   4.515  14.297  1.00 96.44           C  
ATOM   3779 HD11 ILE A 230       1.603   3.488  14.113  1.00 96.44           H  
ATOM   3780 HD12 ILE A 230       2.163   5.151  14.421  1.00 96.44           H  
ATOM   3781 HD13 ILE A 230       0.708   4.535  15.221  1.00 96.44           H  
ATOM   3782  N   LYS A 231       4.247   5.893  10.252  1.00 94.88           N  
ATOM   3783  H   LYS A 231       4.716   5.597  11.096  1.00 94.88           H  
ATOM   3784  CA  LYS A 231       4.998   5.895   8.987  1.00 94.88           C  
ATOM   3785  HA  LYS A 231       4.500   6.559   8.281  1.00 94.88           H  
ATOM   3786  C   LYS A 231       4.997   4.493   8.386  1.00 94.88           C  
ATOM   3787  CB  LYS A 231       6.432   6.413   9.194  1.00 94.88           C  
ATOM   3788  HB2 LYS A 231       6.926   5.812   9.957  1.00 94.88           H  
ATOM   3789  HB3 LYS A 231       6.980   6.293   8.259  1.00 94.88           H  
ATOM   3790  O   LYS A 231       5.581   3.570   8.947  1.00 94.88           O  
ATOM   3791  CG  LYS A 231       6.478   7.896   9.600  1.00 94.88           C  
ATOM   3792  HG2 LYS A 231       5.971   8.493   8.842  1.00 94.88           H  
ATOM   3793  HG3 LYS A 231       5.964   8.025  10.552  1.00 94.88           H  
ATOM   3794  CD  LYS A 231       7.929   8.385   9.745  1.00 94.88           C  
ATOM   3795  HD2 LYS A 231       8.438   7.765  10.483  1.00 94.88           H  
ATOM   3796  HD3 LYS A 231       8.439   8.288   8.787  1.00 94.88           H  
ATOM   3797  CE  LYS A 231       7.955   9.851  10.202  1.00 94.88           C  
ATOM   3798  HE2 LYS A 231       7.378   9.933  11.123  1.00 94.88           H  
ATOM   3799  HE3 LYS A 231       7.457  10.462   9.450  1.00 94.88           H  
ATOM   3800  NZ  LYS A 231       9.338  10.349  10.432  1.00 94.88           N  
ATOM   3801  HZ1 LYS A 231       9.891  10.306   9.589  1.00 94.88           H  
ATOM   3802  HZ2 LYS A 231       9.318  11.310  10.744  1.00 94.88           H  
ATOM   3803  HZ3 LYS A 231       9.800   9.812  11.152  1.00 94.88           H  
ATOM   3804  N   GLN A 232       4.372   4.335   7.225  1.00 92.32           N  
ATOM   3805  H   GLN A 232       3.886   5.123   6.821  1.00 92.32           H  
ATOM   3806  CA  GLN A 232       4.318   3.055   6.523  1.00 92.32           C  
ATOM   3807  HA  GLN A 232       4.460   2.244   7.237  1.00 92.32           H  
ATOM   3808  C   GLN A 232       5.438   2.963   5.476  1.00 92.32           C  
ATOM   3809  CB  GLN A 232       2.929   2.868   5.910  1.00 92.32           C  
ATOM   3810  HB2 GLN A 232       2.753   3.649   5.171  1.00 92.32           H  
ATOM   3811  HB3 GLN A 232       2.913   1.894   5.422  1.00 92.32           H  
ATOM   3812  O   GLN A 232       5.529   3.800   4.577  1.00 92.32           O  
ATOM   3813  CG  GLN A 232       1.787   2.908   6.931  1.00 92.32           C  
ATOM   3814  HG2 GLN A 232       1.991   2.211   7.744  1.00 92.32           H  
ATOM   3815  HG3 GLN A 232       1.684   3.910   7.347  1.00 92.32           H  
ATOM   3816  CD  GLN A 232       0.489   2.499   6.256  1.00 92.32           C  
ATOM   3817  NE2 GLN A 232      -0.376   3.411   5.879  1.00 92.32           N  
ATOM   3818 HE21 GLN A 232      -0.173   4.392   6.011  1.00 92.32           H  
ATOM   3819 HE22 GLN A 232      -1.280   3.104   5.551  1.00 92.32           H  
ATOM   3820  OE1 GLN A 232       0.278   1.332   5.988  1.00 92.32           O  
ATOM   3821  N   GLY A 233       6.303   1.955   5.596  1.00 88.19           N  
ATOM   3822  H   GLY A 233       6.174   1.288   6.344  1.00 88.19           H  
ATOM   3823  CA  GLY A 233       7.404   1.724   4.659  1.00 88.19           C  
ATOM   3824  HA2 GLY A 233       8.122   1.037   5.106  1.00 88.19           H  
ATOM   3825  HA3 GLY A 233       7.912   2.668   4.463  1.00 88.19           H  
ATOM   3826  C   GLY A 233       6.928   1.121   3.335  1.00 88.19           C  
ATOM   3827  O   GLY A 233       6.054   0.257   3.318  1.00 88.19           O  
ATOM   3828  N   ARG A 234       7.524   1.554   2.218  1.00 88.44           N  
ATOM   3829  H   ARG A 234       8.254   2.245   2.315  1.00 88.44           H  
ATOM   3830  CA  ARG A 234       7.317   0.930   0.899  1.00 88.44           C  
ATOM   3831  HA  ARG A 234       6.262   0.682   0.780  1.00 88.44           H  
ATOM   3832  C   ARG A 234       8.090  -0.378   0.798  1.00 88.44           C  
ATOM   3833  CB  ARG A 234       7.726   1.872  -0.239  1.00 88.44           C  
ATOM   3834  HB2 ARG A 234       8.753   2.201  -0.085  1.00 88.44           H  
ATOM   3835  HB3 ARG A 234       7.681   1.320  -1.178  1.00 88.44           H  
ATOM   3836  O   ARG A 234       9.274  -0.417   1.133  1.00 88.44           O  
ATOM   3837  CG  ARG A 234       6.802   3.088  -0.352  1.00 88.44           C  
ATOM   3838  HG2 ARG A 234       5.781   2.753  -0.536  1.00 88.44           H  
ATOM   3839  HG3 ARG A 234       6.839   3.676   0.565  1.00 88.44           H  
ATOM   3840  CD  ARG A 234       7.249   3.943  -1.533  1.00 88.44           C  
ATOM   3841  HD2 ARG A 234       8.295   4.221  -1.402  1.00 88.44           H  
ATOM   3842  HD3 ARG A 234       7.160   3.345  -2.440  1.00 88.44           H  
ATOM   3843  NE  ARG A 234       6.442   5.166  -1.650  1.00 88.44           N  
ATOM   3844  HE  ARG A 234       5.894   5.442  -0.848  1.00 88.44           H  
ATOM   3845  NH1 ARG A 234       6.893   5.538  -3.871  1.00 88.44           N  
ATOM   3846 HH11 ARG A 234       6.745   6.082  -4.709  1.00 88.44           H  
ATOM   3847 HH12 ARG A 234       7.091   4.557  -4.008  1.00 88.44           H  
ATOM   3848  NH2 ARG A 234       5.723   7.048  -2.694  1.00 88.44           N  
ATOM   3849 HH21 ARG A 234       5.616   7.599  -3.534  1.00 88.44           H  
ATOM   3850 HH22 ARG A 234       5.252   7.330  -1.847  1.00 88.44           H  
ATOM   3851  CZ  ARG A 234       6.358   5.908  -2.737  1.00 88.44           C  
ATOM   3852  N   LEU A 235       7.451  -1.420   0.271  1.00 89.46           N  
ATOM   3853  H   LEU A 235       6.499  -1.310  -0.049  1.00 89.46           H  
ATOM   3854  CA  LEU A 235       8.090  -2.716   0.078  1.00 89.46           C  
ATOM   3855  HA  LEU A 235       8.778  -2.875   0.908  1.00 89.46           H  
ATOM   3856  C   LEU A 235       8.897  -2.711  -1.229  1.00 89.46           C  
ATOM   3857  CB  LEU A 235       7.015  -3.817   0.140  1.00 89.46           C  
ATOM   3858  HB2 LEU A 235       6.337  -3.692  -0.704  1.00 89.46           H  
ATOM   3859  HB3 LEU A 235       6.434  -3.690   1.054  1.00 89.46           H  
ATOM   3860  O   LEU A 235       8.335  -2.767  -2.318  1.00 89.46           O  
ATOM   3861  CG  LEU A 235       7.582  -5.249   0.121  1.00 89.46           C  
ATOM   3862  HG  LEU A 235       8.177  -5.392  -0.781  1.00 89.46           H  
ATOM   3863  CD1 LEU A 235       8.457  -5.534   1.346  1.00 89.46           C  
ATOM   3864 HD11 LEU A 235       7.904  -5.326   2.262  1.00 89.46           H  
ATOM   3865 HD12 LEU A 235       9.367  -4.935   1.324  1.00 89.46           H  
ATOM   3866 HD13 LEU A 235       8.748  -6.584   1.347  1.00 89.46           H  
ATOM   3867  CD2 LEU A 235       6.437  -6.262   0.120  1.00 89.46           C  
ATOM   3868 HD21 LEU A 235       6.842  -7.269   0.021  1.00 89.46           H  
ATOM   3869 HD22 LEU A 235       5.875  -6.196   1.052  1.00 89.46           H  
ATOM   3870 HD23 LEU A 235       5.767  -6.078  -0.720  1.00 89.46           H  
ATOM   3871  N   LYS A 236      10.228  -2.634  -1.114  1.00 87.94           N  
ATOM   3872  H   LYS A 236      10.602  -2.498  -0.186  1.00 87.94           H  
ATOM   3873  CA  LYS A 236      11.166  -2.645  -2.259  1.00 87.94           C  
ATOM   3874  HA  LYS A 236      10.621  -2.414  -3.174  1.00 87.94           H  
ATOM   3875  C   LYS A 236      11.811  -4.009  -2.519  1.00 87.94           C  
ATOM   3876  CB  LYS A 236      12.240  -1.566  -2.071  1.00 87.94           C  
ATOM   3877  HB2 LYS A 236      12.783  -1.754  -1.145  1.00 87.94           H  
ATOM   3878  HB3 LYS A 236      12.944  -1.631  -2.901  1.00 87.94           H  
ATOM   3879  O   LYS A 236      12.591  -4.171  -3.453  1.00 87.94           O  
ATOM   3880  CG  LYS A 236      11.655  -0.148  -2.049  1.00 87.94           C  
ATOM   3881  HG2 LYS A 236      10.988  -0.032  -1.195  1.00 87.94           H  
ATOM   3882  HG3 LYS A 236      11.094   0.027  -2.967  1.00 87.94           H  
ATOM   3883  CD  LYS A 236      12.793   0.870  -1.943  1.00 87.94           C  
ATOM   3884  HD2 LYS A 236      13.453   0.755  -2.804  1.00 87.94           H  
ATOM   3885  HD3 LYS A 236      13.359   0.679  -1.031  1.00 87.94           H  
ATOM   3886  CE  LYS A 236      12.232   2.292  -1.913  1.00 87.94           C  
ATOM   3887  HE2 LYS A 236      11.553   2.377  -1.064  1.00 87.94           H  
ATOM   3888  HE3 LYS A 236      11.654   2.454  -2.823  1.00 87.94           H  
ATOM   3889  NZ  LYS A 236      13.325   3.290  -1.806  1.00 87.94           N  
ATOM   3890  HZ1 LYS A 236      12.954   4.229  -1.787  1.00 87.94           H  
ATOM   3891  HZ2 LYS A 236      13.949   3.206  -2.595  1.00 87.94           H  
ATOM   3892  HZ3 LYS A 236      13.859   3.136  -0.963  1.00 87.94           H  
ATOM   3893  N   TYR A 237      11.525  -4.993  -1.671  1.00 86.11           N  
ATOM   3894  H   TYR A 237      10.836  -4.825  -0.952  1.00 86.11           H  
ATOM   3895  CA  TYR A 237      12.084  -6.332  -1.790  1.00 86.11           C  
ATOM   3896  HA  TYR A 237      13.077  -6.262  -2.233  1.00 86.11           H  
ATOM   3897  C   TYR A 237      11.213  -7.180  -2.722  1.00 86.11           C  
ATOM   3898  CB  TYR A 237      12.253  -6.933  -0.392  1.00 86.11           C  
ATOM   3899  HB2 TYR A 237      12.858  -6.258   0.213  1.00 86.11           H  
ATOM   3900  HB3 TYR A 237      11.276  -7.018   0.083  1.00 86.11           H  
ATOM   3901  O   TYR A 237      10.215  -7.749  -2.304  1.00 86.11           O  
ATOM   3902  CG  TYR A 237      12.932  -8.285  -0.409  1.00 86.11           C  
ATOM   3903  CD1 TYR A 237      12.248  -9.417   0.062  1.00 86.11           C  
ATOM   3904  HD1 TYR A 237      11.252  -9.308   0.465  1.00 86.11           H  
ATOM   3905  CD2 TYR A 237      14.254  -8.409  -0.876  1.00 86.11           C  
ATOM   3906  HD2 TYR A 237      14.801  -7.534  -1.195  1.00 86.11           H  
ATOM   3907  CE1 TYR A 237      12.866 -10.684   0.043  1.00 86.11           C  
ATOM   3908  HE1 TYR A 237      12.341 -11.550   0.419  1.00 86.11           H  
ATOM   3909  CE2 TYR A 237      14.879  -9.670  -0.886  1.00 86.11           C  
ATOM   3910  HE2 TYR A 237      15.905  -9.770  -1.208  1.00 86.11           H  
ATOM   3911  OH  TYR A 237      14.793 -12.026  -0.479  1.00 86.11           O  
ATOM   3912  HH  TYR A 237      14.250 -12.718  -0.094  1.00 86.11           H  
ATOM   3913  CZ  TYR A 237      14.185 -10.812  -0.432  1.00 86.11           C  
ATOM   3914  N   ILE A 238      11.585  -7.226  -4.002  1.00 89.75           N  
ATOM   3915  H   ILE A 238      12.350  -6.627  -4.279  1.00 89.75           H  
ATOM   3916  CA  ILE A 238      10.803  -7.858  -5.081  1.00 89.75           C  
ATOM   3917  HA  ILE A 238       9.742  -7.679  -4.905  1.00 89.75           H  
ATOM   3918  C   ILE A 238      10.974  -9.378  -5.129  1.00 89.75           C  
ATOM   3919  CB  ILE A 238      11.200  -7.183  -6.410  1.00 89.75           C  
ATOM   3920  HB  ILE A 238      12.289  -7.141  -6.444  1.00 89.75           H  
ATOM   3921  O   ILE A 238      10.125 -10.077  -5.668  1.00 89.75           O  
ATOM   3922  CG1 ILE A 238      10.686  -5.726  -6.406  1.00 89.75           C  
ATOM   3923 HG12 ILE A 238      10.805  -5.277  -5.420  1.00 89.75           H  
ATOM   3924 HG13 ILE A 238      11.314  -5.143  -7.080  1.00 89.75           H  
ATOM   3925  CG2 ILE A 238      10.757  -7.937  -7.674  1.00 89.75           C  
ATOM   3926 HG21 ILE A 238      11.004  -7.335  -8.548  1.00 89.75           H  
ATOM   3927 HG22 ILE A 238      11.289  -8.884  -7.764  1.00 89.75           H  
ATOM   3928 HG23 ILE A 238       9.687  -8.142  -7.648  1.00 89.75           H  
ATOM   3929  CD1 ILE A 238       9.222  -5.567  -6.826  1.00 89.75           C  
ATOM   3930 HD11 ILE A 238       9.148  -5.578  -7.914  1.00 89.75           H  
ATOM   3931 HD12 ILE A 238       8.624  -6.386  -6.427  1.00 89.75           H  
ATOM   3932 HD13 ILE A 238       8.827  -4.623  -6.452  1.00 89.75           H  
ATOM   3933  N   LYS A 239      12.042  -9.923  -4.536  1.00 90.62           N  
ATOM   3934  H   LYS A 239      12.685  -9.316  -4.048  1.00 90.62           H  
ATOM   3935  CA  LYS A 239      12.323 -11.364  -4.620  1.00 90.62           C  
ATOM   3936  HA  LYS A 239      12.433 -11.640  -5.669  1.00 90.62           H  
ATOM   3937  C   LYS A 239      11.179 -12.234  -4.095  1.00 90.62           C  
ATOM   3938  CB  LYS A 239      13.611 -11.722  -3.884  1.00 90.62           C  
ATOM   3939  HB2 LYS A 239      13.505 -11.434  -2.838  1.00 90.62           H  
ATOM   3940  HB3 LYS A 239      13.727 -12.805  -3.925  1.00 90.62           H  
ATOM   3941  O   LYS A 239      10.989 -13.320  -4.617  1.00 90.62           O  
ATOM   3942  CG  LYS A 239      14.866 -11.072  -4.480  1.00 90.62           C  
ATOM   3943  HG2 LYS A 239      14.845  -9.996  -4.305  1.00 90.62           H  
ATOM   3944  HG3 LYS A 239      14.907 -11.266  -5.552  1.00 90.62           H  
ATOM   3945  CD  LYS A 239      16.097 -11.684  -3.805  1.00 90.62           C  
ATOM   3946  HD2 LYS A 239      16.113 -12.754  -4.012  1.00 90.62           H  
ATOM   3947  HD3 LYS A 239      16.017 -11.548  -2.726  1.00 90.62           H  
ATOM   3948  CE  LYS A 239      17.399 -11.056  -4.296  1.00 90.62           C  
ATOM   3949  HE2 LYS A 239      17.351  -9.979  -4.139  1.00 90.62           H  
ATOM   3950  HE3 LYS A 239      17.495 -11.244  -5.365  1.00 90.62           H  
ATOM   3951  NZ  LYS A 239      18.546 -11.639  -3.555  1.00 90.62           N  
ATOM   3952  HZ1 LYS A 239      19.422 -11.234  -3.850  1.00 90.62           H  
ATOM   3953  HZ2 LYS A 239      18.432 -11.495  -2.562  1.00 90.62           H  
ATOM   3954  HZ3 LYS A 239      18.578 -12.638  -3.705  1.00 90.62           H  
ATOM   3955  N   VAL A 240      10.390 -11.735  -3.138  1.00 90.56           N  
ATOM   3956  H   VAL A 240      10.585 -10.810  -2.783  1.00 90.56           H  
ATOM   3957  CA  VAL A 240       9.228 -12.461  -2.592  1.00 90.56           C  
ATOM   3958  HA  VAL A 240       9.574 -13.412  -2.186  1.00 90.56           H  
ATOM   3959  C   VAL A 240       8.178 -12.814  -3.640  1.00 90.56           C  
ATOM   3960  CB  VAL A 240       8.525 -11.694  -1.456  1.00 90.56           C  
ATOM   3961  HB  VAL A 240       7.678 -12.286  -1.109  1.00 90.56           H  
ATOM   3962  O   VAL A 240       7.494 -13.809  -3.463  1.00 90.56           O  
ATOM   3963  CG1 VAL A 240       9.465 -11.520  -0.271  1.00 90.56           C  
ATOM   3964 HG11 VAL A 240      10.327 -10.942  -0.605  1.00 90.56           H  
ATOM   3965 HG12 VAL A 240       9.787 -12.499   0.084  1.00 90.56           H  
ATOM   3966 HG13 VAL A 240       8.953 -11.004   0.542  1.00 90.56           H  
ATOM   3967  CG2 VAL A 240       8.007 -10.314  -1.886  1.00 90.56           C  
ATOM   3968 HG21 VAL A 240       7.191 -10.437  -2.598  1.00 90.56           H  
ATOM   3969 HG22 VAL A 240       7.621  -9.776  -1.020  1.00 90.56           H  
ATOM   3970 HG23 VAL A 240       8.800  -9.731  -2.354  1.00 90.56           H  
ATOM   3971  N   VAL A 241       8.041 -12.036  -4.722  1.00 93.64           N  
ATOM   3972  H   VAL A 241       8.664 -11.254  -4.862  1.00 93.64           H  
ATOM   3973  CA  VAL A 241       7.059 -12.349  -5.774  1.00 93.64           C  
ATOM   3974  HA  VAL A 241       6.245 -12.911  -5.315  1.00 93.64           H  
ATOM   3975  C   VAL A 241       7.608 -13.265  -6.862  1.00 93.64           C  
ATOM   3976  CB  VAL A 241       6.402 -11.109  -6.401  1.00 93.64           C  
ATOM   3977  HB  VAL A 241       5.721 -11.452  -7.180  1.00 93.64           H  
ATOM   3978  O   VAL A 241       6.838 -13.769  -7.668  1.00 93.64           O  
ATOM   3979  CG1 VAL A 241       5.559 -10.362  -5.365  1.00 93.64           C  
ATOM   3980 HG11 VAL A 241       4.840 -11.056  -4.930  1.00 93.64           H  
ATOM   3981 HG12 VAL A 241       5.009  -9.558  -5.855  1.00 93.64           H  
ATOM   3982 HG13 VAL A 241       6.194  -9.960  -4.576  1.00 93.64           H  
ATOM   3983  CG2 VAL A 241       7.375 -10.127  -7.060  1.00 93.64           C  
ATOM   3984 HG21 VAL A 241       7.858  -9.512  -6.301  1.00 93.64           H  
ATOM   3985 HG22 VAL A 241       8.121 -10.664  -7.646  1.00 93.64           H  
ATOM   3986 HG23 VAL A 241       6.813  -9.474  -7.728  1.00 93.64           H  
ATOM   3987  N   LEU A 242       8.925 -13.496  -6.907  1.00 92.89           N  
ATOM   3988  H   LEU A 242       9.510 -13.161  -6.156  1.00 92.89           H  
ATOM   3989  CA  LEU A 242       9.513 -14.357  -7.935  1.00 92.89           C  
ATOM   3990  HA  LEU A 242       9.125 -14.058  -8.909  1.00 92.89           H  
ATOM   3991  C   LEU A 242       9.103 -15.819  -7.752  1.00 92.89           C  
ATOM   3992  CB  LEU A 242      11.043 -14.220  -7.929  1.00 92.89           C  
ATOM   3993  HB2 LEU A 242      11.456 -14.946  -8.630  1.00 92.89           H  
ATOM   3994  HB3 LEU A 242      11.412 -14.485  -6.939  1.00 92.89           H  
ATOM   3995  O   LEU A 242       8.989 -16.533  -8.744  1.00 92.89           O  
ATOM   3996  CG  LEU A 242      11.562 -12.825  -8.312  1.00 92.89           C  
ATOM   3997  HG  LEU A 242      11.187 -12.082  -7.608  1.00 92.89           H  
ATOM   3998  CD1 LEU A 242      13.087 -12.839  -8.231  1.00 92.89           C  
ATOM   3999 HD11 LEU A 242      13.488 -11.860  -8.497  1.00 92.89           H  
ATOM   4000 HD12 LEU A 242      13.481 -13.590  -8.915  1.00 92.89           H  
ATOM   4001 HD13 LEU A 242      13.397 -13.098  -7.219  1.00 92.89           H  
ATOM   4002  CD2 LEU A 242      11.160 -12.408  -9.729  1.00 92.89           C  
ATOM   4003 HD21 LEU A 242      10.083 -12.254  -9.781  1.00 92.89           H  
ATOM   4004 HD22 LEU A 242      11.651 -11.471  -9.994  1.00 92.89           H  
ATOM   4005 HD23 LEU A 242      11.450 -13.179 -10.443  1.00 92.89           H  
ATOM   4006  N   ASP A 243       8.873 -16.243  -6.512  1.00 90.74           N  
ATOM   4007  H   ASP A 243       9.017 -15.598  -5.748  1.00 90.74           H  
ATOM   4008  CA  ASP A 243       8.459 -17.605  -6.160  1.00 90.74           C  
ATOM   4009  HA  ASP A 243       8.498 -18.233  -7.050  1.00 90.74           H  
ATOM   4010  C   ASP A 243       6.992 -17.659  -5.686  1.00 90.74           C  
ATOM   4011  CB  ASP A 243       9.470 -18.190  -5.159  1.00 90.74           C  
ATOM   4012  HB2 ASP A 243       9.393 -17.642  -4.220  1.00 90.74           H  
ATOM   4013  HB3 ASP A 243       9.223 -19.234  -4.968  1.00 90.74           H  
ATOM   4014  O   ASP A 243       6.552 -18.653  -5.119  1.00 90.74           O  
ATOM   4015  CG  ASP A 243      10.918 -18.115  -5.678  1.00 90.74           C  
ATOM   4016  OD1 ASP A 243      11.147 -18.326  -6.904  1.00 90.74           O  
ATOM   4017  OD2 ASP A 243      11.807 -17.770  -4.867  1.00 90.74           O  
ATOM   4018  N   ALA A 244       6.237 -16.579  -5.918  1.00 94.11           N  
ATOM   4019  H   ALA A 244       6.633 -15.847  -6.489  1.00 94.11           H  
ATOM   4020  CA  ALA A 244       4.823 -16.459  -5.582  1.00 94.11           C  
ATOM   4021  HA  ALA A 244       4.601 -17.088  -4.720  1.00 94.11           H  
ATOM   4022  C   ALA A 244       3.917 -16.913  -6.737  1.00 94.11           C  
ATOM   4023  CB  ALA A 244       4.554 -15.001  -5.198  1.00 94.11           C  
ATOM   4024  HB1 ALA A 244       3.511 -14.867  -4.911  1.00 94.11           H  
ATOM   4025  HB2 ALA A 244       4.759 -14.357  -6.054  1.00 94.11           H  
ATOM   4026  HB3 ALA A 244       5.187 -14.726  -4.354  1.00 94.11           H  
ATOM   4027  O   ALA A 244       4.348 -17.019  -7.889  1.00 94.11           O  
ATOM   4028  N   THR A 245       2.632 -17.100  -6.444  1.00 94.73           N  
ATOM   4029  H   THR A 245       2.321 -16.976  -5.491  1.00 94.73           H  
ATOM   4030  CA  THR A 245       1.620 -17.410  -7.458  1.00 94.73           C  
ATOM   4031  HA  THR A 245       2.062 -18.062  -8.212  1.00 94.73           H  
ATOM   4032  C   THR A 245       1.151 -16.122  -8.130  1.00 94.73           C  
ATOM   4033  CB  THR A 245       0.441 -18.168  -6.836  1.00 94.73           C  
ATOM   4034  HB  THR A 245      -0.036 -17.548  -6.076  1.00 94.73           H  
ATOM   4035  O   THR A 245       0.642 -15.219  -7.465  1.00 94.73           O  
ATOM   4036  CG2 THR A 245      -0.596 -18.596  -7.873  1.00 94.73           C  
ATOM   4037 HG21 THR A 245      -1.387 -19.165  -7.383  1.00 94.73           H  
ATOM   4038 HG22 THR A 245      -1.047 -17.723  -8.343  1.00 94.73           H  
ATOM   4039 HG23 THR A 245      -0.127 -19.218  -8.635  1.00 94.73           H  
ATOM   4040  OG1 THR A 245       0.919 -19.351  -6.241  1.00 94.73           O  
ATOM   4041  HG1 THR A 245       0.195 -19.740  -5.745  1.00 94.73           H  
ATOM   4042  N   LEU A 246       1.298 -16.024  -9.454  1.00 93.89           N  
ATOM   4043  H   LEU A 246       1.715 -16.799  -9.949  1.00 93.89           H  
ATOM   4044  CA  LEU A 246       0.699 -14.946 -10.243  1.00 93.89           C  
ATOM   4045  HA  LEU A 246       0.847 -14.002  -9.718  1.00 93.89           H  
ATOM   4046  C   LEU A 246      -0.808 -15.197 -10.381  1.00 93.89           C  
ATOM   4047  CB  LEU A 246       1.400 -14.864 -11.612  1.00 93.89           C  
ATOM   4048  HB2 LEU A 246       1.312 -15.835 -12.099  1.00 93.89           H  
ATOM   4049  HB3 LEU A 246       2.459 -14.664 -11.449  1.00 93.89           H  
ATOM   4050  O   LEU A 246      -1.220 -16.222 -10.921  1.00 93.89           O  
ATOM   4051  CG  LEU A 246       0.829 -13.798 -12.570  1.00 93.89           C  
ATOM   4052  HG  LEU A 246      -0.229 -13.989 -12.752  1.00 93.89           H  
ATOM   4053  CD1 LEU A 246       0.989 -12.376 -12.027  1.00 93.89           C  
ATOM   4054 HD11 LEU A 246       0.379 -12.254 -11.132  1.00 93.89           H  
ATOM   4055 HD12 LEU A 246       0.641 -11.660 -12.772  1.00 93.89           H  
ATOM   4056 HD13 LEU A 246       2.034 -12.182 -11.785  1.00 93.89           H  
ATOM   4057  CD2 LEU A 246       1.570 -13.866 -13.905  1.00 93.89           C  
ATOM   4058 HD21 LEU A 246       2.636 -13.690 -13.755  1.00 93.89           H  
ATOM   4059 HD22 LEU A 246       1.430 -14.855 -14.340  1.00 93.89           H  
ATOM   4060 HD23 LEU A 246       1.162 -13.126 -14.593  1.00 93.89           H  
ATOM   4061  N   ILE A 247      -1.628 -14.255  -9.919  1.00 91.09           N  
ATOM   4062  H   ILE A 247      -1.232 -13.417  -9.518  1.00 91.09           H  
ATOM   4063  CA  ILE A 247      -3.080 -14.313 -10.088  1.00 91.09           C  
ATOM   4064  HA  ILE A 247      -3.382 -15.355 -10.188  1.00 91.09           H  
ATOM   4065  C   ILE A 247      -3.447 -13.588 -11.383  1.00 91.09           C  
ATOM   4066  CB  ILE A 247      -3.827 -13.749  -8.860  1.00 91.09           C  
ATOM   4067  HB  ILE A 247      -3.504 -12.722  -8.689  1.00 91.09           H  
ATOM   4068  O   ILE A 247      -3.296 -12.371 -11.499  1.00 91.09           O  
ATOM   4069  CG1 ILE A 247      -3.521 -14.591  -7.602  1.00 91.09           C  
ATOM   4070 HG12 ILE A 247      -2.444 -14.690  -7.469  1.00 91.09           H  
ATOM   4071 HG13 ILE A 247      -3.932 -15.590  -7.743  1.00 91.09           H  
ATOM   4072  CG2 ILE A 247      -5.345 -13.763  -9.144  1.00 91.09           C  
ATOM   4073 HG21 ILE A 247      -5.691 -14.783  -9.312  1.00 91.09           H  
ATOM   4074 HG22 ILE A 247      -5.917 -13.328  -8.325  1.00 91.09           H  
ATOM   4075 HG23 ILE A 247      -5.574 -13.157 -10.021  1.00 91.09           H  
ATOM   4076  CD1 ILE A 247      -4.093 -14.009  -6.302  1.00 91.09           C  
ATOM   4077 HD11 ILE A 247      -5.126 -13.681  -6.412  1.00 91.09           H  
ATOM   4078 HD12 ILE A 247      -4.099 -14.795  -5.546  1.00 91.09           H  
ATOM   4079 HD13 ILE A 247      -3.481 -13.171  -5.968  1.00 91.09           H  
ATOM   4080  N   HIS A 248      -3.985 -14.339 -12.342  1.00 81.86           N  
ATOM   4081  H   HIS A 248      -4.042 -15.336 -12.192  1.00 81.86           H  
ATOM   4082  CA  HIS A 248      -4.561 -13.803 -13.575  1.00 81.86           C  
ATOM   4083  HA  HIS A 248      -3.992 -12.923 -13.876  1.00 81.86           H  
ATOM   4084  C   HIS A 248      -6.005 -13.344 -13.336  1.00 81.86           C  
ATOM   4085  CB  HIS A 248      -4.439 -14.840 -14.698  1.00 81.86           C  
ATOM   4086  HB2 HIS A 248      -4.891 -15.780 -14.381  1.00 81.86           H  
ATOM   4087  HB3 HIS A 248      -4.990 -14.483 -15.568  1.00 81.86           H  
ATOM   4088  O   HIS A 248      -6.960 -13.977 -13.773  1.00 81.86           O  
ATOM   4089  CG  HIS A 248      -3.013 -15.083 -15.115  1.00 81.86           C  
ATOM   4090  CD2 HIS A 248      -2.182 -16.081 -14.678  1.00 81.86           C  
ATOM   4091  HD2 HIS A 248      -2.429 -16.847 -13.957  1.00 81.86           H  
ATOM   4092  ND1 HIS A 248      -2.302 -14.329 -16.020  1.00 81.86           N  
ATOM   4093  HD1 HIS A 248      -2.664 -13.553 -16.555  1.00 81.86           H  
ATOM   4094  CE1 HIS A 248      -1.076 -14.865 -16.133  1.00 81.86           C  
ATOM   4095  HE1 HIS A 248      -0.297 -14.504 -16.789  1.00 81.86           H  
ATOM   4096  NE2 HIS A 248      -0.954 -15.931 -15.331  1.00 81.86           N  
ATOM   4097  N   GLN A 249      -6.163 -12.249 -12.596  1.00 67.77           N  
ATOM   4098  H   GLN A 249      -5.339 -11.788 -12.240  1.00 67.77           H  
ATOM   4099  CA  GLN A 249      -7.438 -11.553 -12.432  1.00 67.77           C  
ATOM   4100  HA  GLN A 249      -8.139 -11.885 -13.198  1.00 67.77           H  
ATOM   4101  C   GLN A 249      -7.203 -10.064 -12.643  1.00 67.77           C  
ATOM   4102  CB  GLN A 249      -8.058 -11.836 -11.053  1.00 67.77           C  
ATOM   4103  HB2 GLN A 249      -7.330 -11.614 -10.273  1.00 67.77           H  
ATOM   4104  HB3 GLN A 249      -8.917 -11.180 -10.912  1.00 67.77           H  
ATOM   4105  O   GLN A 249      -6.130  -9.543 -12.323  1.00 67.77           O  
ATOM   4106  CG  GLN A 249      -8.540 -13.291 -10.933  1.00 67.77           C  
ATOM   4107  HG2 GLN A 249      -9.267 -13.482 -11.723  1.00 67.77           H  
ATOM   4108  HG3 GLN A 249      -7.705 -13.976 -11.074  1.00 67.77           H  
ATOM   4109  CD  GLN A 249      -9.182 -13.608  -9.586  1.00 67.77           C  
ATOM   4110  NE2 GLN A 249     -10.080 -14.567  -9.540  1.00 67.77           N  
ATOM   4111 HE21 GLN A 249     -10.363 -15.048 -10.381  1.00 67.77           H  
ATOM   4112 HE22 GLN A 249     -10.507 -14.739  -8.640  1.00 67.77           H  
ATOM   4113  OE1 GLN A 249      -8.878 -13.034  -8.552  1.00 67.77           O  
ATOM   4114  N   SER A 250      -8.198  -9.364 -13.180  1.00 62.65           N  
ATOM   4115  H   SER A 250      -9.086  -9.806 -13.370  1.00 62.65           H  
ATOM   4116  CA  SER A 250      -8.157  -7.909 -13.133  1.00 62.65           C  
ATOM   4117  HA  SER A 250      -7.215  -7.570 -13.564  1.00 62.65           H  
ATOM   4118  C   SER A 250      -8.229  -7.440 -11.680  1.00 62.65           C  
ATOM   4119  CB  SER A 250      -9.290  -7.302 -13.942  1.00 62.65           C  
ATOM   4120  HB2 SER A 250      -9.134  -6.231 -14.068  1.00 62.65           H  
ATOM   4121  HB3 SER A 250      -9.337  -7.775 -14.923  1.00 62.65           H  
ATOM   4122  O   SER A 250      -8.727  -8.136 -10.792  1.00 62.65           O  
ATOM   4123  OG  SER A 250     -10.475  -7.517 -13.229  1.00 62.65           O  
ATOM   4124  HG  SER A 250     -11.156  -7.526 -13.905  1.00 62.65           H  
ATOM   4125  N   ILE A 251      -7.766  -6.217 -11.441  1.00 56.27           N  
ATOM   4126  H   ILE A 251      -7.373  -5.696 -12.212  1.00 56.27           H  
ATOM   4127  CA  ILE A 251      -7.851  -5.574 -10.124  1.00 56.27           C  
ATOM   4128  HA  ILE A 251      -7.359  -6.212  -9.389  1.00 56.27           H  
ATOM   4129  C   ILE A 251      -9.321  -5.418  -9.690  1.00 56.27           C  
ATOM   4130  CB  ILE A 251      -7.126  -4.211 -10.175  1.00 56.27           C  
ATOM   4131  HB  ILE A 251      -7.663  -3.585 -10.888  1.00 56.27           H  
ATOM   4132  O   ILE A 251      -9.609  -5.404  -8.498  1.00 56.27           O  
ATOM   4133  CG1 ILE A 251      -5.662  -4.354 -10.659  1.00 56.27           C  
ATOM   4134 HG12 ILE A 251      -5.052  -4.832  -9.893  1.00 56.27           H  
ATOM   4135 HG13 ILE A 251      -5.618  -4.975 -11.554  1.00 56.27           H  
ATOM   4136  CG2 ILE A 251      -7.149  -3.501  -8.809  1.00 56.27           C  
ATOM   4137 HG21 ILE A 251      -6.697  -4.139  -8.049  1.00 56.27           H  
ATOM   4138 HG22 ILE A 251      -8.174  -3.276  -8.513  1.00 56.27           H  
ATOM   4139 HG23 ILE A 251      -6.609  -2.555  -8.854  1.00 56.27           H  
ATOM   4140  CD1 ILE A 251      -5.046  -3.007 -11.048  1.00 56.27           C  
ATOM   4141 HD11 ILE A 251      -4.656  -2.498 -10.167  1.00 56.27           H  
ATOM   4142 HD12 ILE A 251      -4.248  -3.181 -11.770  1.00 56.27           H  
ATOM   4143 HD13 ILE A 251      -5.791  -2.375 -11.533  1.00 56.27           H  
ATOM   4144  N   THR A 252     -10.253  -5.330 -10.647  1.00 61.25           N  
ATOM   4145  H   THR A 252      -9.975  -5.432 -11.612  1.00 61.25           H  
ATOM   4146  CA  THR A 252     -11.701  -5.225 -10.405  1.00 61.25           C  
ATOM   4147  HA  THR A 252     -11.868  -4.683  -9.475  1.00 61.25           H  
ATOM   4148  C   THR A 252     -12.391  -6.583 -10.244  1.00 61.25           C  
ATOM   4149  CB  THR A 252     -12.384  -4.441 -11.541  1.00 61.25           C  
ATOM   4150  HB  THR A 252     -13.457  -4.392 -11.358  1.00 61.25           H  
ATOM   4151  O   THR A 252     -13.586  -6.621  -9.968  1.00 61.25           O  
ATOM   4152  CG2 THR A 252     -11.844  -3.016 -11.671  1.00 61.25           C  
ATOM   4153 HG21 THR A 252     -10.796  -3.030 -11.972  1.00 61.25           H  
ATOM   4154 HG22 THR A 252     -11.941  -2.502 -10.714  1.00 61.25           H  
ATOM   4155 HG23 THR A 252     -12.422  -2.476 -12.420  1.00 61.25           H  
ATOM   4156  OG1 THR A 252     -12.149  -5.079 -12.773  1.00 61.25           O  
ATOM   4157  HG1 THR A 252     -12.436  -4.498 -13.481  1.00 61.25           H  
ATOM   4158  N   GLY A 253     -11.683  -7.702 -10.440  1.00 55.05           N  
ATOM   4159  H   GLY A 253     -10.701  -7.618 -10.663  1.00 55.05           H  
ATOM   4160  CA  GLY A 253     -12.268  -9.046 -10.492  1.00 55.05           C  
ATOM   4161  HA2 GLY A 253     -11.469  -9.779 -10.387  1.00 55.05           H  
ATOM   4162  HA3 GLY A 253     -12.959  -9.165  -9.658  1.00 55.05           H  
ATOM   4163  C   GLY A 253     -13.034  -9.361 -11.787  1.00 55.05           C  
ATOM   4164  O   GLY A 253     -13.449 -10.500 -11.985  1.00 55.05           O  
ATOM   4165  N   LEU A 254     -13.195  -8.391 -12.691  1.00 48.86           N  
ATOM   4166  H   LEU A 254     -12.810  -7.484 -12.467  1.00 48.86           H  
ATOM   4167  CA  LEU A 254     -13.810  -8.562 -14.008  1.00 48.86           C  
ATOM   4168  HA  LEU A 254     -14.510  -9.397 -13.986  1.00 48.86           H  
ATOM   4169  C   LEU A 254     -12.737  -8.867 -15.056  1.00 48.86           C  
ATOM   4170  CB  LEU A 254     -14.578  -7.278 -14.373  1.00 48.86           C  
ATOM   4171  HB2 LEU A 254     -13.875  -6.445 -14.397  1.00 48.86           H  
ATOM   4172  HB3 LEU A 254     -14.985  -7.389 -15.378  1.00 48.86           H  
ATOM   4173  O   LEU A 254     -11.869  -8.031 -15.279  1.00 48.86           O  
ATOM   4174  CG  LEU A 254     -15.725  -6.927 -13.410  1.00 48.86           C  
ATOM   4175  HG  LEU A 254     -15.349  -6.858 -12.389  1.00 48.86           H  
ATOM   4176  CD1 LEU A 254     -16.305  -5.565 -13.787  1.00 48.86           C  
ATOM   4177 HD11 LEU A 254     -16.710  -5.598 -14.798  1.00 48.86           H  
ATOM   4178 HD12 LEU A 254     -15.523  -4.808 -13.736  1.00 48.86           H  
ATOM   4179 HD13 LEU A 254     -17.098  -5.298 -13.088  1.00 48.86           H  
ATOM   4180  CD2 LEU A 254     -16.842  -7.973 -13.458  1.00 48.86           C  
ATOM   4181 HD21 LEU A 254     -17.187  -8.109 -14.483  1.00 48.86           H  
ATOM   4182 HD22 LEU A 254     -17.677  -7.647 -12.838  1.00 48.86           H  
ATOM   4183 HD23 LEU A 254     -16.481  -8.923 -13.064  1.00 48.86           H  
ATOM   4184  N   TYR A 255     -12.766 -10.034 -15.699  1.00 46.60           N  
ATOM   4185  H   TYR A 255     -13.513 -10.684 -15.500  1.00 46.60           H  
ATOM   4186  CA  TYR A 255     -11.874 -10.319 -16.831  1.00 46.60           C  
ATOM   4187  HA  TYR A 255     -10.844 -10.330 -16.474  1.00 46.60           H  
ATOM   4188  C   TYR A 255     -12.015  -9.197 -17.878  1.00 46.60           C  
ATOM   4189  CB  TYR A 255     -12.210 -11.705 -17.424  1.00 46.60           C  
ATOM   4190  HB2 TYR A 255     -13.015 -12.168 -16.854  1.00 46.60           H  
ATOM   4191  HB3 TYR A 255     -12.590 -11.586 -18.439  1.00 46.60           H  
ATOM   4192  O   TYR A 255     -13.086  -9.034 -18.458  1.00 46.60           O  
ATOM   4193  CG  TYR A 255     -11.050 -12.683 -17.463  1.00 46.60           C  
ATOM   4194  CD1 TYR A 255     -10.313 -12.855 -18.651  1.00 46.60           C  
ATOM   4195  HD1 TYR A 255     -10.554 -12.267 -19.525  1.00 46.60           H  
ATOM   4196  CD2 TYR A 255     -10.731 -13.446 -16.322  1.00 46.60           C  
ATOM   4197  HD2 TYR A 255     -11.300 -13.318 -15.412  1.00 46.60           H  
ATOM   4198  CE1 TYR A 255      -9.273 -13.803 -18.707  1.00 46.60           C  
ATOM   4199  HE1 TYR A 255      -8.720 -13.936 -19.625  1.00 46.60           H  
ATOM   4200  CE2 TYR A 255      -9.680 -14.383 -16.369  1.00 46.60           C  
ATOM   4201  HE2 TYR A 255      -9.418 -14.966 -15.498  1.00 46.60           H  
ATOM   4202  OH  TYR A 255      -7.965 -15.496 -17.623  1.00 46.60           O  
ATOM   4203  HH  TYR A 255      -7.595 -15.551 -18.507  1.00 46.60           H  
ATOM   4204  CZ  TYR A 255      -8.960 -14.573 -17.566  1.00 46.60           C  
ATOM   4205  N   GLU A 256     -10.968  -8.396 -18.085  1.00 42.93           N  
ATOM   4206  H   GLU A 256     -10.117  -8.540 -17.559  1.00 42.93           H  
ATOM   4207  CA  GLU A 256     -10.921  -7.466 -19.215  1.00 42.93           C  
ATOM   4208  HA  GLU A 256     -11.909  -7.037 -19.381  1.00 42.93           H  
ATOM   4209  C   GLU A 256     -10.558  -8.300 -20.450  1.00 42.93           C  
ATOM   4210  CB  GLU A 256      -9.944  -6.295 -18.968  1.00 42.93           C  
ATOM   4211  HB2 GLU A 256      -8.972  -6.686 -18.666  1.00 42.93           H  
ATOM   4212  HB3 GLU A 256      -9.825  -5.759 -19.910  1.00 42.93           H  
ATOM   4213  O   GLU A 256      -9.440  -8.813 -20.544  1.00 42.93           O  
ATOM   4214  CG  GLU A 256     -10.453  -5.300 -17.903  1.00 42.93           C  
ATOM   4215  HG2 GLU A 256     -10.493  -5.814 -16.943  1.00 42.93           H  
ATOM   4216  HG3 GLU A 256     -11.469  -5.006 -18.166  1.00 42.93           H  
ATOM   4217  CD  GLU A 256      -9.598  -4.022 -17.750  1.00 42.93           C  
ATOM   4218  OE1 GLU A 256      -9.911  -3.229 -16.829  1.00 42.93           O  
ATOM   4219  OE2 GLU A 256      -8.610  -3.838 -18.500  1.00 42.93           O  
ATOM   4220  N   THR A 257     -11.541  -8.520 -21.325  1.00 39.16           N  
ATOM   4221  H   THR A 257     -12.446  -8.110 -21.142  1.00 39.16           H  
ATOM   4222  CA  THR A 257     -11.378  -9.132 -22.655  1.00 39.16           C  
ATOM   4223  HA  THR A 257     -10.669  -9.958 -22.602  1.00 39.16           H  
ATOM   4224  C   THR A 257     -10.811  -8.136 -23.651  1.00 39.16           C  
ATOM   4225  CB  THR A 257     -12.709  -9.639 -23.209  1.00 39.16           C  
ATOM   4226  HB  THR A 257     -12.570  -9.952 -24.244  1.00 39.16           H  
ATOM   4227  O   THR A 257     -11.325  -6.993 -23.653  1.00 39.16           O  
ATOM   4228  CG2 THR A 257     -13.265 -10.820 -22.412  1.00 39.16           C  
ATOM   4229 HG21 THR A 257     -14.193 -11.158 -22.872  1.00 39.16           H  
ATOM   4230 HG22 THR A 257     -13.463 -10.516 -21.384  1.00 39.16           H  
ATOM   4231 HG23 THR A 257     -12.542 -11.636 -22.417  1.00 39.16           H  
ATOM   4232  OG1 THR A 257     -13.624  -8.571 -23.165  1.00 39.16           O  
ATOM   4233  HG1 THR A 257     -13.089  -7.810 -23.402  1.00 39.16           H  
ATOM   4234  OXT THR A 257      -9.939  -8.565 -24.432  1.00 39.16           O  
TER    4235      THR A 257                                                       
END   
