# Supplementary material for: Computational design of novel Cas9 PAM-interacting domains using evolution-based modelling and structural quality assessment
Source: PLoS Comput Biol. 2023 Nov 17;19(11):e1011621. doi: 10.1371/journal.pcbi.1011621 (PMC10729993; doi:10.1371/journal.pcbi.1011621)
Supplement: S1 File — This file contains the experimentally tested sequences in a zip format. It includes Fasta files, AlphaFold Prediction with PDB file, pLDDT, and more. (ZIP) [file pcbi.1011621.s001.zip › pdb/dg_3_relaxed_rank_1_model_3.pdb]

ATOM      1  N   THR A   1      -6.527   0.694 -24.326  1.00 37.26           N  
ATOM      2  H   THR A   1      -6.979   0.013 -24.920  1.00 37.26           H  
ATOM      3  H2  THR A   1      -7.207   1.413 -24.121  1.00 37.26           H  
ATOM      4  H3  THR A   1      -6.218   0.267 -23.464  1.00 37.26           H  
ATOM      5  CA  THR A   1      -5.411   1.341 -25.048  1.00 37.26           C  
ATOM      6  HA  THR A   1      -4.673   0.604 -25.365  1.00 37.26           H  
ATOM      7  C   THR A   1      -4.738   2.327 -24.103  1.00 37.26           C  
ATOM      8  CB  THR A   1      -5.962   2.052 -26.291  1.00 37.26           C  
ATOM      9  HB  THR A   1      -5.262   2.811 -26.640  1.00 37.26           H  
ATOM     10  O   THR A   1      -5.319   3.352 -23.793  1.00 37.26           O  
ATOM     11  CG2 THR A   1      -6.244   1.048 -27.407  1.00 37.26           C  
ATOM     12 HG21 THR A   1      -6.619   1.579 -28.282  1.00 37.26           H  
ATOM     13 HG22 THR A   1      -6.991   0.314 -27.102  1.00 37.26           H  
ATOM     14 HG23 THR A   1      -5.324   0.537 -27.691  1.00 37.26           H  
ATOM     15  OG1 THR A   1      -7.203   2.626 -25.966  1.00 37.26           O  
ATOM     16  HG1 THR A   1      -7.361   3.362 -26.562  1.00 37.26           H  
ATOM     17  N   GLY A   2      -3.589   1.978 -23.515  1.00 49.67           N  
ATOM     18  H   GLY A   2      -3.092   1.161 -23.839  1.00 49.67           H  
ATOM     19  CA  GLY A   2      -2.806   2.917 -22.693  1.00 49.67           C  
ATOM     20  HA2 GLY A   2      -3.448   3.681 -22.255  1.00 49.67           H  
ATOM     21  HA3 GLY A   2      -2.305   2.383 -21.886  1.00 49.67           H  
ATOM     22  C   GLY A   2      -1.745   3.589 -23.560  1.00 49.67           C  
ATOM     23  O   GLY A   2      -1.140   2.895 -24.375  1.00 49.67           O  
ATOM     24  N   GLY A   3      -1.543   4.901 -23.411  1.00 57.88           N  
ATOM     25  H   GLY A   3      -2.110   5.423 -22.758  1.00 57.88           H  
ATOM     26  CA  GLY A   3      -0.577   5.661 -24.211  1.00 57.88           C  
ATOM     27  HA2 GLY A   3      -0.919   5.693 -25.245  1.00 57.88           H  
ATOM     28  HA3 GLY A   3      -0.522   6.690 -23.855  1.00 57.88           H  
ATOM     29  C   GLY A   3       0.832   5.059 -24.166  1.00 57.88           C  
ATOM     30  O   GLY A   3       1.273   4.536 -23.133  1.00 57.88           O  
ATOM     31  N   PHE A   4       1.543   5.119 -25.297  1.00 62.61           N  
ATOM     32  H   PHE A   4       1.118   5.558 -26.101  1.00 62.61           H  
ATOM     33  CA  PHE A   4       2.914   4.606 -25.436  1.00 62.61           C  
ATOM     34  HA  PHE A   4       2.928   3.551 -25.161  1.00 62.61           H  
ATOM     35  C   PHE A   4       3.910   5.332 -24.527  1.00 62.61           C  
ATOM     36  CB  PHE A   4       3.357   4.740 -26.898  1.00 62.61           C  
ATOM     37  HB2 PHE A   4       4.411   4.470 -26.969  1.00 62.61           H  
ATOM     38  HB3 PHE A   4       3.269   5.780 -27.212  1.00 62.61           H  
ATOM     39  O   PHE A   4       4.926   4.762 -24.122  1.00 62.61           O  
ATOM     40  CG  PHE A   4       2.584   3.851 -27.849  1.00 62.61           C  
ATOM     41  CD1 PHE A   4       2.834   2.468 -27.857  1.00 62.61           C  
ATOM     42  HD1 PHE A   4       3.608   2.066 -27.220  1.00 62.61           H  
ATOM     43  CD2 PHE A   4       1.627   4.393 -28.727  1.00 62.61           C  
ATOM     44  HD2 PHE A   4       1.444   5.457 -28.746  1.00 62.61           H  
ATOM     45  CE1 PHE A   4       2.119   1.622 -28.723  1.00 62.61           C  
ATOM     46  HE1 PHE A   4       2.330   0.563 -28.750  1.00 62.61           H  
ATOM     47  CE2 PHE A   4       0.917   3.548 -29.598  1.00 62.61           C  
ATOM     48  HE2 PHE A   4       0.193   3.968 -30.280  1.00 62.61           H  
ATOM     49  CZ  PHE A   4       1.157   2.163 -29.592  1.00 62.61           C  
ATOM     50  HZ  PHE A   4       0.620   1.521 -30.275  1.00 62.61           H  
ATOM     51  N   SER A   5       3.595   6.571 -24.169  1.00 59.91           N  
ATOM     52  H   SER A   5       2.755   6.982 -24.551  1.00 59.91           H  
ATOM     53  CA  SER A   5       4.362   7.441 -23.293  1.00 59.91           C  
ATOM     54  HA  SER A   5       5.070   6.852 -22.710  1.00 59.91           H  
ATOM     55  C   SER A   5       3.427   8.153 -22.315  1.00 59.91           C  
ATOM     56  CB  SER A   5       5.144   8.436 -24.158  1.00 59.91           C  
ATOM     57  HB2 SER A   5       5.756   9.071 -23.517  1.00 59.91           H  
ATOM     58  HB3 SER A   5       5.794   7.886 -24.839  1.00 59.91           H  
ATOM     59  O   SER A   5       2.206   8.168 -22.478  1.00 59.91           O  
ATOM     60  OG  SER A   5       4.237   9.215 -24.909  1.00 59.91           O  
ATOM     61  HG  SER A   5       4.686   9.859 -25.461  1.00 59.91           H  
ATOM     62  N   LYS A   6       3.992   8.738 -21.258  1.00 57.66           N  
ATOM     63  H   LYS A   6       4.991   8.649 -21.140  1.00 57.66           H  
ATOM     64  CA  LYS A   6       3.248   9.687 -20.426  1.00 57.66           C  
ATOM     65  HA  LYS A   6       2.252   9.295 -20.220  1.00 57.66           H  
ATOM     66  C   LYS A   6       3.089  10.997 -21.194  1.00 57.66           C  
ATOM     67  CB  LYS A   6       3.975   9.917 -19.108  1.00 57.66           C  
ATOM     68  HB2 LYS A   6       3.507  10.758 -18.596  1.00 57.66           H  
ATOM     69  HB3 LYS A   6       5.006  10.184 -19.339  1.00 57.66           H  
ATOM     70  O   LYS A   6       4.041  11.765 -21.317  1.00 57.66           O  
ATOM     71  CG  LYS A   6       3.957   8.696 -18.183  1.00 57.66           C  
ATOM     72  HG2 LYS A   6       2.936   8.449 -17.892  1.00 57.66           H  
ATOM     73  HG3 LYS A   6       4.428   7.843 -18.671  1.00 57.66           H  
ATOM     74  CD  LYS A   6       4.773   9.112 -16.965  1.00 57.66           C  
ATOM     75  HD2 LYS A   6       4.278   9.943 -16.463  1.00 57.66           H  
ATOM     76  HD3 LYS A   6       5.738   9.463 -17.332  1.00 57.66           H  
ATOM     77  CE  LYS A   6       5.038   7.996 -15.971  1.00 57.66           C  
ATOM     78  HE2 LYS A   6       4.111   7.725 -15.464  1.00 57.66           H  
ATOM     79  HE3 LYS A   6       5.425   7.135 -16.515  1.00 57.66           H  
ATOM     80  NZ  LYS A   6       6.056   8.514 -15.032  1.00 57.66           N  
ATOM     81  HZ1 LYS A   6       6.390   7.811 -14.387  1.00 57.66           H  
ATOM     82  HZ2 LYS A   6       5.710   9.332 -14.550  1.00 57.66           H  
ATOM     83  HZ3 LYS A   6       6.832   8.866 -15.573  1.00 57.66           H  
ATOM     84  N   GLU A   7       1.879  11.248 -21.674  1.00 55.95           N  
ATOM     85  H   GLU A   7       1.204  10.498 -21.627  1.00 55.95           H  
ATOM     86  CA  GLU A   7       1.534  12.349 -22.585  1.00 55.95           C  
ATOM     87  HA  GLU A   7       2.313  12.406 -23.345  1.00 55.95           H  
ATOM     88  C   GLU A   7       1.480  13.743 -21.930  1.00 55.95           C  
ATOM     89  CB  GLU A   7       0.238  12.005 -23.335  1.00 55.95           C  
ATOM     90  HB2 GLU A   7      -0.086  12.863 -23.924  1.00 55.95           H  
ATOM     91  HB3 GLU A   7      -0.535  11.763 -22.606  1.00 55.95           H  
ATOM     92  O   GLU A   7       0.797  14.639 -22.409  1.00 55.95           O  
ATOM     93  CG  GLU A   7       0.439  10.829 -24.304  1.00 55.95           C  
ATOM     94  HG2 GLU A   7       0.860   9.986 -23.756  1.00 55.95           H  
ATOM     95  HG3 GLU A   7       1.157  11.123 -25.070  1.00 55.95           H  
ATOM     96  CD  GLU A   7      -0.864  10.366 -24.969  1.00 55.95           C  
ATOM     97  OE1 GLU A   7      -0.818   9.285 -25.602  1.00 55.95           O  
ATOM     98  OE2 GLU A   7      -1.902  11.038 -24.779  1.00 55.95           O  
ATOM     99  N   SER A   8       2.205  13.976 -20.834  1.00 54.92           N  
ATOM    100  H   SER A   8       2.846  13.254 -20.537  1.00 54.92           H  
ATOM    101  CA  SER A   8       2.406  15.333 -20.318  1.00 54.92           C  
ATOM    102  HA  SER A   8       1.541  15.954 -20.549  1.00 54.92           H  
ATOM    103  C   SER A   8       3.650  15.925 -20.982  1.00 54.92           C  
ATOM    104  CB  SER A   8       2.542  15.324 -18.794  1.00 54.92           C  
ATOM    105  HB2 SER A   8       3.401  14.722 -18.500  1.00 54.92           H  
ATOM    106  HB3 SER A   8       2.685  16.345 -18.440  1.00 54.92           H  
ATOM    107  O   SER A   8       4.753  15.543 -20.584  1.00 54.92           O  
ATOM    108  OG  SER A   8       1.370  14.783 -18.216  1.00 54.92           O  
ATOM    109  HG  SER A   8       0.714  14.703 -18.912  1.00 54.92           H  
ATOM    110  N   PRO A   9       3.525  16.824 -21.981  1.00 50.75           N  
ATOM    111  CA  PRO A   9       4.682  17.518 -22.526  1.00 50.75           C  
ATOM    112  HA  PRO A   9       5.402  16.789 -22.897  1.00 50.75           H  
ATOM    113  C   PRO A   9       5.323  18.348 -21.411  1.00 50.75           C  
ATOM    114  CB  PRO A   9       4.171  18.349 -23.708  1.00 50.75           C  
ATOM    115  HB2 PRO A   9       4.693  19.302 -23.799  1.00 50.75           H  
ATOM    116  HB3 PRO A   9       4.282  17.772 -24.626  1.00 50.75           H  
ATOM    117  O   PRO A   9       4.749  19.322 -20.919  1.00 50.75           O  
ATOM    118  CG  PRO A   9       2.686  18.539 -23.410  1.00 50.75           C  
ATOM    119  HG2 PRO A   9       2.551  19.404 -22.760  1.00 50.75           H  
ATOM    120  HG3 PRO A   9       2.101  18.650 -24.322  1.00 50.75           H  
ATOM    121  CD  PRO A   9       2.311  17.270 -22.651  1.00 50.75           C  
ATOM    122  HD2 PRO A   9       1.504  17.485 -21.952  1.00 50.75           H  
ATOM    123  HD3 PRO A   9       2.002  16.515 -23.373  1.00 50.75           H  
ATOM    124  N   LEU A  10       6.509  17.934 -20.971  1.00 54.11           N  
ATOM    125  H   LEU A  10       6.917  17.119 -21.406  1.00 54.11           H  
ATOM    126  CA  LEU A  10       7.293  18.678 -19.992  1.00 54.11           C  
ATOM    127  HA  LEU A  10       6.616  19.251 -19.360  1.00 54.11           H  
ATOM    128  C   LEU A  10       8.183  19.686 -20.727  1.00 54.11           C  
ATOM    129  CB  LEU A  10       8.086  17.715 -19.092  1.00 54.11           C  
ATOM    130  HB2 LEU A  10       8.627  17.029 -19.744  1.00 54.11           H  
ATOM    131  HB3 LEU A  10       8.819  18.286 -18.522  1.00 54.11           H  
ATOM    132  O   LEU A  10       8.768  19.398 -21.772  1.00 54.11           O  
ATOM    133  CG  LEU A  10       7.241  16.880 -18.110  1.00 54.11           C  
ATOM    134  HG  LEU A  10       6.488  16.314 -18.658  1.00 54.11           H  
ATOM    135  CD1 LEU A  10       8.149  15.891 -17.377  1.00 54.11           C  
ATOM    136 HD11 LEU A  10       8.642  15.241 -18.100  1.00 54.11           H  
ATOM    137 HD12 LEU A  10       8.911  16.422 -16.806  1.00 54.11           H  
ATOM    138 HD13 LEU A  10       7.559  15.264 -16.709  1.00 54.11           H  
ATOM    139  CD2 LEU A  10       6.545  17.743 -17.051  1.00 54.11           C  
ATOM    140 HD21 LEU A  10       7.276  18.358 -16.526  1.00 54.11           H  
ATOM    141 HD22 LEU A  10       6.032  17.097 -16.339  1.00 54.11           H  
ATOM    142 HD23 LEU A  10       5.797  18.377 -17.527  1.00 54.11           H  
ATOM    143  N   LYS A  11       8.289  20.898 -20.177  1.00 54.39           N  
ATOM    144  H   LYS A  11       7.789  21.070 -19.316  1.00 54.39           H  
ATOM    145  CA  LYS A  11       9.134  21.957 -20.740  1.00 54.39           C  
ATOM    146  HA  LYS A  11       8.951  21.991 -21.814  1.00 54.39           H  
ATOM    147  C   LYS A  11      10.628  21.637 -20.548  1.00 54.39           C  
ATOM    148  CB  LYS A  11       8.747  23.328 -20.150  1.00 54.39           C  
ATOM    149  HB2 LYS A  11       9.494  24.058 -20.458  1.00 54.39           H  
ATOM    150  HB3 LYS A  11       8.765  23.271 -19.061  1.00 54.39           H  
ATOM    151  O   LYS A  11      11.066  21.283 -19.455  1.00 54.39           O  
ATOM    152  CG  LYS A  11       7.363  23.817 -20.620  1.00 54.39           C  
ATOM    153  HG2 LYS A  11       6.596  23.137 -20.250  1.00 54.39           H  
ATOM    154  HG3 LYS A  11       7.337  23.813 -21.710  1.00 54.39           H  
ATOM    155  CD  LYS A  11       7.063  25.241 -20.120  1.00 54.39           C  
ATOM    156  HD2 LYS A  11       7.814  25.920 -20.523  1.00 54.39           H  
ATOM    157  HD3 LYS A  11       7.113  25.256 -19.032  1.00 54.39           H  
ATOM    158  CE  LYS A  11       5.667  25.689 -20.580  1.00 54.39           C  
ATOM    159  HE2 LYS A  11       4.927  25.001 -20.171  1.00 54.39           H  
ATOM    160  HE3 LYS A  11       5.622  25.609 -21.666  1.00 54.39           H  
ATOM    161  NZ  LYS A  11       5.359  27.083 -20.163  1.00 54.39           N  
ATOM    162  HZ1 LYS A  11       4.440  27.349 -20.489  1.00 54.39           H  
ATOM    163  HZ2 LYS A  11       5.380  27.175 -19.158  1.00 54.39           H  
ATOM    164  HZ3 LYS A  11       6.025  27.726 -20.566  1.00 54.39           H  
ATOM    165  N   HIS A  12      11.393  21.816 -21.626  1.00 52.29           N  
ATOM    166  H   HIS A  12      10.880  21.982 -22.480  1.00 52.29           H  
ATOM    167  CA  HIS A  12      12.818  22.187 -21.702  1.00 52.29           C  
ATOM    168  HA  HIS A  12      13.175  21.815 -22.663  1.00 52.29           H  
ATOM    169  C   HIS A  12      13.785  21.602 -20.647  1.00 52.29           C  
ATOM    170  CB  HIS A  12      12.922  23.723 -21.766  1.00 52.29           C  
ATOM    171  HB2 HIS A  12      13.940  24.000 -22.038  1.00 52.29           H  
ATOM    172  HB3 HIS A  12      12.717  24.133 -20.777  1.00 52.29           H  
ATOM    173  O   HIS A  12      14.345  22.340 -19.835  1.00 52.29           O  
ATOM    174  CG  HIS A  12      11.974  24.369 -22.745  1.00 52.29           C  
ATOM    175  CD2 HIS A  12      10.980  25.254 -22.431  1.00 52.29           C  
ATOM    176  HD2 HIS A  12      10.769  25.646 -21.447  1.00 52.29           H  
ATOM    177  ND1 HIS A  12      11.910  24.165 -24.106  1.00 52.29           N  
ATOM    178  HD1 HIS A  12      12.558  23.662 -24.696  1.00 52.29           H  
ATOM    179  CE1 HIS A  12      10.894  24.895 -24.592  1.00 52.29           C  
ATOM    180  HE1 HIS A  12      10.615  24.948 -25.634  1.00 52.29           H  
ATOM    181  NE2 HIS A  12      10.282  25.561 -23.599  1.00 52.29           N  
ATOM    182  N   ARG A  13      14.063  20.291 -20.689  1.00 50.43           N  
ATOM    183  H   ARG A  13      13.600  19.727 -21.387  1.00 50.43           H  
ATOM    184  CA  ARG A  13      15.244  19.688 -20.037  1.00 50.43           C  
ATOM    185  HA  ARG A  13      16.014  20.454 -19.944  1.00 50.43           H  
ATOM    186  C   ARG A  13      15.834  18.592 -20.921  1.00 50.43           C  
ATOM    187  CB  ARG A  13      14.919  19.153 -18.627  1.00 50.43           C  
ATOM    188  HB2 ARG A  13      14.060  18.484 -18.672  1.00 50.43           H  
ATOM    189  HB3 ARG A  13      15.777  18.582 -18.271  1.00 50.43           H  
ATOM    190  O   ARG A  13      15.099  17.922 -21.632  1.00 50.43           O  
ATOM    191  CG  ARG A  13      14.648  20.288 -17.627  1.00 50.43           C  
ATOM    192  HG2 ARG A  13      13.703  20.770 -17.878  1.00 50.43           H  
ATOM    193  HG3 ARG A  13      15.451  21.021 -17.696  1.00 50.43           H  
ATOM    194  CD  ARG A  13      14.567  19.789 -16.183  1.00 50.43           C  
ATOM    195  HD2 ARG A  13      13.723  19.104 -16.094  1.00 50.43           H  
ATOM    196  HD3 ARG A  13      15.488  19.257 -15.945  1.00 50.43           H  
ATOM    197  NE  ARG A  13      14.394  20.922 -15.254  1.00 50.43           N  
ATOM    198  HE  ARG A  13      14.242  21.825 -15.681  1.00 50.43           H  
ATOM    199  NH1 ARG A  13      14.610  19.757 -13.290  1.00 50.43           N  
ATOM    200 HH11 ARG A  13      14.701  18.905 -13.825  1.00 50.43           H  
ATOM    201 HH12 ARG A  13      14.658  19.744 -12.281  1.00 50.43           H  
ATOM    202  NH2 ARG A  13      14.303  21.967 -13.231  1.00 50.43           N  
ATOM    203 HH21 ARG A  13      14.185  22.855 -13.697  1.00 50.43           H  
ATOM    204 HH22 ARG A  13      14.354  21.939 -12.223  1.00 50.43           H  
ATOM    205  CZ  ARG A  13      14.436  20.877 -13.934  1.00 50.43           C  
ATOM    206  N   SER A  14      17.150  18.404 -20.856  1.00 48.49           N  
ATOM    207  H   SER A  14      17.710  19.008 -20.271  1.00 48.49           H  
ATOM    208  CA  SER A  14      17.865  17.312 -21.525  1.00 48.49           C  
ATOM    209  HA  SER A  14      17.345  17.045 -22.446  1.00 48.49           H  
ATOM    210  C   SER A  14      17.933  16.076 -20.623  1.00 48.49           C  
ATOM    211  CB  SER A  14      19.278  17.775 -21.904  1.00 48.49           C  
ATOM    212  HB2 SER A  14      19.835  16.944 -22.336  1.00 48.49           H  
ATOM    213  HB3 SER A  14      19.210  18.573 -22.644  1.00 48.49           H  
ATOM    214  O   SER A  14      18.457  16.146 -19.511  1.00 48.49           O  
ATOM    215  OG  SER A  14      19.954  18.262 -20.758  1.00 48.49           O  
ATOM    216  HG  SER A  14      20.043  17.535 -20.137  1.00 48.49           H  
ATOM    217  N   SER A  15      17.417  14.944 -21.095  1.00 56.53           N  
ATOM    218  H   SER A  15      16.945  14.958 -21.988  1.00 56.53           H  
ATOM    219  CA  SER A  15      17.666  13.612 -20.539  1.00 56.53           C  
ATOM    220  HA  SER A  15      18.694  13.560 -20.180  1.00 56.53           H  
ATOM    221  C   SER A  15      17.468  12.582 -21.642  1.00 56.53           C  
ATOM    222  CB  SER A  15      16.703  13.267 -19.391  1.00 56.53           C  
ATOM    223  HB2 SER A  15      15.690  13.176 -19.783  1.00 56.53           H  
ATOM    224  HB3 SER A  15      16.734  14.054 -18.637  1.00 56.53           H  
ATOM    225  O   SER A  15      16.497  12.671 -22.387  1.00 56.53           O  
ATOM    226  OG  SER A  15      17.048  12.028 -18.795  1.00 56.53           O  
ATOM    227  HG  SER A  15      17.968  12.085 -18.528  1.00 56.53           H  
ATOM    228  N   ASP A  16      18.318  11.558 -21.676  1.00 54.40           N  
ATOM    229  H   ASP A  16      19.194  11.628 -21.179  1.00 54.40           H  
ATOM    230  CA  ASP A  16      18.191  10.416 -22.596  1.00 54.40           C  
ATOM    231  HA  ASP A  16      18.165  10.790 -23.619  1.00 54.40           H  
ATOM    232  C   ASP A  16      16.909   9.589 -22.365  1.00 54.40           C  
ATOM    233  CB  ASP A  16      19.424   9.509 -22.446  1.00 54.40           C  
ATOM    234  HB2 ASP A  16      19.388   9.036 -21.465  1.00 54.40           H  
ATOM    235  HB3 ASP A  16      19.382   8.724 -23.201  1.00 54.40           H  
ATOM    236  O   ASP A  16      16.601   8.672 -23.119  1.00 54.40           O  
ATOM    237  CG  ASP A  16      20.752  10.256 -22.594  1.00 54.40           C  
ATOM    238  OD1 ASP A  16      20.792  11.236 -23.368  1.00 54.40           O  
ATOM    239  OD2 ASP A  16      21.679   9.900 -21.836  1.00 54.40           O  
ATOM    240  N   LYS A  17      16.149   9.887 -21.302  1.00 50.36           N  
ATOM    241  H   LYS A  17      16.452  10.665 -20.733  1.00 50.36           H  
ATOM    242  CA  LYS A  17      14.872   9.232 -20.978  1.00 50.36           C  
ATOM    243  HA  LYS A  17      14.923   8.189 -21.294  1.00 50.36           H  
ATOM    244  C   LYS A  17      13.671   9.823 -21.722  1.00 50.36           C  
ATOM    245  CB  LYS A  17      14.639   9.296 -19.464  1.00 50.36           C  
ATOM    246  HB2 LYS A  17      14.625  10.338 -19.144  1.00 50.36           H  
ATOM    247  HB3 LYS A  17      13.668   8.854 -19.239  1.00 50.36           H  
ATOM    248  O   LYS A  17      12.594   9.230 -21.684  1.00 50.36           O  
ATOM    249  CG  LYS A  17      15.721   8.528 -18.697  1.00 50.36           C  
ATOM    250  HG2 LYS A  17      15.745   7.496 -19.046  1.00 50.36           H  
ATOM    251  HG3 LYS A  17      16.695   8.984 -18.875  1.00 50.36           H  
ATOM    252  CD  LYS A  17      15.431   8.549 -17.197  1.00 50.36           C  
ATOM    253  HD2 LYS A  17      14.469   8.072 -17.009  1.00 50.36           H  
ATOM    254  HD3 LYS A  17      15.397   9.584 -16.857  1.00 50.36           H  
ATOM    255  CE  LYS A  17      16.549   7.794 -16.477  1.00 50.36           C  
ATOM    256  HE2 LYS A  17      17.498   8.265 -16.731  1.00 50.36           H  
ATOM    257  HE3 LYS A  17      16.578   6.772 -16.857  1.00 50.36           H  
ATOM    258  NZ  LYS A  17      16.347   7.800 -15.010  1.00 50.36           N  
ATOM    259  HZ1 LYS A  17      15.472   7.351 -14.779  1.00 50.36           H  
ATOM    260  HZ2 LYS A  17      17.105   7.310 -14.557  1.00 50.36           H  
ATOM    261  HZ3 LYS A  17      16.329   8.753 -14.676  1.00 50.36           H  
ATOM    262  N   TYR A  18      13.844  10.989 -22.336  1.00 59.29           N  
ATOM    263  H   TYR A  18      14.779  11.370 -22.390  1.00 59.29           H  
ATOM    264  CA  TYR A  18      12.773  11.779 -22.926  1.00 59.29           C  
ATOM    265  HA  TYR A  18      11.852  11.619 -22.365  1.00 59.29           H  
ATOM    266  C   TYR A  18      12.490  11.360 -24.367  1.00 59.29           C  
ATOM    267  CB  TYR A  18      13.168  13.255 -22.820  1.00 59.29           C  
ATOM    268  HB2 TYR A  18      14.097  13.400 -23.371  1.00 59.29           H  
ATOM    269  HB3 TYR A  18      12.413  13.853 -23.331  1.00 59.29           H  
ATOM    270  O   TYR A  18      13.407  11.210 -25.171  1.00 59.29           O  
ATOM    271  CG  TYR A  18      13.342  13.802 -21.410  1.00 59.29           C  
ATOM    272  CD1 TYR A  18      12.624  13.276 -20.316  1.00 59.29           C  
ATOM    273  HD1 TYR A  18      11.915  12.475 -20.465  1.00 59.29           H  
ATOM    274  CD2 TYR A  18      14.217  14.880 -21.198  1.00 59.29           C  
ATOM    275  HD2 TYR A  18      14.727  15.320 -22.042  1.00 59.29           H  
ATOM    276  CE1 TYR A  18      12.799  13.792 -19.019  1.00 59.29           C  
ATOM    277  HE1 TYR A  18      12.234  13.387 -18.193  1.00 59.29           H  
ATOM    278  CE2 TYR A  18      14.406  15.396 -19.901  1.00 59.29           C  
ATOM    279  HE2 TYR A  18      15.091  16.216 -19.744  1.00 59.29           H  
ATOM    280  OH  TYR A  18      13.933  15.333 -17.561  1.00 59.29           O  
ATOM    281  HH  TYR A  18      14.565  16.054 -17.607  1.00 59.29           H  
ATOM    282  CZ  TYR A  18      13.703  14.849 -18.810  1.00 59.29           C  
ATOM    283  N   ILE A  19      11.210  11.188 -24.700  1.00 58.43           N  
ATOM    284  H   ILE A  19      10.501  11.391 -24.011  1.00 58.43           H  
ATOM    285  CA  ILE A  19      10.780  10.801 -26.048  1.00 58.43           C  
ATOM    286  HA  ILE A  19      11.611  10.329 -26.573  1.00 58.43           H  
ATOM    287  C   ILE A  19      10.389  12.067 -26.801  1.00 58.43           C  
ATOM    288  CB  ILE A  19       9.620   9.786 -26.003  1.00 58.43           C  
ATOM    289  HB  ILE A  19       8.759  10.278 -25.551  1.00 58.43           H  
ATOM    290  O   ILE A  19       9.535  12.820 -26.332  1.00 58.43           O  
ATOM    291  CG1 ILE A  19       9.981   8.555 -25.153  1.00 58.43           C  
ATOM    292 HG12 ILE A  19      10.357   8.863 -24.178  1.00 58.43           H  
ATOM    293 HG13 ILE A  19      10.762   7.983 -25.654  1.00 58.43           H  
ATOM    294  CG2 ILE A  19       9.231   9.330 -27.423  1.00 58.43           C  
ATOM    295 HG21 ILE A  19       9.026  10.191 -28.059  1.00 58.43           H  
ATOM    296 HG22 ILE A  19      10.038   8.751 -27.873  1.00 58.43           H  
ATOM    297 HG23 ILE A  19       8.315   8.740 -27.417  1.00 58.43           H  
ATOM    298  CD1 ILE A  19       8.775   7.655 -24.901  1.00 58.43           C  
ATOM    299 HD11 ILE A  19       8.300   7.326 -25.825  1.00 58.43           H  
ATOM    300 HD12 ILE A  19       8.053   8.169 -24.265  1.00 58.43           H  
ATOM    301 HD13 ILE A  19       9.149   6.762 -24.400  1.00 58.43           H  
ATOM    302  N   ALA A  20      10.995  12.301 -27.962  1.00 61.64           N  
ATOM    303  H   ALA A  20      11.683  11.646 -28.306  1.00 61.64           H  
ATOM    304  CA  ALA A  20      10.567  13.373 -28.851  1.00 61.64           C  
ATOM    305  HA  ALA A  20      10.653  14.325 -28.326  1.00 61.64           H  
ATOM    306  C   ALA A  20       9.090  13.199 -29.235  1.00 61.64           C  
ATOM    307  CB  ALA A  20      11.492  13.409 -30.069  1.00 61.64           C  
ATOM    308  HB1 ALA A  20      12.528  13.541 -29.756  1.00 61.64           H  
ATOM    309  HB2 ALA A  20      11.397  12.485 -30.640  1.00 61.64           H  
ATOM    310  HB3 ALA A  20      11.215  14.245 -30.710  1.00 61.64           H  
ATOM    311  O   ALA A  20       8.633  12.081 -29.466  1.00 61.64           O  
ATOM    312  N   ILE A  21       8.342  14.307 -29.268  1.00 60.88           N  
ATOM    313  H   ILE A  21       8.774  15.194 -29.056  1.00 60.88           H  
ATOM    314  CA  ILE A  21       6.914  14.289 -29.631  1.00 60.88           C  
ATOM    315  HA  ILE A  21       6.387  13.634 -28.938  1.00 60.88           H  
ATOM    316  C   ILE A  21       6.717  13.696 -31.031  1.00 60.88           C  
ATOM    317  CB  ILE A  21       6.312  15.708 -29.521  1.00 60.88           C  
ATOM    318  HB  ILE A  21       6.924  16.392 -30.108  1.00 60.88           H  
ATOM    319  O   ILE A  21       5.755  12.966 -31.255  1.00 60.88           O  
ATOM    320  CG1 ILE A  21       6.350  16.157 -28.041  1.00 60.88           C  
ATOM    321 HG12 ILE A  21       7.388  16.192 -27.709  1.00 60.88           H  
ATOM    322 HG13 ILE A  21       5.823  15.431 -27.422  1.00 60.88           H  
ATOM    323  CG2 ILE A  21       4.877  15.767 -30.082  1.00 60.88           C  
ATOM    324 HG21 ILE A  21       4.868  15.512 -31.142  1.00 60.88           H  
ATOM    325 HG22 ILE A  21       4.468  16.774 -30.002  1.00 60.88           H  
ATOM    326 HG23 ILE A  21       4.235  15.068 -29.545  1.00 60.88           H  
ATOM    327  CD1 ILE A  21       5.745  17.541 -27.795  1.00 60.88           C  
ATOM    328 HD11 ILE A  21       6.069  17.913 -26.823  1.00 60.88           H  
ATOM    329 HD12 ILE A  21       4.657  17.479 -27.798  1.00 60.88           H  
ATOM    330 HD13 ILE A  21       6.066  18.226 -28.579  1.00 60.88           H  
ATOM    331  N   ASP A  22       7.660  13.970 -31.929  1.00 64.34           N  
ATOM    332  H   ASP A  22       8.456  14.524 -31.649  1.00 64.34           H  
ATOM    333  CA  ASP A  22       7.724  13.395 -33.264  1.00 64.34           C  
ATOM    334  HA  ASP A  22       7.072  12.523 -33.304  1.00 64.34           H  
ATOM    335  C   ASP A  22       9.155  12.932 -33.565  1.00 64.34           C  
ATOM    336  CB  ASP A  22       7.217  14.421 -34.289  1.00 64.34           C  
ATOM    337  HB2 ASP A  22       6.414  15.005 -33.841  1.00 64.34           H  
ATOM    338  HB3 ASP A  22       8.031  15.100 -34.542  1.00 64.34           H  
ATOM    339  O   ASP A  22      10.130  13.395 -32.956  1.00 64.34           O  
ATOM    340  CG  ASP A  22       6.675  13.785 -35.575  1.00 64.34           C  
ATOM    341  OD1 ASP A  22       6.963  12.588 -35.819  1.00 64.34           O  
ATOM    342  OD2 ASP A  22       5.947  14.502 -36.294  1.00 64.34           O  
ATOM    343  N   LYS A  23       9.279  12.004 -34.509  1.00 60.17           N  
ATOM    344  H   LYS A  23       8.453  11.848 -35.069  1.00 60.17           H  
ATOM    345  CA  LYS A  23      10.560  11.543 -35.028  1.00 60.17           C  
ATOM    346  HA  LYS A  23      11.143  11.143 -34.198  1.00 60.17           H  
ATOM    347  C   LYS A  23      11.294  12.760 -35.606  1.00 60.17           C  
ATOM    348  CB  LYS A  23      10.278  10.435 -36.053  1.00 60.17           C  
ATOM    349  HB2 LYS A  23       9.504   9.780 -35.655  1.00 60.17           H  
ATOM    350  HB3 LYS A  23       9.901  10.888 -36.970  1.00 60.17           H  
ATOM    351  O   LYS A  23      10.725  13.541 -36.356  1.00 60.17           O  
ATOM    352  CG  LYS A  23      11.510   9.581 -36.364  1.00 60.17           C  
ATOM    353  HG2 LYS A  23      12.285  10.211 -36.800  1.00 60.17           H  
ATOM    354  HG3 LYS A  23      11.887   9.133 -35.444  1.00 60.17           H  
ATOM    355  CD  LYS A  23      11.130   8.476 -37.354  1.00 60.17           C  
ATOM    356  HD2 LYS A  23      10.714   8.944 -38.246  1.00 60.17           H  
ATOM    357  HD3 LYS A  23      10.380   7.824 -36.905  1.00 60.17           H  
ATOM    358  CE  LYS A  23      12.374   7.674 -37.730  1.00 60.17           C  
ATOM    359  HE2 LYS A  23      12.758   7.174 -36.841  1.00 60.17           H  
ATOM    360  HE3 LYS A  23      13.132   8.380 -38.069  1.00 60.17           H  
ATOM    361  NZ  LYS A  23      12.069   6.699 -38.804  1.00 60.17           N  
ATOM    362  HZ1 LYS A  23      11.352   6.053 -38.506  1.00 60.17           H  
ATOM    363  HZ2 LYS A  23      12.905   6.198 -39.069  1.00 60.17           H  
ATOM    364  HZ3 LYS A  23      11.737   7.205 -39.612  1.00 60.17           H  
ATOM    365  N   ASP A  24      12.545  12.950 -35.198  1.00 65.29           N  
ATOM    366  H   ASP A  24      12.960  12.227 -34.628  1.00 65.29           H  
ATOM    367  CA  ASP A  24      13.432  14.043 -35.635  1.00 65.29           C  
ATOM    368  HA  ASP A  24      14.420  13.780 -35.256  1.00 65.29           H  
ATOM    369  C   ASP A  24      13.149  15.440 -35.044  1.00 65.29           C  
ATOM    370  CB  ASP A  24      13.581  14.046 -37.172  1.00 65.29           C  
ATOM    371  HB2 ASP A  24      14.452  14.644 -37.439  1.00 65.29           H  
ATOM    372  HB3 ASP A  24      12.709  14.515 -37.628  1.00 65.29           H  
ATOM    373  O   ASP A  24      13.847  16.405 -35.366  1.00 65.29           O  
ATOM    374  CG  ASP A  24      13.766  12.631 -37.738  1.00 65.29           C  
ATOM    375  OD1 ASP A  24      14.576  11.873 -37.151  1.00 65.29           O  
ATOM    376  OD2 ASP A  24      13.079  12.271 -38.720  1.00 65.29           O  
ATOM    377  N   TRP A  25      12.188  15.582 -34.125  1.00 61.00           N  
ATOM    378  H   TRP A  25      11.612  14.787 -33.887  1.00 61.00           H  
ATOM    379  CA  TRP A  25      11.965  16.854 -33.432  1.00 61.00           C  
ATOM    380  HA  TRP A  25      12.175  17.666 -34.128  1.00 61.00           H  
ATOM    381  C   TRP A  25      12.916  17.021 -32.244  1.00 61.00           C  
ATOM    382  CB  TRP A  25      10.493  16.998 -33.034  1.00 61.00           C  
ATOM    383  HB2 TRP A  25      10.151  16.071 -32.574  1.00 61.00           H  
ATOM    384  HB3 TRP A  25      10.413  17.778 -32.276  1.00 61.00           H  
ATOM    385  O   TRP A  25      12.971  16.183 -31.344  1.00 61.00           O  
ATOM    386  CG  TRP A  25       9.558  17.359 -34.150  1.00 61.00           C  
ATOM    387  CD1 TRP A  25       9.738  17.099 -35.468  1.00 61.00           C  
ATOM    388  HD1 TRP A  25      10.574  16.566 -35.896  1.00 61.00           H  
ATOM    389  CD2 TRP A  25       8.235  17.969 -34.052  1.00 61.00           C  
ATOM    390  CE2 TRP A  25       7.684  18.076 -35.363  1.00 61.00           C  
ATOM    391  CE3 TRP A  25       7.420  18.388 -32.978  1.00 61.00           C  
ATOM    392  HE3 TRP A  25       7.780  18.248 -31.970  1.00 61.00           H  
ATOM    393  NE1 TRP A  25       8.635  17.517 -36.184  1.00 61.00           N  
ATOM    394  HE1 TRP A  25       8.470  17.244 -37.142  1.00 61.00           H  
ATOM    395  CH2 TRP A  25       5.635  19.039 -34.513  1.00 61.00           C  
ATOM    396  HH2 TRP A  25       4.637  19.418 -34.679  1.00 61.00           H  
ATOM    397  CZ2 TRP A  25       6.408  18.602 -35.601  1.00 61.00           C  
ATOM    398  HZ2 TRP A  25       6.010  18.623 -36.605  1.00 61.00           H  
ATOM    399  CZ3 TRP A  25       6.139  18.928 -33.204  1.00 61.00           C  
ATOM    400  HZ3 TRP A  25       5.524  19.224 -32.367  1.00 61.00           H  
ATOM    401  N   ASP A  26      13.644  18.144 -32.203  1.00 64.55           N  
ATOM    402  H   ASP A  26      13.637  18.751 -33.010  1.00 64.55           H  
ATOM    403  CA  ASP A  26      14.497  18.480 -31.057  1.00 64.55           C  
ATOM    404  HA  ASP A  26      15.162  17.634 -30.882  1.00 64.55           H  
ATOM    405  C   ASP A  26      13.631  18.675 -29.802  1.00 64.55           C  
ATOM    406  CB  ASP A  26      15.389  19.708 -31.346  1.00 64.55           C  
ATOM    407  HB2 ASP A  26      14.763  20.595 -31.444  1.00 64.55           H  
ATOM    408  HB3 ASP A  26      15.898  19.550 -32.297  1.00 64.55           H  
ATOM    409  O   ASP A  26      12.822  19.609 -29.712  1.00 64.55           O  
ATOM    410  CG  ASP A  26      16.460  19.967 -30.261  1.00 64.55           C  
ATOM    411  OD1 ASP A  26      16.310  19.503 -29.111  1.00 64.55           O  
ATOM    412  OD2 ASP A  26      17.466  20.665 -30.523  1.00 64.55           O  
ATOM    413  N   THR A  27      13.846  17.813 -28.807  1.00 62.08           N  
ATOM    414  H   THR A  27      14.539  17.093 -28.952  1.00 62.08           H  
ATOM    415  CA  THR A  27      13.158  17.834 -27.509  1.00 62.08           C  
ATOM    416  HA  THR A  27      12.090  17.700 -27.686  1.00 62.08           H  
ATOM    417  C   THR A  27      13.336  19.157 -26.762  1.00 62.08           C  
ATOM    418  CB  THR A  27      13.653  16.687 -26.615  1.00 62.08           C  
ATOM    419  HB  THR A  27      13.205  16.785 -25.626  1.00 62.08           H  
ATOM    420  O   THR A  27      12.491  19.526 -25.942  1.00 62.08           O  
ATOM    421  CG2 THR A  27      13.294  15.315 -27.176  1.00 62.08           C  
ATOM    422 HG21 THR A  27      12.210  15.258 -27.273  1.00 62.08           H  
ATOM    423 HG22 THR A  27      13.622  14.531 -26.493  1.00 62.08           H  
ATOM    424 HG23 THR A  27      13.748  15.163 -28.155  1.00 62.08           H  
ATOM    425  OG1 THR A  27      15.055  16.719 -26.481  1.00 62.08           O  
ATOM    426  HG1 THR A  27      15.348  15.810 -26.390  1.00 62.08           H  
ATOM    427  N   ARG A  28      14.392  19.926 -27.067  1.00 64.64           N  
ATOM    428  H   ARG A  28      15.047  19.563 -27.745  1.00 64.64           H  
ATOM    429  CA  ARG A  28      14.616  21.274 -26.525  1.00 64.64           C  
ATOM    430  HA  ARG A  28      14.455  21.253 -25.447  1.00 64.64           H  
ATOM    431  C   ARG A  28      13.643  22.300 -27.089  1.00 64.64           C  
ATOM    432  CB  ARG A  28      16.051  21.738 -26.813  1.00 64.64           C  
ATOM    433  HB2 ARG A  28      16.163  22.767 -26.471  1.00 64.64           H  
ATOM    434  HB3 ARG A  28      16.231  21.725 -27.888  1.00 64.64           H  
ATOM    435  O   ARG A  28      13.264  23.210 -26.355  1.00 64.64           O  
ATOM    436  CG  ARG A  28      17.091  20.875 -26.086  1.00 64.64           C  
ATOM    437  HG2 ARG A  28      16.944  20.980 -25.012  1.00 64.64           H  
ATOM    438  HG3 ARG A  28      16.966  19.824 -26.348  1.00 64.64           H  
ATOM    439  CD  ARG A  28      18.517  21.307 -26.435  1.00 64.64           C  
ATOM    440  HD2 ARG A  28      19.197  20.835 -25.726  1.00 64.64           H  
ATOM    441  HD3 ARG A  28      18.602  22.390 -26.340  1.00 64.64           H  
ATOM    442  NE  ARG A  28      18.874  20.884 -27.795  1.00 64.64           N  
ATOM    443  HE  ARG A  28      18.137  20.503 -28.370  1.00 64.64           H  
ATOM    444  NH1 ARG A  28      21.093  21.498 -27.786  1.00 64.64           N  
ATOM    445 HH11 ARG A  28      20.989  21.864 -26.851  1.00 64.64           H  
ATOM    446 HH12 ARG A  28      21.976  21.540 -28.275  1.00 64.64           H  
ATOM    447  NH2 ARG A  28      20.179  20.495 -29.573  1.00 64.64           N  
ATOM    448 HH21 ARG A  28      19.313  20.299 -30.055  1.00 64.64           H  
ATOM    449 HH22 ARG A  28      21.044  20.539 -30.093  1.00 64.64           H  
ATOM    450  CZ  ARG A  28      20.055  20.959 -28.370  1.00 64.64           C  
ATOM    451  N   LYS A  29      13.253  22.173 -28.360  1.00 63.49           N  
ATOM    452  H   LYS A  29      13.547  21.341 -28.853  1.00 63.49           H  
ATOM    453  CA  LYS A  29      12.422  23.157 -29.069  1.00 63.49           C  
ATOM    454  HA  LYS A  29      12.546  24.132 -28.596  1.00 63.49           H  
ATOM    455  C   LYS A  29      10.938  22.828 -28.973  1.00 63.49           C  
ATOM    456  CB  LYS A  29      12.902  23.264 -30.524  1.00 63.49           C  
ATOM    457  HB2 LYS A  29      12.682  22.337 -31.053  1.00 63.49           H  
ATOM    458  HB3 LYS A  29      13.982  23.411 -30.525  1.00 63.49           H  
ATOM    459  O   LYS A  29      10.135  23.725 -28.737  1.00 63.49           O  
ATOM    460  CG  LYS A  29      12.247  24.446 -31.256  1.00 63.49           C  
ATOM    461  HG2 LYS A  29      12.420  25.362 -30.690  1.00 63.49           H  
ATOM    462  HG3 LYS A  29      11.174  24.275 -31.334  1.00 63.49           H  
ATOM    463  CD  LYS A  29      12.831  24.608 -32.663  1.00 63.49           C  
ATOM    464  HD2 LYS A  29      12.674  23.681 -33.216  1.00 63.49           H  
ATOM    465  HD3 LYS A  29      13.902  24.800 -32.597  1.00 63.49           H  
ATOM    466  CE  LYS A  29      12.140  25.771 -33.383  1.00 63.49           C  
ATOM    467  HE2 LYS A  29      11.065  25.675 -33.232  1.00 63.49           H  
ATOM    468  HE3 LYS A  29      12.461  26.708 -32.928  1.00 63.49           H  
ATOM    469  NZ  LYS A  29      12.433  25.762 -34.836  1.00 63.49           N  
ATOM    470  HZ1 LYS A  29      13.427  25.775 -35.012  1.00 63.49           H  
ATOM    471  HZ2 LYS A  29      12.006  26.556 -35.291  1.00 63.49           H  
ATOM    472  HZ3 LYS A  29      12.035  24.930 -35.247  1.00 63.49           H  
ATOM    473  N   TYR A  30      10.594  21.553 -29.117  1.00 63.19           N  
ATOM    474  H   TYR A  30      11.315  20.883 -29.341  1.00 63.19           H  
ATOM    475  CA  TYR A  30       9.201  21.117 -29.217  1.00 63.19           C  
ATOM    476  HA  TYR A  30       8.561  21.989 -29.351  1.00 63.19           H  
ATOM    477  C   TYR A  30       8.685  20.425 -27.953  1.00 63.19           C  
ATOM    478  CB  TYR A  30       9.051  20.268 -30.480  1.00 63.19           C  
ATOM    479  HB2 TYR A  30       9.631  19.352 -30.370  1.00 63.19           H  
ATOM    480  HB3 TYR A  30       8.001  19.994 -30.579  1.00 63.19           H  
ATOM    481  O   TYR A  30       7.498  20.139 -27.852  1.00 63.19           O  
ATOM    482  CG  TYR A  30       9.479  21.004 -31.739  1.00 63.19           C  
ATOM    483  CD1 TYR A  30       8.666  22.027 -32.264  1.00 63.19           C  
ATOM    484  HD1 TYR A  30       7.722  22.256 -31.792  1.00 63.19           H  
ATOM    485  CD2 TYR A  30      10.699  20.689 -32.368  1.00 63.19           C  
ATOM    486  HD2 TYR A  30      11.322  19.905 -31.964  1.00 63.19           H  
ATOM    487  CE1 TYR A  30       9.068  22.736 -33.413  1.00 63.19           C  
ATOM    488  HE1 TYR A  30       8.433  23.503 -33.830  1.00 63.19           H  
ATOM    489  CE2 TYR A  30      11.086  21.365 -33.541  1.00 63.19           C  
ATOM    490  HE2 TYR A  30      12.002  21.084 -34.040  1.00 63.19           H  
ATOM    491  OH  TYR A  30      10.671  23.057 -35.184  1.00 63.19           O  
ATOM    492  HH  TYR A  30      11.185  22.456 -35.729  1.00 63.19           H  
ATOM    493  CZ  TYR A  30      10.272  22.394 -34.062  1.00 63.19           C  
ATOM    494  N   GLY A  31       9.550  20.212 -26.958  1.00 58.82           N  
ATOM    495  H   GLY A  31      10.525  20.424 -27.117  1.00 58.82           H  
ATOM    496  CA  GLY A  31       9.215  19.443 -25.766  1.00 58.82           C  
ATOM    497  HA2 GLY A  31       9.891  19.716 -24.956  1.00 58.82           H  
ATOM    498  HA3 GLY A  31       8.196  19.669 -25.452  1.00 58.82           H  
ATOM    499  C   GLY A  31       9.331  17.940 -26.002  1.00 58.82           C  
ATOM    500  O   GLY A  31       9.765  17.472 -27.055  1.00 58.82           O  
ATOM    501  N   TYR A  32       8.985  17.177 -24.974  1.00 61.19           N  
ATOM    502  H   TYR A  32       8.644  17.609 -24.127  1.00 61.19           H  
ATOM    503  CA  TYR A  32       9.133  15.729 -24.955  1.00 61.19           C  
ATOM    504  HA  TYR A  32       9.046  15.336 -25.969  1.00 61.19           H  
ATOM    505  C   TYR A  32       8.042  15.086 -24.108  1.00 61.19           C  
ATOM    506  CB  TYR A  32      10.514  15.365 -24.401  1.00 61.19           C  
ATOM    507  HB2 TYR A  32      10.574  14.278 -24.347  1.00 61.19           H  
ATOM    508  HB3 TYR A  32      11.270  15.696 -25.113  1.00 61.19           H  
ATOM    509  O   TYR A  32       7.517  15.701 -23.176  1.00 61.19           O  
ATOM    510  CG  TYR A  32      10.832  15.961 -23.037  1.00 61.19           C  
ATOM    511  CD1 TYR A  32      11.417  17.238 -22.948  1.00 61.19           C  
ATOM    512  HD1 TYR A  32      11.648  17.786 -23.850  1.00 61.19           H  
ATOM    513  CD2 TYR A  32      10.519  15.256 -21.859  1.00 61.19           C  
ATOM    514  HD2 TYR A  32      10.079  14.272 -21.920  1.00 61.19           H  
ATOM    515  CE1 TYR A  32      11.657  17.818 -21.690  1.00 61.19           C  
ATOM    516  HE1 TYR A  32      12.050  18.822 -21.636  1.00 61.19           H  
ATOM    517  CE2 TYR A  32      10.792  15.820 -20.598  1.00 61.19           C  
ATOM    518  HE2 TYR A  32      10.557  15.277 -19.695  1.00 61.19           H  
ATOM    519  OH  TYR A  32      11.566  17.690 -19.298  1.00 61.19           O  
ATOM    520  HH  TYR A  32      11.790  18.617 -19.407  1.00 61.19           H  
ATOM    521  CZ  TYR A  32      11.357  17.106 -20.510  1.00 61.19           C  
ATOM    522  N   PHE A  33       7.747  13.822 -24.390  1.00 63.77           N  
ATOM    523  H   PHE A  33       8.226  13.381 -25.163  1.00 63.77           H  
ATOM    524  CA  PHE A  33       7.020  12.976 -23.458  1.00 63.77           C  
ATOM    525  HA  PHE A  33       6.240  13.572 -22.983  1.00 63.77           H  
ATOM    526  C   PHE A  33       7.967  12.484 -22.360  1.00 63.77           C  
ATOM    527  CB  PHE A  33       6.341  11.827 -24.199  1.00 63.77           C  
ATOM    528  HB2 PHE A  33       7.100  11.176 -24.633  1.00 63.77           H  
ATOM    529  HB3 PHE A  33       5.784  11.248 -23.462  1.00 63.77           H  
ATOM    530  O   PHE A  33       9.089  12.056 -22.642  1.00 63.77           O  
ATOM    531  CG  PHE A  33       5.367  12.261 -25.274  1.00 63.77           C  
ATOM    532  CD1 PHE A  33       4.252  13.035 -24.910  1.00 63.77           C  
ATOM    533  HD1 PHE A  33       4.133  13.358 -23.886  1.00 63.77           H  
ATOM    534  CD2 PHE A  33       5.549  11.885 -26.620  1.00 63.77           C  
ATOM    535  HD2 PHE A  33       6.421  11.325 -26.925  1.00 63.77           H  
ATOM    536  CE1 PHE A  33       3.292  13.395 -25.871  1.00 63.77           C  
ATOM    537  HE1 PHE A  33       2.427  13.977 -25.589  1.00 63.77           H  
ATOM    538  CE2 PHE A  33       4.591  12.251 -27.583  1.00 63.77           C  
ATOM    539  HE2 PHE A  33       4.724  11.966 -28.616  1.00 63.77           H  
ATOM    540  CZ  PHE A  33       3.460  12.997 -27.207  1.00 63.77           C  
ATOM    541  HZ  PHE A  33       2.726  13.271 -27.950  1.00 63.77           H  
ATOM    542  N   ASP A  34       7.505  12.556 -21.107  1.00 61.08           N  
ATOM    543  H   ASP A  34       6.577  12.936 -20.983  1.00 61.08           H  
ATOM    544  CA  ASP A  34       8.309  12.340 -19.892  1.00 61.08           C  
ATOM    545  HA  ASP A  34       9.038  13.143 -19.788  1.00 61.08           H  
ATOM    546  C   ASP A  34       9.087  11.017 -19.923  1.00 61.08           C  
ATOM    547  CB  ASP A  34       7.352  12.383 -18.681  1.00 61.08           C  
ATOM    548  HB2 ASP A  34       6.526  11.697 -18.866  1.00 61.08           H  
ATOM    549  HB3 ASP A  34       6.929  13.385 -18.604  1.00 61.08           H  
ATOM    550  O   ASP A  34      10.288  10.969 -19.677  1.00 61.08           O  
ATOM    551  CG  ASP A  34       7.998  12.015 -17.336  1.00 61.08           C  
ATOM    552  OD1 ASP A  34       9.107  12.506 -17.053  1.00 61.08           O  
ATOM    553  OD2 ASP A  34       7.386  11.201 -16.592  1.00 61.08           O  
ATOM    554  N   SER A  35       8.397   9.920 -20.219  1.00 67.05           N  
ATOM    555  H   SER A  35       7.423  10.015 -20.469  1.00 67.05           H  
ATOM    556  CA  SER A  35       9.014   8.600 -20.316  1.00 67.05           C  
ATOM    557  HA  SER A  35       9.935   8.708 -20.890  1.00 67.05           H  
ATOM    558  C   SER A  35       8.097   7.622 -21.047  1.00 67.05           C  
ATOM    559  CB  SER A  35       9.376   8.062 -18.918  1.00 67.05           C  
ATOM    560  HB2 SER A  35      10.299   8.543 -18.595  1.00 67.05           H  
ATOM    561  HB3 SER A  35       9.557   6.989 -18.975  1.00 67.05           H  
ATOM    562  O   SER A  35       6.867   7.771 -20.987  1.00 67.05           O  
ATOM    563  OG  SER A  35       8.374   8.321 -17.940  1.00 67.05           O  
ATOM    564  HG  SER A  35       8.326   9.277 -17.872  1.00 67.05           H  
ATOM    565  N   PRO A  36       8.661   6.605 -21.723  1.00 76.88           N  
ATOM    566  CA  PRO A  36       7.860   5.526 -22.276  1.00 76.88           C  
ATOM    567  HA  PRO A  36       7.152   5.919 -23.005  1.00 76.88           H  
ATOM    568  C   PRO A  36       7.104   4.813 -21.159  1.00 76.88           C  
ATOM    569  CB  PRO A  36       8.825   4.565 -22.969  1.00 76.88           C  
ATOM    570  HB2 PRO A  36       8.835   4.724 -24.047  1.00 76.88           H  
ATOM    571  HB3 PRO A  36       8.535   3.532 -22.772  1.00 76.88           H  
ATOM    572  O   PRO A  36       7.629   4.561 -20.069  1.00 76.88           O  
ATOM    573  CG  PRO A  36      10.187   4.891 -22.352  1.00 76.88           C  
ATOM    574  HG2 PRO A  36      10.343   4.263 -21.475  1.00 76.88           H  
ATOM    575  HG3 PRO A  36      10.997   4.751 -23.069  1.00 76.88           H  
ATOM    576  CD  PRO A  36      10.084   6.341 -21.893  1.00 76.88           C  
ATOM    577  HD2 PRO A  36      10.633   6.467 -20.959  1.00 76.88           H  
ATOM    578  HD3 PRO A  36      10.502   7.006 -22.649  1.00 76.88           H  
ATOM    579  N   THR A  37       5.869   4.430 -21.451  1.00 83.60           N  
ATOM    580  H   THR A  37       5.494   4.640 -22.365  1.00 83.60           H  
ATOM    581  CA  THR A  37       5.076   3.619 -20.542  1.00 83.60           C  
ATOM    582  HA  THR A  37       5.113   4.075 -19.553  1.00 83.60           H  
ATOM    583  C   THR A  37       5.698   2.226 -20.474  1.00 83.60           C  
ATOM    584  CB  THR A  37       3.608   3.584 -20.985  1.00 83.60           C  
ATOM    585  HB  THR A  37       3.542   3.176 -21.994  1.00 83.60           H  
ATOM    586  O   THR A  37       5.803   1.519 -21.477  1.00 83.60           O  
ATOM    587  CG2 THR A  37       2.741   2.769 -20.027  1.00 83.60           C  
ATOM    588 HG21 THR A  37       1.702   2.828 -20.350  1.00 83.60           H  
ATOM    589 HG22 THR A  37       3.053   1.725 -20.052  1.00 83.60           H  
ATOM    590 HG23 THR A  37       2.830   3.176 -19.019  1.00 83.60           H  
ATOM    591  OG1 THR A  37       3.078   4.887 -20.959  1.00 83.60           O  
ATOM    592  HG1 THR A  37       2.394   4.932 -21.631  1.00 83.60           H  
ATOM    593  N   VAL A  38       6.109   1.805 -19.276  1.00 86.60           N  
ATOM    594  H   VAL A  38       6.127   2.471 -18.517  1.00 86.60           H  
ATOM    595  CA  VAL A  38       6.523   0.418 -19.024  1.00 86.60           C  
ATOM    596  HA  VAL A  38       7.279   0.133 -19.755  1.00 86.60           H  
ATOM    597  C   VAL A  38       5.302  -0.482 -19.210  1.00 86.60           C  
ATOM    598  CB  VAL A  38       7.173   0.260 -17.638  1.00 86.60           C  
ATOM    599  HB  VAL A  38       6.478   0.604 -16.872  1.00 86.60           H  
ATOM    600  O   VAL A  38       4.263  -0.234 -18.593  1.00 86.60           O  
ATOM    601  CG1 VAL A  38       7.553  -1.194 -17.337  1.00 86.60           C  
ATOM    602 HG11 VAL A  38       8.082  -1.255 -16.385  1.00 86.60           H  
ATOM    603 HG12 VAL A  38       6.659  -1.813 -17.263  1.00 86.60           H  
ATOM    604 HG13 VAL A  38       8.194  -1.587 -18.125  1.00 86.60           H  
ATOM    605  CG2 VAL A  38       8.455   1.098 -17.558  1.00 86.60           C  
ATOM    606 HG21 VAL A  38       8.235   2.154 -17.712  1.00 86.60           H  
ATOM    607 HG22 VAL A  38       9.160   0.775 -18.325  1.00 86.60           H  
ATOM    608 HG23 VAL A  38       8.918   0.981 -16.578  1.00 86.60           H  
ATOM    609  N   ALA A  39       5.406  -1.500 -20.062  1.00 89.89           N  
ATOM    610  H   ALA A  39       6.298  -1.668 -20.506  1.00 89.89           H  
ATOM    611  CA  ALA A  39       4.367  -2.503 -20.272  1.00 89.89           C  
ATOM    612  HA  ALA A  39       3.392  -2.016 -20.293  1.00 89.89           H  
ATOM    613  C   ALA A  39       4.367  -3.520 -19.127  1.00 89.89           C  
ATOM    614  CB  ALA A  39       4.598  -3.181 -21.630  1.00 89.89           C  
ATOM    615  HB1 ALA A  39       5.564  -3.685 -21.649  1.00 89.89           H  
ATOM    616  HB2 ALA A  39       3.811  -3.913 -21.814  1.00 89.89           H  
ATOM    617  HB3 ALA A  39       4.579  -2.433 -22.423  1.00 89.89           H  
ATOM    618  O   ALA A  39       3.329  -3.758 -18.515  1.00 89.89           O  
ATOM    619  N   TYR A  40       5.539  -4.070 -18.813  1.00 92.20           N  
ATOM    620  H   TYR A  40       6.350  -3.808 -19.356  1.00 92.20           H  
ATOM    621  CA  TYR A  40       5.767  -5.027 -17.733  1.00 92.20           C  
ATOM    622  HA  TYR A  40       5.190  -4.737 -16.855  1.00 92.20           H  
ATOM    623  C   TYR A  40       7.247  -5.029 -17.334  1.00 92.20           C  
ATOM    624  CB  TYR A  40       5.299  -6.422 -18.180  1.00 92.20           C  
ATOM    625  HB2 TYR A  40       4.212  -6.406 -18.268  1.00 92.20           H  
ATOM    626  HB3 TYR A  40       5.533  -7.156 -17.409  1.00 92.20           H  
ATOM    627  O   TYR A  40       8.071  -4.347 -17.950  1.00 92.20           O  
ATOM    628  CG  TYR A  40       5.886  -6.915 -19.485  1.00 92.20           C  
ATOM    629  CD1 TYR A  40       5.129  -6.810 -20.666  1.00 92.20           C  
ATOM    630  HD1 TYR A  40       4.148  -6.358 -20.639  1.00 92.20           H  
ATOM    631  CD2 TYR A  40       7.166  -7.501 -19.514  1.00 92.20           C  
ATOM    632  HD2 TYR A  40       7.746  -7.592 -18.607  1.00 92.20           H  
ATOM    633  CE1 TYR A  40       5.641  -7.313 -21.875  1.00 92.20           C  
ATOM    634  HE1 TYR A  40       5.054  -7.266 -22.781  1.00 92.20           H  
ATOM    635  CE2 TYR A  40       7.685  -7.991 -20.725  1.00 92.20           C  
ATOM    636  HE2 TYR A  40       8.658  -8.459 -20.766  1.00 92.20           H  
ATOM    637  OH  TYR A  40       7.373  -8.481 -23.034  1.00 92.20           O  
ATOM    638  HH  TYR A  40       6.698  -8.556 -23.712  1.00 92.20           H  
ATOM    639  CZ  TYR A  40       6.918  -7.907 -21.901  1.00 92.20           C  
ATOM    640  N   SER A  41       7.588  -5.789 -16.297  1.00 94.40           N  
ATOM    641  H   SER A  41       6.892  -6.386 -15.872  1.00 94.40           H  
ATOM    642  CA  SER A  41       8.972  -5.991 -15.883  1.00 94.40           C  
ATOM    643  HA  SER A  41       9.605  -5.318 -16.461  1.00 94.40           H  
ATOM    644  C   SER A  41       9.460  -7.394 -16.206  1.00 94.40           C  
ATOM    645  CB  SER A  41       9.144  -5.640 -14.407  1.00 94.40           C  
ATOM    646  HB2 SER A  41      10.094  -6.029 -14.039  1.00 94.40           H  
ATOM    647  HB3 SER A  41       8.325  -6.055 -13.820  1.00 94.40           H  
ATOM    648  O   SER A  41       8.666  -8.313 -16.374  1.00 94.40           O  
ATOM    649  OG  SER A  41       9.160  -4.230 -14.328  1.00 94.40           O  
ATOM    650  HG  SER A  41       9.863  -3.969 -14.928  1.00 94.40           H  
ATOM    651  N   VAL A  42      10.771  -7.556 -16.323  1.00 94.80           N  
ATOM    652  H   VAL A  42      11.373  -6.749 -16.242  1.00 94.80           H  
ATOM    653  CA  VAL A  42      11.417  -8.850 -16.538  1.00 94.80           C  
ATOM    654  HA  VAL A  42      10.692  -9.637 -16.332  1.00 94.80           H  
ATOM    655  C   VAL A  42      12.547  -9.015 -15.538  1.00 94.80           C  
ATOM    656  CB  VAL A  42      11.887  -9.045 -17.993  1.00 94.80           C  
ATOM    657  HB  VAL A  42      12.360 -10.023 -18.075  1.00 94.80           H  
ATOM    658  O   VAL A  42      13.326  -8.087 -15.326  1.00 94.80           O  
ATOM    659  CG1 VAL A  42      10.683  -9.018 -18.938  1.00 94.80           C  
ATOM    660 HG11 VAL A  42      11.020  -9.157 -19.965  1.00 94.80           H  
ATOM    661 HG12 VAL A  42      10.169  -8.059 -18.875  1.00 94.80           H  
ATOM    662 HG13 VAL A  42       9.993  -9.822 -18.684  1.00 94.80           H  
ATOM    663  CG2 VAL A  42      12.881  -7.987 -18.481  1.00 94.80           C  
ATOM    664 HG21 VAL A  42      12.442  -6.992 -18.416  1.00 94.80           H  
ATOM    665 HG22 VAL A  42      13.158  -8.193 -19.515  1.00 94.80           H  
ATOM    666 HG23 VAL A  42      13.786  -8.031 -17.875  1.00 94.80           H  
ATOM    667  N   LEU A  43      12.615 -10.176 -14.897  1.00 94.43           N  
ATOM    668  H   LEU A  43      11.939 -10.889 -15.132  1.00 94.43           H  
ATOM    669  CA  LEU A  43      13.758 -10.582 -14.094  1.00 94.43           C  
ATOM    670  HA  LEU A  43      14.181  -9.706 -13.603  1.00 94.43           H  
ATOM    671  C   LEU A  43      14.797 -11.193 -15.031  1.00 94.43           C  
ATOM    672  CB  LEU A  43      13.299 -11.594 -13.037  1.00 94.43           C  
ATOM    673  HB2 LEU A  43      13.106 -12.539 -13.544  1.00 94.43           H  
ATOM    674  HB3 LEU A  43      12.368 -11.259 -12.579  1.00 94.43           H  
ATOM    675  O   LEU A  43      14.469 -12.099 -15.796  1.00 94.43           O  
ATOM    676  CG  LEU A  43      14.343 -11.841 -11.939  1.00 94.43           C  
ATOM    677  HG  LEU A  43      15.329 -11.986 -12.382  1.00 94.43           H  
ATOM    678  CD1 LEU A  43      14.390 -10.661 -10.970  1.00 94.43           C  
ATOM    679 HD11 LEU A  43      14.846  -9.795 -11.450  1.00 94.43           H  
ATOM    680 HD12 LEU A  43      14.978 -10.942 -10.097  1.00 94.43           H  
ATOM    681 HD13 LEU A  43      13.384 -10.413 -10.632  1.00 94.43           H  
ATOM    682  CD2 LEU A  43      13.981 -13.097 -11.151  1.00 94.43           C  
ATOM    683 HD21 LEU A  43      14.706 -13.263 -10.354  1.00 94.43           H  
ATOM    684 HD22 LEU A  43      14.004 -13.960 -11.816  1.00 94.43           H  
ATOM    685 HD23 LEU A  43      12.986 -13.001 -10.717  1.00 94.43           H  
ATOM    686  N   VAL A  44      16.029 -10.698 -14.980  1.00 94.56           N  
ATOM    687  H   VAL A  44      16.211  -9.923 -14.358  1.00 94.56           H  
ATOM    688  CA  VAL A  44      17.127 -11.163 -15.832  1.00 94.56           C  
ATOM    689  HA  VAL A  44      16.829 -12.083 -16.335  1.00 94.56           H  
ATOM    690  C   VAL A  44      18.337 -11.477 -14.969  1.00 94.56           C  
ATOM    691  CB  VAL A  44      17.471 -10.123 -16.917  1.00 94.56           C  
ATOM    692  HB  VAL A  44      17.745  -9.180 -16.444  1.00 94.56           H  
ATOM    693  O   VAL A  44      18.741 -10.668 -14.136  1.00 94.56           O  
ATOM    694  CG1 VAL A  44      18.638 -10.579 -17.805  1.00 94.56           C  
ATOM    695 HG11 VAL A  44      18.385 -11.519 -18.295  1.00 94.56           H  
ATOM    696 HG12 VAL A  44      19.545 -10.701 -17.212  1.00 94.56           H  
ATOM    697 HG13 VAL A  44      18.839  -9.819 -18.560  1.00 94.56           H  
ATOM    698  CG2 VAL A  44      16.265  -9.883 -17.834  1.00 94.56           C  
ATOM    699 HG21 VAL A  44      16.540  -9.208 -18.644  1.00 94.56           H  
ATOM    700 HG22 VAL A  44      15.457  -9.430 -17.261  1.00 94.56           H  
ATOM    701 HG23 VAL A  44      15.920 -10.827 -18.255  1.00 94.56           H  
ATOM    702  N   VAL A  45      18.946 -12.639 -15.206  1.00 94.31           N  
ATOM    703  H   VAL A  45      18.532 -13.267 -15.878  1.00 94.31           H  
ATOM    704  CA  VAL A  45      20.241 -13.008 -14.627  1.00 94.31           C  
ATOM    705  HA  VAL A  45      20.480 -12.309 -13.825  1.00 94.31           H  
ATOM    706  C   VAL A  45      21.313 -12.885 -15.707  1.00 94.31           C  
ATOM    707  CB  VAL A  45      20.204 -14.411 -13.997  1.00 94.31           C  
ATOM    708  HB  VAL A  45      20.005 -15.152 -14.771  1.00 94.31           H  
ATOM    709  O   VAL A  45      21.251 -13.564 -16.733  1.00 94.31           O  
ATOM    710  CG1 VAL A  45      21.543 -14.743 -13.324  1.00 94.31           C  
ATOM    711 HG11 VAL A  45      22.347 -14.749 -14.060  1.00 94.31           H  
ATOM    712 HG12 VAL A  45      21.756 -14.001 -12.555  1.00 94.31           H  
ATOM    713 HG13 VAL A  45      21.486 -15.730 -12.864  1.00 94.31           H  
ATOM    714  CG2 VAL A  45      19.099 -14.542 -12.947  1.00 94.31           C  
ATOM    715 HG21 VAL A  45      18.120 -14.400 -13.405  1.00 94.31           H  
ATOM    716 HG22 VAL A  45      19.245 -13.794 -12.168  1.00 94.31           H  
ATOM    717 HG23 VAL A  45      19.120 -15.537 -12.502  1.00 94.31           H  
ATOM    718  N   HIS A  46      22.306 -12.028 -15.490  1.00 92.69           N  
ATOM    719  H   HIS A  46      22.313 -11.511 -14.623  1.00 92.69           H  
ATOM    720  CA  HIS A  46      23.407 -11.803 -16.432  1.00 92.69           C  
ATOM    721  HA  HIS A  46      23.523 -12.684 -17.063  1.00 92.69           H  
ATOM    722  C   HIS A  46      24.734 -11.612 -15.693  1.00 92.69           C  
ATOM    723  CB  HIS A  46      23.075 -10.616 -17.348  1.00 92.69           C  
ATOM    724  HB2 HIS A  46      23.785 -10.588 -18.174  1.00 92.69           H  
ATOM    725  HB3 HIS A  46      22.087 -10.765 -17.784  1.00 92.69           H  
ATOM    726  O   HIS A  46      24.778 -11.579 -14.461  1.00 92.69           O  
ATOM    727  CG  HIS A  46      23.104  -9.281 -16.652  1.00 92.69           C  
ATOM    728  CD2 HIS A  46      22.121  -8.773 -15.846  1.00 92.69           C  
ATOM    729  HD2 HIS A  46      21.193  -9.255 -15.578  1.00 92.69           H  
ATOM    730  ND1 HIS A  46      24.104  -8.333 -16.734  1.00 92.69           N  
ATOM    731  HD1 HIS A  46      24.972  -8.409 -17.244  1.00 92.69           H  
ATOM    732  CE1 HIS A  46      23.708  -7.264 -16.018  1.00 92.69           C  
ATOM    733  HE1 HIS A  46      24.242  -6.331 -15.916  1.00 92.69           H  
ATOM    734  NE2 HIS A  46      22.521  -7.501 -15.451  1.00 92.69           N  
ATOM    735  N   LYS A  47      25.842 -11.521 -16.436  1.00 90.85           N  
ATOM    736  H   LYS A  47      25.750 -11.499 -17.442  1.00 90.85           H  
ATOM    737  CA  LYS A  47      27.153 -11.249 -15.840  1.00 90.85           C  
ATOM    738  HA  LYS A  47      27.071 -11.377 -14.760  1.00 90.85           H  
ATOM    739  C   LYS A  47      27.557  -9.793 -16.046  1.00 90.85           C  
ATOM    740  CB  LYS A  47      28.214 -12.248 -16.316  1.00 90.85           C  
ATOM    741  HB2 LYS A  47      28.324 -12.189 -17.398  1.00 90.85           H  
ATOM    742  HB3 LYS A  47      29.156 -11.951 -15.855  1.00 90.85           H  
ATOM    743  O   LYS A  47      27.437  -9.263 -17.148  1.00 90.85           O  
ATOM    744  CG  LYS A  47      27.875 -13.690 -15.886  1.00 90.85           C  
ATOM    745  HG2 LYS A  47      27.081 -14.077 -16.524  1.00 90.85           H  
ATOM    746  HG3 LYS A  47      27.512 -13.673 -14.858  1.00 90.85           H  
ATOM    747  CD  LYS A  47      29.088 -14.633 -15.944  1.00 90.85           C  
ATOM    748  HD2 LYS A  47      29.854 -14.255 -15.267  1.00 90.85           H  
ATOM    749  HD3 LYS A  47      29.481 -14.671 -16.960  1.00 90.85           H  
ATOM    750  CE  LYS A  47      28.694 -16.041 -15.482  1.00 90.85           C  
ATOM    751  HE2 LYS A  47      27.973 -16.457 -16.186  1.00 90.85           H  
ATOM    752  HE3 LYS A  47      28.187 -15.945 -14.522  1.00 90.85           H  
ATOM    753  NZ  LYS A  47      29.868 -16.943 -15.333  1.00 90.85           N  
ATOM    754  HZ1 LYS A  47      30.549 -16.539 -14.706  1.00 90.85           H  
ATOM    755  HZ2 LYS A  47      29.577 -17.821 -14.929  1.00 90.85           H  
ATOM    756  HZ3 LYS A  47      30.302 -17.147 -16.222  1.00 90.85           H  
ATOM    757  N   VAL A  48      28.079  -9.178 -14.989  1.00 86.71           N  
ATOM    758  H   VAL A  48      28.100  -9.681 -14.113  1.00 86.71           H  
ATOM    759  CA  VAL A  48      28.713  -7.852 -15.023  1.00 86.71           C  
ATOM    760  HA  VAL A  48      28.677  -7.469 -16.043  1.00 86.71           H  
ATOM    761  C   VAL A  48      30.180  -7.970 -14.642  1.00 86.71           C  
ATOM    762  CB  VAL A  48      27.997  -6.815 -14.137  1.00 86.71           C  
ATOM    763  HB  VAL A  48      28.526  -5.866 -14.226  1.00 86.71           H  
ATOM    764  O   VAL A  48      30.547  -8.765 -13.773  1.00 86.71           O  
ATOM    765  CG1 VAL A  48      26.563  -6.596 -14.616  1.00 86.71           C  
ATOM    766 HG11 VAL A  48      26.567  -6.332 -15.674  1.00 86.71           H  
ATOM    767 HG12 VAL A  48      26.103  -5.782 -14.057  1.00 86.71           H  
ATOM    768 HG13 VAL A  48      25.972  -7.499 -14.462  1.00 86.71           H  
ATOM    769  CG2 VAL A  48      27.971  -7.207 -12.657  1.00 86.71           C  
ATOM    770 HG21 VAL A  48      27.510  -8.189 -12.551  1.00 86.71           H  
ATOM    771 HG22 VAL A  48      28.985  -7.237 -12.259  1.00 86.71           H  
ATOM    772 HG23 VAL A  48      27.400  -6.466 -12.098  1.00 86.71           H  
ATOM    773  N   GLU A  49      31.026  -7.181 -15.293  1.00 82.70           N  
ATOM    774  H   GLU A  49      30.669  -6.528 -15.976  1.00 82.70           H  
ATOM    775  CA  GLU A  49      32.438  -7.064 -14.936  1.00 82.70           C  
ATOM    776  HA  GLU A  49      32.861  -8.053 -14.761  1.00 82.70           H  
ATOM    777  C   GLU A  49      32.538  -6.265 -13.632  1.00 82.70           C  
ATOM    778  CB  GLU A  49      33.218  -6.412 -16.093  1.00 82.70           C  
ATOM    779  HB2 GLU A  49      32.724  -5.483 -16.377  1.00 82.70           H  
ATOM    780  HB3 GLU A  49      34.228  -6.185 -15.752  1.00 82.70           H  
ATOM    781  O   GLU A  49      32.172  -5.091 -13.578  1.00 82.70           O  
ATOM    782  CG  GLU A  49      33.303  -7.346 -17.318  1.00 82.70           C  
ATOM    783  HG2 GLU A  49      32.305  -7.726 -17.538  1.00 82.70           H  
ATOM    784  HG3 GLU A  49      33.938  -8.195 -17.067  1.00 82.70           H  
ATOM    785  CD  GLU A  49      33.838  -6.661 -18.587  1.00 82.70           C  
ATOM    786  OE1 GLU A  49      33.381  -7.056 -19.696  1.00 82.70           O  
ATOM    787  OE2 GLU A  49      34.654  -5.728 -18.450  1.00 82.70           O  
ATOM    788  N   LYS A  50      32.989  -6.911 -12.551  1.00 65.84           N  
ATOM    789  H   LYS A  50      33.262  -7.880 -12.636  1.00 65.84           H  
ATOM    790  CA  LYS A  50      33.229  -6.244 -11.272  1.00 65.84           C  
ATOM    791  HA  LYS A  50      32.759  -5.261 -11.303  1.00 65.84           H  
ATOM    792  C   LYS A  50      34.730  -6.037 -11.091  1.00 65.84           C  
ATOM    793  CB  LYS A  50      32.576  -7.033 -10.126  1.00 65.84           C  
ATOM    794  HB2 LYS A  50      33.117  -7.967  -9.974  1.00 65.84           H  
ATOM    795  HB3 LYS A  50      31.545  -7.265 -10.394  1.00 65.84           H  
ATOM    796  O   LYS A  50      35.492  -7.001 -11.066  1.00 65.84           O  
ATOM    797  CG  LYS A  50      32.580  -6.202  -8.834  1.00 65.84           C  
ATOM    798  HG2 LYS A  50      33.607  -5.923  -8.598  1.00 65.84           H  
ATOM    799  HG3 LYS A  50      32.001  -5.293  -8.993  1.00 65.84           H  
ATOM    800  CD  LYS A  50      32.005  -6.964  -7.634  1.00 65.84           C  
ATOM    801  HD2 LYS A  50      32.580  -7.879  -7.493  1.00 65.84           H  
ATOM    802  HD3 LYS A  50      30.959  -7.209  -7.821  1.00 65.84           H  
ATOM    803  CE  LYS A  50      32.136  -6.061  -6.400  1.00 65.84           C  
ATOM    804  HE2 LYS A  50      33.155  -5.674  -6.378  1.00 65.84           H  
ATOM    805  HE3 LYS A  50      31.473  -5.204  -6.518  1.00 65.84           H  
ATOM    806  NZ  LYS A  50      31.854  -6.776  -5.130  1.00 65.84           N  
ATOM    807  HZ1 LYS A  50      32.480  -7.562  -5.028  1.00 65.84           H  
ATOM    808  HZ2 LYS A  50      32.023  -6.159  -4.348  1.00 65.84           H  
ATOM    809  HZ3 LYS A  50      30.896  -7.093  -5.090  1.00 65.84           H  
ATOM    810  N   ASN A  51      35.112  -4.779 -10.859  1.00 63.58           N  
ATOM    811  H   ASN A  51      34.392  -4.074 -10.923  1.00 63.58           H  
ATOM    812  CA  ASN A  51      36.486  -4.307 -10.653  1.00 63.58           C  
ATOM    813  HA  ASN A  51      36.419  -3.237 -10.456  1.00 63.58           H  
ATOM    814  C   ASN A  51      37.391  -4.460 -11.893  1.00 63.58           C  
ATOM    815  CB  ASN A  51      37.088  -4.963  -9.388  1.00 63.58           C  
ATOM    816  HB2 ASN A  51      38.066  -4.528  -9.183  1.00 63.58           H  
ATOM    817  HB3 ASN A  51      37.238  -6.028  -9.564  1.00 63.58           H  
ATOM    818  O   ASN A  51      37.122  -5.249 -12.795  1.00 63.58           O  
ATOM    819  CG  ASN A  51      36.246  -4.787  -8.134  1.00 63.58           C  
ATOM    820  ND2 ASN A  51      36.399  -5.656  -7.162  1.00 63.58           N  
ATOM    821 HD21 ASN A  51      36.008  -5.395  -6.268  1.00 63.58           H  
ATOM    822 HD22 ASN A  51      37.076  -6.400  -7.256  1.00 63.58           H  
ATOM    823  OD1 ASN A  51      35.459  -3.868  -7.989  1.00 63.58           O  
ATOM    824  N   LYS A  52      38.523  -3.736 -11.907  1.00 61.93           N  
ATOM    825  H   LYS A  52      38.680  -3.090 -11.147  1.00 61.93           H  
ATOM    826  CA  LYS A  52      39.559  -3.825 -12.962  1.00 61.93           C  
ATOM    827  HA  LYS A  52      39.135  -3.496 -13.910  1.00 61.93           H  
ATOM    828  C   LYS A  52      40.065  -5.259 -13.220  1.00 61.93           C  
ATOM    829  CB  LYS A  52      40.760  -2.921 -12.608  1.00 61.93           C  
ATOM    830  HB2 LYS A  52      41.573  -3.160 -13.293  1.00 61.93           H  
ATOM    831  HB3 LYS A  52      41.101  -3.150 -11.598  1.00 61.93           H  
ATOM    832  O   LYS A  52      40.643  -5.515 -14.265  1.00 61.93           O  
ATOM    833  CG  LYS A  52      40.480  -1.412 -12.730  1.00 61.93           C  
ATOM    834  HG2 LYS A  52      39.728  -1.117 -11.998  1.00 61.93           H  
ATOM    835  HG3 LYS A  52      40.101  -1.201 -13.730  1.00 61.93           H  
ATOM    836  CD  LYS A  52      41.770  -0.603 -12.499  1.00 61.93           C  
ATOM    837  HD2 LYS A  52      42.527  -0.942 -13.205  1.00 61.93           H  
ATOM    838  HD3 LYS A  52      42.129  -0.787 -11.486  1.00 61.93           H  
ATOM    839  CE  LYS A  52      41.538   0.903 -12.697  1.00 61.93           C  
ATOM    840  HE2 LYS A  52      41.138   1.061 -13.699  1.00 61.93           H  
ATOM    841  HE3 LYS A  52      40.787   1.240 -11.983  1.00 61.93           H  
ATOM    842  NZ  LYS A  52      42.793   1.685 -12.528  1.00 61.93           N  
ATOM    843  HZ1 LYS A  52      43.489   1.393 -13.198  1.00 61.93           H  
ATOM    844  HZ2 LYS A  52      42.624   2.670 -12.673  1.00 61.93           H  
ATOM    845  HZ3 LYS A  52      43.177   1.566 -11.601  1.00 61.93           H  
ATOM    846  N   ALA A  53      39.830  -6.185 -12.288  1.00 61.78           N  
ATOM    847  H   ALA A  53      39.296  -5.898 -11.480  1.00 61.78           H  
ATOM    848  CA  ALA A  53      40.243  -7.585 -12.346  1.00 61.78           C  
ATOM    849  HA  ALA A  53      41.254  -7.623 -12.751  1.00 61.78           H  
ATOM    850  C   ALA A  53      39.379  -8.487 -13.259  1.00 61.78           C  
ATOM    851  CB  ALA A  53      40.294  -8.106 -10.900  1.00 61.78           C  
ATOM    852  HB1 ALA A  53      40.696  -9.120 -10.892  1.00 61.78           H  
ATOM    853  HB2 ALA A  53      39.293  -8.121 -10.470  1.00 61.78           H  
ATOM    854  HB3 ALA A  53      40.946  -7.475 -10.297  1.00 61.78           H  
ATOM    855  O   ALA A  53      39.548  -9.702 -13.217  1.00 61.78           O  
ATOM    856  N   GLN A  54      38.436  -7.934 -14.039  1.00 63.53           N  
ATOM    857  H   GLN A  54      38.324  -6.931 -14.000  1.00 63.53           H  
ATOM    858  CA  GLN A  54      37.576  -8.666 -14.994  1.00 63.53           C  
ATOM    859  HA  GLN A  54      36.806  -7.967 -15.321  1.00 63.53           H  
ATOM    860  C   GLN A  54      36.798  -9.861 -14.401  1.00 63.53           C  
ATOM    861  CB  GLN A  54      38.368  -9.074 -16.250  1.00 63.53           C  
ATOM    862  HB2 GLN A  54      39.215  -9.695 -15.958  1.00 63.53           H  
ATOM    863  HB3 GLN A  54      37.722  -9.667 -16.897  1.00 63.53           H  
ATOM    864  O   GLN A  54      36.285 -10.711 -15.133  1.00 63.53           O  
ATOM    865  CG  GLN A  54      38.868  -7.885 -17.082  1.00 63.53           C  
ATOM    866  HG2 GLN A  54      39.574  -7.294 -16.498  1.00 63.53           H  
ATOM    867  HG3 GLN A  54      38.021  -7.251 -17.347  1.00 63.53           H  
ATOM    868  CD  GLN A  54      39.559  -8.337 -18.367  1.00 63.53           C  
ATOM    869  NE2 GLN A  54      39.846  -7.432 -19.275  1.00 63.53           N  
ATOM    870 HE21 GLN A  54      39.594  -6.463 -19.143  1.00 63.53           H  
ATOM    871 HE22 GLN A  54      40.309  -7.775 -20.105  1.00 63.53           H  
ATOM    872  OE1 GLN A  54      39.851  -9.500 -18.589  1.00 63.53           O  
ATOM    873  N   GLN A  55      36.653  -9.938 -13.075  1.00 67.59           N  
ATOM    874  H   GLN A  55      37.070  -9.223 -12.496  1.00 67.59           H  
ATOM    875  CA  GLN A  55      35.866 -10.995 -12.455  1.00 67.59           C  
ATOM    876  HA  GLN A  55      36.139 -11.939 -12.926  1.00 67.59           H  
ATOM    877  C   GLN A  55      34.384 -10.747 -12.738  1.00 67.59           C  
ATOM    878  CB  GLN A  55      36.168 -11.132 -10.960  1.00 67.59           C  
ATOM    879  HB2 GLN A  55      36.106 -10.158 -10.475  1.00 67.59           H  
ATOM    880  HB3 GLN A  55      35.413 -11.787 -10.523  1.00 67.59           H  
ATOM    881  O   GLN A  55      33.780  -9.772 -12.286  1.00 67.59           O  
ATOM    882  CG  GLN A  55      37.552 -11.758 -10.718  1.00 67.59           C  
ATOM    883  HG2 GLN A  55      38.330 -11.062 -11.032  1.00 67.59           H  
ATOM    884  HG3 GLN A  55      37.647 -12.665 -11.315  1.00 67.59           H  
ATOM    885  CD  GLN A  55      37.782 -12.131  -9.256  1.00 67.59           C  
ATOM    886  NE2 GLN A  55      38.860 -12.819  -8.949  1.00 67.59           N  
ATOM    887 HE21 GLN A  55      38.975 -13.071  -7.978  1.00 67.59           H  
ATOM    888 HE22 GLN A  55      39.531 -13.080  -9.657  1.00 67.59           H  
ATOM    889  OE1 GLN A  55      37.001 -11.822  -8.370  1.00 67.59           O  
ATOM    890  N   LEU A  56      33.801 -11.648 -13.524  1.00 77.64           N  
ATOM    891  H   LEU A  56      34.392 -12.361 -13.929  1.00 77.64           H  
ATOM    892  CA  LEU A  56      32.405 -11.588 -13.924  1.00 77.64           C  
ATOM    893  HA  LEU A  56      32.145 -10.550 -14.135  1.00 77.64           H  
ATOM    894  C   LEU A  56      31.507 -12.084 -12.790  1.00 77.64           C  
ATOM    895  CB  LEU A  56      32.218 -12.417 -15.197  1.00 77.64           C  
ATOM    896  HB2 LEU A  56      31.148 -12.544 -15.363  1.00 77.64           H  
ATOM    897  HB3 LEU A  56      32.658 -13.401 -15.038  1.00 77.64           H  
ATOM    898  O   LEU A  56      31.460 -13.282 -12.503  1.00 77.64           O  
ATOM    899  CG  LEU A  56      32.818 -11.781 -16.459  1.00 77.64           C  
ATOM    900  HG  LEU A  56      33.853 -11.487 -16.283  1.00 77.64           H  
ATOM    901  CD1 LEU A  56      32.780 -12.817 -17.573  1.00 77.64           C  
ATOM    902 HD11 LEU A  56      33.192 -12.372 -18.478  1.00 77.64           H  
ATOM    903 HD12 LEU A  56      31.750 -13.129 -17.745  1.00 77.64           H  
ATOM    904 HD13 LEU A  56      33.405 -13.663 -17.288  1.00 77.64           H  
ATOM    905  CD2 LEU A  56      32.009 -10.577 -16.935  1.00 77.64           C  
ATOM    906 HD21 LEU A  56      30.974 -10.850 -17.138  1.00 77.64           H  
ATOM    907 HD22 LEU A  56      32.458 -10.174 -17.843  1.00 77.64           H  
ATOM    908 HD23 LEU A  56      32.032  -9.793 -16.179  1.00 77.64           H  
ATOM    909  N   LYS A  57      30.751 -11.172 -12.180  1.00 87.38           N  
ATOM    910  H   LYS A  57      30.802 -10.222 -12.519  1.00 87.38           H  
ATOM    911  CA  LYS A  57      29.765 -11.501 -11.149  1.00 87.38           C  
ATOM    912  HA  LYS A  57      30.074 -12.426 -10.662  1.00 87.38           H  
ATOM    913  C   LYS A  57      28.400 -11.738 -11.790  1.00 87.38           C  
ATOM    914  CB  LYS A  57      29.744 -10.391 -10.086  1.00 87.38           C  
ATOM    915  HB2 LYS A  57      29.397  -9.462 -10.536  1.00 87.38           H  
ATOM    916  HB3 LYS A  57      30.754 -10.242  -9.703  1.00 87.38           H  
ATOM    917  O   LYS A  57      27.962 -10.938 -12.611  1.00 87.38           O  
ATOM    918  CG  LYS A  57      28.818 -10.784  -8.928  1.00 87.38           C  
ATOM    919  HG2 LYS A  57      29.146 -11.738  -8.516  1.00 87.38           H  
ATOM    920  HG3 LYS A  57      27.809 -10.901  -9.324  1.00 87.38           H  
ATOM    921  CD  LYS A  57      28.751  -9.748  -7.803  1.00 87.38           C  
ATOM    922  HD2 LYS A  57      28.445  -8.788  -8.218  1.00 87.38           H  
ATOM    923  HD3 LYS A  57      29.726  -9.662  -7.323  1.00 87.38           H  
ATOM    924  CE  LYS A  57      27.697 -10.260  -6.811  1.00 87.38           C  
ATOM    925  HE2 LYS A  57      26.781 -10.456  -7.369  1.00 87.38           H  
ATOM    926  HE3 LYS A  57      28.029 -11.217  -6.410  1.00 87.38           H  
ATOM    927  NZ  LYS A  57      27.411  -9.311  -5.709  1.00 87.38           N  
ATOM    928  HZ1 LYS A  57      28.213  -9.198  -5.106  1.00 87.38           H  
ATOM    929  HZ2 LYS A  57      26.659  -9.685  -5.148  1.00 87.38           H  
ATOM    930  HZ3 LYS A  57      27.099  -8.425  -6.079  1.00 87.38           H  
ATOM    931  N   SER A  58      27.721 -12.811 -11.385  1.00 89.23           N  
ATOM    932  H   SER A  58      28.140 -13.415 -10.693  1.00 89.23           H  
ATOM    933  CA  SER A  58      26.307 -13.014 -11.719  1.00 89.23           C  
ATOM    934  HA  SER A  58      26.168 -12.833 -12.785  1.00 89.23           H  
ATOM    935  C   SER A  58      25.449 -12.027 -10.930  1.00 89.23           C  
ATOM    936  CB  SER A  58      25.877 -14.452 -11.421  1.00 89.23           C  
ATOM    937  HB2 SER A  58      25.697 -14.585 -10.355  1.00 89.23           H  
ATOM    938  HB3 SER A  58      26.673 -15.130 -11.729  1.00 89.23           H  
ATOM    939  O   SER A  58      25.575 -11.941  -9.706  1.00 89.23           O  
ATOM    940  OG  SER A  58      24.720 -14.780 -12.160  1.00 89.23           O  
ATOM    941  HG  SER A  58      23.944 -14.383 -11.757  1.00 89.23           H  
ATOM    942  N   VAL A  59      24.596 -11.283 -11.623  1.00 91.14           N  
ATOM    943  H   VAL A  59      24.549 -11.396 -12.626  1.00 91.14           H  
ATOM    944  CA  VAL A  59      23.667 -10.316 -11.035  1.00 91.14           C  
ATOM    945  HA  VAL A  59      23.644 -10.450  -9.954  1.00 91.14           H  
ATOM    946  C   VAL A  59      22.268 -10.606 -11.558  1.00 91.14           C  
ATOM    947  CB  VAL A  59      24.106  -8.864 -11.318  1.00 91.14           C  
ATOM    948  HB  VAL A  59      24.166  -8.699 -12.394  1.00 91.14           H  
ATOM    949  O   VAL A  59      22.095 -10.940 -12.729  1.00 91.14           O  
ATOM    950  CG1 VAL A  59      23.160  -7.836 -10.693  1.00 91.14           C  
ATOM    951 HG11 VAL A  59      23.152  -7.914  -9.606  1.00 91.14           H  
ATOM    952 HG12 VAL A  59      23.464  -6.831 -10.989  1.00 91.14           H  
ATOM    953 HG13 VAL A  59      22.145  -7.981 -11.063  1.00 91.14           H  
ATOM    954  CG2 VAL A  59      25.479  -8.602 -10.682  1.00 91.14           C  
ATOM    955 HG21 VAL A  59      25.437  -8.801  -9.611  1.00 91.14           H  
ATOM    956 HG22 VAL A  59      26.228  -9.251 -11.136  1.00 91.14           H  
ATOM    957 HG23 VAL A  59      25.756  -7.561 -10.847  1.00 91.14           H  
ATOM    958  N   THR A  60      21.295 -10.508 -10.657  1.00 92.09           N  
ATOM    959  H   THR A  60      21.532 -10.222  -9.717  1.00 92.09           H  
ATOM    960  CA  THR A  60      19.869 -10.599 -10.959  1.00 92.09           C  
ATOM    961  HA  THR A  60      19.729 -11.007 -11.960  1.00 92.09           H  
ATOM    962  C   THR A  60      19.283  -9.196 -10.899  1.00 92.09           C  
ATOM    963  CB  THR A  60      19.145 -11.515  -9.964  1.00 92.09           C  
ATOM    964  HB  THR A  60      19.135 -11.050  -8.979  1.00 92.09           H  
ATOM    965  O   THR A  60      19.405  -8.528  -9.870  1.00 92.09           O  
ATOM    966  CG2 THR A  60      17.711 -11.783 -10.404  1.00 92.09           C  
ATOM    967 HG21 THR A  60      17.203 -12.404  -9.666  1.00 92.09           H  
ATOM    968 HG22 THR A  60      17.696 -12.280 -11.374  1.00 92.09           H  
ATOM    969 HG23 THR A  60      17.181 -10.835 -10.495  1.00 92.09           H  
ATOM    970  OG1 THR A  60      19.796 -12.762  -9.864  1.00 92.09           O  
ATOM    971  HG1 THR A  60      19.202 -13.352  -9.394  1.00 92.09           H  
ATOM    972  N   GLU A  61      18.649  -8.749 -11.978  1.00 91.55           N  
ATOM    973  H   GLU A  61      18.601  -9.340 -12.796  1.00 91.55           H  
ATOM    974  CA  GLU A  61      18.080  -7.405 -12.091  1.00 91.55           C  
ATOM    975  HA  GLU A  61      18.063  -6.942 -11.104  1.00 91.55           H  
ATOM    976  C   GLU A  61      16.636  -7.456 -12.589  1.00 91.55           C  
ATOM    977  CB  GLU A  61      18.935  -6.501 -13.000  1.00 91.55           C  
ATOM    978  HB2 GLU A  61      18.905  -6.879 -14.022  1.00 91.55           H  
ATOM    979  HB3 GLU A  61      18.499  -5.503 -12.984  1.00 91.55           H  
ATOM    980  O   GLU A  61      16.256  -8.336 -13.361  1.00 91.55           O  
ATOM    981  CG  GLU A  61      20.396  -6.416 -12.531  1.00 91.55           C  
ATOM    982  HG2 GLU A  61      20.870  -7.376 -12.735  1.00 91.55           H  
ATOM    983  HG3 GLU A  61      20.404  -6.245 -11.455  1.00 91.55           H  
ATOM    984  CD  GLU A  61      21.226  -5.314 -13.210  1.00 91.55           C  
ATOM    985  OE1 GLU A  61      22.325  -5.033 -12.670  1.00 91.55           O  
ATOM    986  OE2 GLU A  61      20.747  -4.719 -14.204  1.00 91.55           O  
ATOM    987  N   LEU A  62      15.829  -6.489 -12.151  1.00 92.82           N  
ATOM    988  H   LEU A  62      16.230  -5.765 -11.572  1.00 92.82           H  
ATOM    989  CA  LEU A  62      14.515  -6.222 -12.724  1.00 92.82           C  
ATOM    990  HA  LEU A  62      14.136  -7.123 -13.206  1.00 92.82           H  
ATOM    991  C   LEU A  62      14.657  -5.141 -13.789  1.00 92.82           C  
ATOM    992  CB  LEU A  62      13.530  -5.784 -11.627  1.00 92.82           C  
ATOM    993  HB2 LEU A  62      12.673  -5.301 -12.096  1.00 92.82           H  
ATOM    994  HB3 LEU A  62      14.021  -5.043 -10.997  1.00 92.82           H  
ATOM    995  O   LEU A  62      15.112  -4.038 -13.495  1.00 92.82           O  
ATOM    996  CG  LEU A  62      13.018  -6.943 -10.761  1.00 92.82           C  
ATOM    997  HG  LEU A  62      13.854  -7.560 -10.430  1.00 92.82           H  
ATOM    998  CD1 LEU A  62      12.314  -6.382  -9.528  1.00 92.82           C  
ATOM    999 HD11 LEU A  62      11.478  -5.748  -9.823  1.00 92.82           H  
ATOM   1000 HD12 LEU A  62      11.951  -7.203  -8.910  1.00 92.82           H  
ATOM   1001 HD13 LEU A  62      13.033  -5.802  -8.949  1.00 92.82           H  
ATOM   1002  CD2 LEU A  62      12.014  -7.808 -11.521  1.00 92.82           C  
ATOM   1003 HD21 LEU A  62      11.176  -7.204 -11.870  1.00 92.82           H  
ATOM   1004 HD22 LEU A  62      11.643  -8.589 -10.857  1.00 92.82           H  
ATOM   1005 HD23 LEU A  62      12.496  -8.290 -12.371  1.00 92.82           H  
ATOM   1006  N   LEU A  63      14.218  -5.435 -15.007  1.00 93.39           N  
ATOM   1007  H   LEU A  63      13.903  -6.379 -15.178  1.00 93.39           H  
ATOM   1008  CA  LEU A  63      14.220  -4.499 -16.126  1.00 93.39           C  
ATOM   1009  HA  LEU A  63      14.721  -3.580 -15.824  1.00 93.39           H  
ATOM   1010  C   LEU A  63      12.786  -4.142 -16.501  1.00 93.39           C  
ATOM   1011  CB  LEU A  63      15.003  -5.083 -17.312  1.00 93.39           C  
ATOM   1012  HB2 LEU A  63      14.422  -5.899 -17.743  1.00 93.39           H  
ATOM   1013  HB3 LEU A  63      15.100  -4.311 -18.076  1.00 93.39           H  
ATOM   1014  O   LEU A  63      11.888  -4.978 -16.443  1.00 93.39           O  
ATOM   1015  CG  LEU A  63      16.404  -5.621 -16.964  1.00 93.39           C  
ATOM   1016  HG  LEU A  63      16.320  -6.448 -16.259  1.00 93.39           H  
ATOM   1017  CD1 LEU A  63      17.061  -6.153 -18.234  1.00 93.39           C  
ATOM   1018 HD11 LEU A  63      17.223  -5.342 -18.944  1.00 93.39           H  
ATOM   1019 HD12 LEU A  63      18.021  -6.605 -17.985  1.00 93.39           H  
ATOM   1020 HD13 LEU A  63      16.420  -6.909 -18.686  1.00 93.39           H  
ATOM   1021  CD2 LEU A  63      17.286  -4.534 -16.356  1.00 93.39           C  
ATOM   1022 HD21 LEU A  63      18.298  -4.917 -16.226  1.00 93.39           H  
ATOM   1023 HD22 LEU A  63      16.922  -4.256 -15.367  1.00 93.39           H  
ATOM   1024 HD23 LEU A  63      17.296  -3.652 -16.997  1.00 93.39           H  
ATOM   1025  N   GLY A  64      12.541  -2.886 -16.862  1.00 93.38           N  
ATOM   1026  H   GLY A  64      13.327  -2.257 -16.948  1.00 93.38           H  
ATOM   1027  CA  GLY A  64      11.266  -2.473 -17.444  1.00 93.38           C  
ATOM   1028  HA2 GLY A  64      11.093  -1.416 -17.242  1.00 93.38           H  
ATOM   1029  HA3 GLY A  64      10.441  -3.048 -17.023  1.00 93.38           H  
ATOM   1030  C   GLY A  64      11.301  -2.668 -18.953  1.00 93.38           C  
ATOM   1031  O   GLY A  64      12.193  -2.129 -19.602  1.00 93.38           O  
ATOM   1032  N   ILE A  65      10.328  -3.393 -19.501  1.00 94.23           N  
ATOM   1033  H   ILE A  65       9.627  -3.809 -18.903  1.00 94.23           H  
ATOM   1034  CA  ILE A  65      10.091  -3.457 -20.944  1.00 94.23           C  
ATOM   1035  HA  ILE A  65      10.986  -3.140 -21.481  1.00 94.23           H  
ATOM   1036  C   ILE A  65       8.987  -2.464 -21.263  1.00 94.23           C  
ATOM   1037  CB  ILE A  65       9.748  -4.889 -21.400  1.00 94.23           C  
ATOM   1038  HB  ILE A  65       8.829  -5.197 -20.901  1.00 94.23           H  
ATOM   1039  O   ILE A  65       7.878  -2.551 -20.730  1.00 94.23           O  
ATOM   1040  CG1 ILE A  65      10.845  -5.905 -21.011  1.00 94.23           C  
ATOM   1041 HG12 ILE A  65      10.879  -5.983 -19.924  1.00 94.23           H  
ATOM   1042 HG13 ILE A  65      10.565  -6.886 -21.393  1.00 94.23           H  
ATOM   1043  CG2 ILE A  65       9.490  -4.936 -22.917  1.00 94.23           C  
ATOM   1044 HG21 ILE A  65       8.604  -4.355 -23.171  1.00 94.23           H  
ATOM   1045 HG22 ILE A  65       9.322  -5.967 -23.229  1.00 94.23           H  
ATOM   1046 HG23 ILE A  65      10.343  -4.537 -23.467  1.00 94.23           H  
ATOM   1047  CD1 ILE A  65      12.261  -5.582 -21.513  1.00 94.23           C  
ATOM   1048 HD11 ILE A  65      12.624  -4.654 -21.072  1.00 94.23           H  
ATOM   1049 HD12 ILE A  65      12.272  -5.500 -22.600  1.00 94.23           H  
ATOM   1050 HD13 ILE A  65      12.935  -6.387 -21.223  1.00 94.23           H  
ATOM   1051  N   THR A  66       9.295  -1.477 -22.092  1.00 91.76           N  
ATOM   1052  H   THR A  66      10.225  -1.443 -22.486  1.00 91.76           H  
ATOM   1053  CA  THR A  66       8.323  -0.461 -22.505  1.00 91.76           C  
ATOM   1054  HA  THR A  66       7.745  -0.144 -21.637  1.00 91.76           H  
ATOM   1055  C   THR A  66       7.324  -1.017 -23.515  1.00 91.76           C  
ATOM   1056  CB  THR A  66       9.017   0.784 -23.045  1.00 91.76           C  
ATOM   1057  HB  THR A  66       8.254   1.522 -23.294  1.00 91.76           H  
ATOM   1058  O   THR A  66       7.568  -2.048 -24.141  1.00 91.76           O  
ATOM   1059  CG2 THR A  66      10.011   1.384 -22.047  1.00 91.76           C  
ATOM   1060 HG21 THR A  66      10.589   2.163 -22.545  1.00 91.76           H  
ATOM   1061 HG22 THR A  66      10.715   0.635 -21.685  1.00 91.76           H  
ATOM   1062 HG23 THR A  66       9.472   1.808 -21.200  1.00 91.76           H  
ATOM   1063  OG1 THR A  66       9.712   0.467 -24.211  1.00 91.76           O  
ATOM   1064  HG1 THR A  66      10.524   0.043 -23.922  1.00 91.76           H  
ATOM   1065  N   ILE A  67       6.185  -0.342 -23.700  1.00 88.59           N  
ATOM   1066  H   ILE A  67       5.994   0.469 -23.129  1.00 88.59           H  
ATOM   1067  CA  ILE A  67       5.211  -0.739 -24.733  1.00 88.59           C  
ATOM   1068  HA  ILE A  67       4.893  -1.763 -24.534  1.00 88.59           H  
ATOM   1069  C   ILE A  67       5.874  -0.768 -26.122  1.00 88.59           C  
ATOM   1070  CB  ILE A  67       3.954   0.165 -24.700  1.00 88.59           C  
ATOM   1071  HB  ILE A  67       4.262   1.199 -24.859  1.00 88.59           H  
ATOM   1072  O   ILE A  67       5.616  -1.689 -26.891  1.00 88.59           O  
ATOM   1073  CG1 ILE A  67       3.223   0.057 -23.340  1.00 88.59           C  
ATOM   1074 HG12 ILE A  67       2.882  -0.967 -23.192  1.00 88.59           H  
ATOM   1075 HG13 ILE A  67       3.915   0.294 -22.532  1.00 88.59           H  
ATOM   1076  CG2 ILE A  67       2.977  -0.240 -25.819  1.00 88.59           C  
ATOM   1077 HG21 ILE A  67       2.617  -1.256 -25.659  1.00 88.59           H  
ATOM   1078 HG22 ILE A  67       2.128   0.443 -25.856  1.00 88.59           H  
ATOM   1079 HG23 ILE A  67       3.460  -0.199 -26.796  1.00 88.59           H  
ATOM   1080  CD1 ILE A  67       2.016   0.993 -23.194  1.00 88.59           C  
ATOM   1081 HD11 ILE A  67       1.193   0.658 -23.825  1.00 88.59           H  
ATOM   1082 HD12 ILE A  67       1.674   0.984 -22.159  1.00 88.59           H  
ATOM   1083 HD13 ILE A  67       2.293   2.010 -23.473  1.00 88.59           H  
ATOM   1084  N   MET A  68       6.777   0.177 -26.405  1.00 87.53           N  
ATOM   1085  H   MET A  68       6.965   0.883 -25.708  1.00 87.53           H  
ATOM   1086  CA  MET A  68       7.513   0.258 -27.674  1.00 87.53           C  
ATOM   1087  HA  MET A  68       6.807   0.206 -28.502  1.00 87.53           H  
ATOM   1088  C   MET A  68       8.508  -0.894 -27.864  1.00 87.53           C  
ATOM   1089  CB  MET A  68       8.264   1.598 -27.737  1.00 87.53           C  
ATOM   1090  HB2 MET A  68       8.951   1.668 -26.894  1.00 87.53           H  
ATOM   1091  HB3 MET A  68       8.855   1.630 -28.652  1.00 87.53           H  
ATOM   1092  O   MET A  68       8.685  -1.393 -28.970  1.00 87.53           O  
ATOM   1093  CG  MET A  68       7.327   2.812 -27.710  1.00 87.53           C  
ATOM   1094  HG2 MET A  68       6.797   2.830 -26.758  1.00 87.53           H  
ATOM   1095  HG3 MET A  68       7.931   3.718 -27.765  1.00 87.53           H  
ATOM   1096  SD  MET A  68       6.096   2.867 -29.041  1.00 87.53           S  
ATOM   1097  CE  MET A  68       7.165   3.154 -30.479  1.00 87.53           C  
ATOM   1098  HE1 MET A  68       6.545   3.280 -31.366  1.00 87.53           H  
ATOM   1099  HE2 MET A  68       7.829   2.303 -30.628  1.00 87.53           H  
ATOM   1100  HE3 MET A  68       7.754   4.059 -30.326  1.00 87.53           H  
ATOM   1101  N   GLU A  69       9.146  -1.344 -26.784  1.00 93.25           N  
ATOM   1102  H   GLU A  69       8.995  -0.874 -25.903  1.00 93.25           H  
ATOM   1103  CA  GLU A  69      10.130  -2.433 -26.819  1.00 93.25           C  
ATOM   1104  HA  GLU A  69      10.735  -2.362 -27.722  1.00 93.25           H  
ATOM   1105  C   GLU A  69       9.490  -3.820 -26.808  1.00 93.25           C  
ATOM   1106  CB  GLU A  69      11.037  -2.306 -25.600  1.00 93.25           C  
ATOM   1107  HB2 GLU A  69      11.645  -3.204 -25.496  1.00 93.25           H  
ATOM   1108  HB3 GLU A  69      10.394  -2.233 -24.722  1.00 93.25           H  
ATOM   1109  O   GLU A  69      10.146  -4.797 -27.161  1.00 93.25           O  
ATOM   1110  CG  GLU A  69      11.966  -1.088 -25.711  1.00 93.25           C  
ATOM   1111  HG2 GLU A  69      12.753  -1.315 -26.430  1.00 93.25           H  
ATOM   1112  HG3 GLU A  69      11.419  -0.223 -26.087  1.00 93.25           H  
ATOM   1113  CD  GLU A  69      12.580  -0.722 -24.360  1.00 93.25           C  
ATOM   1114  OE1 GLU A  69      13.691  -0.157 -24.345  1.00 93.25           O  
ATOM   1115  OE2 GLU A  69      11.945  -0.993 -23.314  1.00 93.25           O  
ATOM   1116  N   ARG A  70       8.217  -3.913 -26.406  1.00 93.26           N  
ATOM   1117  H   ARG A  70       7.771  -3.057 -26.107  1.00 93.26           H  
ATOM   1118  CA  ARG A  70       7.512  -5.176 -26.181  1.00 93.26           C  
ATOM   1119  HA  ARG A  70       7.974  -5.685 -25.335  1.00 93.26           H  
ATOM   1120  C   ARG A  70       7.629  -6.135 -27.361  1.00 93.26           C  
ATOM   1121  CB  ARG A  70       6.046  -4.871 -25.848  1.00 93.26           C  
ATOM   1122  HB2 ARG A  70       5.596  -4.302 -26.662  1.00 93.26           H  
ATOM   1123  HB3 ARG A  70       6.002  -4.278 -24.934  1.00 93.26           H  
ATOM   1124  O   ARG A  70       7.971  -7.289 -27.143  1.00 93.26           O  
ATOM   1125  CG  ARG A  70       5.260  -6.168 -25.655  1.00 93.26           C  
ATOM   1126  HG2 ARG A  70       5.256  -6.737 -26.585  1.00 93.26           H  
ATOM   1127  HG3 ARG A  70       5.741  -6.765 -24.880  1.00 93.26           H  
ATOM   1128  CD  ARG A  70       3.810  -5.898 -25.276  1.00 93.26           C  
ATOM   1129  HD2 ARG A  70       3.368  -5.242 -26.026  1.00 93.26           H  
ATOM   1130  HD3 ARG A  70       3.778  -5.412 -24.300  1.00 93.26           H  
ATOM   1131  NE  ARG A  70       3.078  -7.170 -25.238  1.00 93.26           N  
ATOM   1132  HE  ARG A  70       3.607  -7.992 -25.491  1.00 93.26           H  
ATOM   1133  NH1 ARG A  70       0.994  -6.336 -24.752  1.00 93.26           N  
ATOM   1134 HH11 ARG A  70       1.370  -5.400 -24.804  1.00 93.26           H  
ATOM   1135 HH12 ARG A  70       0.003  -6.501 -24.645  1.00 93.26           H  
ATOM   1136  NH2 ARG A  70       1.294  -8.535 -25.071  1.00 93.26           N  
ATOM   1137 HH21 ARG A  70       0.302  -8.705 -24.990  1.00 93.26           H  
ATOM   1138 HH22 ARG A  70       1.899  -9.265 -25.419  1.00 93.26           H  
ATOM   1139  CZ  ARG A  70       1.792  -7.336 -25.018  1.00 93.26           C  
ATOM   1140  N   SER A  71       7.352  -5.671 -28.580  1.00 94.64           N  
ATOM   1141  H   SER A  71       7.123  -4.692 -28.672  1.00 94.64           H  
ATOM   1142  CA  SER A  71       7.373  -6.529 -29.775  1.00 94.64           C  
ATOM   1143  HA  SER A  71       6.709  -7.378 -29.616  1.00 94.64           H  
ATOM   1144  C   SER A  71       8.775  -7.088 -30.042  1.00 94.64           C  
ATOM   1145  CB  SER A  71       6.859  -5.740 -30.984  1.00 94.64           C  
ATOM   1146  HB2 SER A  71       5.862  -5.359 -30.765  1.00 94.64           H  
ATOM   1147  HB3 SER A  71       7.524  -4.900 -31.185  1.00 94.64           H  
ATOM   1148  O   SER A  71       8.948  -8.291 -30.227  1.00 94.64           O  
ATOM   1149  OG  SER A  71       6.795  -6.572 -32.120  1.00 94.64           O  
ATOM   1150  HG  SER A  71       6.414  -6.083 -32.853  1.00 94.64           H  
ATOM   1151  N   SER A  72       9.798  -6.231 -29.971  1.00 95.53           N  
ATOM   1152  H   SER A  72       9.612  -5.251 -29.808  1.00 95.53           H  
ATOM   1153  CA  SER A  72      11.194  -6.629 -30.176  1.00 95.53           C  
ATOM   1154  HA  SER A  72      11.275  -7.148 -31.131  1.00 95.53           H  
ATOM   1155  C   SER A  72      11.690  -7.580 -29.087  1.00 95.53           C  
ATOM   1156  CB  SER A  72      12.093  -5.391 -30.225  1.00 95.53           C  
ATOM   1157  HB2 SER A  72      12.080  -4.889 -29.257  1.00 95.53           H  
ATOM   1158  HB3 SER A  72      13.113  -5.699 -30.453  1.00 95.53           H  
ATOM   1159  O   SER A  72      12.341  -8.575 -29.399  1.00 95.53           O  
ATOM   1160  OG  SER A  72      11.633  -4.499 -31.223  1.00 95.53           O  
ATOM   1161  HG  SER A  72      12.241  -3.759 -31.289  1.00 95.53           H  
ATOM   1162  N   PHE A  73      11.352  -7.308 -27.823  1.00 96.02           N  
ATOM   1163  H   PHE A  73      10.815  -6.474 -27.630  1.00 96.02           H  
ATOM   1164  CA  PHE A  73      11.701  -8.178 -26.703  1.00 96.02           C  
ATOM   1165  HA  PHE A  73      12.772  -8.377 -26.734  1.00 96.02           H  
ATOM   1166  C   PHE A  73      10.995  -9.535 -26.800  1.00 96.02           C  
ATOM   1167  CB  PHE A  73      11.378  -7.478 -25.375  1.00 96.02           C  
ATOM   1168  HB2 PHE A  73      11.963  -6.561 -25.307  1.00 96.02           H  
ATOM   1169  HB3 PHE A  73      10.324  -7.201 -25.362  1.00 96.02           H  
ATOM   1170  O   PHE A  73      11.645 -10.559 -26.649  1.00 96.02           O  
ATOM   1171  CG  PHE A  73      11.678  -8.346 -24.167  1.00 96.02           C  
ATOM   1172  CD1 PHE A  73      10.665  -9.130 -23.585  1.00 96.02           C  
ATOM   1173  HD1 PHE A  73       9.665  -9.099 -23.990  1.00 96.02           H  
ATOM   1174  CD2 PHE A  73      12.990  -8.438 -23.673  1.00 96.02           C  
ATOM   1175  HD2 PHE A  73      13.780  -7.874 -24.147  1.00 96.02           H  
ATOM   1176  CE1 PHE A  73      10.965  -9.994 -22.518  1.00 96.02           C  
ATOM   1177  HE1 PHE A  73      10.190 -10.616 -22.096  1.00 96.02           H  
ATOM   1178  CE2 PHE A  73      13.293  -9.288 -22.597  1.00 96.02           C  
ATOM   1179  HE2 PHE A  73      14.309  -9.366 -22.240  1.00 96.02           H  
ATOM   1180  CZ  PHE A  73      12.279 -10.072 -22.023  1.00 96.02           C  
ATOM   1181  HZ  PHE A  73      12.514 -10.748 -21.214  1.00 96.02           H  
ATOM   1182  N   GLU A  74       9.687  -9.571 -27.079  1.00 94.79           N  
ATOM   1183  H   GLU A  74       9.192  -8.701 -27.211  1.00 94.79           H  
ATOM   1184  CA  GLU A  74       8.917 -10.823 -27.167  1.00 94.79           C  
ATOM   1185  HA  GLU A  74       9.141 -11.429 -26.289  1.00 94.79           H  
ATOM   1186  C   GLU A  74       9.335 -11.683 -28.368  1.00 94.79           C  
ATOM   1187  CB  GLU A  74       7.395 -10.533 -27.171  1.00 94.79           C  
ATOM   1188  HB2 GLU A  74       6.854 -11.445 -27.422  1.00 94.79           H  
ATOM   1189  HB3 GLU A  74       7.166  -9.773 -27.919  1.00 94.79           H  
ATOM   1190  O   GLU A  74       9.283 -12.907 -28.275  1.00 94.79           O  
ATOM   1191  CG  GLU A  74       6.938 -10.067 -25.777  1.00 94.79           C  
ATOM   1192  HG2 GLU A  74       7.147 -10.869 -25.069  1.00 94.79           H  
ATOM   1193  HG3 GLU A  74       7.557  -9.220 -25.482  1.00 94.79           H  
ATOM   1194  CD  GLU A  74       5.464  -9.646 -25.595  1.00 94.79           C  
ATOM   1195  OE1 GLU A  74       5.102  -9.367 -24.419  1.00 94.79           O  
ATOM   1196  OE2 GLU A  74       4.663  -9.488 -26.537  1.00 94.79           O  
ATOM   1197  N   LYS A  75       9.804 -11.069 -29.465  1.00 96.10           N  
ATOM   1198  H   LYS A  75       9.764 -10.061 -29.495  1.00 96.10           H  
ATOM   1199  CA  LYS A  75      10.324 -11.790 -30.637  1.00 96.10           C  
ATOM   1200  HA  LYS A  75       9.591 -12.544 -30.924  1.00 96.10           H  
ATOM   1201  C   LYS A  75      11.617 -12.551 -30.333  1.00 96.10           C  
ATOM   1202  CB  LYS A  75      10.508 -10.800 -31.797  1.00 96.10           C  
ATOM   1203  HB2 LYS A  75       9.559 -10.297 -31.982  1.00 96.10           H  
ATOM   1204  HB3 LYS A  75      11.248 -10.050 -31.520  1.00 96.10           H  
ATOM   1205  O   LYS A  75      11.742 -13.707 -30.727  1.00 96.10           O  
ATOM   1206  CG  LYS A  75      10.952 -11.506 -33.088  1.00 96.10           C  
ATOM   1207  HG2 LYS A  75      11.907 -12.006 -32.925  1.00 96.10           H  
ATOM   1208  HG3 LYS A  75      10.205 -12.251 -33.363  1.00 96.10           H  
ATOM   1209  CD  LYS A  75      11.120 -10.505 -34.235  1.00 96.10           C  
ATOM   1210  HD2 LYS A  75      11.873  -9.768 -33.957  1.00 96.10           H  
ATOM   1211  HD3 LYS A  75      10.170 -10.002 -34.415  1.00 96.10           H  
ATOM   1212  CE  LYS A  75      11.563 -11.257 -35.495  1.00 96.10           C  
ATOM   1213  HE2 LYS A  75      10.800 -11.994 -35.745  1.00 96.10           H  
ATOM   1214  HE3 LYS A  75      12.481 -11.799 -35.268  1.00 96.10           H  
ATOM   1215  NZ  LYS A  75      11.783 -10.336 -36.637  1.00 96.10           N  
ATOM   1216  HZ1 LYS A  75      12.073 -10.855 -37.453  1.00 96.10           H  
ATOM   1217  HZ2 LYS A  75      12.507  -9.668 -36.414  1.00 96.10           H  
ATOM   1218  HZ3 LYS A  75      10.933  -9.838 -36.859  1.00 96.10           H  
ATOM   1219  N   ASN A  76      12.588 -11.904 -29.685  1.00 94.68           N  
ATOM   1220  H   ASN A  76      12.417 -10.951 -29.398  1.00 94.68           H  
ATOM   1221  CA  ASN A  76      13.814 -12.559 -29.230  1.00 94.68           C  
ATOM   1222  HA  ASN A  76      13.572 -13.585 -28.956  1.00 94.68           H  
ATOM   1223  C   ASN A  76      14.382 -11.845 -27.985  1.00 94.68           C  
ATOM   1224  CB  ASN A  76      14.836 -12.654 -30.381  1.00 94.68           C  
ATOM   1225  HB2 ASN A  76      15.215 -11.666 -30.641  1.00 94.68           H  
ATOM   1226  HB3 ASN A  76      14.349 -13.082 -31.258  1.00 94.68           H  
ATOM   1227  O   ASN A  76      15.142 -10.879 -28.118  1.00 94.68           O  
ATOM   1228  CG  ASN A  76      16.009 -13.554 -30.014  1.00 94.68           C  
ATOM   1229  ND2 ASN A  76      16.687 -14.104 -30.986  1.00 94.68           N  
ATOM   1230 HD21 ASN A  76      16.633 -13.684 -31.904  1.00 94.68           H  
ATOM   1231 HD22 ASN A  76      17.627 -14.369 -30.728  1.00 94.68           H  
ATOM   1232  OD1 ASN A  76      16.333 -13.772 -28.851  1.00 94.68           O  
ATOM   1233  N   PRO A  77      14.055 -12.330 -26.770  1.00 94.90           N  
ATOM   1234  CA  PRO A  77      14.487 -11.694 -25.527  1.00 94.90           C  
ATOM   1235  HA  PRO A  77      14.059 -10.693 -25.476  1.00 94.90           H  
ATOM   1236  C   PRO A  77      16.006 -11.600 -25.379  1.00 94.90           C  
ATOM   1237  CB  PRO A  77      13.896 -12.560 -24.408  1.00 94.90           C  
ATOM   1238  HB2 PRO A  77      14.586 -13.363 -24.147  1.00 94.90           H  
ATOM   1239  HB3 PRO A  77      13.659 -11.971 -23.523  1.00 94.90           H  
ATOM   1240  O   PRO A  77      16.509 -10.635 -24.809  1.00 94.90           O  
ATOM   1241  CG  PRO A  77      12.646 -13.169 -25.035  1.00 94.90           C  
ATOM   1242  HG2 PRO A  77      12.378 -14.116 -24.565  1.00 94.90           H  
ATOM   1243  HG3 PRO A  77      11.817 -12.465 -24.965  1.00 94.90           H  
ATOM   1244  CD  PRO A  77      13.058 -13.361 -26.493  1.00 94.90           C  
ATOM   1245  HD2 PRO A  77      13.507 -14.345 -26.625  1.00 94.90           H  
ATOM   1246  HD3 PRO A  77      12.183 -13.258 -27.135  1.00 94.90           H  
ATOM   1247  N   SER A  78      16.745 -12.598 -25.876  1.00 92.66           N  
ATOM   1248  H   SER A  78      16.301 -13.241 -26.516  1.00 92.66           H  
ATOM   1249  CA  SER A  78      18.203 -12.647 -25.721  1.00 92.66           C  
ATOM   1250  HA  SER A  78      18.465 -12.438 -24.684  1.00 92.66           H  
ATOM   1251  C   SER A  78      18.878 -11.595 -26.584  1.00 92.66           C  
ATOM   1252  CB  SER A  78      18.748 -14.021 -26.087  1.00 92.66           C  
ATOM   1253  HB2 SER A  78      18.501 -14.251 -27.123  1.00 92.66           H  
ATOM   1254  HB3 SER A  78      19.832 -14.019 -25.973  1.00 92.66           H  
ATOM   1255  O   SER A  78      19.615 -10.775 -26.050  1.00 92.66           O  
ATOM   1256  OG  SER A  78      18.176 -14.992 -25.234  1.00 92.66           O  
ATOM   1257  HG  SER A  78      17.233 -14.817 -25.200  1.00 92.66           H  
ATOM   1258  N   ASP A  79      18.563 -11.567 -27.880  1.00 93.83           N  
ATOM   1259  H   ASP A  79      18.007 -12.313 -28.274  1.00 93.83           H  
ATOM   1260  CA  ASP A  79      19.153 -10.612 -28.822  1.00 93.83           C  
ATOM   1261  HA  ASP A  79      20.237 -10.723 -28.820  1.00 93.83           H  
ATOM   1262  C   ASP A  79      18.810  -9.171 -28.426  1.00 93.83           C  
ATOM   1263  CB  ASP A  79      18.636 -10.867 -30.246  1.00 93.83           C  
ATOM   1264  HB2 ASP A  79      17.550 -10.771 -30.245  1.00 93.83           H  
ATOM   1265  HB3 ASP A  79      19.033 -10.086 -30.895  1.00 93.83           H  
ATOM   1266  O   ASP A  79      19.661  -8.288 -28.489  1.00 93.83           O  
ATOM   1267  CG  ASP A  79      19.001 -12.222 -30.862  1.00 93.83           C  
ATOM   1268  OD1 ASP A  79      19.496 -13.121 -30.143  1.00 93.83           O  
ATOM   1269  OD2 ASP A  79      18.622 -12.413 -32.039  1.00 93.83           O  
ATOM   1270  N   PHE A  80      17.580  -8.928 -27.953  1.00 96.02           N  
ATOM   1271  H   PHE A  80      16.909  -9.683 -27.946  1.00 96.02           H  
ATOM   1272  CA  PHE A  80      17.181  -7.616 -27.443  1.00 96.02           C  
ATOM   1273  HA  PHE A  80      17.312  -6.877 -28.234  1.00 96.02           H  
ATOM   1274  C   PHE A  80      18.047  -7.169 -26.255  1.00 96.02           C  
ATOM   1275  CB  PHE A  80      15.700  -7.657 -27.044  1.00 96.02           C  
ATOM   1276  HB2 PHE A  80      15.543  -8.457 -26.321  1.00 96.02           H  
ATOM   1277  HB3 PHE A  80      15.103  -7.892 -27.925  1.00 96.02           H  
ATOM   1278  O   PHE A  80      18.490  -6.021 -26.196  1.00 96.02           O  
ATOM   1279  CG  PHE A  80      15.211  -6.353 -26.443  1.00 96.02           C  
ATOM   1280  CD1 PHE A  80      15.352  -6.113 -25.062  1.00 96.02           C  
ATOM   1281  HD1 PHE A  80      15.807  -6.862 -24.431  1.00 96.02           H  
ATOM   1282  CD2 PHE A  80      14.654  -5.362 -27.268  1.00 96.02           C  
ATOM   1283  HD2 PHE A  80      14.572  -5.533 -28.331  1.00 96.02           H  
ATOM   1284  CE1 PHE A  80      14.902  -4.908 -24.501  1.00 96.02           C  
ATOM   1285  HE1 PHE A  80      14.989  -4.746 -23.437  1.00 96.02           H  
ATOM   1286  CE2 PHE A  80      14.219  -4.146 -26.712  1.00 96.02           C  
ATOM   1287  HE2 PHE A  80      13.791  -3.385 -27.348  1.00 96.02           H  
ATOM   1288  CZ  PHE A  80      14.334  -3.926 -25.328  1.00 96.02           C  
ATOM   1289  HZ  PHE A  80      13.983  -2.998 -24.901  1.00 96.02           H  
ATOM   1290  N   LEU A  81      18.287  -8.064 -25.293  1.00 95.30           N  
ATOM   1291  H   LEU A  81      17.940  -9.004 -25.415  1.00 95.30           H  
ATOM   1292  CA  LEU A  81      19.105  -7.767 -24.118  1.00 95.30           C  
ATOM   1293  HA  LEU A  81      18.800  -6.804 -23.709  1.00 95.30           H  
ATOM   1294  C   LEU A  81      20.593  -7.627 -24.491  1.00 95.30           C  
ATOM   1295  CB  LEU A  81      18.871  -8.860 -23.063  1.00 95.30           C  
ATOM   1296  HB2 LEU A  81      19.632  -8.774 -22.288  1.00 95.30           H  
ATOM   1297  HB3 LEU A  81      18.994  -9.823 -23.559  1.00 95.30           H  
ATOM   1298  O   LEU A  81      21.258  -6.713 -24.007  1.00 95.30           O  
ATOM   1299  CG  LEU A  81      17.493  -8.845 -22.379  1.00 95.30           C  
ATOM   1300  HG  LEU A  81      16.699  -8.813 -23.125  1.00 95.30           H  
ATOM   1301  CD1 LEU A  81      17.336 -10.117 -21.539  1.00 95.30           C  
ATOM   1302 HD11 LEU A  81      17.387 -10.986 -22.195  1.00 95.30           H  
ATOM   1303 HD12 LEU A  81      16.367 -10.118 -21.039  1.00 95.30           H  
ATOM   1304 HD13 LEU A  81      18.133 -10.177 -20.799  1.00 95.30           H  
ATOM   1305  CD2 LEU A  81      17.311  -7.637 -21.460  1.00 95.30           C  
ATOM   1306 HD21 LEU A  81      17.362  -6.716 -22.039  1.00 95.30           H  
ATOM   1307 HD22 LEU A  81      16.334  -7.691 -20.980  1.00 95.30           H  
ATOM   1308 HD23 LEU A  81      18.092  -7.626 -20.699  1.00 95.30           H  
ATOM   1309  N   GLU A  82      21.115  -8.459 -25.390  1.00 93.66           N  
ATOM   1310  H   GLU A  82      20.540  -9.202 -25.761  1.00 93.66           H  
ATOM   1311  CA  GLU A  82      22.488  -8.338 -25.897  1.00 93.66           C  
ATOM   1312  HA  GLU A  82      23.182  -8.337 -25.056  1.00 93.66           H  
ATOM   1313  C   GLU A  82      22.698  -7.012 -26.637  1.00 93.66           C  
ATOM   1314  CB  GLU A  82      22.836  -9.532 -26.800  1.00 93.66           C  
ATOM   1315  HB2 GLU A  82      23.779  -9.323 -27.306  1.00 93.66           H  
ATOM   1316  HB3 GLU A  82      22.055  -9.662 -27.549  1.00 93.66           H  
ATOM   1317  O   GLU A  82      23.683  -6.317 -26.380  1.00 93.66           O  
ATOM   1318  CG  GLU A  82      22.999 -10.821 -25.978  1.00 93.66           C  
ATOM   1319  HG2 GLU A  82      22.075 -11.004 -25.430  1.00 93.66           H  
ATOM   1320  HG3 GLU A  82      23.793 -10.670 -25.248  1.00 93.66           H  
ATOM   1321  CD  GLU A  82      23.321 -12.076 -26.804  1.00 93.66           C  
ATOM   1322  OE1 GLU A  82      23.335 -13.172 -26.185  1.00 93.66           O  
ATOM   1323  OE2 GLU A  82      23.597 -11.949 -28.014  1.00 93.66           O  
ATOM   1324  N   ALA A  83      21.730  -6.591 -27.457  1.00 94.23           N  
ATOM   1325  H   ALA A  83      20.970  -7.222 -27.667  1.00 94.23           H  
ATOM   1326  CA  ALA A  83      21.733  -5.286 -28.118  1.00 94.23           C  
ATOM   1327  HA  ALA A  83      22.658  -5.189 -28.687  1.00 94.23           H  
ATOM   1328  C   ALA A  83      21.684  -4.112 -27.122  1.00 94.23           C  
ATOM   1329  CB  ALA A  83      20.555  -5.233 -29.096  1.00 94.23           C  
ATOM   1330  HB1 ALA A  83      20.562  -4.280 -29.626  1.00 94.23           H  
ATOM   1331  HB2 ALA A  83      20.643  -6.042 -29.822  1.00 94.23           H  
ATOM   1332  HB3 ALA A  83      19.613  -5.338 -28.557  1.00 94.23           H  
ATOM   1333  O   ALA A  83      22.231  -3.046 -27.396  1.00 94.23           O  
ATOM   1334  N   LYS A  84      21.084  -4.308 -25.938  1.00 91.52           N  
ATOM   1335  H   LYS A  84      20.617  -5.193 -25.798  1.00 91.52           H  
ATOM   1336  CA  LYS A  84      21.147  -3.352 -24.817  1.00 91.52           C  
ATOM   1337  HA  LYS A  84      21.137  -2.345 -25.233  1.00 91.52           H  
ATOM   1338  C   LYS A  84      22.455  -3.403 -24.016  1.00 91.52           C  
ATOM   1339  CB  LYS A  84      19.921  -3.516 -23.904  1.00 91.52           C  
ATOM   1340  HB2 LYS A  84      20.146  -3.060 -22.940  1.00 91.52           H  
ATOM   1341  HB3 LYS A  84      19.705  -4.571 -23.737  1.00 91.52           H  
ATOM   1342  O   LYS A  84      22.618  -2.620 -23.083  1.00 91.52           O  
ATOM   1343  CG  LYS A  84      18.684  -2.823 -24.488  1.00 91.52           C  
ATOM   1344  HG2 LYS A  84      18.984  -1.878 -24.939  1.00 91.52           H  
ATOM   1345  HG3 LYS A  84      18.230  -3.451 -25.255  1.00 91.52           H  
ATOM   1346  CD  LYS A  84      17.672  -2.522 -23.378  1.00 91.52           C  
ATOM   1347  HD2 LYS A  84      18.172  -1.988 -22.570  1.00 91.52           H  
ATOM   1348  HD3 LYS A  84      17.258  -3.456 -22.997  1.00 91.52           H  
ATOM   1349  CE  LYS A  84      16.562  -1.640 -23.947  1.00 91.52           C  
ATOM   1350  HE2 LYS A  84      16.001  -2.208 -24.689  1.00 91.52           H  
ATOM   1351  HE3 LYS A  84      17.017  -0.796 -24.466  1.00 91.52           H  
ATOM   1352  NZ  LYS A  84      15.661  -1.134 -22.888  1.00 91.52           N  
ATOM   1353  HZ1 LYS A  84      16.147  -0.547 -22.226  1.00 91.52           H  
ATOM   1354  HZ2 LYS A  84      15.167  -1.882 -22.422  1.00 91.52           H  
ATOM   1355  HZ3 LYS A  84      14.943  -0.575 -23.327  1.00 91.52           H  
ATOM   1356  N   GLY A  85      23.386  -4.293 -24.359  1.00 91.41           N  
ATOM   1357  H   GLY A  85      23.199  -4.893 -25.149  1.00 91.41           H  
ATOM   1358  CA  GLY A  85      24.692  -4.422 -23.711  1.00 91.41           C  
ATOM   1359  HA2 GLY A  85      25.411  -4.740 -24.466  1.00 91.41           H  
ATOM   1360  HA3 GLY A  85      25.008  -3.452 -23.326  1.00 91.41           H  
ATOM   1361  C   GLY A  85      24.748  -5.434 -22.563  1.00 91.41           C  
ATOM   1362  O   GLY A  85      25.783  -5.543 -21.900  1.00 91.41           O  
ATOM   1363  N   TYR A  86      23.680  -6.202 -22.318  1.00 92.30           N  
ATOM   1364  H   TYR A  86      22.878  -6.131 -22.927  1.00 92.30           H  
ATOM   1365  CA  TYR A  86      23.704  -7.278 -21.326  1.00 92.30           C  
ATOM   1366  HA  TYR A  86      24.187  -6.899 -20.426  1.00 92.30           H  
ATOM   1367  C   TYR A  86      24.521  -8.463 -21.851  1.00 92.30           C  
ATOM   1368  CB  TYR A  86      22.283  -7.706 -20.937  1.00 92.30           C  
ATOM   1369  HB2 TYR A  86      22.347  -8.579 -20.286  1.00 92.30           H  
ATOM   1370  HB3 TYR A  86      21.745  -8.010 -21.835  1.00 92.30           H  
ATOM   1371  O   TYR A  86      24.255  -9.000 -22.922  1.00 92.30           O  
ATOM   1372  CG  TYR A  86      21.491  -6.634 -20.215  1.00 92.30           C  
ATOM   1373  CD1 TYR A  86      21.646  -6.466 -18.828  1.00 92.30           C  
ATOM   1374  HD1 TYR A  86      22.291  -7.132 -18.274  1.00 92.30           H  
ATOM   1375  CD2 TYR A  86      20.619  -5.785 -20.921  1.00 92.30           C  
ATOM   1376  HD2 TYR A  86      20.479  -5.909 -21.985  1.00 92.30           H  
ATOM   1377  CE1 TYR A  86      20.970  -5.435 -18.152  1.00 92.30           C  
ATOM   1378  HE1 TYR A  86      21.101  -5.310 -17.087  1.00 92.30           H  
ATOM   1379  CE2 TYR A  86      19.944  -4.747 -20.258  1.00 92.30           C  
ATOM   1380  HE2 TYR A  86      19.298  -4.073 -20.801  1.00 92.30           H  
ATOM   1381  OH  TYR A  86      19.525  -3.528 -18.246  1.00 92.30           O  
ATOM   1382  HH  TYR A  86      19.748  -3.540 -17.313  1.00 92.30           H  
ATOM   1383  CZ  TYR A  86      20.136  -4.559 -18.876  1.00 92.30           C  
ATOM   1384  N   LYS A  87      25.519  -8.905 -21.080  1.00 90.02           N  
ATOM   1385  H   LYS A  87      25.697  -8.414 -20.215  1.00 90.02           H  
ATOM   1386  CA  LYS A  87      26.424  -9.998 -21.469  1.00 90.02           C  
ATOM   1387  HA  LYS A  87      26.279 -10.204 -22.530  1.00 90.02           H  
ATOM   1388  C   LYS A  87      26.121 -11.287 -20.705  1.00 90.02           C  
ATOM   1389  CB  LYS A  87      27.891  -9.577 -21.275  1.00 90.02           C  
ATOM   1390  HB2 LYS A  87      28.525 -10.416 -21.558  1.00 90.02           H  
ATOM   1391  HB3 LYS A  87      28.054  -9.374 -20.216  1.00 90.02           H  
ATOM   1392  O   LYS A  87      25.856 -11.260 -19.501  1.00 90.02           O  
ATOM   1393  CG  LYS A  87      28.329  -8.343 -22.091  1.00 90.02           C  
ATOM   1394  HG2 LYS A  87      28.141  -8.514 -23.151  1.00 90.02           H  
ATOM   1395  HG3 LYS A  87      27.764  -7.470 -21.763  1.00 90.02           H  
ATOM   1396  CD  LYS A  87      29.831  -8.089 -21.864  1.00 90.02           C  
ATOM   1397  HD2 LYS A  87      30.398  -8.914 -22.296  1.00 90.02           H  
ATOM   1398  HD3 LYS A  87      30.020  -8.068 -20.791  1.00 90.02           H  
ATOM   1399  CE  LYS A  87      30.333  -6.767 -22.460  1.00 90.02           C  
ATOM   1400  HE2 LYS A  87      30.181  -6.777 -23.539  1.00 90.02           H  
ATOM   1401  HE3 LYS A  87      29.728  -5.958 -22.049  1.00 90.02           H  
ATOM   1402  NZ  LYS A  87      31.775  -6.533 -22.134  1.00 90.02           N  
ATOM   1403  HZ1 LYS A  87      31.995  -6.637 -21.153  1.00 90.02           H  
ATOM   1404  HZ2 LYS A  87      32.383  -7.186 -22.607  1.00 90.02           H  
ATOM   1405  HZ3 LYS A  87      32.067  -5.599 -22.387  1.00 90.02           H  
ATOM   1406  N   ARG A  88      26.281 -12.435 -21.382  1.00 90.58           N  
ATOM   1407  H   ARG A  88      26.434 -12.350 -22.377  1.00 90.58           H  
ATOM   1408  CA  ARG A  88      26.166 -13.794 -20.802  1.00 90.58           C  
ATOM   1409  HA  ARG A  88      26.111 -14.508 -21.625  1.00 90.58           H  
ATOM   1410  C   ARG A  88      24.859 -13.988 -20.020  1.00 90.58           C  
ATOM   1411  CB  ARG A  88      27.403 -14.140 -19.952  1.00 90.58           C  
ATOM   1412  HB2 ARG A  88      27.442 -13.461 -19.100  1.00 90.58           H  
ATOM   1413  HB3 ARG A  88      27.283 -15.154 -19.570  1.00 90.58           H  
ATOM   1414  O   ARG A  88      24.873 -14.380 -18.852  1.00 90.58           O  
ATOM   1415  CG  ARG A  88      28.736 -14.067 -20.710  1.00 90.58           C  
ATOM   1416  HG2 ARG A  88      28.902 -13.052 -21.070  1.00 90.58           H  
ATOM   1417  HG3 ARG A  88      28.712 -14.752 -21.558  1.00 90.58           H  
ATOM   1418  CD  ARG A  88      29.875 -14.459 -19.762  1.00 90.58           C  
ATOM   1419  HD2 ARG A  88      29.851 -13.778 -18.912  1.00 90.58           H  
ATOM   1420  HD3 ARG A  88      29.702 -15.479 -19.421  1.00 90.58           H  
ATOM   1421  NE  ARG A  88      31.200 -14.357 -20.404  1.00 90.58           N  
ATOM   1422  HE  ARG A  88      31.253 -13.807 -21.249  1.00 90.58           H  
ATOM   1423  NH1 ARG A  88      32.397 -15.651 -18.927  1.00 90.58           N  
ATOM   1424 HH11 ARG A  88      33.287 -16.052 -18.670  1.00 90.58           H  
ATOM   1425 HH12 ARG A  88      31.523 -16.026 -18.585  1.00 90.58           H  
ATOM   1426  NH2 ARG A  88      33.469 -14.573 -20.551  1.00 90.58           N  
ATOM   1427 HH21 ARG A  88      34.346 -14.947 -20.219  1.00 90.58           H  
ATOM   1428 HH22 ARG A  88      33.487 -13.978 -21.367  1.00 90.58           H  
ATOM   1429  CZ  ARG A  88      32.344 -14.856 -19.960  1.00 90.58           C  
ATOM   1430  N   ILE A  89      23.746 -13.662 -20.668  1.00 93.31           N  
ATOM   1431  H   ILE A  89      23.819 -13.362 -21.630  1.00 93.31           H  
ATOM   1432  CA  ILE A  89      22.400 -13.773 -20.103  1.00 93.31           C  
ATOM   1433  HA  ILE A  89      22.377 -13.276 -19.133  1.00 93.31           H  
ATOM   1434  C   ILE A  89      22.045 -15.251 -19.907  1.00 93.31           C  
ATOM   1435  CB  ILE A  89      21.390 -13.072 -21.033  1.00 93.31           C  
ATOM   1436  HB  ILE A  89      21.446 -13.566 -22.003  1.00 93.31           H  
ATOM   1437  O   ILE A  89      22.245 -16.078 -20.798  1.00 93.31           O  
ATOM   1438  CG1 ILE A  89      21.715 -11.568 -21.212  1.00 93.31           C  
ATOM   1439 HG12 ILE A  89      22.766 -11.354 -21.017  1.00 93.31           H  
ATOM   1440 HG13 ILE A  89      21.124 -10.965 -20.523  1.00 93.31           H  
ATOM   1441  CG2 ILE A  89      19.949 -13.216 -20.515  1.00 93.31           C  
ATOM   1442 HG21 ILE A  89      19.885 -12.876 -19.481  1.00 93.31           H  
ATOM   1443 HG22 ILE A  89      19.621 -14.254 -20.574  1.00 93.31           H  
ATOM   1444 HG23 ILE A  89      19.272 -12.620 -21.128  1.00 93.31           H  
ATOM   1445  CD1 ILE A  89      21.419 -11.147 -22.650  1.00 93.31           C  
ATOM   1446 HD11 ILE A  89      20.389 -11.390 -22.908  1.00 93.31           H  
ATOM   1447 HD12 ILE A  89      21.597 -10.079 -22.776  1.00 93.31           H  
ATOM   1448 HD13 ILE A  89      22.087 -11.692 -23.317  1.00 93.31           H  
ATOM   1449  N   ARG A  90      21.489 -15.589 -18.744  1.00 92.48           N  
ATOM   1450  H   ARG A  90      21.341 -14.857 -18.064  1.00 92.48           H  
ATOM   1451  CA  ARG A  90      20.888 -16.899 -18.475  1.00 92.48           C  
ATOM   1452  HA  ARG A  90      21.451 -17.689 -18.971  1.00 92.48           H  
ATOM   1453  C   ARG A  90      19.484 -16.936 -19.063  1.00 92.48           C  
ATOM   1454  CB  ARG A  90      20.871 -17.153 -16.964  1.00 92.48           C  
ATOM   1455  HB2 ARG A  90      20.451 -16.271 -16.480  1.00 92.48           H  
ATOM   1456  HB3 ARG A  90      20.205 -17.987 -16.743  1.00 92.48           H  
ATOM   1457  O   ARG A  90      18.525 -16.526 -18.417  1.00 92.48           O  
ATOM   1458  CG  ARG A  90      22.264 -17.431 -16.381  1.00 92.48           C  
ATOM   1459  HG2 ARG A  90      22.947 -16.628 -16.659  1.00 92.48           H  
ATOM   1460  HG3 ARG A  90      22.187 -17.448 -15.294  1.00 92.48           H  
ATOM   1461  CD  ARG A  90      22.832 -18.775 -16.864  1.00 92.48           C  
ATOM   1462  HD2 ARG A  90      22.944 -18.757 -17.948  1.00 92.48           H  
ATOM   1463  HD3 ARG A  90      23.826 -18.917 -16.440  1.00 92.48           H  
ATOM   1464  NE  ARG A  90      21.951 -19.900 -16.492  1.00 92.48           N  
ATOM   1465  HE  ARG A  90      21.196 -20.135 -17.119  1.00 92.48           H  
ATOM   1466  NH1 ARG A  90      22.800 -20.306 -14.393  1.00 92.48           N  
ATOM   1467 HH11 ARG A  90      22.743 -20.841 -13.539  1.00 92.48           H  
ATOM   1468 HH12 ARG A  90      23.438 -19.531 -14.508  1.00 92.48           H  
ATOM   1469  NH2 ARG A  90      21.092 -21.513 -15.146  1.00 92.48           N  
ATOM   1470 HH21 ARG A  90      21.033 -22.038 -14.286  1.00 92.48           H  
ATOM   1471 HH22 ARG A  90      20.334 -21.637 -15.802  1.00 92.48           H  
ATOM   1472  CZ  ARG A  90      21.954 -20.569 -15.355  1.00 92.48           C  
ATOM   1473  N   LYS A  91      19.391 -17.389 -20.316  1.00 90.76           N  
ATOM   1474  H   LYS A  91      20.254 -17.644 -20.774  1.00 90.76           H  
ATOM   1475  CA  LYS A  91      18.143 -17.427 -21.101  1.00 90.76           C  
ATOM   1476  HA  LYS A  91      17.761 -16.413 -21.215  1.00 90.76           H  
ATOM   1477  C   LYS A  91      17.035 -18.223 -20.402  1.00 90.76           C  
ATOM   1478  CB  LYS A  91      18.418 -18.013 -22.499  1.00 90.76           C  
ATOM   1479  HB2 LYS A  91      18.699 -19.062 -22.405  1.00 90.76           H  
ATOM   1480  HB3 LYS A  91      17.496 -17.959 -23.076  1.00 90.76           H  
ATOM   1481  O   LYS A  91      15.874 -17.844 -20.471  1.00 90.76           O  
ATOM   1482  CG  LYS A  91      19.527 -17.265 -23.259  1.00 90.76           C  
ATOM   1483  HG2 LYS A  91      20.484 -17.434 -22.765  1.00 90.76           H  
ATOM   1484  HG3 LYS A  91      19.314 -16.196 -23.227  1.00 90.76           H  
ATOM   1485  CD  LYS A  91      19.647 -17.725 -24.722  1.00 90.76           C  
ATOM   1486  HD2 LYS A  91      18.685 -17.591 -25.217  1.00 90.76           H  
ATOM   1487  HD3 LYS A  91      19.920 -18.780 -24.758  1.00 90.76           H  
ATOM   1488  CE  LYS A  91      20.720 -16.878 -25.427  1.00 90.76           C  
ATOM   1489  HE2 LYS A  91      21.701 -17.147 -25.036  1.00 90.76           H  
ATOM   1490  HE3 LYS A  91      20.546 -15.834 -25.169  1.00 90.76           H  
ATOM   1491  NZ  LYS A  91      20.699 -17.013 -26.907  1.00 90.76           N  
ATOM   1492  HZ1 LYS A  91      21.380 -16.391 -27.318  1.00 90.76           H  
ATOM   1493  HZ2 LYS A  91      19.802 -16.725 -27.270  1.00 90.76           H  
ATOM   1494  HZ3 LYS A  91      20.893 -17.958 -27.207  1.00 90.76           H  
ATOM   1495  N   ASP A  92      17.421 -19.277 -19.689  1.00 91.52           N  
ATOM   1496  H   ASP A  92      18.410 -19.470 -19.621  1.00 91.52           H  
ATOM   1497  CA  ASP A  92      16.560 -20.158 -18.899  1.00 91.52           C  
ATOM   1498  HA  ASP A  92      15.716 -20.470 -19.514  1.00 91.52           H  
ATOM   1499  C   ASP A  92      15.965 -19.498 -17.641  1.00 91.52           C  
ATOM   1500  CB  ASP A  92      17.380 -21.414 -18.540  1.00 91.52           C  
ATOM   1501  HB2 ASP A  92      16.744 -22.100 -17.981  1.00 91.52           H  
ATOM   1502  HB3 ASP A  92      17.666 -21.916 -19.464  1.00 91.52           H  
ATOM   1503  O   ASP A  92      15.026 -20.029 -17.059  1.00 91.52           O  
ATOM   1504  CG  ASP A  92      18.661 -21.133 -17.727  1.00 91.52           C  
ATOM   1505  OD1 ASP A  92      19.533 -20.338 -18.171  1.00 91.52           O  
ATOM   1506  OD2 ASP A  92      18.846 -21.728 -16.646  1.00 91.52           O  
ATOM   1507  N   LEU A  93      16.483 -18.335 -17.229  1.00 90.93           N  
ATOM   1508  H   LEU A  93      17.229 -17.931 -17.778  1.00 90.93           H  
ATOM   1509  CA  LEU A  93      16.075 -17.614 -16.017  1.00 90.93           C  
ATOM   1510  HA  LEU A  93      15.268 -18.165 -15.534  1.00 90.93           H  
ATOM   1511  C   LEU A  93      15.484 -16.228 -16.318  1.00 90.93           C  
ATOM   1512  CB  LEU A  93      17.259 -17.540 -15.033  1.00 90.93           C  
ATOM   1513  HB2 LEU A  93      18.052 -16.955 -15.498  1.00 90.93           H  
ATOM   1514  HB3 LEU A  93      16.932 -17.010 -14.139  1.00 90.93           H  
ATOM   1515  O   LEU A  93      15.484 -15.352 -15.451  1.00 90.93           O  
ATOM   1516  CG  LEU A  93      17.833 -18.899 -14.595  1.00 90.93           C  
ATOM   1517  HG  LEU A  93      18.221 -19.426 -15.466  1.00 90.93           H  
ATOM   1518  CD1 LEU A  93      18.999 -18.658 -13.633  1.00 90.93           C  
ATOM   1519 HD11 LEU A  93      19.435 -19.618 -13.354  1.00 90.93           H  
ATOM   1520 HD12 LEU A  93      18.639 -18.153 -12.737  1.00 90.93           H  
ATOM   1521 HD13 LEU A  93      19.756 -18.045 -14.121  1.00 90.93           H  
ATOM   1522  CD2 LEU A  93      16.803 -19.778 -13.885  1.00 90.93           C  
ATOM   1523 HD21 LEU A  93      16.009 -20.055 -14.579  1.00 90.93           H  
ATOM   1524 HD22 LEU A  93      17.275 -20.701 -13.546  1.00 90.93           H  
ATOM   1525 HD23 LEU A  93      16.370 -19.251 -13.035  1.00 90.93           H  
ATOM   1526  N   ILE A  94      14.998 -16.006 -17.543  1.00 93.81           N  
ATOM   1527  H   ILE A  94      15.009 -16.768 -18.205  1.00 93.81           H  
ATOM   1528  CA  ILE A  94      14.255 -14.791 -17.889  1.00 93.81           C  
ATOM   1529  HA  ILE A  94      14.674 -13.956 -17.327  1.00 93.81           H  
ATOM   1530  C   ILE A  94      12.799 -14.977 -17.459  1.00 93.81           C  
ATOM   1531  CB  ILE A  94      14.387 -14.440 -19.387  1.00 93.81           C  
ATOM   1532  HB  ILE A  94      13.997 -15.269 -19.977  1.00 93.81           H  
ATOM   1533  O   ILE A  94      12.067 -15.763 -18.057  1.00 93.81           O  
ATOM   1534  CG1 ILE A  94      15.871 -14.219 -19.767  1.00 93.81           C  
ATOM   1535 HG12 ILE A  94      16.273 -13.378 -19.201  1.00 93.81           H  
ATOM   1536 HG13 ILE A  94      16.443 -15.107 -19.499  1.00 93.81           H  
ATOM   1537  CG2 ILE A  94      13.557 -13.176 -19.701  1.00 93.81           C  
ATOM   1538 HG21 ILE A  94      13.622 -12.935 -20.762  1.00 93.81           H  
ATOM   1539 HG22 ILE A  94      13.918 -12.334 -19.110  1.00 93.81           H  
ATOM   1540 HG23 ILE A  94      12.504 -13.349 -19.478  1.00 93.81           H  
ATOM   1541  CD1 ILE A  94      16.104 -13.972 -21.263  1.00 93.81           C  
ATOM   1542 HD11 ILE A  94      15.616 -14.751 -21.849  1.00 93.81           H  
ATOM   1543 HD12 ILE A  94      15.718 -12.995 -21.556  1.00 93.81           H  
ATOM   1544 HD13 ILE A  94      17.173 -13.994 -21.472  1.00 93.81           H  
ATOM   1545  N   ILE A  95      12.359 -14.229 -16.446  1.00 93.05           N  
ATOM   1546  H   ILE A  95      13.016 -13.601 -16.006  1.00 93.05           H  
ATOM   1547  CA  ILE A  95      10.987 -14.320 -15.921  1.00 93.05           C  
ATOM   1548  HA  ILE A  95      10.471 -15.142 -16.417  1.00 93.05           H  
ATOM   1549  C   ILE A  95      10.235 -13.037 -16.251  1.00 93.05           C  
ATOM   1550  CB  ILE A  95      10.961 -14.643 -14.409  1.00 93.05           C  
ATOM   1551  HB  ILE A  95      11.390 -13.802 -13.864  1.00 93.05           H  
ATOM   1552  O   ILE A  95      10.611 -11.953 -15.805  1.00 93.05           O  
ATOM   1553  CG1 ILE A  95      11.803 -15.904 -14.102  1.00 93.05           C  
ATOM   1554 HG12 ILE A  95      12.831 -15.737 -14.423  1.00 93.05           H  
ATOM   1555 HG13 ILE A  95      11.408 -16.752 -14.663  1.00 93.05           H  
ATOM   1556  CG2 ILE A  95       9.504 -14.808 -13.931  1.00 93.05           C  
ATOM   1557 HG21 ILE A  95       8.917 -13.914 -14.138  1.00 93.05           H  
ATOM   1558 HG22 ILE A  95       9.042 -15.664 -14.423  1.00 93.05           H  
ATOM   1559 HG23 ILE A  95       9.475 -14.966 -12.853  1.00 93.05           H  
ATOM   1560  CD1 ILE A  95      11.862 -16.277 -12.617  1.00 93.05           C  
ATOM   1561 HD11 ILE A  95      12.126 -15.404 -12.020  1.00 93.05           H  
ATOM   1562 HD12 ILE A  95      12.616 -17.051 -12.471  1.00 93.05           H  
ATOM   1563 HD13 ILE A  95      10.900 -16.667 -12.286  1.00 93.05           H  
ATOM   1564  N   LYS A  96       9.144 -13.148 -17.014  1.00 93.62           N  
ATOM   1565  H   LYS A  96       8.873 -14.074 -17.314  1.00 93.62           H  
ATOM   1566  CA  LYS A  96       8.240 -12.027 -17.287  1.00 93.62           C  
ATOM   1567  HA  LYS A  96       8.838 -11.122 -17.391  1.00 93.62           H  
ATOM   1568  C   LYS A  96       7.303 -11.813 -16.102  1.00 93.62           C  
ATOM   1569  CB  LYS A  96       7.501 -12.268 -18.609  1.00 93.62           C  
ATOM   1570  HB2 LYS A  96       8.243 -12.379 -19.400  1.00 93.62           H  
ATOM   1571  HB3 LYS A  96       6.932 -13.195 -18.538  1.00 93.62           H  
ATOM   1572  O   LYS A  96       6.623 -12.732 -15.664  1.00 93.62           O  
ATOM   1573  CG  LYS A  96       6.546 -11.122 -18.980  1.00 93.62           C  
ATOM   1574  HG2 LYS A  96       7.082 -10.174 -18.934  1.00 93.62           H  
ATOM   1575  HG3 LYS A  96       5.719 -11.099 -18.272  1.00 93.62           H  
ATOM   1576  CD  LYS A  96       5.996 -11.332 -20.398  1.00 93.62           C  
ATOM   1577  HD2 LYS A  96       6.804 -11.193 -21.116  1.00 93.62           H  
ATOM   1578  HD3 LYS A  96       5.619 -12.351 -20.486  1.00 93.62           H  
ATOM   1579  CE  LYS A  96       4.860 -10.353 -20.700  1.00 93.62           C  
ATOM   1580  HE2 LYS A  96       4.057 -10.540 -19.986  1.00 93.62           H  
ATOM   1581  HE3 LYS A  96       5.221  -9.337 -20.544  1.00 93.62           H  
ATOM   1582  NZ  LYS A  96       4.353 -10.521 -22.086  1.00 93.62           N  
ATOM   1583  HZ1 LYS A  96       3.504  -9.997 -22.243  1.00 93.62           H  
ATOM   1584  HZ2 LYS A  96       4.177 -11.492 -22.303  1.00 93.62           H  
ATOM   1585  HZ3 LYS A  96       4.997 -10.178 -22.784  1.00 93.62           H  
ATOM   1586  N   LEU A  97       7.252 -10.578 -15.622  1.00 93.18           N  
ATOM   1587  H   LEU A  97       7.851  -9.884 -16.046  1.00 93.18           H  
ATOM   1588  CA  LEU A  97       6.467 -10.144 -14.475  1.00 93.18           C  
ATOM   1589  HA  LEU A  97       5.919 -10.983 -14.046  1.00 93.18           H  
ATOM   1590  C   LEU A  97       5.468  -9.080 -14.941  1.00 93.18           C  
ATOM   1591  CB  LEU A  97       7.413  -9.607 -13.391  1.00 93.18           C  
ATOM   1592  HB2 LEU A  97       6.815  -9.205 -12.574  1.00 93.18           H  
ATOM   1593  HB3 LEU A  97       7.999  -8.789 -13.810  1.00 93.18           H  
ATOM   1594  O   LEU A  97       5.846  -7.912 -15.115  1.00 93.18           O  
ATOM   1595  CG  LEU A  97       8.372 -10.671 -12.829  1.00 93.18           C  
ATOM   1596  HG  LEU A  97       8.874 -11.196 -13.641  1.00 93.18           H  
ATOM   1597  CD1 LEU A  97       9.446  -9.974 -12.003  1.00 93.18           C  
ATOM   1598 HD11 LEU A  97      10.046  -9.352 -12.667  1.00 93.18           H  
ATOM   1599 HD12 LEU A  97      10.095 -10.718 -11.542  1.00 93.18           H  
ATOM   1600 HD13 LEU A  97       8.988  -9.356 -11.230  1.00 93.18           H  
ATOM   1601  CD2 LEU A  97       7.648 -11.691 -11.955  1.00 93.18           C  
ATOM   1602 HD21 LEU A  97       6.962 -12.283 -12.560  1.00 93.18           H  
ATOM   1603 HD22 LEU A  97       7.089 -11.194 -11.163  1.00 93.18           H  
ATOM   1604 HD23 LEU A  97       8.377 -12.371 -11.513  1.00 93.18           H  
ATOM   1605  N   PRO A  98       4.198  -9.456 -15.174  1.00 91.32           N  
ATOM   1606  CA  PRO A  98       3.130  -8.504 -15.450  1.00 91.32           C  
ATOM   1607  HA  PRO A  98       3.304  -8.056 -16.428  1.00 91.32           H  
ATOM   1608  C   PRO A  98       3.049  -7.400 -14.390  1.00 91.32           C  
ATOM   1609  CB  PRO A  98       1.840  -9.330 -15.487  1.00 91.32           C  
ATOM   1610  HB2 PRO A  98       1.384  -9.354 -14.498  1.00 91.32           H  
ATOM   1611  HB3 PRO A  98       1.133  -8.942 -16.221  1.00 91.32           H  
ATOM   1612  O   PRO A  98       3.492  -7.567 -13.247  1.00 91.32           O  
ATOM   1613  CG  PRO A  98       2.316 -10.736 -15.846  1.00 91.32           C  
ATOM   1614  HG2 PRO A  98       1.631 -11.501 -15.480  1.00 91.32           H  
ATOM   1615  HG3 PRO A  98       2.447 -10.819 -16.925  1.00 91.32           H  
ATOM   1616  CD  PRO A  98       3.671 -10.816 -15.154  1.00 91.32           C  
ATOM   1617  HD2 PRO A  98       4.320 -11.512 -15.686  1.00 91.32           H  
ATOM   1618  HD3 PRO A  98       3.537 -11.144 -14.123  1.00 91.32           H  
ATOM   1619  N   LYS A  99       2.447  -6.262 -14.754  1.00 89.68           N  
ATOM   1620  H   LYS A  99       2.024  -6.212 -15.670  1.00 89.68           H  
ATOM   1621  CA  LYS A  99       2.165  -5.203 -13.780  1.00 89.68           C  
ATOM   1622  HA  LYS A  99       3.109  -4.847 -13.369  1.00 89.68           H  
ATOM   1623  C   LYS A  99       1.350  -5.759 -12.623  1.00 89.68           C  
ATOM   1624  CB  LYS A  99       1.394  -4.037 -14.400  1.00 89.68           C  
ATOM   1625  HB2 LYS A  99       0.597  -4.416 -15.041  1.00 89.68           H  
ATOM   1626  HB3 LYS A  99       0.941  -3.452 -13.600  1.00 89.68           H  
ATOM   1627  O   LYS A  99       0.419  -6.529 -12.822  1.00 89.68           O  
ATOM   1628  CG  LYS A  99       2.325  -3.122 -15.187  1.00 89.68           C  
ATOM   1629  HG2 LYS A  99       2.740  -3.671 -16.031  1.00 89.68           H  
ATOM   1630  HG3 LYS A  99       3.140  -2.800 -14.539  1.00 89.68           H  
ATOM   1631  CD  LYS A  99       1.562  -1.892 -15.682  1.00 89.68           C  
ATOM   1632  HD2 LYS A  99       0.775  -2.209 -16.367  1.00 89.68           H  
ATOM   1633  HD3 LYS A  99       1.126  -1.355 -14.840  1.00 89.68           H  
ATOM   1634  CE  LYS A  99       2.568  -1.010 -16.406  1.00 89.68           C  
ATOM   1635  HE2 LYS A  99       3.325  -0.673 -15.697  1.00 89.68           H  
ATOM   1636  HE3 LYS A  99       3.071  -1.628 -17.149  1.00 89.68           H  
ATOM   1637  NZ  LYS A  99       1.932   0.141 -17.085  1.00 89.68           N  
ATOM   1638  HZ1 LYS A  99       1.587   0.821 -16.422  1.00 89.68           H  
ATOM   1639  HZ2 LYS A  99       1.175  -0.183 -17.670  1.00 89.68           H  
ATOM   1640  HZ3 LYS A  99       2.626   0.550 -17.693  1.00 89.68           H  
ATOM   1641  N   TYR A 100       1.712  -5.301 -11.436  1.00 91.41           N  
ATOM   1642  H   TYR A 100       2.541  -4.726 -11.400  1.00 91.41           H  
ATOM   1643  CA  TYR A 100       1.149  -5.707 -10.159  1.00 91.41           C  
ATOM   1644  HA  TYR A 100       1.700  -5.135  -9.413  1.00 91.41           H  
ATOM   1645  C   TYR A 100       1.391  -7.176  -9.788  1.00 91.41           C  
ATOM   1646  CB  TYR A 100      -0.319  -5.273 -10.051  1.00 91.41           C  
ATOM   1647  HB2 TYR A 100      -0.655  -5.399  -9.022  1.00 91.41           H  
ATOM   1648  HB3 TYR A 100      -0.923  -5.939 -10.668  1.00 91.41           H  
ATOM   1649  O   TYR A 100       0.703  -7.684  -8.909  1.00 91.41           O  
ATOM   1650  CG  TYR A 100      -0.581  -3.842 -10.471  1.00 91.41           C  
ATOM   1651  CD1 TYR A 100      -0.133  -2.787  -9.656  1.00 91.41           C  
ATOM   1652  HD1 TYR A 100       0.360  -3.004  -8.721  1.00 91.41           H  
ATOM   1653  CD2 TYR A 100      -1.280  -3.570 -11.663  1.00 91.41           C  
ATOM   1654  HD2 TYR A 100      -1.642  -4.386 -12.270  1.00 91.41           H  
ATOM   1655  CE1 TYR A 100      -0.394  -1.455 -10.023  1.00 91.41           C  
ATOM   1656  HE1 TYR A 100      -0.100  -0.650  -9.367  1.00 91.41           H  
ATOM   1657  CE2 TYR A 100      -1.528  -2.237 -12.044  1.00 91.41           C  
ATOM   1658  HE2 TYR A 100      -2.089  -2.018 -12.940  1.00 91.41           H  
ATOM   1659  OH  TYR A 100      -1.352   0.106 -11.566  1.00 91.41           O  
ATOM   1660  HH  TYR A 100      -1.208   0.695 -10.821  1.00 91.41           H  
ATOM   1661  CZ  TYR A 100      -1.091  -1.181 -11.219  1.00 91.41           C  
ATOM   1662  N   SER A 101       2.407  -7.829 -10.376  1.00 92.54           N  
ATOM   1663  H   SER A 101       2.899  -7.389 -11.140  1.00 92.54           H  
ATOM   1664  CA  SER A 101       2.884  -9.133  -9.883  1.00 92.54           C  
ATOM   1665  HA  SER A 101       2.126  -9.888 -10.094  1.00 92.54           H  
ATOM   1666  C   SER A 101       3.112  -9.067  -8.371  1.00 92.54           C  
ATOM   1667  CB  SER A 101       4.197  -9.563 -10.546  1.00 92.54           C  
ATOM   1668  HB2 SER A 101       4.554 -10.473 -10.065  1.00 92.54           H  
ATOM   1669  HB3 SER A 101       4.952  -8.787 -10.420  1.00 92.54           H  
ATOM   1670  O   SER A 101       3.765  -8.134  -7.885  1.00 92.54           O  
ATOM   1671  OG  SER A 101       4.014  -9.818 -11.921  1.00 92.54           O  
ATOM   1672  HG  SER A 101       3.753  -9.003 -12.356  1.00 92.54           H  
ATOM   1673  N   LEU A 102       2.539 -10.022  -7.640  1.00 93.65           N  
ATOM   1674  H   LEU A 102       2.034 -10.761  -8.109  1.00 93.65           H  
ATOM   1675  CA  LEU A 102       2.487 -10.008  -6.184  1.00 93.65           C  
ATOM   1676  HA  LEU A 102       2.503  -8.970  -5.854  1.00 93.65           H  
ATOM   1677  C   LEU A 102       3.700 -10.728  -5.594  1.00 93.65           C  
ATOM   1678  CB  LEU A 102       1.160 -10.642  -5.734  1.00 93.65           C  
ATOM   1679  HB2 LEU A 102       0.340 -10.152  -6.261  1.00 93.65           H  
ATOM   1680  HB3 LEU A 102       1.161 -11.689  -6.037  1.00 93.65           H  
ATOM   1681  O   LEU A 102       3.960 -11.886  -5.903  1.00 93.65           O  
ATOM   1682  CG  LEU A 102       0.889 -10.561  -4.220  1.00 93.65           C  
ATOM   1683  HG  LEU A 102       1.717 -11.003  -3.666  1.00 93.65           H  
ATOM   1684  CD1 LEU A 102       0.700  -9.109  -3.767  1.00 93.65           C  
ATOM   1685 HD11 LEU A 102       1.659  -8.592  -3.763  1.00 93.65           H  
ATOM   1686 HD12 LEU A 102       0.008  -8.604  -4.441  1.00 93.65           H  
ATOM   1687 HD13 LEU A 102       0.267  -9.091  -2.767  1.00 93.65           H  
ATOM   1688  CD2 LEU A 102      -0.383 -11.339  -3.888  1.00 93.65           C  
ATOM   1689 HD21 LEU A 102      -0.559 -11.345  -2.812  1.00 93.65           H  
ATOM   1690 HD22 LEU A 102      -0.283 -12.371  -4.222  1.00 93.65           H  
ATOM   1691 HD23 LEU A 102      -1.241 -10.895  -4.391  1.00 93.65           H  
ATOM   1692  N   PHE A 103       4.412 -10.043  -4.707  1.00 94.05           N  
ATOM   1693  H   PHE A 103       4.158  -9.082  -4.524  1.00 94.05           H  
ATOM   1694  CA  PHE A 103       5.543 -10.591  -3.971  1.00 94.05           C  
ATOM   1695  HA  PHE A 103       5.744 -11.606  -4.313  1.00 94.05           H  
ATOM   1696  C   PHE A 103       5.227 -10.643  -2.487  1.00 94.05           C  
ATOM   1697  CB  PHE A 103       6.793  -9.755  -4.242  1.00 94.05           C  
ATOM   1698  HB2 PHE A 103       7.579 -10.065  -3.554  1.00 94.05           H  
ATOM   1699  HB3 PHE A 103       6.582  -8.703  -4.051  1.00 94.05           H  
ATOM   1700  O   PHE A 103       4.844  -9.623  -1.907  1.00 94.05           O  
ATOM   1701  CG  PHE A 103       7.296  -9.925  -5.655  1.00 94.05           C  
ATOM   1702  CD1 PHE A 103       8.200 -10.963  -5.949  1.00 94.05           C  
ATOM   1703  HD1 PHE A 103       8.531 -11.638  -5.173  1.00 94.05           H  
ATOM   1704  CD2 PHE A 103       6.837  -9.078  -6.681  1.00 94.05           C  
ATOM   1705  HD2 PHE A 103       6.102  -8.316  -6.466  1.00 94.05           H  
ATOM   1706  CE1 PHE A 103       8.683 -11.122  -7.258  1.00 94.05           C  
ATOM   1707  HE1 PHE A 103       9.382 -11.916  -7.475  1.00 94.05           H  
ATOM   1708  CE2 PHE A 103       7.299  -9.259  -7.997  1.00 94.05           C  
ATOM   1709  HE2 PHE A 103       6.912  -8.649  -8.800  1.00 94.05           H  
ATOM   1710  CZ  PHE A 103       8.236 -10.268  -8.279  1.00 94.05           C  
ATOM   1711  HZ  PHE A 103       8.587 -10.424  -9.288  1.00 94.05           H  
ATOM   1712  N   GLU A 104       5.426 -11.804  -1.875  1.00 94.62           N  
ATOM   1713  H   GLU A 104       5.760 -12.584  -2.422  1.00 94.62           H  
ATOM   1714  CA  GLU A 104       5.345 -12.000  -0.433  1.00 94.62           C  
ATOM   1715  HA  GLU A 104       4.845 -11.137   0.006  1.00 94.62           H  
ATOM   1716  C   GLU A 104       6.745 -12.074   0.173  1.00 94.62           C  
ATOM   1717  CB  GLU A 104       4.465 -13.203  -0.103  1.00 94.62           C  
ATOM   1718  HB2 GLU A 104       4.889 -14.113  -0.528  1.00 94.62           H  
ATOM   1719  HB3 GLU A 104       3.498 -12.998  -0.564  1.00 94.62           H  
ATOM   1720  O   GLU A 104       7.618 -12.826  -0.256  1.00 94.62           O  
ATOM   1721  CG  GLU A 104       4.241 -13.376   1.403  1.00 94.62           C  
ATOM   1722  HG2 GLU A 104       5.183 -13.655   1.874  1.00 94.62           H  
ATOM   1723  HG3 GLU A 104       3.921 -12.423   1.824  1.00 94.62           H  
ATOM   1724  CD  GLU A 104       3.172 -14.436   1.692  1.00 94.62           C  
ATOM   1725  OE1 GLU A 104       3.536 -15.511   2.202  1.00 94.62           O  
ATOM   1726  OE2 GLU A 104       1.974 -14.135   1.441  1.00 94.62           O  
ATOM   1727  N   PHE A 105       6.952 -11.223   1.163  1.00 93.29           N  
ATOM   1728  H   PHE A 105       6.141 -10.738   1.519  1.00 93.29           H  
ATOM   1729  CA  PHE A 105       8.156 -11.109   1.960  1.00 93.29           C  
ATOM   1730  HA  PHE A 105       8.990 -11.588   1.447  1.00 93.29           H  
ATOM   1731  C   PHE A 105       7.929 -11.826   3.291  1.00 93.29           C  
ATOM   1732  CB  PHE A 105       8.476  -9.617   2.185  1.00 93.29           C  
ATOM   1733  HB2 PHE A 105       9.397  -9.542   2.763  1.00 93.29           H  
ATOM   1734  HB3 PHE A 105       7.678  -9.184   2.789  1.00 93.29           H  
ATOM   1735  O   PHE A 105       6.825 -12.269   3.612  1.00 93.29           O  
ATOM   1736  CG  PHE A 105       8.627  -8.781   0.928  1.00 93.29           C  
ATOM   1737  CD1 PHE A 105       9.901  -8.455   0.432  1.00 93.29           C  
ATOM   1738  HD1 PHE A 105      10.790  -8.818   0.926  1.00 93.29           H  
ATOM   1739  CD2 PHE A 105       7.487  -8.367   0.216  1.00 93.29           C  
ATOM   1740  HD2 PHE A 105       6.500  -8.659   0.545  1.00 93.29           H  
ATOM   1741  CE1 PHE A 105      10.013  -7.715  -0.758  1.00 93.29           C  
ATOM   1742  HE1 PHE A 105      10.987  -7.502  -1.175  1.00 93.29           H  
ATOM   1743  CE2 PHE A 105       7.610  -7.680  -0.995  1.00 93.29           C  
ATOM   1744  HE2 PHE A 105       6.721  -7.506  -1.583  1.00 93.29           H  
ATOM   1745  CZ  PHE A 105       8.875  -7.327  -1.478  1.00 93.29           C  
ATOM   1746  HZ  PHE A 105       8.976  -6.822  -2.427  1.00 93.29           H  
ATOM   1747  N   GLU A 106       8.973 -11.849   4.111  1.00 86.41           N  
ATOM   1748  H   GLU A 106       9.877 -11.555   3.769  1.00 86.41           H  
ATOM   1749  CA  GLU A 106       8.896 -12.271   5.507  1.00 86.41           C  
ATOM   1750  HA  GLU A 106       8.761 -13.353   5.537  1.00 86.41           H  
ATOM   1751  C   GLU A 106       7.705 -11.618   6.243  1.00 86.41           C  
ATOM   1752  CB  GLU A 106      10.222 -11.929   6.197  1.00 86.41           C  
ATOM   1753  HB2 GLU A 106      10.379 -10.854   6.115  1.00 86.41           H  
ATOM   1754  HB3 GLU A 106      10.150 -12.191   7.253  1.00 86.41           H  
ATOM   1755  O   GLU A 106       7.313 -10.476   5.963  1.00 86.41           O  
ATOM   1756  CG  GLU A 106      11.423 -12.674   5.576  1.00 86.41           C  
ATOM   1757  HG2 GLU A 106      11.324 -13.737   5.794  1.00 86.41           H  
ATOM   1758  HG3 GLU A 106      11.406 -12.550   4.494  1.00 86.41           H  
ATOM   1759  CD  GLU A 106      12.778 -12.163   6.087  1.00 86.41           C  
ATOM   1760  OE1 GLU A 106      13.794 -12.522   5.455  1.00 86.41           O  
ATOM   1761  OE2 GLU A 106      12.784 -11.343   7.033  1.00 86.41           O  
ATOM   1762  N   ASN A 107       7.126 -12.358   7.192  1.00 86.14           N  
ATOM   1763  H   ASN A 107       7.557 -13.243   7.420  1.00 86.14           H  
ATOM   1764  CA  ASN A 107       5.974 -11.963   8.017  1.00 86.14           C  
ATOM   1765  HA  ASN A 107       5.780 -12.802   8.685  1.00 86.14           H  
ATOM   1766  C   ASN A 107       4.647 -11.755   7.255  1.00 86.14           C  
ATOM   1767  CB  ASN A 107       6.362 -10.771   8.919  1.00 86.14           C  
ATOM   1768  HB2 ASN A 107       6.481  -9.874   8.310  1.00 86.14           H  
ATOM   1769  HB3 ASN A 107       5.566 -10.586   9.639  1.00 86.14           H  
ATOM   1770  O   ASN A 107       3.747 -11.079   7.757  1.00 86.14           O  
ATOM   1771  CG  ASN A 107       7.637 -11.026   9.699  1.00 86.14           C  
ATOM   1772  ND2 ASN A 107       8.437 -10.015   9.938  1.00 86.14           N  
ATOM   1773 HD21 ASN A 107       9.281 -10.240  10.445  1.00 86.14           H  
ATOM   1774 HD22 ASN A 107       8.197  -9.079   9.644  1.00 86.14           H  
ATOM   1775  OD1 ASN A 107       7.933 -12.137  10.098  1.00 86.14           O  
ATOM   1776  N   GLY A 108       4.507 -12.303   6.042  1.00 90.06           N  
ATOM   1777  H   GLY A 108       5.284 -12.812   5.645  1.00 90.06           H  
ATOM   1778  CA  GLY A 108       3.287 -12.173   5.230  1.00 90.06           C  
ATOM   1779  HA2 GLY A 108       3.343 -12.877   4.400  1.00 90.06           H  
ATOM   1780  HA3 GLY A 108       2.417 -12.425   5.837  1.00 90.06           H  
ATOM   1781  C   GLY A 108       3.085 -10.768   4.649  1.00 90.06           C  
ATOM   1782  O   GLY A 108       2.012 -10.430   4.136  1.00 90.06           O  
ATOM   1783  N   ARG A 109       4.110  -9.909   4.722  1.00 93.72           N  
ATOM   1784  H   ARG A 109       4.971 -10.249   5.126  1.00 93.72           H  
ATOM   1785  CA  ARG A 109       4.101  -8.605   4.058  1.00 93.72           C  
ATOM   1786  HA  ARG A 109       3.184  -8.082   4.332  1.00 93.72           H  
ATOM   1787  C   ARG A 109       4.102  -8.829   2.554  1.00 93.72           C  
ATOM   1788  CB  ARG A 109       5.307  -7.782   4.520  1.00 93.72           C  
ATOM   1789  HB2 ARG A 109       5.226  -7.617   5.594  1.00 93.72           H  
ATOM   1790  HB3 ARG A 109       6.220  -8.346   4.331  1.00 93.72           H  
ATOM   1791  O   ARG A 109       4.924  -9.570   2.039  1.00 93.72           O  
ATOM   1792  CG  ARG A 109       5.372  -6.424   3.803  1.00 93.72           C  
ATOM   1793  HG2 ARG A 109       5.491  -6.563   2.728  1.00 93.72           H  
ATOM   1794  HG3 ARG A 109       4.438  -5.891   3.981  1.00 93.72           H  
ATOM   1795  CD  ARG A 109       6.540  -5.583   4.321  1.00 93.72           C  
ATOM   1796  HD2 ARG A 109       6.468  -5.531   5.408  1.00 93.72           H  
ATOM   1797  HD3 ARG A 109       6.449  -4.572   3.924  1.00 93.72           H  
ATOM   1798  NE  ARG A 109       7.834  -6.156   3.897  1.00 93.72           N  
ATOM   1799  HE  ARG A 109       7.831  -6.714   3.056  1.00 93.72           H  
ATOM   1800  NH1 ARG A 109       9.065  -5.574   5.744  1.00 93.72           N  
ATOM   1801 HH11 ARG A 109       8.242  -5.189   6.185  1.00 93.72           H  
ATOM   1802 HH12 ARG A 109       9.909  -5.664   6.292  1.00 93.72           H  
ATOM   1803  NH2 ARG A 109      10.025  -6.739   4.120  1.00 93.72           N  
ATOM   1804 HH21 ARG A 109       9.951  -7.323   3.299  1.00 93.72           H  
ATOM   1805 HH22 ARG A 109      10.821  -6.860   4.729  1.00 93.72           H  
ATOM   1806  CZ  ARG A 109       8.963  -6.146   4.583  1.00 93.72           C  
ATOM   1807  N   ARG A 110       3.241  -8.127   1.831  1.00 94.60           N  
ATOM   1808  H   ARG A 110       2.596  -7.530   2.329  1.00 94.60           H  
ATOM   1809  CA  ARG A 110       3.075  -8.242   0.385  1.00 94.60           C  
ATOM   1810  HA  ARG A 110       3.824  -8.939   0.008  1.00 94.60           H  
ATOM   1811  C   ARG A 110       3.304  -6.908  -0.313  1.00 94.60           C  
ATOM   1812  CB  ARG A 110       1.699  -8.843   0.072  1.00 94.60           C  
ATOM   1813  HB2 ARG A 110       1.518  -8.766  -1.000  1.00 94.60           H  
ATOM   1814  HB3 ARG A 110       0.934  -8.273   0.599  1.00 94.60           H  
ATOM   1815  O   ARG A 110       2.955  -5.836   0.204  1.00 94.60           O  
ATOM   1816  CG  ARG A 110       1.599 -10.322   0.476  1.00 94.60           C  
ATOM   1817  HG2 ARG A 110       1.900 -10.449   1.516  1.00 94.60           H  
ATOM   1818  HG3 ARG A 110       2.264 -10.913  -0.155  1.00 94.60           H  
ATOM   1819  CD  ARG A 110       0.166 -10.832   0.321  1.00 94.60           C  
ATOM   1820  HD2 ARG A 110      -0.139 -10.736  -0.721  1.00 94.60           H  
ATOM   1821  HD3 ARG A 110      -0.496 -10.226   0.940  1.00 94.60           H  
ATOM   1822  NE  ARG A 110       0.077 -12.237   0.738  1.00 94.60           N  
ATOM   1823  HE  ARG A 110       0.929 -12.721   0.983  1.00 94.60           H  
ATOM   1824  NH1 ARG A 110      -2.186 -12.581   0.508  1.00 94.60           N  
ATOM   1825 HH11 ARG A 110      -2.294 -11.658   0.113  1.00 94.60           H  
ATOM   1826 HH12 ARG A 110      -2.963 -13.227   0.521  1.00 94.60           H  
ATOM   1827  NH2 ARG A 110      -0.820 -14.217   1.240  1.00 94.60           N  
ATOM   1828 HH21 ARG A 110       0.135 -14.493   1.420  1.00 94.60           H  
ATOM   1829 HH22 ARG A 110      -1.569 -14.893   1.285  1.00 94.60           H  
ATOM   1830  CZ  ARG A 110      -0.990 -12.999   0.825  1.00 94.60           C  
ATOM   1831  N   ARG A 111       3.890  -6.954  -1.510  1.00 94.10           N  
ATOM   1832  H   ARG A 111       4.161  -7.864  -1.855  1.00 94.10           H  
ATOM   1833  CA  ARG A 111       4.022  -5.800  -2.410  1.00 94.10           C  
ATOM   1834  HA  ARG A 111       3.281  -5.058  -2.114  1.00 94.10           H  
ATOM   1835  C   ARG A 111       3.685  -6.178  -3.842  1.00 94.10           C  
ATOM   1836  CB  ARG A 111       5.424  -5.163  -2.363  1.00 94.10           C  
ATOM   1837  HB2 ARG A 111       5.439  -4.335  -3.072  1.00 94.10           H  
ATOM   1838  HB3 ARG A 111       6.160  -5.878  -2.731  1.00 94.10           H  
ATOM   1839  O   ARG A 111       4.024  -7.261  -4.296  1.00 94.10           O  
ATOM   1840  CG  ARG A 111       5.857  -4.622  -0.989  1.00 94.10           C  
ATOM   1841  HG2 ARG A 111       6.908  -4.339  -1.042  1.00 94.10           H  
ATOM   1842  HG3 ARG A 111       5.745  -5.388  -0.222  1.00 94.10           H  
ATOM   1843  CD  ARG A 111       5.028  -3.383  -0.630  1.00 94.10           C  
ATOM   1844  HD2 ARG A 111       5.163  -2.637  -1.414  1.00 94.10           H  
ATOM   1845  HD3 ARG A 111       3.970  -3.645  -0.609  1.00 94.10           H  
ATOM   1846  NE  ARG A 111       5.426  -2.782   0.652  1.00 94.10           N  
ATOM   1847  HE  ARG A 111       6.223  -2.162   0.642  1.00 94.10           H  
ATOM   1848  NH1 ARG A 111       3.699  -3.581   1.961  1.00 94.10           N  
ATOM   1849 HH11 ARG A 111       3.422  -4.260   1.266  1.00 94.10           H  
ATOM   1850 HH12 ARG A 111       3.336  -3.675   2.899  1.00 94.10           H  
ATOM   1851  NH2 ARG A 111       5.232  -2.241   2.836  1.00 94.10           N  
ATOM   1852 HH21 ARG A 111       4.771  -2.408   3.719  1.00 94.10           H  
ATOM   1853 HH22 ARG A 111       5.975  -1.559   2.782  1.00 94.10           H  
ATOM   1854  CZ  ARG A 111       4.777  -2.868   1.796  1.00 94.10           C  
ATOM   1855  N   MET A 112       3.068  -5.245  -4.552  1.00 93.91           N  
ATOM   1856  H   MET A 112       2.851  -4.372  -4.094  1.00 93.91           H  
ATOM   1857  CA  MET A 112       2.793  -5.362  -5.980  1.00 93.91           C  
ATOM   1858  HA  MET A 112       2.782  -6.412  -6.274  1.00 93.91           H  
ATOM   1859  C   MET A 112       3.877  -4.643  -6.785  1.00 93.91           C  
ATOM   1860  CB  MET A 112       1.415  -4.775  -6.284  1.00 93.91           C  
ATOM   1861  HB2 MET A 112       1.267  -4.771  -7.364  1.00 93.91           H  
ATOM   1862  HB3 MET A 112       1.374  -3.745  -5.930  1.00 93.91           H  
ATOM   1863  O   MET A 112       4.190  -3.481  -6.504  1.00 93.91           O  
ATOM   1864  CG  MET A 112       0.272  -5.574  -5.657  1.00 93.91           C  
ATOM   1865  HG2 MET A 112       0.362  -6.613  -5.973  1.00 93.91           H  
ATOM   1866  HG3 MET A 112       0.335  -5.534  -4.570  1.00 93.91           H  
ATOM   1867  SD  MET A 112      -1.351  -4.972  -6.184  1.00 93.91           S  
ATOM   1868  CE  MET A 112      -1.509  -3.445  -5.233  1.00 93.91           C  
ATOM   1869  HE1 MET A 112      -2.346  -2.869  -5.626  1.00 93.91           H  
ATOM   1870  HE2 MET A 112      -0.596  -2.853  -5.292  1.00 93.91           H  
ATOM   1871  HE3 MET A 112      -1.728  -3.714  -4.199  1.00 93.91           H  
ATOM   1872  N   LEU A 113       4.432  -5.309  -7.798  1.00 93.36           N  
ATOM   1873  H   LEU A 113       4.169  -6.275  -7.933  1.00 93.36           H  
ATOM   1874  CA  LEU A 113       5.434  -4.738  -8.699  1.00 93.36           C  
ATOM   1875  HA  LEU A 113       6.076  -4.068  -8.126  1.00 93.36           H  
ATOM   1876  C   LEU A 113       4.779  -3.901  -9.801  1.00 93.36           C  
ATOM   1877  CB  LEU A 113       6.304  -5.875  -9.256  1.00 93.36           C  
ATOM   1878  HB2 LEU A 113       6.711  -6.439  -8.416  1.00 93.36           H  
ATOM   1879  HB3 LEU A 113       5.667  -6.543  -9.836  1.00 93.36           H  
ATOM   1880  O   LEU A 113       4.225  -4.436 -10.754  1.00 93.36           O  
ATOM   1881  CG  LEU A 113       7.470  -5.402 -10.144  1.00 93.36           C  
ATOM   1882  HG  LEU A 113       7.107  -4.713 -10.907  1.00 93.36           H  
ATOM   1883  CD1 LEU A 113       8.556  -4.708  -9.320  1.00 93.36           C  
ATOM   1884 HD11 LEU A 113       9.396  -4.451  -9.966  1.00 93.36           H  
ATOM   1885 HD12 LEU A 113       8.907  -5.371  -8.530  1.00 93.36           H  
ATOM   1886 HD13 LEU A 113       8.169  -3.786  -8.886  1.00 93.36           H  
ATOM   1887  CD2 LEU A 113       8.113  -6.594 -10.845  1.00 93.36           C  
ATOM   1888 HD21 LEU A 113       8.927  -6.251 -11.483  1.00 93.36           H  
ATOM   1889 HD22 LEU A 113       7.371  -7.100 -11.462  1.00 93.36           H  
ATOM   1890 HD23 LEU A 113       8.509  -7.292 -10.107  1.00 93.36           H  
ATOM   1891  N   VAL A 114       4.861  -2.574  -9.702  1.00 89.76           N  
ATOM   1892  H   VAL A 114       5.363  -2.182  -8.918  1.00 89.76           H  
ATOM   1893  CA  VAL A 114       4.312  -1.662 -10.728  1.00 89.76           C  
ATOM   1894  HA  VAL A 114       3.365  -2.058 -11.096  1.00 89.76           H  
ATOM   1895  C   VAL A 114       5.262  -1.534 -11.911  1.00 89.76           C  
ATOM   1896  CB  VAL A 114       4.066  -0.265 -10.142  1.00 89.76           C  
ATOM   1897  HB  VAL A 114       5.018   0.177  -9.849  1.00 89.76           H  
ATOM   1898  O   VAL A 114       4.843  -1.447 -13.065  1.00 89.76           O  
ATOM   1899  CG1 VAL A 114       3.383   0.679 -11.142  1.00 89.76           C  
ATOM   1900 HG11 VAL A 114       2.444   0.241 -11.480  1.00 89.76           H  
ATOM   1901 HG12 VAL A 114       4.029   0.853 -12.003  1.00 89.76           H  
ATOM   1902 HG13 VAL A 114       3.181   1.641 -10.671  1.00 89.76           H  
ATOM   1903  CG2 VAL A 114       3.182  -0.340  -8.906  1.00 89.76           C  
ATOM   1904 HG21 VAL A 114       3.683  -0.888  -8.108  1.00 89.76           H  
ATOM   1905 HG22 VAL A 114       3.002   0.683  -8.575  1.00 89.76           H  
ATOM   1906 HG23 VAL A 114       2.239  -0.832  -9.143  1.00 89.76           H  
ATOM   1907  N   SER A 115       6.555  -1.478 -11.609  1.00 88.01           N  
ATOM   1908  H   SER A 115       6.820  -1.558 -10.637  1.00 88.01           H  
ATOM   1909  CA  SER A 115       7.648  -1.445 -12.570  1.00 88.01           C  
ATOM   1910  HA  SER A 115       7.439  -2.146 -13.378  1.00 88.01           H  
ATOM   1911  C   SER A 115       8.936  -1.868 -11.874  1.00 88.01           C  
ATOM   1912  CB  SER A 115       7.807  -0.030 -13.150  1.00 88.01           C  
ATOM   1913  HB2 SER A 115       8.466  -0.076 -14.017  1.00 88.01           H  
ATOM   1914  HB3 SER A 115       6.835   0.335 -13.481  1.00 88.01           H  
ATOM   1915  O   SER A 115       8.998  -1.930 -10.646  1.00 88.01           O  
ATOM   1916  OG  SER A 115       8.360   0.874 -12.205  1.00 88.01           O  
ATOM   1917  HG  SER A 115       8.247   1.767 -12.539  1.00 88.01           H  
ATOM   1918  N   ALA A 116      10.002  -2.038 -12.651  1.00 87.93           N  
ATOM   1919  H   ALA A 116       9.858  -2.088 -13.649  1.00 87.93           H  
ATOM   1920  CA  ALA A 116      11.342  -2.320 -12.147  1.00 87.93           C  
ATOM   1921  HA  ALA A 116      11.345  -3.301 -11.670  1.00 87.93           H  
ATOM   1922  C   ALA A 116      11.846  -1.305 -11.103  1.00 87.93           C  
ATOM   1923  CB  ALA A 116      12.275  -2.355 -13.358  1.00 87.93           C  
ATOM   1924  HB1 ALA A 116      12.182  -1.441 -13.944  1.00 87.93           H  
ATOM   1925  HB2 ALA A 116      13.304  -2.436 -13.008  1.00 87.93           H  
ATOM   1926  HB3 ALA A 116      12.042  -3.223 -13.975  1.00 87.93           H  
ATOM   1927  O   ALA A 116      12.771  -1.616 -10.366  1.00 87.93           O  
ATOM   1928  N   GLY A 117      11.242  -0.110 -11.027  1.00 85.80           N  
ATOM   1929  H   GLY A 117      10.446   0.042 -11.630  1.00 85.80           H  
ATOM   1930  CA  GLY A 117      11.608   0.964 -10.102  1.00 85.80           C  
ATOM   1931  HA2 GLY A 117      12.540   0.714  -9.595  1.00 85.80           H  
ATOM   1932  HA3 GLY A 117      11.789   1.868 -10.683  1.00 85.80           H  
ATOM   1933  C   GLY A 117      10.555   1.302  -9.038  1.00 85.80           C  
ATOM   1934  O   GLY A 117      10.767   2.244  -8.273  1.00 85.80           O  
ATOM   1935  N   ALA A 118       9.427   0.585  -8.955  1.00 90.03           N  
ATOM   1936  H   ALA A 118       9.294  -0.210  -9.563  1.00 90.03           H  
ATOM   1937  CA  ALA A 118       8.340   0.962  -8.048  1.00 90.03           C  
ATOM   1938  HA  ALA A 118       8.764   1.465  -7.179  1.00 90.03           H  
ATOM   1939  C   ALA A 118       7.524  -0.227  -7.522  1.00 90.03           C  
ATOM   1940  CB  ALA A 118       7.431   1.967  -8.768  1.00 90.03           C  
ATOM   1941  HB1 ALA A 118       6.614   2.262  -8.109  1.00 90.03           H  
ATOM   1942  HB2 ALA A 118       8.004   2.852  -9.043  1.00 90.03           H  
ATOM   1943  HB3 ALA A 118       7.020   1.512  -9.669  1.00 90.03           H  
ATOM   1944  O   ALA A 118       7.036  -1.061  -8.287  1.00 90.03           O  
ATOM   1945  N   LEU A 119       7.307  -0.228  -6.204  1.00 93.06           N  
ATOM   1946  H   LEU A 119       7.740   0.491  -5.644  1.00 93.06           H  
ATOM   1947  CA  LEU A 119       6.439  -1.170  -5.499  1.00 93.06           C  
ATOM   1948  HA  LEU A 119       6.042  -1.896  -6.208  1.00 93.06           H  
ATOM   1949  C   LEU A 119       5.235  -0.459  -4.868  1.00 93.06           C  
ATOM   1950  CB  LEU A 119       7.251  -1.919  -4.428  1.00 93.06           C  
ATOM   1951  HB2 LEU A 119       6.578  -2.545  -3.843  1.00 93.06           H  
ATOM   1952  HB3 LEU A 119       7.685  -1.177  -3.758  1.00 93.06           H  
ATOM   1953  O   LEU A 119       5.298   0.720  -4.511  1.00 93.06           O  
ATOM   1954  CG  LEU A 119       8.407  -2.783  -4.946  1.00 93.06           C  
ATOM   1955  HG  LEU A 119       9.067  -2.180  -5.569  1.00 93.06           H  
ATOM   1956  CD1 LEU A 119       9.215  -3.304  -3.760  1.00 93.06           C  
ATOM   1957 HD11 LEU A 119       9.563  -2.473  -3.147  1.00 93.06           H  
ATOM   1958 HD12 LEU A 119      10.094  -3.832  -4.130  1.00 93.06           H  
ATOM   1959 HD13 LEU A 119       8.614  -3.984  -3.156  1.00 93.06           H  
ATOM   1960  CD2 LEU A 119       7.882  -3.957  -5.761  1.00 93.06           C  
ATOM   1961 HD21 LEU A 119       8.713  -4.556  -6.132  1.00 93.06           H  
ATOM   1962 HD22 LEU A 119       7.216  -4.582  -5.166  1.00 93.06           H  
ATOM   1963 HD23 LEU A 119       7.348  -3.569  -6.628  1.00 93.06           H  
ATOM   1964  N   GLN A 120       4.148  -1.203  -4.693  1.00 93.73           N  
ATOM   1965  H   GLN A 120       4.161  -2.143  -5.063  1.00 93.73           H  
ATOM   1966  CA  GLN A 120       2.916  -0.762  -4.035  1.00 93.73           C  
ATOM   1967  HA  GLN A 120       3.074   0.208  -3.562  1.00 93.73           H  
ATOM   1968  C   GLN A 120       2.497  -1.721  -2.922  1.00 93.73           C  
ATOM   1969  CB  GLN A 120       1.816  -0.617  -5.089  1.00 93.73           C  
ATOM   1970  HB2 GLN A 120       1.830  -1.470  -5.767  1.00 93.73           H  
ATOM   1971  HB3 GLN A 120       0.844  -0.592  -4.597  1.00 93.73           H  
ATOM   1972  O   GLN A 120       2.957  -2.862  -2.888  1.00 93.73           O  
ATOM   1973  CG  GLN A 120       2.016   0.677  -5.881  1.00 93.73           C  
ATOM   1974  HG2 GLN A 120       2.965   0.630  -6.416  1.00 93.73           H  
ATOM   1975  HG3 GLN A 120       2.102   1.512  -5.186  1.00 93.73           H  
ATOM   1976  CD  GLN A 120       0.874   0.960  -6.855  1.00 93.73           C  
ATOM   1977  NE2 GLN A 120       0.968   1.996  -7.658  1.00 93.73           N  
ATOM   1978 HE21 GLN A 120       1.782   2.595  -7.646  1.00 93.73           H  
ATOM   1979 HE22 GLN A 120       0.159   2.163  -8.238  1.00 93.73           H  
ATOM   1980  OE1 GLN A 120      -0.136   0.286  -6.905  1.00 93.73           O  
ATOM   1981  N   LYS A 121       1.640  -1.262  -2.001  1.00 94.41           N  
ATOM   1982  H   LYS A 121       1.191  -0.373  -2.167  1.00 94.41           H  
ATOM   1983  CA  LYS A 121       1.110  -2.083  -0.901  1.00 94.41           C  
ATOM   1984  HA  LYS A 121       1.931  -2.479  -0.302  1.00 94.41           H  
ATOM   1985  C   LYS A 121       0.323  -3.255  -1.485  1.00 94.41           C  
ATOM   1986  CB  LYS A 121       0.194  -1.234   0.001  1.00 94.41           C  
ATOM   1987  HB2 LYS A 121      -0.590  -0.779  -0.604  1.00 94.41           H  
ATOM   1988  HB3 LYS A 121      -0.288  -1.889   0.728  1.00 94.41           H  
ATOM   1989  O   LYS A 121      -0.558  -3.017  -2.299  1.00 94.41           O  
ATOM   1990  CG  LYS A 121       0.951  -0.135   0.764  1.00 94.41           C  
ATOM   1991  HG2 LYS A 121       1.679  -0.609   1.422  1.00 94.41           H  
ATOM   1992  HG3 LYS A 121       1.480   0.505   0.057  1.00 94.41           H  
ATOM   1993  CD  LYS A 121       0.012   0.738   1.611  1.00 94.41           C  
ATOM   1994  HD2 LYS A 121       0.584   1.199   2.416  1.00 94.41           H  
ATOM   1995  HD3 LYS A 121      -0.757   0.111   2.062  1.00 94.41           H  
ATOM   1996  CE  LYS A 121      -0.641   1.854   0.778  1.00 94.41           C  
ATOM   1997  HE2 LYS A 121      -1.052   1.420  -0.133  1.00 94.41           H  
ATOM   1998  HE3 LYS A 121       0.122   2.582   0.502  1.00 94.41           H  
ATOM   1999  NZ  LYS A 121      -1.736   2.513   1.530  1.00 94.41           N  
ATOM   2000  HZ1 LYS A 121      -1.479   2.722   2.484  1.00 94.41           H  
ATOM   2001  HZ2 LYS A 121      -2.100   3.348   1.093  1.00 94.41           H  
ATOM   2002  HZ3 LYS A 121      -2.511   1.866   1.574  1.00 94.41           H  
ATOM   2003  N   GLY A 122       0.655  -4.484  -1.088  1.00 93.68           N  
ATOM   2004  H   GLY A 122       1.418  -4.598  -0.435  1.00 93.68           H  
ATOM   2005  CA  GLY A 122      -0.037  -5.713  -1.500  1.00 93.68           C  
ATOM   2006  HA2 GLY A 122      -0.702  -5.511  -2.340  1.00 93.68           H  
ATOM   2007  HA3 GLY A 122       0.700  -6.443  -1.834  1.00 93.68           H  
ATOM   2008  C   GLY A 122      -0.863  -6.365  -0.384  1.00 93.68           C  
ATOM   2009  O   GLY A 122      -1.379  -7.459  -0.578  1.00 93.68           O  
ATOM   2010  N   ASN A 123      -0.936  -5.739   0.794  1.00 94.25           N  
ATOM   2011  H   ASN A 123      -0.558  -4.805   0.861  1.00 94.25           H  
ATOM   2012  CA  ASN A 123      -1.783  -6.168   1.907  1.00 94.25           C  
ATOM   2013  HA  ASN A 123      -2.152  -7.177   1.727  1.00 94.25           H  
ATOM   2014  C   ASN A 123      -2.990  -5.235   2.017  1.00 94.25           C  
ATOM   2015  CB  ASN A 123      -0.995  -6.148   3.227  1.00 94.25           C  
ATOM   2016  HB2 ASN A 123      -0.688  -5.124   3.441  1.00 94.25           H  
ATOM   2017  HB3 ASN A 123      -1.647  -6.473   4.038  1.00 94.25           H  
ATOM   2018  O   ASN A 123      -2.876  -4.047   1.713  1.00 94.25           O  
ATOM   2019  CG  ASN A 123       0.238  -7.020   3.226  1.00 94.25           C  
ATOM   2020  ND2 ASN A 123       0.099  -8.296   3.516  1.00 94.25           N  
ATOM   2021 HD21 ASN A 123       0.904  -8.901   3.602  1.00 94.25           H  
ATOM   2022 HD22 ASN A 123      -0.811  -8.665   3.751  1.00 94.25           H  
ATOM   2023  OD1 ASN A 123       1.331  -6.538   2.973  1.00 94.25           O  
ATOM   2024  N   GLU A 124      -4.092  -5.764   2.535  1.00 90.21           N  
ATOM   2025  H   GLU A 124      -4.115  -6.744   2.779  1.00 90.21           H  
ATOM   2026  CA  GLU A 124      -5.304  -5.016   2.856  1.00 90.21           C  
ATOM   2027  HA  GLU A 124      -5.155  -3.960   2.634  1.00 90.21           H  
ATOM   2028  C   GLU A 124      -5.611  -5.150   4.351  1.00 90.21           C  
ATOM   2029  CB  GLU A 124      -6.439  -5.527   1.965  1.00 90.21           C  
ATOM   2030  HB2 GLU A 124      -6.640  -6.573   2.198  1.00 90.21           H  
ATOM   2031  HB3 GLU A 124      -6.102  -5.457   0.930  1.00 90.21           H  
ATOM   2032  O   GLU A 124      -5.403  -6.213   4.944  1.00 90.21           O  
ATOM   2033  CG  GLU A 124      -7.725  -4.707   2.118  1.00 90.21           C  
ATOM   2034  HG2 GLU A 124      -7.469  -3.650   2.047  1.00 90.21           H  
ATOM   2035  HG3 GLU A 124      -8.148  -4.890   3.106  1.00 90.21           H  
ATOM   2036  CD  GLU A 124      -8.767  -5.048   1.042  1.00 90.21           C  
ATOM   2037  OE1 GLU A 124      -9.711  -4.242   0.899  1.00 90.21           O  
ATOM   2038  OE2 GLU A 124      -8.586  -6.073   0.348  1.00 90.21           O  
ATOM   2039  N   LEU A 125      -6.060  -4.057   4.970  1.00 95.04           N  
ATOM   2040  H   LEU A 125      -6.263  -3.236   4.418  1.00 95.04           H  
ATOM   2041  CA  LEU A 125      -6.501  -4.059   6.359  1.00 95.04           C  
ATOM   2042  HA  LEU A 125      -5.835  -4.694   6.942  1.00 95.04           H  
ATOM   2043  C   LEU A 125      -7.918  -4.637   6.428  1.00 95.04           C  
ATOM   2044  CB  LEU A 125      -6.422  -2.627   6.918  1.00 95.04           C  
ATOM   2045  HB2 LEU A 125      -5.379  -2.310   6.915  1.00 95.04           H  
ATOM   2046  HB3 LEU A 125      -6.987  -1.970   6.257  1.00 95.04           H  
ATOM   2047  O   LEU A 125      -8.868  -4.013   5.962  1.00 95.04           O  
ATOM   2048  CG  LEU A 125      -6.984  -2.483   8.346  1.00 95.04           C  
ATOM   2049  HG  LEU A 125      -7.981  -2.921   8.392  1.00 95.04           H  
ATOM   2050  CD1 LEU A 125      -6.106  -3.169   9.389  1.00 95.04           C  
ATOM   2051 HD11 LEU A 125      -5.117  -2.711   9.397  1.00 95.04           H  
ATOM   2052 HD12 LEU A 125      -6.022  -4.235   9.178  1.00 95.04           H  
ATOM   2053 HD13 LEU A 125      -6.553  -3.051  10.376  1.00 95.04           H  
ATOM   2054  CD2 LEU A 125      -7.100  -1.004   8.712  1.00 95.04           C  
ATOM   2055 HD21 LEU A 125      -7.512  -0.909   9.717  1.00 95.04           H  
ATOM   2056 HD22 LEU A 125      -7.772  -0.505   8.014  1.00 95.04           H  
ATOM   2057 HD23 LEU A 125      -6.115  -0.537   8.697  1.00 95.04           H  
ATOM   2058  N   ALA A 126      -8.063  -5.801   7.055  1.00 93.21           N  
ATOM   2059  H   ALA A 126      -7.240  -6.280   7.392  1.00 93.21           H  
ATOM   2060  CA  ALA A 126      -9.364  -6.392   7.335  1.00 93.21           C  
ATOM   2061  HA  ALA A 126     -10.080  -6.055   6.586  1.00 93.21           H  
ATOM   2062  C   ALA A 126      -9.862  -5.945   8.716  1.00 93.21           C  
ATOM   2063  CB  ALA A 126      -9.259  -7.914   7.209  1.00 93.21           C  
ATOM   2064  HB1 ALA A 126     -10.236  -8.364   7.387  1.00 93.21           H  
ATOM   2065  HB2 ALA A 126      -8.925  -8.178   6.205  1.00 93.21           H  
ATOM   2066  HB3 ALA A 126      -8.550  -8.303   7.940  1.00 93.21           H  
ATOM   2067  O   ALA A 126      -9.230  -6.224   9.735  1.00 93.21           O  
ATOM   2068  N   LEU A 127     -11.008  -5.266   8.744  1.00 94.09           N  
ATOM   2069  H   LEU A 127     -11.482  -5.091   7.869  1.00 94.09           H  
ATOM   2070  CA  LEU A 127     -11.646  -4.790   9.969  1.00 94.09           C  
ATOM   2071  HA  LEU A 127     -10.943  -4.889  10.796  1.00 94.09           H  
ATOM   2072  C   LEU A 127     -12.903  -5.621  10.269  1.00 94.09           C  
ATOM   2073  CB  LEU A 127     -11.990  -3.300   9.822  1.00 94.09           C  
ATOM   2074  HB2 LEU A 127     -12.621  -2.991  10.656  1.00 94.09           H  
ATOM   2075  HB3 LEU A 127     -12.566  -3.174   8.905  1.00 94.09           H  
ATOM   2076  O   LEU A 127     -13.700  -5.863   9.360  1.00 94.09           O  
ATOM   2077  CG  LEU A 127     -10.754  -2.385   9.769  1.00 94.09           C  
ATOM   2078  HG  LEU A 127     -10.014  -2.816   9.095  1.00 94.09           H  
ATOM   2079  CD1 LEU A 127     -11.150  -1.026   9.194  1.00 94.09           C  
ATOM   2080 HD11 LEU A 127     -10.435  -0.258   9.489  1.00 94.09           H  
ATOM   2081 HD12 LEU A 127     -11.150  -1.097   8.106  1.00 94.09           H  
ATOM   2082 HD13 LEU A 127     -12.160  -0.754   9.503  1.00 94.09           H  
ATOM   2083  CD2 LEU A 127     -10.109  -2.222  11.145  1.00 94.09           C  
ATOM   2084 HD21 LEU A 127      -9.278  -1.519  11.094  1.00 94.09           H  
ATOM   2085 HD22 LEU A 127     -10.834  -1.852  11.870  1.00 94.09           H  
ATOM   2086 HD23 LEU A 127      -9.714  -3.178  11.488  1.00 94.09           H  
ATOM   2087  N   PRO A 128     -13.135  -6.025  11.531  1.00 96.16           N  
ATOM   2088  CA  PRO A 128     -14.399  -6.618  11.951  1.00 96.16           C  
ATOM   2089  HA  PRO A 128     -14.481  -7.605  11.497  1.00 96.16           H  
ATOM   2090  C   PRO A 128     -15.615  -5.767  11.559  1.00 96.16           C  
ATOM   2091  CB  PRO A 128     -14.287  -6.763  13.472  1.00 96.16           C  
ATOM   2092  HB2 PRO A 128     -14.855  -7.617  13.841  1.00 96.16           H  
ATOM   2093  HB3 PRO A 128     -14.613  -5.844  13.961  1.00 96.16           H  
ATOM   2094  O   PRO A 128     -15.608  -4.543  11.713  1.00 96.16           O  
ATOM   2095  CG  PRO A 128     -12.786  -6.937  13.700  1.00 96.16           C  
ATOM   2096  HG2 PRO A 128     -12.511  -7.978  13.536  1.00 96.16           H  
ATOM   2097  HG3 PRO A 128     -12.486  -6.613  14.696  1.00 96.16           H  
ATOM   2098  CD  PRO A 128     -12.160  -6.070  12.610  1.00 96.16           C  
ATOM   2099  HD2 PRO A 128     -11.226  -6.521  12.275  1.00 96.16           H  
ATOM   2100  HD3 PRO A 128     -11.969  -5.061  12.977  1.00 96.16           H  
ATOM   2101  N   SER A 129     -16.701  -6.421  11.138  1.00 96.79           N  
ATOM   2102  H   SER A 129     -16.658  -7.427  11.054  1.00 96.79           H  
ATOM   2103  CA  SER A 129     -17.940  -5.764  10.683  1.00 96.79           C  
ATOM   2104  HA  SER A 129     -17.724  -5.209   9.770  1.00 96.79           H  
ATOM   2105  C   SER A 129     -18.511  -4.770  11.700  1.00 96.79           C  
ATOM   2106  CB  SER A 129     -19.001  -6.823  10.364  1.00 96.79           C  
ATOM   2107  HB2 SER A 129     -19.930  -6.331  10.075  1.00 96.79           H  
ATOM   2108  HB3 SER A 129     -18.656  -7.439   9.534  1.00 96.79           H  
ATOM   2109  O   SER A 129     -18.984  -3.703  11.317  1.00 96.79           O  
ATOM   2110  OG  SER A 129     -19.223  -7.644  11.499  1.00 96.79           O  
ATOM   2111  HG  SER A 129     -19.920  -8.270  11.290  1.00 96.79           H  
ATOM   2112  N   LYS A 130     -18.402  -5.069  13.002  1.00 97.22           N  
ATOM   2113  H   LYS A 130     -18.081  -6.001  13.224  1.00 97.22           H  
ATOM   2114  CA  LYS A 130     -18.819  -4.170  14.091  1.00 97.22           C  
ATOM   2115  HA  LYS A 130     -19.877  -3.942  13.954  1.00 97.22           H  
ATOM   2116  C   LYS A 130     -18.098  -2.818  14.071  1.00 97.22           C  
ATOM   2117  CB  LYS A 130     -18.664  -4.872  15.453  1.00 97.22           C  
ATOM   2118  HB2 LYS A 130     -19.058  -4.208  16.222  1.00 97.22           H  
ATOM   2119  HB3 LYS A 130     -19.272  -5.777  15.454  1.00 97.22           H  
ATOM   2120  O   LYS A 130     -18.727  -1.794  14.321  1.00 97.22           O  
ATOM   2121  CG  LYS A 130     -17.213  -5.243  15.812  1.00 97.22           C  
ATOM   2122  HG2 LYS A 130     -16.825  -5.960  15.088  1.00 97.22           H  
ATOM   2123  HG3 LYS A 130     -16.591  -4.347  15.796  1.00 97.22           H  
ATOM   2124  CD  LYS A 130     -17.119  -5.845  17.216  1.00 97.22           C  
ATOM   2125  HD2 LYS A 130     -17.636  -6.804  17.245  1.00 97.22           H  
ATOM   2126  HD3 LYS A 130     -17.600  -5.162  17.917  1.00 97.22           H  
ATOM   2127  CE  LYS A 130     -15.646  -6.021  17.598  1.00 97.22           C  
ATOM   2128  HE2 LYS A 130     -15.212  -6.823  17.001  1.00 97.22           H  
ATOM   2129  HE3 LYS A 130     -15.121  -5.099  17.348  1.00 97.22           H  
ATOM   2130  NZ  LYS A 130     -15.487  -6.295  19.045  1.00 97.22           N  
ATOM   2131  HZ1 LYS A 130     -14.508  -6.317  19.293  1.00 97.22           H  
ATOM   2132  HZ2 LYS A 130     -15.921  -7.168  19.307  1.00 97.22           H  
ATOM   2133  HZ3 LYS A 130     -15.916  -5.552  19.577  1.00 97.22           H  
ATOM   2134  N   TYR A 131     -16.807  -2.805  13.738  1.00 97.45           N  
ATOM   2135  H   TYR A 131     -16.374  -3.664  13.430  1.00 97.45           H  
ATOM   2136  CA  TYR A 131     -16.021  -1.577  13.657  1.00 97.45           C  
ATOM   2137  HA  TYR A 131     -16.267  -0.930  14.499  1.00 97.45           H  
ATOM   2138  C   TYR A 131     -16.404  -0.798  12.406  1.00 97.45           C  
ATOM   2139  CB  TYR A 131     -14.519  -1.899  13.710  1.00 97.45           C  
ATOM   2140  HB2 TYR A 131     -14.261  -2.532  12.861  1.00 97.45           H  
ATOM   2141  HB3 TYR A 131     -13.962  -0.968  13.602  1.00 97.45           H  
ATOM   2142  O   TYR A 131     -16.679   0.394  12.498  1.00 97.45           O  
ATOM   2143  CG  TYR A 131     -14.008  -2.548  14.983  1.00 97.45           C  
ATOM   2144  CD1 TYR A 131     -14.632  -2.327  16.226  1.00 97.45           C  
ATOM   2145  HD1 TYR A 131     -15.494  -1.680  16.302  1.00 97.45           H  
ATOM   2146  CD2 TYR A 131     -12.829  -3.309  14.936  1.00 97.45           C  
ATOM   2147  HD2 TYR A 131     -12.270  -3.354  14.013  1.00 97.45           H  
ATOM   2148  CE1 TYR A 131     -14.117  -2.911  17.395  1.00 97.45           C  
ATOM   2149  HE1 TYR A 131     -14.579  -2.715  18.351  1.00 97.45           H  
ATOM   2150  CE2 TYR A 131     -12.318  -3.913  16.100  1.00 97.45           C  
ATOM   2151  HE2 TYR A 131     -11.395  -4.472  16.057  1.00 97.45           H  
ATOM   2152  OH  TYR A 131     -12.503  -4.319  18.459  1.00 97.45           O  
ATOM   2153  HH  TYR A 131     -11.605  -4.634  18.332  1.00 97.45           H  
ATOM   2154  CZ  TYR A 131     -12.967  -3.717  17.333  1.00 97.45           C  
ATOM   2155  N   VAL A 132     -16.530  -1.473  11.259  1.00 96.71           N  
ATOM   2156  H   VAL A 132     -16.301  -2.456  11.253  1.00 96.71           H  
ATOM   2157  CA  VAL A 132     -16.990  -0.843  10.009  1.00 96.71           C  
ATOM   2158  HA  VAL A 132     -16.294  -0.046   9.747  1.00 96.71           H  
ATOM   2159  C   VAL A 132     -18.368  -0.192  10.192  1.00 96.71           C  
ATOM   2160  CB  VAL A 132     -17.008  -1.864   8.855  1.00 96.71           C  
ATOM   2161  HB  VAL A 132     -17.692  -2.676   9.101  1.00 96.71           H  
ATOM   2162  O   VAL A 132     -18.551   0.966   9.818  1.00 96.71           O  
ATOM   2163  CG1 VAL A 132     -17.472  -1.221   7.542  1.00 96.71           C  
ATOM   2164 HG11 VAL A 132     -17.423  -1.952   6.735  1.00 96.71           H  
ATOM   2165 HG12 VAL A 132     -16.834  -0.373   7.293  1.00 96.71           H  
ATOM   2166 HG13 VAL A 132     -18.505  -0.881   7.626  1.00 96.71           H  
ATOM   2167  CG2 VAL A 132     -15.612  -2.459   8.619  1.00 96.71           C  
ATOM   2168 HG21 VAL A 132     -15.642  -3.155   7.780  1.00 96.71           H  
ATOM   2169 HG22 VAL A 132     -15.276  -3.012   9.496  1.00 96.71           H  
ATOM   2170 HG23 VAL A 132     -14.897  -1.667   8.398  1.00 96.71           H  
ATOM   2171  N   ASN A 133     -19.313  -0.894  10.829  1.00 97.55           N  
ATOM   2172  H   ASN A 133     -19.111  -1.850  11.089  1.00 97.55           H  
ATOM   2173  CA  ASN A 133     -20.639  -0.360  11.136  1.00 97.55           C  
ATOM   2174  HA  ASN A 133     -21.103  -0.025  10.209  1.00 97.55           H  
ATOM   2175  C   ASN A 133     -20.561   0.860  12.067  1.00 97.55           C  
ATOM   2176  CB  ASN A 133     -21.511  -1.470  11.746  1.00 97.55           C  
ATOM   2177  HB2 ASN A 133     -21.543  -2.326  11.071  1.00 97.55           H  
ATOM   2178  HB3 ASN A 133     -21.089  -1.793  12.697  1.00 97.55           H  
ATOM   2179  O   ASN A 133     -21.141   1.902  11.768  1.00 97.55           O  
ATOM   2180  CG  ASN A 133     -22.938  -0.987  11.951  1.00 97.55           C  
ATOM   2181  ND2 ASN A 133     -23.509  -1.176  13.117  1.00 97.55           N  
ATOM   2182 HD21 ASN A 133     -24.450  -0.822  13.214  1.00 97.55           H  
ATOM   2183 HD22 ASN A 133     -23.024  -1.609  13.890  1.00 97.55           H  
ATOM   2184  OD1 ASN A 133     -23.547  -0.418  11.064  1.00 97.55           O  
ATOM   2185  N   PHE A 134     -19.796   0.767  13.160  1.00 98.38           N  
ATOM   2186  H   PHE A 134     -19.330  -0.106  13.366  1.00 98.38           H  
ATOM   2187  CA  PHE A 134     -19.584   1.896  14.064  1.00 98.38           C  
ATOM   2188  HA  PHE A 134     -20.546   2.217  14.465  1.00 98.38           H  
ATOM   2189  C   PHE A 134     -19.000   3.112  13.341  1.00 98.38           C  
ATOM   2190  CB  PHE A 134     -18.693   1.465  15.232  1.00 98.38           C  
ATOM   2191  HB2 PHE A 134     -17.805   0.965  14.844  1.00 98.38           H  
ATOM   2192  HB3 PHE A 134     -19.232   0.745  15.848  1.00 98.38           H  
ATOM   2193  O   PHE A 134     -19.544   4.204  13.471  1.00 98.38           O  
ATOM   2194  CG  PHE A 134     -18.249   2.627  16.096  1.00 98.38           C  
ATOM   2195  CD1 PHE A 134     -17.025   3.263  15.829  1.00 98.38           C  
ATOM   2196  HD1 PHE A 134     -16.407   2.904  15.019  1.00 98.38           H  
ATOM   2197  CD2 PHE A 134     -19.073   3.112  17.126  1.00 98.38           C  
ATOM   2198  HD2 PHE A 134     -20.020   2.639  17.338  1.00 98.38           H  
ATOM   2199  CE1 PHE A 134     -16.608   4.366  16.589  1.00 98.38           C  
ATOM   2200  HE1 PHE A 134     -15.658   4.838  16.385  1.00 98.38           H  
ATOM   2201  CE2 PHE A 134     -18.656   4.218  17.887  1.00 98.38           C  
ATOM   2202  HE2 PHE A 134     -19.271   4.577  18.698  1.00 98.38           H  
ATOM   2203  CZ  PHE A 134     -17.427   4.845  17.622  1.00 98.38           C  
ATOM   2204  HZ  PHE A 134     -17.111   5.687  18.220  1.00 98.38           H  
ATOM   2205  N   LEU A 135     -17.946   2.940  12.538  1.00 97.92           N  
ATOM   2206  H   LEU A 135     -17.553   2.013  12.455  1.00 97.92           H  
ATOM   2207  CA  LEU A 135     -17.301   4.042  11.821  1.00 97.92           C  
ATOM   2208  HA  LEU A 135     -16.993   4.783  12.558  1.00 97.92           H  
ATOM   2209  C   LEU A 135     -18.267   4.720  10.845  1.00 97.92           C  
ATOM   2210  CB  LEU A 135     -16.067   3.492  11.090  1.00 97.92           C  
ATOM   2211  HB2 LEU A 135     -16.393   2.805  10.309  1.00 97.92           H  
ATOM   2212  HB3 LEU A 135     -15.482   2.925  11.814  1.00 97.92           H  
ATOM   2213  O   LEU A 135     -18.315   5.950  10.767  1.00 97.92           O  
ATOM   2214  CG  LEU A 135     -15.147   4.559  10.472  1.00 97.92           C  
ATOM   2215  HG  LEU A 135     -15.718   5.183   9.784  1.00 97.92           H  
ATOM   2216  CD1 LEU A 135     -14.507   5.443  11.543  1.00 97.92           C  
ATOM   2217 HD11 LEU A 135     -13.954   4.830  12.255  1.00 97.92           H  
ATOM   2218 HD12 LEU A 135     -13.817   6.143  11.072  1.00 97.92           H  
ATOM   2219 HD13 LEU A 135     -15.269   6.015  12.072  1.00 97.92           H  
ATOM   2220  CD2 LEU A 135     -14.023   3.877   9.691  1.00 97.92           C  
ATOM   2221 HD21 LEU A 135     -13.439   3.241  10.357  1.00 97.92           H  
ATOM   2222 HD22 LEU A 135     -13.361   4.626   9.256  1.00 97.92           H  
ATOM   2223 HD23 LEU A 135     -14.444   3.269   8.890  1.00 97.92           H  
ATOM   2224  N   TYR A 136     -19.081   3.927  10.145  1.00 97.10           N  
ATOM   2225  H   TYR A 136     -18.990   2.927  10.256  1.00 97.10           H  
ATOM   2226  CA  TYR A 136     -20.128   4.436   9.268  1.00 97.10           C  
ATOM   2227  HA  TYR A 136     -19.668   5.079   8.518  1.00 97.10           H  
ATOM   2228  C   TYR A 136     -21.150   5.288  10.036  1.00 97.10           C  
ATOM   2229  CB  TYR A 136     -20.798   3.263   8.546  1.00 97.10           C  
ATOM   2230  HB2 TYR A 136     -20.068   2.787   7.892  1.00 97.10           H  
ATOM   2231  HB3 TYR A 136     -21.112   2.517   9.276  1.00 97.10           H  
ATOM   2232  O   TYR A 136     -21.396   6.434   9.650  1.00 97.10           O  
ATOM   2233  CG  TYR A 136     -22.001   3.677   7.728  1.00 97.10           C  
ATOM   2234  CD1 TYR A 136     -23.297   3.501   8.250  1.00 97.10           C  
ATOM   2235  HD1 TYR A 136     -23.426   3.048   9.222  1.00 97.10           H  
ATOM   2236  CD2 TYR A 136     -21.823   4.241   6.452  1.00 97.10           C  
ATOM   2237  HD2 TYR A 136     -20.825   4.344   6.051  1.00 97.10           H  
ATOM   2238  CE1 TYR A 136     -24.421   3.886   7.500  1.00 97.10           C  
ATOM   2239  HE1 TYR A 136     -25.410   3.733   7.906  1.00 97.10           H  
ATOM   2240  CE2 TYR A 136     -22.944   4.611   5.687  1.00 97.10           C  
ATOM   2241  HE2 TYR A 136     -22.808   4.964   4.676  1.00 97.10           H  
ATOM   2242  OH  TYR A 136     -25.329   4.809   5.487  1.00 97.10           O  
ATOM   2243  HH  TYR A 136     -26.126   4.435   5.868  1.00 97.10           H  
ATOM   2244  CZ  TYR A 136     -24.243   4.433   6.214  1.00 97.10           C  
ATOM   2245  N   LEU A 137     -21.707   4.773  11.137  1.00 96.96           N  
ATOM   2246  H   LEU A 137     -21.437   3.842  11.422  1.00 96.96           H  
ATOM   2247  CA  LEU A 137     -22.710   5.484  11.939  1.00 96.96           C  
ATOM   2248  HA  LEU A 137     -23.496   5.846  11.276  1.00 96.96           H  
ATOM   2249  C   LEU A 137     -22.122   6.729  12.621  1.00 96.96           C  
ATOM   2250  CB  LEU A 137     -23.333   4.516  12.964  1.00 96.96           C  
ATOM   2251  HB2 LEU A 137     -22.535   4.118  13.591  1.00 96.96           H  
ATOM   2252  HB3 LEU A 137     -24.002   5.084  13.611  1.00 96.96           H  
ATOM   2253  O   LEU A 137     -22.725   7.803  12.562  1.00 96.96           O  
ATOM   2254  CG  LEU A 137     -24.119   3.333  12.362  1.00 96.96           C  
ATOM   2255  HG  LEU A 137     -23.456   2.742  11.730  1.00 96.96           H  
ATOM   2256  CD1 LEU A 137     -24.627   2.435  13.488  1.00 96.96           C  
ATOM   2257 HD11 LEU A 137     -23.779   2.039  14.047  1.00 96.96           H  
ATOM   2258 HD12 LEU A 137     -25.183   1.597  13.067  1.00 96.96           H  
ATOM   2259 HD13 LEU A 137     -25.278   2.995  14.160  1.00 96.96           H  
ATOM   2260  CD2 LEU A 137     -25.313   3.745  11.495  1.00 96.96           C  
ATOM   2261 HD21 LEU A 137     -24.993   4.393  10.679  1.00 96.96           H  
ATOM   2262 HD22 LEU A 137     -25.759   2.848  11.065  1.00 96.96           H  
ATOM   2263 HD23 LEU A 137     -26.072   4.245  12.095  1.00 96.96           H  
ATOM   2264  N   ALA A 138     -20.916   6.623  13.180  1.00 97.76           N  
ATOM   2265  H   ALA A 138     -20.483   5.711  13.204  1.00 97.76           H  
ATOM   2266  CA  ALA A 138     -20.194   7.720  13.819  1.00 97.76           C  
ATOM   2267  HA  ALA A 138     -20.821   8.141  14.605  1.00 97.76           H  
ATOM   2268  C   ALA A 138     -19.868   8.849  12.825  1.00 97.76           C  
ATOM   2269  CB  ALA A 138     -18.931   7.147  14.472  1.00 97.76           C  
ATOM   2270  HB1 ALA A 138     -18.372   7.947  14.956  1.00 97.76           H  
ATOM   2271  HB2 ALA A 138     -19.204   6.406  15.223  1.00 97.76           H  
ATOM   2272  HB3 ALA A 138     -18.297   6.675  13.721  1.00 97.76           H  
ATOM   2273  O   ALA A 138     -20.120  10.018  13.111  1.00 97.76           O  
ATOM   2274  N   SER A 139     -19.418   8.536  11.603  1.00 97.14           N  
ATOM   2275  H   SER A 139     -19.192   7.570  11.411  1.00 97.14           H  
ATOM   2276  CA  SER A 139     -19.142   9.552  10.565  1.00 97.14           C  
ATOM   2277  HA  SER A 139     -18.409  10.254  10.961  1.00 97.14           H  
ATOM   2278  C   SER A 139     -20.381  10.365  10.148  1.00 97.14           C  
ATOM   2279  CB  SER A 139     -18.529   8.884   9.331  1.00 97.14           C  
ATOM   2280  HB2 SER A 139     -18.107   9.654   8.686  1.00 97.14           H  
ATOM   2281  HB3 SER A 139     -17.722   8.219   9.641  1.00 97.14           H  
ATOM   2282  O   SER A 139     -20.277  11.483   9.625  1.00 97.14           O  
ATOM   2283  OG  SER A 139     -19.500   8.164   8.590  1.00 97.14           O  
ATOM   2284  HG  SER A 139     -19.871   7.470   9.141  1.00 97.14           H  
ATOM   2285  N   LYS A 140     -21.574   9.815  10.408  1.00 94.86           N  
ATOM   2286  H   LYS A 140     -21.564   8.902  10.839  1.00 94.86           H  
ATOM   2287  CA  LYS A 140     -22.885  10.405  10.119  1.00 94.86           C  
ATOM   2288  HA  LYS A 140     -22.743  11.326   9.554  1.00 94.86           H  
ATOM   2289  C   LYS A 140     -23.645  10.812  11.384  1.00 94.86           C  
ATOM   2290  CB  LYS A 140     -23.705   9.425   9.264  1.00 94.86           C  
ATOM   2291  HB2 LYS A 140     -24.688   9.856   9.075  1.00 94.86           H  
ATOM   2292  HB3 LYS A 140     -23.844   8.496   9.818  1.00 94.86           H  
ATOM   2293  O   LYS A 140     -24.838  11.084  11.282  1.00 94.86           O  
ATOM   2294  CG  LYS A 140     -23.049   9.114   7.913  1.00 94.86           C  
ATOM   2295  HG2 LYS A 140     -22.829  10.046   7.392  1.00 94.86           H  
ATOM   2296  HG3 LYS A 140     -22.119   8.567   8.067  1.00 94.86           H  
ATOM   2297  CD  LYS A 140     -23.992   8.262   7.058  1.00 94.86           C  
ATOM   2298  HD2 LYS A 140     -24.933   8.796   6.924  1.00 94.86           H  
ATOM   2299  HD3 LYS A 140     -24.188   7.320   7.571  1.00 94.86           H  
ATOM   2300  CE  LYS A 140     -23.354   7.978   5.695  1.00 94.86           C  
ATOM   2301  HE2 LYS A 140     -22.990   8.914   5.273  1.00 94.86           H  
ATOM   2302  HE3 LYS A 140     -22.496   7.324   5.853  1.00 94.86           H  
ATOM   2303  NZ  LYS A 140     -24.324   7.342   4.771  1.00 94.86           N  
ATOM   2304  HZ1 LYS A 140     -24.617   6.449   5.141  1.00 94.86           H  
ATOM   2305  HZ2 LYS A 140     -25.162   7.895   4.660  1.00 94.86           H  
ATOM   2306  HZ3 LYS A 140     -23.917   7.158   3.865  1.00 94.86           H  
ATOM   2307  N   TYR A 141     -22.986  10.883  12.542  1.00 94.07           N  
ATOM   2308  H   TYR A 141     -22.017  10.600  12.553  1.00 94.07           H  
ATOM   2309  CA  TYR A 141     -23.631  11.065  13.848  1.00 94.07           C  
ATOM   2310  HA  TYR A 141     -24.172  10.153  14.101  1.00 94.07           H  
ATOM   2311  C   TYR A 141     -24.641  12.227  13.877  1.00 94.07           C  
ATOM   2312  CB  TYR A 141     -22.538  11.231  14.905  1.00 94.07           C  
ATOM   2313  HB2 TYR A 141     -21.840  10.398  14.829  1.00 94.07           H  
ATOM   2314  HB3 TYR A 141     -21.990  12.154  14.716  1.00 94.07           H  
ATOM   2315  O   TYR A 141     -25.799  12.036  14.232  1.00 94.07           O  
ATOM   2316  CG  TYR A 141     -23.060  11.238  16.318  1.00 94.07           C  
ATOM   2317  CD1 TYR A 141     -23.178  12.453  17.017  1.00 94.07           C  
ATOM   2318  HD1 TYR A 141     -22.885  13.388  16.562  1.00 94.07           H  
ATOM   2319  CD2 TYR A 141     -23.423  10.024  16.935  1.00 94.07           C  
ATOM   2320  HD2 TYR A 141     -23.332   9.088  16.404  1.00 94.07           H  
ATOM   2321  CE1 TYR A 141     -23.684  12.457  18.327  1.00 94.07           C  
ATOM   2322  HE1 TYR A 141     -23.790  13.378  18.880  1.00 94.07           H  
ATOM   2323  CE2 TYR A 141     -23.880  10.024  18.267  1.00 94.07           C  
ATOM   2324  HE2 TYR A 141     -24.131   9.109  18.781  1.00 94.07           H  
ATOM   2325  OH  TYR A 141     -24.458  11.270  20.232  1.00 94.07           O  
ATOM   2326  HH  TYR A 141     -23.878  10.732  20.777  1.00 94.07           H  
ATOM   2327  CZ  TYR A 141     -24.026  11.245  18.953  1.00 94.07           C  
ATOM   2328  N   GLU A 142     -24.252  13.395  13.363  1.00 88.87           N  
ATOM   2329  H   GLU A 142     -23.271  13.497  13.146  1.00 88.87           H  
ATOM   2330  CA  GLU A 142     -25.081  14.614  13.348  1.00 88.87           C  
ATOM   2331  HA  GLU A 142     -25.734  14.630  14.221  1.00 88.87           H  
ATOM   2332  C   GLU A 142     -25.965  14.760  12.098  1.00 88.87           C  
ATOM   2333  CB  GLU A 142     -24.151  15.826  13.409  1.00 88.87           C  
ATOM   2334  HB2 GLU A 142     -24.741  16.743  13.388  1.00 88.87           H  
ATOM   2335  HB3 GLU A 142     -23.542  15.790  12.506  1.00 88.87           H  
ATOM   2336  O   GLU A 142     -26.770  15.688  12.005  1.00 88.87           O  
ATOM   2337  CG  GLU A 142     -23.251  15.858  14.654  1.00 88.87           C  
ATOM   2338  HG2 GLU A 142     -22.778  14.885  14.792  1.00 88.87           H  
ATOM   2339  HG3 GLU A 142     -23.865  16.069  15.529  1.00 88.87           H  
ATOM   2340  CD  GLU A 142     -22.130  16.891  14.522  1.00 88.87           C  
ATOM   2341  OE1 GLU A 142     -21.476  17.152  15.547  1.00 88.87           O  
ATOM   2342  OE2 GLU A 142     -21.856  17.309  13.366  1.00 88.87           O  
ATOM   2343  N   LYS A 143     -25.804  13.885  11.095  1.00 86.19           N  
ATOM   2344  H   LYS A 143     -25.267  13.050  11.284  1.00 86.19           H  
ATOM   2345  CA  LYS A 143     -26.645  13.927   9.895  1.00 86.19           C  
ATOM   2346  HA  LYS A 143     -26.773  14.965   9.586  1.00 86.19           H  
ATOM   2347  C   LYS A 143     -28.016  13.381  10.259  1.00 86.19           C  
ATOM   2348  CB  LYS A 143     -26.039  13.137   8.727  1.00 86.19           C  
ATOM   2349  HB2 LYS A 143     -25.807  12.121   9.047  1.00 86.19           H  
ATOM   2350  HB3 LYS A 143     -26.788  13.079   7.937  1.00 86.19           H  
ATOM   2351  O   LYS A 143     -28.125  12.193  10.547  1.00 86.19           O  
ATOM   2352  CG  LYS A 143     -24.781  13.805   8.161  1.00 86.19           C  
ATOM   2353  HG2 LYS A 143     -25.000  14.848   7.931  1.00 86.19           H  
ATOM   2354  HG3 LYS A 143     -23.983  13.765   8.902  1.00 86.19           H  
ATOM   2355  CD  LYS A 143     -24.329  13.093   6.879  1.00 86.19           C  
ATOM   2356  HD2 LYS A 143     -24.123  12.047   7.107  1.00 86.19           H  
ATOM   2357  HD3 LYS A 143     -25.129  13.150   6.141  1.00 86.19           H  
ATOM   2358  CE  LYS A 143     -23.069  13.772   6.334  1.00 86.19           C  
ATOM   2359  HE2 LYS A 143     -22.293  13.719   7.098  1.00 86.19           H  
ATOM   2360  HE3 LYS A 143     -23.295  14.824   6.161  1.00 86.19           H  
ATOM   2361  NZ  LYS A 143     -22.594  13.139   5.078  1.00 86.19           N  
ATOM   2362  HZ1 LYS A 143     -22.338  12.176   5.243  1.00 86.19           H  
ATOM   2363  HZ2 LYS A 143     -21.779  13.622   4.727  1.00 86.19           H  
ATOM   2364  HZ3 LYS A 143     -23.312  13.181   4.370  1.00 86.19           H  
ATOM   2365  N   LYS A 144     -29.022  14.255  10.214  1.00 82.78           N  
ATOM   2366  H   LYS A 144     -28.794  15.222  10.031  1.00 82.78           H  
ATOM   2367  CA  LYS A 144     -30.431  13.894  10.369  1.00 82.78           C  
ATOM   2368  HA  LYS A 144     -30.523  13.151  11.161  1.00 82.78           H  
ATOM   2369  C   LYS A 144     -30.941  13.248   9.080  1.00 82.78           C  
ATOM   2370  CB  LYS A 144     -31.270  15.133  10.738  1.00 82.78           C  
ATOM   2371  HB2 LYS A 144     -32.308  14.818  10.842  1.00 82.78           H  
ATOM   2372  HB3 LYS A 144     -31.214  15.862   9.930  1.00 82.78           H  
ATOM   2373  O   LYS A 144     -30.785  13.828   8.004  1.00 82.78           O  
ATOM   2374  CG  LYS A 144     -30.820  15.797  12.051  1.00 82.78           C  
ATOM   2375  HG2 LYS A 144     -29.816  16.203  11.931  1.00 82.78           H  
ATOM   2376  HG3 LYS A 144     -30.802  15.046  12.841  1.00 82.78           H  
ATOM   2377  CD  LYS A 144     -31.773  16.931  12.460  1.00 82.78           C  
ATOM   2378  HD2 LYS A 144     -32.774  16.518  12.590  1.00 82.78           H  
ATOM   2379  HD3 LYS A 144     -31.796  17.685  11.673  1.00 82.78           H  
ATOM   2380  CE  LYS A 144     -31.301  17.563  13.775  1.00 82.78           C  
ATOM   2381  HE2 LYS A 144     -31.191  16.771  14.516  1.00 82.78           H  
ATOM   2382  HE3 LYS A 144     -30.316  18.001  13.617  1.00 82.78           H  
ATOM   2383  NZ  LYS A 144     -32.251  18.590  14.274  1.00 82.78           N  
ATOM   2384  HZ1 LYS A 144     -32.377  19.327  13.595  1.00 82.78           H  
ATOM   2385  HZ2 LYS A 144     -31.909  18.996  15.133  1.00 82.78           H  
ATOM   2386  HZ3 LYS A 144     -33.149  18.170  14.469  1.00 82.78           H  
ATOM   2387  N   GLY A 145     -31.557  12.081   9.190  1.00 80.29           N  
ATOM   2388  H   GLY A 145     -31.470  11.578  10.061  1.00 80.29           H  
ATOM   2389  CA  GLY A 145     -32.242  11.396   8.103  1.00 80.29           C  
ATOM   2390  HA2 GLY A 145     -33.063  12.017   7.747  1.00 80.29           H  
ATOM   2391  HA3 GLY A 145     -31.547  11.234   7.279  1.00 80.29           H  
ATOM   2392  C   GLY A 145     -32.781  10.037   8.544  1.00 80.29           C  
ATOM   2393  O   GLY A 145     -32.018   9.154   8.914  1.00 80.29           O  
ATOM   2394  N   GLY A 146     -34.094   9.848   8.431  1.00 81.01           N  
ATOM   2395  H   GLY A 146     -34.678  10.643   8.215  1.00 81.01           H  
ATOM   2396  CA  GLY A 146     -34.780   8.632   8.871  1.00 81.01           C  
ATOM   2397  HA2 GLY A 146     -34.071   7.929   9.310  1.00 81.01           H  
ATOM   2398  HA3 GLY A 146     -35.254   8.149   8.017  1.00 81.01           H  
ATOM   2399  C   GLY A 146     -35.849   8.930   9.917  1.00 81.01           C  
ATOM   2400  O   GLY A 146     -36.183  10.092  10.162  1.00 81.01           O  
ATOM   2401  N   SER A 147     -36.418   7.877  10.505  1.00 90.15           N  
ATOM   2402  H   SER A 147     -36.051   6.951  10.337  1.00 90.15           H  
ATOM   2403  CA  SER A 147     -37.355   8.026  11.618  1.00 90.15           C  
ATOM   2404  HA  SER A 147     -38.071   8.797  11.338  1.00 90.15           H  
ATOM   2405  C   SER A 147     -36.616   8.462  12.895  1.00 90.15           C  
ATOM   2406  CB  SER A 147     -38.143   6.732  11.861  1.00 90.15           C  
ATOM   2407  HB2 SER A 147     -38.881   6.903  12.644  1.00 90.15           H  
ATOM   2408  HB3 SER A 147     -38.663   6.444  10.947  1.00 90.15           H  
ATOM   2409  O   SER A 147     -35.442   8.121  13.065  1.00 90.15           O  
ATOM   2410  OG  SER A 147     -37.280   5.690  12.260  1.00 90.15           O  
ATOM   2411  HG  SER A 147     -37.797   4.961  12.609  1.00 90.15           H  
ATOM   2412  N   PRO A 148     -37.288   9.176  13.820  1.00 89.97           N  
ATOM   2413  CA  PRO A 148     -36.705   9.545  15.113  1.00 89.97           C  
ATOM   2414  HA  PRO A 148     -35.895  10.255  14.945  1.00 89.97           H  
ATOM   2415  C   PRO A 148     -36.150   8.347  15.896  1.00 89.97           C  
ATOM   2416  CB  PRO A 148     -37.838  10.235  15.880  1.00 89.97           C  
ATOM   2417  HB2 PRO A 148     -37.457  11.011  16.545  1.00 89.97           H  
ATOM   2418  HB3 PRO A 148     -38.413   9.503  16.447  1.00 89.97           H  
ATOM   2419  O   PRO A 148     -35.074   8.441  16.473  1.00 89.97           O  
ATOM   2420  CG  PRO A 148     -38.714  10.816  14.772  1.00 89.97           C  
ATOM   2421  HG2 PRO A 148     -38.285  11.755  14.422  1.00 89.97           H  
ATOM   2422  HG3 PRO A 148     -39.742  10.960  15.102  1.00 89.97           H  
ATOM   2423  CD  PRO A 148     -38.613   9.764  13.672  1.00 89.97           C  
ATOM   2424  HD2 PRO A 148     -39.372   8.997  13.824  1.00 89.97           H  
ATOM   2425  HD3 PRO A 148     -38.740  10.243  12.702  1.00 89.97           H  
ATOM   2426  N   GLU A 149     -36.840   7.206  15.843  1.00 91.77           N  
ATOM   2427  H   GLU A 149     -37.736   7.203  15.377  1.00 91.77           H  
ATOM   2428  CA  GLU A 149     -36.420   5.959  16.492  1.00 91.77           C  
ATOM   2429  HA  GLU A 149     -36.300   6.126  17.562  1.00 91.77           H  
ATOM   2430  C   GLU A 149     -35.082   5.433  15.945  1.00 91.77           C  
ATOM   2431  CB  GLU A 149     -37.538   4.931  16.268  1.00 91.77           C  
ATOM   2432  HB2 GLU A 149     -37.616   4.734  15.199  1.00 91.77           H  
ATOM   2433  HB3 GLU A 149     -38.481   5.359  16.608  1.00 91.77           H  
ATOM   2434  O   GLU A 149     -34.200   5.053  16.713  1.00 91.77           O  
ATOM   2435  CG  GLU A 149     -37.300   3.613  17.015  1.00 91.77           C  
ATOM   2436  HG2 GLU A 149     -37.301   3.811  18.087  1.00 91.77           H  
ATOM   2437  HG3 GLU A 149     -36.318   3.224  16.744  1.00 91.77           H  
ATOM   2438  CD  GLU A 149     -38.348   2.540  16.687  1.00 91.77           C  
ATOM   2439  OE1 GLU A 149     -38.161   1.408  17.186  1.00 91.77           O  
ATOM   2440  OE2 GLU A 149     -39.281   2.835  15.902  1.00 91.77           O  
ATOM   2441  N   LEU A 150     -34.885   5.452  14.620  1.00 91.11           N  
ATOM   2442  H   LEU A 150     -35.610   5.830  14.027  1.00 91.11           H  
ATOM   2443  CA  LEU A 150     -33.623   5.020  14.009  1.00 91.11           C  
ATOM   2444  HA  LEU A 150     -33.356   4.040  14.406  1.00 91.11           H  
ATOM   2445  C   LEU A 150     -32.465   5.959  14.365  1.00 91.11           C  
ATOM   2446  CB  LEU A 150     -33.785   4.936  12.481  1.00 91.11           C  
ATOM   2447  HB2 LEU A 150     -34.232   5.866  12.129  1.00 91.11           H  
ATOM   2448  HB3 LEU A 150     -32.795   4.857  12.032  1.00 91.11           H  
ATOM   2449  O   LEU A 150     -31.330   5.508  14.529  1.00 91.11           O  
ATOM   2450  CG  LEU A 150     -34.629   3.747  11.989  1.00 91.11           C  
ATOM   2451  HG  LEU A 150     -35.598   3.743  12.487  1.00 91.11           H  
ATOM   2452  CD1 LEU A 150     -34.849   3.884  10.479  1.00 91.11           C  
ATOM   2453 HD11 LEU A 150     -33.891   3.875   9.959  1.00 91.11           H  
ATOM   2454 HD12 LEU A 150     -35.463   3.055  10.127  1.00 91.11           H  
ATOM   2455 HD13 LEU A 150     -35.372   4.817  10.273  1.00 91.11           H  
ATOM   2456  CD2 LEU A 150     -33.950   2.402  12.247  1.00 91.11           C  
ATOM   2457 HD21 LEU A 150     -34.550   1.597  11.822  1.00 91.11           H  
ATOM   2458 HD22 LEU A 150     -33.871   2.221  13.319  1.00 91.11           H  
ATOM   2459 HD23 LEU A 150     -32.952   2.386  11.807  1.00 91.11           H  
ATOM   2460  N   GLU A 151     -32.737   7.258  14.495  1.00 92.59           N  
ATOM   2461  H   GLU A 151     -33.690   7.564  14.362  1.00 92.59           H  
ATOM   2462  CA  GLU A 151     -31.737   8.233  14.939  1.00 92.59           C  
ATOM   2463  HA  GLU A 151     -30.826   8.095  14.356  1.00 92.59           H  
ATOM   2464  C   GLU A 151     -31.345   8.023  16.402  1.00 92.59           C  
ATOM   2465  CB  GLU A 151     -32.252   9.663  14.723  1.00 92.59           C  
ATOM   2466  HB2 GLU A 151     -33.249   9.759  15.154  1.00 92.59           H  
ATOM   2467  HB3 GLU A 151     -31.600  10.365  15.243  1.00 92.59           H  
ATOM   2468  O   GLU A 151     -30.155   8.046  16.721  1.00 92.59           O  
ATOM   2469  CG  GLU A 151     -32.317  10.058  13.242  1.00 92.59           C  
ATOM   2470  HG2 GLU A 151     -32.914   9.329  12.694  1.00 92.59           H  
ATOM   2471  HG3 GLU A 151     -32.830  11.017  13.175  1.00 92.59           H  
ATOM   2472  CD  GLU A 151     -30.941  10.201  12.570  1.00 92.59           C  
ATOM   2473  OE1 GLU A 151     -30.923  10.531  11.368  1.00 92.59           O  
ATOM   2474  OE2 GLU A 151     -29.876  10.076  13.223  1.00 92.59           O  
ATOM   2475  N   GLU A 152     -32.313   7.753  17.278  1.00 92.86           N  
ATOM   2476  H   GLU A 152     -33.274   7.767  16.967  1.00 92.86           H  
ATOM   2477  CA  GLU A 152     -32.061   7.433  18.684  1.00 92.86           C  
ATOM   2478  HA  GLU A 152     -31.483   8.241  19.133  1.00 92.86           H  
ATOM   2479  C   GLU A 152     -31.238   6.144  18.824  1.00 92.86           C  
ATOM   2480  CB  GLU A 152     -33.404   7.342  19.420  1.00 92.86           C  
ATOM   2481  HB2 GLU A 152     -33.953   8.267  19.247  1.00 92.86           H  
ATOM   2482  HB3 GLU A 152     -33.982   6.511  19.016  1.00 92.86           H  
ATOM   2483  O   GLU A 152     -30.220   6.133  19.516  1.00 92.86           O  
ATOM   2484  CG  GLU A 152     -33.221   7.152  20.932  1.00 92.86           C  
ATOM   2485  HG2 GLU A 152     -32.583   7.954  21.306  1.00 92.86           H  
ATOM   2486  HG3 GLU A 152     -32.714   6.205  21.113  1.00 92.86           H  
ATOM   2487  CD  GLU A 152     -34.548   7.160  21.707  1.00 92.86           C  
ATOM   2488  OE1 GLU A 152     -34.469   7.176  22.956  1.00 92.86           O  
ATOM   2489  OE2 GLU A 152     -35.622   7.153  21.062  1.00 92.86           O  
ATOM   2490  N   GLN A 153     -31.595   5.084  18.090  1.00 93.51           N  
ATOM   2491  H   GLN A 153     -32.454   5.141  17.563  1.00 93.51           H  
ATOM   2492  CA  GLN A 153     -30.831   3.830  18.067  1.00 93.51           C  
ATOM   2493  HA  GLN A 153     -30.763   3.439  19.082  1.00 93.51           H  
ATOM   2494  C   GLN A 153     -29.397   4.035  17.556  1.00 93.51           C  
ATOM   2495  CB  GLN A 153     -31.547   2.800  17.183  1.00 93.51           C  
ATOM   2496  HB2 GLN A 153     -31.785   3.256  16.222  1.00 93.51           H  
ATOM   2497  HB3 GLN A 153     -30.871   1.964  17.005  1.00 93.51           H  
ATOM   2498  O   GLN A 153     -28.445   3.504  18.135  1.00 93.51           O  
ATOM   2499  CG  GLN A 153     -32.831   2.245  17.818  1.00 93.51           C  
ATOM   2500  HG2 GLN A 153     -33.504   3.061  18.082  1.00 93.51           H  
ATOM   2501  HG3 GLN A 153     -32.579   1.714  18.735  1.00 93.51           H  
ATOM   2502  CD  GLN A 153     -33.570   1.282  16.890  1.00 93.51           C  
ATOM   2503  NE2 GLN A 153     -34.782   0.897  17.227  1.00 93.51           N  
ATOM   2504 HE21 GLN A 153     -35.277   1.334  17.991  1.00 93.51           H  
ATOM   2505 HE22 GLN A 153     -35.306   0.348  16.561  1.00 93.51           H  
ATOM   2506  OE1 GLN A 153     -33.070   0.847  15.861  1.00 93.51           O  
ATOM   2507  N   LYS A 154     -29.218   4.833  16.493  1.00 94.41           N  
ATOM   2508  H   LYS A 154     -30.042   5.214  16.052  1.00 94.41           H  
ATOM   2509  CA  LYS A 154     -27.896   5.202  15.964  1.00 94.41           C  
ATOM   2510  HA  LYS A 154     -27.356   4.293  15.699  1.00 94.41           H  
ATOM   2511  C   LYS A 154     -27.065   5.931  17.015  1.00 94.41           C  
ATOM   2512  CB  LYS A 154     -28.082   6.076  14.714  1.00 94.41           C  
ATOM   2513  HB2 LYS A 154     -28.645   5.512  13.970  1.00 94.41           H  
ATOM   2514  HB3 LYS A 154     -28.667   6.957  14.979  1.00 94.41           H  
ATOM   2515  O   LYS A 154     -25.895   5.592  17.202  1.00 94.41           O  
ATOM   2516  CG  LYS A 154     -26.757   6.539  14.085  1.00 94.41           C  
ATOM   2517  HG2 LYS A 154     -26.106   6.981  14.840  1.00 94.41           H  
ATOM   2518  HG3 LYS A 154     -26.244   5.665  13.684  1.00 94.41           H  
ATOM   2519  CD  LYS A 154     -27.003   7.562  12.960  1.00 94.41           C  
ATOM   2520  HD2 LYS A 154     -28.064   7.590  12.712  1.00 94.41           H  
ATOM   2521  HD3 LYS A 154     -26.446   7.269  12.070  1.00 94.41           H  
ATOM   2522  CE  LYS A 154     -26.537   8.948  13.413  1.00 94.41           C  
ATOM   2523  HE2 LYS A 154     -26.767   9.051  14.473  1.00 94.41           H  
ATOM   2524  HE3 LYS A 154     -25.456   9.010  13.287  1.00 94.41           H  
ATOM   2525  NZ  LYS A 154     -27.217  10.051  12.693  1.00 94.41           N  
ATOM   2526  HZ1 LYS A 154     -27.033  10.091  11.701  1.00 94.41           H  
ATOM   2527  HZ2 LYS A 154     -28.218   9.991  12.811  1.00 94.41           H  
ATOM   2528  HZ3 LYS A 154     -26.970  10.941  13.102  1.00 94.41           H  
ATOM   2529  N   GLN A 155     -27.646   6.937  17.668  1.00 94.99           N  
ATOM   2530  H   GLN A 155     -28.614   7.145  17.472  1.00 94.99           H  
ATOM   2531  CA  GLN A 155     -26.963   7.720  18.693  1.00 94.99           C  
ATOM   2532  HA  GLN A 155     -26.039   8.118  18.273  1.00 94.99           H  
ATOM   2533  C   GLN A 155     -26.569   6.831  19.868  1.00 94.99           C  
ATOM   2534  CB  GLN A 155     -27.836   8.896  19.146  1.00 94.99           C  
ATOM   2535  HB2 GLN A 155     -28.850   8.547  19.340  1.00 94.99           H  
ATOM   2536  HB3 GLN A 155     -27.429   9.307  20.070  1.00 94.99           H  
ATOM   2537  O   GLN A 155     -25.388   6.773  20.197  1.00 94.99           O  
ATOM   2538  CG  GLN A 155     -27.858  10.012  18.092  1.00 94.99           C  
ATOM   2539  HG2 GLN A 155     -26.847  10.396  17.959  1.00 94.99           H  
ATOM   2540  HG3 GLN A 155     -28.196   9.617  17.134  1.00 94.99           H  
ATOM   2541  CD  GLN A 155     -28.765  11.176  18.475  1.00 94.99           C  
ATOM   2542  NE2 GLN A 155     -28.854  12.192  17.646  1.00 94.99           N  
ATOM   2543 HE21 GLN A 155     -29.500  12.910  17.941  1.00 94.99           H  
ATOM   2544 HE22 GLN A 155     -28.371  12.170  16.759  1.00 94.99           H  
ATOM   2545  OE1 GLN A 155     -29.403  11.226  19.510  1.00 94.99           O  
ATOM   2546  N   LEU A 156     -27.508   6.054  20.412  1.00 96.52           N  
ATOM   2547  H   LEU A 156     -28.459   6.140  20.081  1.00 96.52           H  
ATOM   2548  CA  LEU A 156     -27.252   5.120  21.506  1.00 96.52           C  
ATOM   2549  HA  LEU A 156     -26.948   5.699  22.378  1.00 96.52           H  
ATOM   2550  C   LEU A 156     -26.114   4.145  21.172  1.00 96.52           C  
ATOM   2551  CB  LEU A 156     -28.561   4.375  21.820  1.00 96.52           C  
ATOM   2552  HB2 LEU A 156     -28.866   3.814  20.937  1.00 96.52           H  
ATOM   2553  HB3 LEU A 156     -29.341   5.107  22.031  1.00 96.52           H  
ATOM   2554  O   LEU A 156     -25.196   3.970  21.973  1.00 96.52           O  
ATOM   2555  CG  LEU A 156     -28.460   3.406  23.010  1.00 96.52           C  
ATOM   2556  HG  LEU A 156     -27.677   2.671  22.820  1.00 96.52           H  
ATOM   2557  CD1 LEU A 156     -28.148   4.139  24.318  1.00 96.52           C  
ATOM   2558 HD11 LEU A 156     -28.864   4.946  24.468  1.00 96.52           H  
ATOM   2559 HD12 LEU A 156     -28.219   3.447  25.157  1.00 96.52           H  
ATOM   2560 HD13 LEU A 156     -27.138   4.549  24.287  1.00 96.52           H  
ATOM   2561  CD2 LEU A 156     -29.780   2.656  23.175  1.00 96.52           C  
ATOM   2562 HD21 LEU A 156     -29.708   1.949  24.002  1.00 96.52           H  
ATOM   2563 HD22 LEU A 156     -30.586   3.361  23.374  1.00 96.52           H  
ATOM   2564 HD23 LEU A 156     -30.008   2.107  22.261  1.00 96.52           H  
ATOM   2565  N   PHE A 157     -26.129   3.556  19.972  1.00 97.62           N  
ATOM   2566  H   PHE A 157     -26.923   3.714  19.367  1.00 97.62           H  
ATOM   2567  CA  PHE A 157     -25.080   2.638  19.534  1.00 97.62           C  
ATOM   2568  HA  PHE A 157     -25.009   1.830  20.262  1.00 97.62           H  
ATOM   2569  C   PHE A 157     -23.705   3.315  19.465  1.00 97.62           C  
ATOM   2570  CB  PHE A 157     -25.453   2.036  18.174  1.00 97.62           C  
ATOM   2571  HB2 PHE A 157     -26.418   1.537  18.264  1.00 97.62           H  
ATOM   2572  HB3 PHE A 157     -25.564   2.836  17.441  1.00 97.62           H  
ATOM   2573  O   PHE A 157     -22.720   2.746  19.937  1.00 97.62           O  
ATOM   2574  CG  PHE A 157     -24.431   1.035  17.669  1.00 97.62           C  
ATOM   2575  CD1 PHE A 157     -23.384   1.449  16.824  1.00 97.62           C  
ATOM   2576  HD1 PHE A 157     -23.319   2.481  16.515  1.00 97.62           H  
ATOM   2577  CD2 PHE A 157     -24.498  -0.305  18.090  1.00 97.62           C  
ATOM   2578  HD2 PHE A 157     -25.290  -0.622  18.752  1.00 97.62           H  
ATOM   2579  CE1 PHE A 157     -22.414   0.523  16.400  1.00 97.62           C  
ATOM   2580  HE1 PHE A 157     -21.605   0.843  15.760  1.00 97.62           H  
ATOM   2581  CE2 PHE A 157     -23.524  -1.229  17.671  1.00 97.62           C  
ATOM   2582  HE2 PHE A 157     -23.569  -2.250  18.019  1.00 97.62           H  
ATOM   2583  CZ  PHE A 157     -22.479  -0.814  16.827  1.00 97.62           C  
ATOM   2584  HZ  PHE A 157     -21.716  -1.517  16.527  1.00 97.62           H  
ATOM   2585  N   VAL A 158     -23.614   4.519  18.890  1.00 97.72           N  
ATOM   2586  H   VAL A 158     -24.460   4.957  18.556  1.00 97.72           H  
ATOM   2587  CA  VAL A 158     -22.341   5.252  18.791  1.00 97.72           C  
ATOM   2588  HA  VAL A 158     -21.590   4.582  18.372  1.00 97.72           H  
ATOM   2589  C   VAL A 158     -21.832   5.662  20.175  1.00 97.72           C  
ATOM   2590  CB  VAL A 158     -22.475   6.463  17.847  1.00 97.72           C  
ATOM   2591  HB  VAL A 158     -23.350   7.047  18.133  1.00 97.72           H  
ATOM   2592  O   VAL A 158     -20.644   5.510  20.454  1.00 97.72           O  
ATOM   2593  CG1 VAL A 158     -21.240   7.374  17.882  1.00 97.72           C  
ATOM   2594 HG11 VAL A 158     -21.308   8.143  17.113  1.00 97.72           H  
ATOM   2595 HG12 VAL A 158     -21.178   7.874  18.849  1.00 97.72           H  
ATOM   2596 HG13 VAL A 158     -20.336   6.785  17.719  1.00 97.72           H  
ATOM   2597  CG2 VAL A 158     -22.648   5.996  16.393  1.00 97.72           C  
ATOM   2598 HG21 VAL A 158     -21.757   5.461  16.065  1.00 97.72           H  
ATOM   2599 HG22 VAL A 158     -22.818   6.855  15.744  1.00 97.72           H  
ATOM   2600 HG23 VAL A 158     -23.508   5.331  16.313  1.00 97.72           H  
ATOM   2601  N   GLU A 159     -22.712   6.119  21.062  1.00 97.07           N  
ATOM   2602  H   GLU A 159     -23.678   6.213  20.784  1.00 97.07           H  
ATOM   2603  CA  GLU A 159     -22.355   6.512  22.428  1.00 97.07           C  
ATOM   2604  HA  GLU A 159     -21.560   7.256  22.393  1.00 97.07           H  
ATOM   2605  C   GLU A 159     -21.795   5.344  23.246  1.00 97.07           C  
ATOM   2606  CB  GLU A 159     -23.589   7.121  23.117  1.00 97.07           C  
ATOM   2607  HB2 GLU A 159     -23.393   7.216  24.185  1.00 97.07           H  
ATOM   2608  HB3 GLU A 159     -24.438   6.447  23.000  1.00 97.07           H  
ATOM   2609  O   GLU A 159     -20.726   5.458  23.848  1.00 97.07           O  
ATOM   2610  CG  GLU A 159     -23.970   8.501  22.553  1.00 97.07           C  
ATOM   2611  HG2 GLU A 159     -24.803   8.906  23.128  1.00 97.07           H  
ATOM   2612  HG3 GLU A 159     -24.289   8.407  21.515  1.00 97.07           H  
ATOM   2613  CD  GLU A 159     -22.803   9.472  22.596  1.00 97.07           C  
ATOM   2614  OE1 GLU A 159     -22.564  10.208  21.615  1.00 97.07           O  
ATOM   2615  OE2 GLU A 159     -22.036   9.455  23.572  1.00 97.07           O  
ATOM   2616  N   GLN A 160     -22.451   4.184  23.193  1.00 97.91           N  
ATOM   2617  H   GLN A 160     -23.319   4.147  22.677  1.00 97.91           H  
ATOM   2618  CA  GLN A 160     -22.010   2.978  23.900  1.00 97.91           C  
ATOM   2619  HA  GLN A 160     -21.895   3.207  24.960  1.00 97.91           H  
ATOM   2620  C   GLN A 160     -20.654   2.445  23.407  1.00 97.91           C  
ATOM   2621  CB  GLN A 160     -23.088   1.901  23.733  1.00 97.91           C  
ATOM   2622  HB2 GLN A 160     -23.363   1.833  22.681  1.00 97.91           H  
ATOM   2623  HB3 GLN A 160     -22.684   0.938  24.045  1.00 97.91           H  
ATOM   2624  O   GLN A 160     -19.932   1.782  24.154  1.00 97.91           O  
ATOM   2625  CG  GLN A 160     -24.335   2.196  24.581  1.00 97.91           C  
ATOM   2626  HG2 GLN A 160     -24.719   3.192  24.363  1.00 97.91           H  
ATOM   2627  HG3 GLN A 160     -24.059   2.169  25.635  1.00 97.91           H  
ATOM   2628  CD  GLN A 160     -25.451   1.184  24.344  1.00 97.91           C  
ATOM   2629  NE2 GLN A 160     -26.480   1.194  25.161  1.00 97.91           N  
ATOM   2630 HE21 GLN A 160     -27.204   0.517  24.968  1.00 97.91           H  
ATOM   2631 HE22 GLN A 160     -26.553   1.888  25.892  1.00 97.91           H  
ATOM   2632  OE1 GLN A 160     -25.424   0.360  23.443  1.00 97.91           O  
ATOM   2633  N   HIS A 161     -20.282   2.741  22.160  1.00 98.07           N  
ATOM   2634  H   HIS A 161     -20.913   3.296  21.601  1.00 98.07           H  
ATOM   2635  CA  HIS A 161     -19.105   2.165  21.511  1.00 98.07           C  
ATOM   2636  HA  HIS A 161     -18.624   1.477  22.207  1.00 98.07           H  
ATOM   2637  C   HIS A 161     -18.019   3.192  21.167  1.00 98.07           C  
ATOM   2638  CB  HIS A 161     -19.541   1.310  20.315  1.00 98.07           C  
ATOM   2639  HB2 HIS A 161     -20.054   1.946  19.594  1.00 98.07           H  
ATOM   2640  HB3 HIS A 161     -18.660   0.888  19.832  1.00 98.07           H  
ATOM   2641  O   HIS A 161     -17.147   2.893  20.358  1.00 98.07           O  
ATOM   2642  CG  HIS A 161     -20.453   0.174  20.701  1.00 98.07           C  
ATOM   2643  CD2 HIS A 161     -20.087  -1.054  21.175  1.00 98.07           C  
ATOM   2644  HD2 HIS A 161     -19.073  -1.386  21.344  1.00 98.07           H  
ATOM   2645  ND1 HIS A 161     -21.823   0.205  20.683  1.00 98.07           N  
ATOM   2646  HD1 HIS A 161     -22.381   1.009  20.431  1.00 98.07           H  
ATOM   2647  CE1 HIS A 161     -22.280  -0.972  21.137  1.00 98.07           C  
ATOM   2648  HE1 HIS A 161     -23.322  -1.221  21.271  1.00 98.07           H  
ATOM   2649  NE2 HIS A 161     -21.251  -1.788  21.428  1.00 98.07           N  
ATOM   2650  N   ARG A 162     -18.003   4.379  21.795  1.00 96.71           N  
ATOM   2651  H   ARG A 162     -18.785   4.602  22.394  1.00 96.71           H  
ATOM   2652  CA  ARG A 162     -16.984   5.425  21.538  1.00 96.71           C  
ATOM   2653  HA  ARG A 162     -17.122   5.804  20.525  1.00 96.71           H  
ATOM   2654  C   ARG A 162     -15.537   4.918  21.595  1.00 96.71           C  
ATOM   2655  CB  ARG A 162     -17.158   6.588  22.525  1.00 96.71           C  
ATOM   2656  HB2 ARG A 162     -17.271   6.196  23.536  1.00 96.71           H  
ATOM   2657  HB3 ARG A 162     -16.256   7.200  22.500  1.00 96.71           H  
ATOM   2658  O   ARG A 162     -14.727   5.315  20.764  1.00 96.71           O  
ATOM   2659  CG  ARG A 162     -18.350   7.492  22.185  1.00 96.71           C  
ATOM   2660  HG2 ARG A 162     -19.279   6.926  22.249  1.00 96.71           H  
ATOM   2661  HG3 ARG A 162     -18.236   7.882  21.173  1.00 96.71           H  
ATOM   2662  CD  ARG A 162     -18.386   8.659  23.178  1.00 96.71           C  
ATOM   2663  HD2 ARG A 162     -17.417   9.157  23.158  1.00 96.71           H  
ATOM   2664  HD3 ARG A 162     -18.553   8.263  24.179  1.00 96.71           H  
ATOM   2665  NE  ARG A 162     -19.450   9.627  22.864  1.00 96.71           N  
ATOM   2666  HE  ARG A 162     -20.390   9.271  22.763  1.00 96.71           H  
ATOM   2667  NH1 ARG A 162     -18.452  11.538  23.652  1.00 96.71           N  
ATOM   2668 HH11 ARG A 162     -17.667  10.989  23.972  1.00 96.71           H  
ATOM   2669 HH12 ARG A 162     -18.500  12.528  23.849  1.00 96.71           H  
ATOM   2670  NH2 ARG A 162     -20.493  11.642  22.780  1.00 96.71           N  
ATOM   2671 HH21 ARG A 162     -21.308  11.124  22.483  1.00 96.71           H  
ATOM   2672 HH22 ARG A 162     -20.610  12.587  23.118  1.00 96.71           H  
ATOM   2673  CZ  ARG A 162     -19.459  10.925  23.097  1.00 96.71           C  
ATOM   2674  N   HIS A 163     -15.242   3.988  22.504  1.00 96.43           N  
ATOM   2675  H   HIS A 163     -15.974   3.722  23.146  1.00 96.43           H  
ATOM   2676  CA  HIS A 163     -13.930   3.341  22.651  1.00 96.43           C  
ATOM   2677  HA  HIS A 163     -13.182   4.108  22.851  1.00 96.43           H  
ATOM   2678  C   HIS A 163     -13.460   2.574  21.396  1.00 96.43           C  
ATOM   2679  CB  HIS A 163     -13.992   2.403  23.868  1.00 96.43           C  
ATOM   2680  HB2 HIS A 163     -14.310   2.972  24.742  1.00 96.43           H  
ATOM   2681  HB3 HIS A 163     -12.985   2.039  24.070  1.00 96.43           H  
ATOM   2682  O   HIS A 163     -12.285   2.236  21.269  1.00 96.43           O  
ATOM   2683  CG  HIS A 163     -14.911   1.215  23.688  1.00 96.43           C  
ATOM   2684  CD2 HIS A 163     -14.527  -0.050  23.333  1.00 96.43           C  
ATOM   2685  HD2 HIS A 163     -13.514  -0.364  23.129  1.00 96.43           H  
ATOM   2686  ND1 HIS A 163     -16.279   1.183  23.870  1.00 96.43           N  
ATOM   2687  HD1 HIS A 163     -16.857   1.907  24.271  1.00 96.43           H  
ATOM   2688  CE1 HIS A 163     -16.704  -0.067  23.623  1.00 96.43           C  
ATOM   2689  HE1 HIS A 163     -17.725  -0.400  23.734  1.00 96.43           H  
ATOM   2690  NE2 HIS A 163     -15.669  -0.857  23.291  1.00 96.43           N  
ATOM   2691  N   TYR A 164     -14.347   2.288  20.434  1.00 98.23           N  
ATOM   2692  H   TYR A 164     -15.313   2.557  20.555  1.00 98.23           H  
ATOM   2693  CA  TYR A 164     -13.955   1.706  19.146  1.00 98.23           C  
ATOM   2694  HA  TYR A 164     -13.338   0.827  19.331  1.00 98.23           H  
ATOM   2695  C   TYR A 164     -13.086   2.655  18.316  1.00 98.23           C  
ATOM   2696  CB  TYR A 164     -15.192   1.268  18.345  1.00 98.23           C  
ATOM   2697  HB2 TYR A 164     -14.871   1.077  17.321  1.00 98.23           H  
ATOM   2698  HB3 TYR A 164     -15.903   2.094  18.300  1.00 98.23           H  
ATOM   2699  O   TYR A 164     -12.325   2.174  17.480  1.00 98.23           O  
ATOM   2700  CG  TYR A 164     -15.914   0.012  18.812  1.00 98.23           C  
ATOM   2701  CD1 TYR A 164     -15.531  -0.683  19.978  1.00 98.23           C  
ATOM   2702  HD1 TYR A 164     -14.741  -0.311  20.613  1.00 98.23           H  
ATOM   2703  CD2 TYR A 164     -16.971  -0.494  18.030  1.00 98.23           C  
ATOM   2704  HD2 TYR A 164     -17.286   0.052  17.153  1.00 98.23           H  
ATOM   2705  CE1 TYR A 164     -16.186  -1.868  20.350  1.00 98.23           C  
ATOM   2706  HE1 TYR A 164     -15.892  -2.378  21.255  1.00 98.23           H  
ATOM   2707  CE2 TYR A 164     -17.612  -1.698  18.382  1.00 98.23           C  
ATOM   2708  HE2 TYR A 164     -18.435  -2.074  17.791  1.00 98.23           H  
ATOM   2709  OH  TYR A 164     -17.832  -3.537  19.923  1.00 98.23           O  
ATOM   2710  HH  TYR A 164     -17.793  -3.640  20.876  1.00 98.23           H  
ATOM   2711  CZ  TYR A 164     -17.221  -2.382  19.551  1.00 98.23           C  
ATOM   2712  N   LEU A 165     -13.148   3.972  18.552  1.00 97.07           N  
ATOM   2713  H   LEU A 165     -13.755   4.306  19.287  1.00 97.07           H  
ATOM   2714  CA  LEU A 165     -12.226   4.928  17.935  1.00 97.07           C  
ATOM   2715  HA  LEU A 165     -12.308   4.866  16.850  1.00 97.07           H  
ATOM   2716  C   LEU A 165     -10.769   4.603  18.291  1.00 97.07           C  
ATOM   2717  CB  LEU A 165     -12.573   6.353  18.386  1.00 97.07           C  
ATOM   2718  HB2 LEU A 165     -11.805   7.024  18.000  1.00 97.07           H  
ATOM   2719  HB3 LEU A 165     -12.522   6.389  19.474  1.00 97.07           H  
ATOM   2720  O   LEU A 165      -9.930   4.542  17.397  1.00 97.07           O  
ATOM   2721  CG  LEU A 165     -13.938   6.888  17.929  1.00 97.07           C  
ATOM   2722  HG  LEU A 165     -14.730   6.185  18.187  1.00 97.07           H  
ATOM   2723  CD1 LEU A 165     -14.193   8.205  18.652  1.00 97.07           C  
ATOM   2724 HD11 LEU A 165     -14.344   8.008  19.713  1.00 97.07           H  
ATOM   2725 HD12 LEU A 165     -15.071   8.705  18.243  1.00 97.07           H  
ATOM   2726 HD13 LEU A 165     -13.322   8.849  18.530  1.00 97.07           H  
ATOM   2727  CD2 LEU A 165     -13.988   7.170  16.425  1.00 97.07           C  
ATOM   2728 HD21 LEU A 165     -13.240   7.921  16.171  1.00 97.07           H  
ATOM   2729 HD22 LEU A 165     -13.794   6.253  15.870  1.00 97.07           H  
ATOM   2730 HD23 LEU A 165     -14.977   7.541  16.156  1.00 97.07           H  
ATOM   2731  N   ASP A 166     -10.490   4.291  19.557  1.00 96.40           N  
ATOM   2732  H   ASP A 166     -11.206   4.392  20.262  1.00 96.40           H  
ATOM   2733  CA  ASP A 166      -9.141   3.933  20.011  1.00 96.40           C  
ATOM   2734  HA  ASP A 166      -8.439   4.690  19.662  1.00 96.40           H  
ATOM   2735  C   ASP A 166      -8.710   2.583  19.423  1.00 96.40           C  
ATOM   2736  CB  ASP A 166      -9.096   3.917  21.547  1.00 96.40           C  
ATOM   2737  HB2 ASP A 166      -9.671   3.067  21.913  1.00 96.40           H  
ATOM   2738  HB3 ASP A 166      -8.062   3.794  21.871  1.00 96.40           H  
ATOM   2739  O   ASP A 166      -7.585   2.426  18.950  1.00 96.40           O  
ATOM   2740  CG  ASP A 166      -9.660   5.209  22.141  1.00 96.40           C  
ATOM   2741  OD1 ASP A 166      -9.282   6.293  21.638  1.00 96.40           O  
ATOM   2742  OD2 ASP A 166     -10.571   5.100  22.989  1.00 96.40           O  
ATOM   2743  N   LYS A 167      -9.648   1.628  19.324  1.00 97.57           N  
ATOM   2744  H   LYS A 167     -10.551   1.830  19.730  1.00 97.57           H  
ATOM   2745  CA  LYS A 167      -9.401   0.331  18.671  1.00 97.57           C  
ATOM   2746  HA  LYS A 167      -8.492  -0.091  19.100  1.00 97.57           H  
ATOM   2747  C   LYS A 167      -9.045   0.454  17.195  1.00 97.57           C  
ATOM   2748  CB  LYS A 167     -10.584  -0.637  18.887  1.00 97.57           C  
ATOM   2749  HB2 LYS A 167     -10.369  -1.554  18.339  1.00 97.57           H  
ATOM   2750  HB3 LYS A 167     -11.490  -0.209  18.460  1.00 97.57           H  
ATOM   2751  O   LYS A 167      -8.243  -0.341  16.710  1.00 97.57           O  
ATOM   2752  CG  LYS A 167     -10.845  -1.018  20.359  1.00 97.57           C  
ATOM   2753  HG2 LYS A 167     -11.294  -0.176  20.886  1.00 97.57           H  
ATOM   2754  HG3 LYS A 167     -11.536  -1.861  20.392  1.00 97.57           H  
ATOM   2755  CD  LYS A 167      -9.529  -1.397  21.046  1.00 97.57           C  
ATOM   2756  HD2 LYS A 167      -8.920  -0.494  21.098  1.00 97.57           H  
ATOM   2757  HD3 LYS A 167      -9.003  -2.130  20.434  1.00 97.57           H  
ATOM   2758  CE  LYS A 167      -9.605  -1.914  22.475  1.00 97.57           C  
ATOM   2759  HE2 LYS A 167     -10.212  -1.233  23.073  1.00 97.57           H  
ATOM   2760  HE3 LYS A 167     -10.052  -2.909  22.482  1.00 97.57           H  
ATOM   2761  NZ  LYS A 167      -8.216  -1.947  22.996  1.00 97.57           N  
ATOM   2762  HZ1 LYS A 167      -7.575  -2.337  22.320  1.00 97.57           H  
ATOM   2763  HZ2 LYS A 167      -8.097  -2.363  23.909  1.00 97.57           H  
ATOM   2764  HZ3 LYS A 167      -7.811  -1.022  23.003  1.00 97.57           H  
ATOM   2765  N   PHE A 168      -9.578   1.442  16.479  1.00 97.35           N  
ATOM   2766  H   PHE A 168     -10.241   2.062  16.922  1.00 97.35           H  
ATOM   2767  CA  PHE A 168      -9.135   1.710  15.112  1.00 97.35           C  
ATOM   2768  HA  PHE A 168      -9.212   0.791  14.531  1.00 97.35           H  
ATOM   2769  C   PHE A 168      -7.677   2.141  15.048  1.00 97.35           C  
ATOM   2770  CB  PHE A 168      -9.998   2.790  14.463  1.00 97.35           C  
ATOM   2771  HB2 PHE A 168     -10.229   3.571  15.186  1.00 97.35           H  
ATOM   2772  HB3 PHE A 168      -9.433   3.256  13.656  1.00 97.35           H  
ATOM   2773  O   PHE A 168      -6.955   1.660  14.177  1.00 97.35           O  
ATOM   2774  CG  PHE A 168     -11.262   2.251  13.862  1.00 97.35           C  
ATOM   2775  CD1 PHE A 168     -11.167   1.393  12.756  1.00 97.35           C  
ATOM   2776  HD1 PHE A 168     -10.199   1.105  12.373  1.00 97.35           H  
ATOM   2777  CD2 PHE A 168     -12.516   2.621  14.372  1.00 97.35           C  
ATOM   2778  HD2 PHE A 168     -12.584   3.278  15.227  1.00 97.35           H  
ATOM   2779  CE1 PHE A 168     -12.330   0.926  12.142  1.00 97.35           C  
ATOM   2780  HE1 PHE A 168     -12.263   0.269  11.288  1.00 97.35           H  
ATOM   2781  CE2 PHE A 168     -13.679   2.147  13.752  1.00 97.35           C  
ATOM   2782  HE2 PHE A 168     -14.650   2.439  14.125  1.00 97.35           H  
ATOM   2783  CZ  PHE A 168     -13.579   1.324  12.620  1.00 97.35           C  
ATOM   2784  HZ  PHE A 168     -14.460   0.989  12.093  1.00 97.35           H  
ATOM   2785  N   ILE A 169      -7.248   3.025  15.951  1.00 96.84           N  
ATOM   2786  H   ILE A 169      -7.883   3.346  16.667  1.00 96.84           H  
ATOM   2787  CA  ILE A 169      -5.857   3.483  15.999  1.00 96.84           C  
ATOM   2788  HA  ILE A 169      -5.579   3.850  15.011  1.00 96.84           H  
ATOM   2789  C   ILE A 169      -4.934   2.300  16.288  1.00 96.84           C  
ATOM   2790  CB  ILE A 169      -5.685   4.638  17.008  1.00 96.84           C  
ATOM   2791  HB  ILE A 169      -5.926   4.272  18.006  1.00 96.84           H  
ATOM   2792  O   ILE A 169      -4.023   2.058  15.502  1.00 96.84           O  
ATOM   2793  CG1 ILE A 169      -6.627   5.827  16.711  1.00 96.84           C  
ATOM   2794 HG12 ILE A 169      -7.654   5.523  16.913  1.00 96.84           H  
ATOM   2795 HG13 ILE A 169      -6.398   6.631  17.410  1.00 96.84           H  
ATOM   2796  CG2 ILE A 169      -4.225   5.120  17.036  1.00 96.84           C  
ATOM   2797 HG21 ILE A 169      -3.879   5.385  16.037  1.00 96.84           H  
ATOM   2798 HG22 ILE A 169      -3.580   4.337  17.434  1.00 96.84           H  
ATOM   2799 HG23 ILE A 169      -4.130   5.984  17.694  1.00 96.84           H  
ATOM   2800  CD1 ILE A 169      -6.567   6.392  15.285  1.00 96.84           C  
ATOM   2801 HD11 ILE A 169      -7.257   7.232  15.213  1.00 96.84           H  
ATOM   2802 HD12 ILE A 169      -5.559   6.738  15.054  1.00 96.84           H  
ATOM   2803 HD13 ILE A 169      -6.873   5.638  14.560  1.00 96.84           H  
ATOM   2804  N   GLU A 170      -5.246   1.495  17.309  1.00 96.74           N  
ATOM   2805  H   GLU A 170      -6.002   1.771  17.919  1.00 96.74           H  
ATOM   2806  CA  GLU A 170      -4.485   0.284  17.651  1.00 96.74           C  
ATOM   2807  HA  GLU A 170      -3.481   0.567  17.965  1.00 96.74           H  
ATOM   2808  C   GLU A 170      -4.343  -0.670  16.447  1.00 96.74           C  
ATOM   2809  CB  GLU A 170      -5.182  -0.464  18.804  1.00 96.74           C  
ATOM   2810  HB2 GLU A 170      -6.219  -0.644  18.519  1.00 96.74           H  
ATOM   2811  HB3 GLU A 170      -4.698  -1.434  18.918  1.00 96.74           H  
ATOM   2812  O   GLU A 170      -3.238  -1.091  16.103  1.00 96.74           O  
ATOM   2813  CG  GLU A 170      -5.164   0.235  20.178  1.00 96.74           C  
ATOM   2814  HG2 GLU A 170      -5.532   1.255  20.070  1.00 96.74           H  
ATOM   2815  HG3 GLU A 170      -4.134   0.284  20.532  1.00 96.74           H  
ATOM   2816  CD  GLU A 170      -6.030  -0.511  21.220  1.00 96.74           C  
ATOM   2817  OE1 GLU A 170      -6.437   0.062  22.257  1.00 96.74           O  
ATOM   2818  OE2 GLU A 170      -6.391  -1.698  21.020  1.00 96.74           O  
ATOM   2819  N   GLN A 171      -5.447  -0.983  15.754  1.00 97.07           N  
ATOM   2820  H   GLN A 171      -6.329  -0.606  16.070  1.00 97.07           H  
ATOM   2821  CA  GLN A 171      -5.431  -1.909  14.614  1.00 97.07           C  
ATOM   2822  HA  GLN A 171      -4.908  -2.819  14.911  1.00 97.07           H  
ATOM   2823  C   GLN A 171      -4.687  -1.353  13.395  1.00 97.07           C  
ATOM   2824  CB  GLN A 171      -6.870  -2.266  14.212  1.00 97.07           C  
ATOM   2825  HB2 GLN A 171      -7.463  -1.359  14.099  1.00 97.07           H  
ATOM   2826  HB3 GLN A 171      -6.844  -2.782  13.252  1.00 97.07           H  
ATOM   2827  O   GLN A 171      -4.009  -2.098  12.680  1.00 97.07           O  
ATOM   2828  CG  GLN A 171      -7.527  -3.200  15.233  1.00 97.07           C  
ATOM   2829  HG2 GLN A 171      -7.685  -2.691  16.184  1.00 97.07           H  
ATOM   2830  HG3 GLN A 171      -6.850  -4.033  15.420  1.00 97.07           H  
ATOM   2831  CD  GLN A 171      -8.856  -3.753  14.737  1.00 97.07           C  
ATOM   2832  NE2 GLN A 171      -9.099  -5.030  14.941  1.00 97.07           N  
ATOM   2833 HE21 GLN A 171      -8.374  -5.595  15.359  1.00 97.07           H  
ATOM   2834 HE22 GLN A 171      -9.895  -5.414  14.452  1.00 97.07           H  
ATOM   2835  OE1 GLN A 171      -9.691  -3.099  14.135  1.00 97.07           O  
ATOM   2836  N   ILE A 172      -4.815  -0.050  13.130  1.00 96.91           N  
ATOM   2837  H   ILE A 172      -5.366   0.515  13.762  1.00 96.91           H  
ATOM   2838  CA  ILE A 172      -4.109   0.614  12.032  1.00 96.91           C  
ATOM   2839  HA  ILE A 172      -4.237   0.021  11.126  1.00 96.91           H  
ATOM   2840  C   ILE A 172      -2.608   0.653  12.318  1.00 96.91           C  
ATOM   2841  CB  ILE A 172      -4.700   2.019  11.778  1.00 96.91           C  
ATOM   2842  HB  ILE A 172      -4.813   2.528  12.735  1.00 96.91           H  
ATOM   2843  O   ILE A 172      -1.823   0.376  11.410  1.00 96.91           O  
ATOM   2844  CG1 ILE A 172      -6.089   1.874  11.112  1.00 96.91           C  
ATOM   2845 HG12 ILE A 172      -6.672   1.125  11.649  1.00 96.91           H  
ATOM   2846 HG13 ILE A 172      -5.967   1.520  10.089  1.00 96.91           H  
ATOM   2847  CG2 ILE A 172      -3.766   2.872  10.895  1.00 96.91           C  
ATOM   2848 HG21 ILE A 172      -4.245   3.817  10.638  1.00 96.91           H  
ATOM   2849 HG22 ILE A 172      -3.509   2.330   9.985  1.00 96.91           H  
ATOM   2850 HG23 ILE A 172      -2.854   3.110  11.443  1.00 96.91           H  
ATOM   2851  CD1 ILE A 172      -6.914   3.166  11.095  1.00 96.91           C  
ATOM   2852 HD11 ILE A 172      -6.923   3.619  12.087  1.00 96.91           H  
ATOM   2853 HD12 ILE A 172      -7.940   2.933  10.808  1.00 96.91           H  
ATOM   2854 HD13 ILE A 172      -6.506   3.869  10.369  1.00 96.91           H  
ATOM   2855  N   GLU A 173      -2.208   0.958  13.551  1.00 96.35           N  
ATOM   2856  H   GLU A 173      -2.902   1.174  14.253  1.00 96.35           H  
ATOM   2857  CA  GLU A 173      -0.808   0.960  13.977  1.00 96.35           C  
ATOM   2858  HA  GLU A 173      -0.227   1.605  13.318  1.00 96.35           H  
ATOM   2859  C   GLU A 173      -0.197  -0.438  13.882  1.00 96.35           C  
ATOM   2860  CB  GLU A 173      -0.691   1.498  15.406  1.00 96.35           C  
ATOM   2861  HB2 GLU A 173       0.306   1.273  15.784  1.00 96.35           H  
ATOM   2862  HB3 GLU A 173      -1.422   0.991  16.035  1.00 96.35           H  
ATOM   2863  O   GLU A 173       0.821  -0.602  13.212  1.00 96.35           O  
ATOM   2864  CG  GLU A 173      -0.892   3.020  15.473  1.00 96.35           C  
ATOM   2865  HG2 GLU A 173      -0.101   3.495  14.894  1.00 96.35           H  
ATOM   2866  HG3 GLU A 173      -1.842   3.301  15.018  1.00 96.35           H  
ATOM   2867  CD  GLU A 173      -0.840   3.537  16.915  1.00 96.35           C  
ATOM   2868  OE1 GLU A 173      -0.510   4.726  17.116  1.00 96.35           O  
ATOM   2869  OE2 GLU A 173      -1.045   2.746  17.860  1.00 96.35           O  
ATOM   2870  N   GLU A 174      -0.851  -1.463  14.439  1.00 95.90           N  
ATOM   2871  H   GLU A 174      -1.675  -1.269  14.990  1.00 95.90           H  
ATOM   2872  CA  GLU A 174      -0.376  -2.850  14.364  1.00 95.90           C  
ATOM   2873  HA  GLU A 174       0.584  -2.921  14.876  1.00 95.90           H  
ATOM   2874  C   GLU A 174      -0.177  -3.296  12.906  1.00 95.90           C  
ATOM   2875  CB  GLU A 174      -1.386  -3.772  15.069  1.00 95.90           C  
ATOM   2876  HB2 GLU A 174      -1.594  -3.385  16.067  1.00 95.90           H  
ATOM   2877  HB3 GLU A 174      -2.314  -3.779  14.498  1.00 95.90           H  
ATOM   2878  O   GLU A 174       0.871  -3.833  12.526  1.00 95.90           O  
ATOM   2879  CG  GLU A 174      -0.849  -5.207  15.202  1.00 95.90           C  
ATOM   2880  HG2 GLU A 174      -0.387  -5.508  14.262  1.00 95.90           H  
ATOM   2881  HG3 GLU A 174      -0.073  -5.223  15.967  1.00 95.90           H  
ATOM   2882  CD  GLU A 174      -1.933  -6.241  15.541  1.00 95.90           C  
ATOM   2883  OE1 GLU A 174      -1.706  -7.418  15.170  1.00 95.90           O  
ATOM   2884  OE2 GLU A 174      -2.992  -5.865  16.089  1.00 95.90           O  
ATOM   2885  N   PHE A 175      -1.167  -3.031  12.047  1.00 96.06           N  
ATOM   2886  H   PHE A 175      -2.001  -2.587  12.405  1.00 96.06           H  
ATOM   2887  CA  PHE A 175      -1.079  -3.352  10.627  1.00 96.06           C  
ATOM   2888  HA  PHE A 175      -0.858  -4.414  10.525  1.00 96.06           H  
ATOM   2889  C   PHE A 175       0.052  -2.577   9.943  1.00 96.06           C  
ATOM   2890  CB  PHE A 175      -2.429  -3.066   9.967  1.00 96.06           C  
ATOM   2891  HB2 PHE A 175      -2.670  -2.009  10.081  1.00 96.06           H  
ATOM   2892  HB3 PHE A 175      -3.195  -3.633  10.496  1.00 96.06           H  
ATOM   2893  O   PHE A 175       0.848  -3.153   9.194  1.00 96.06           O  
ATOM   2894  CG  PHE A 175      -2.485  -3.435   8.498  1.00 96.06           C  
ATOM   2895  CD1 PHE A 175      -2.222  -2.466   7.512  1.00 96.06           C  
ATOM   2896  HD1 PHE A 175      -1.972  -1.459   7.811  1.00 96.06           H  
ATOM   2897  CD2 PHE A 175      -2.826  -4.745   8.117  1.00 96.06           C  
ATOM   2898  HD2 PHE A 175      -3.057  -5.481   8.873  1.00 96.06           H  
ATOM   2899  CE1 PHE A 175      -2.319  -2.803   6.149  1.00 96.06           C  
ATOM   2900  HE1 PHE A 175      -2.168  -2.057   5.383  1.00 96.06           H  
ATOM   2901  CE2 PHE A 175      -2.911  -5.085   6.756  1.00 96.06           C  
ATOM   2902  HE2 PHE A 175      -3.218  -6.079   6.465  1.00 96.06           H  
ATOM   2903  CZ  PHE A 175      -2.666  -4.110   5.774  1.00 96.06           C  
ATOM   2904  HZ  PHE A 175      -2.786  -4.352   4.729  1.00 96.06           H  
ATOM   2905  N   ALA A 176       0.156  -1.275  10.196  1.00 95.69           N  
ATOM   2906  H   ALA A 176      -0.471  -0.854  10.867  1.00 95.69           H  
ATOM   2907  CA  ALA A 176       1.149  -0.431   9.560  1.00 95.69           C  
ATOM   2908  HA  ALA A 176       1.075  -0.597   8.485  1.00 95.69           H  
ATOM   2909  C   ALA A 176       2.582  -0.786   9.978  1.00 95.69           C  
ATOM   2910  CB  ALA A 176       0.806   1.026   9.836  1.00 95.69           C  
ATOM   2911  HB1 ALA A 176       1.556   1.676   9.386  1.00 95.69           H  
ATOM   2912  HB2 ALA A 176      -0.176   1.265   9.427  1.00 95.69           H  
ATOM   2913  HB3 ALA A 176       0.781   1.177  10.915  1.00 95.69           H  
ATOM   2914  O   ALA A 176       3.446  -0.893   9.103  1.00 95.69           O  
ATOM   2915  N   THR A 177       2.826  -1.047  11.262  1.00 94.95           N  
ATOM   2916  H   THR A 177       2.096  -0.891  11.942  1.00 94.95           H  
ATOM   2917  CA  THR A 177       4.120  -1.518  11.772  1.00 94.95           C  
ATOM   2918  HA  THR A 177       4.900  -0.806  11.501  1.00 94.95           H  
ATOM   2919  C   THR A 177       4.486  -2.869  11.166  1.00 94.95           C  
ATOM   2920  CB  THR A 177       4.083  -1.617  13.304  1.00 94.95           C  
ATOM   2921  HB  THR A 177       3.263  -2.267  13.608  1.00 94.95           H  
ATOM   2922  O   THR A 177       5.611  -3.057  10.707  1.00 94.95           O  
ATOM   2923  CG2 THR A 177       5.386  -2.129  13.912  1.00 94.95           C  
ATOM   2924 HG21 THR A 177       6.226  -1.534  13.554  1.00 94.95           H  
ATOM   2925 HG22 THR A 177       5.332  -2.055  14.998  1.00 94.95           H  
ATOM   2926 HG23 THR A 177       5.543  -3.174  13.647  1.00 94.95           H  
ATOM   2927  OG1 THR A 177       3.876  -0.336  13.838  1.00 94.95           O  
ATOM   2928  HG1 THR A 177       4.698   0.156  13.773  1.00 94.95           H  
ATOM   2929  N   ARG A 178       3.534  -3.805  11.073  1.00 94.36           N  
ATOM   2930  H   ARG A 178       2.637  -3.616  11.498  1.00 94.36           H  
ATOM   2931  CA  ARG A 178       3.808  -5.150  10.550  1.00 94.36           C  
ATOM   2932  HA  ARG A 178       4.716  -5.516  11.029  1.00 94.36           H  
ATOM   2933  C   ARG A 178       4.082  -5.169   9.047  1.00 94.36           C  
ATOM   2934  CB  ARG A 178       2.647  -6.069  10.948  1.00 94.36           C  
ATOM   2935  HB2 ARG A 178       1.734  -5.722  10.466  1.00 94.36           H  
ATOM   2936  HB3 ARG A 178       2.511  -6.007  12.028  1.00 94.36           H  
ATOM   2937  O   ARG A 178       5.031  -5.816   8.602  1.00 94.36           O  
ATOM   2938  CG  ARG A 178       2.913  -7.536  10.575  1.00 94.36           C  
ATOM   2939  HG2 ARG A 178       2.949  -7.651   9.492  1.00 94.36           H  
ATOM   2940  HG3 ARG A 178       3.878  -7.837  10.981  1.00 94.36           H  
ATOM   2941  CD  ARG A 178       1.842  -8.475  11.143  1.00 94.36           C  
ATOM   2942  HD2 ARG A 178       1.892  -8.439  12.231  1.00 94.36           H  
ATOM   2943  HD3 ARG A 178       2.089  -9.490  10.832  1.00 94.36           H  
ATOM   2944  NE  ARG A 178       0.476  -8.100  10.721  1.00 94.36           N  
ATOM   2945  HE  ARG A 178       0.198  -7.154  10.942  1.00 94.36           H  
ATOM   2946  NH1 ARG A 178      -0.285 -10.185  10.116  1.00 94.36           N  
ATOM   2947 HH11 ARG A 178       0.626 -10.568  10.330  1.00 94.36           H  
ATOM   2948 HH12 ARG A 178      -1.048 -10.797   9.865  1.00 94.36           H  
ATOM   2949  NH2 ARG A 178      -1.679  -8.446  10.090  1.00 94.36           N  
ATOM   2950 HH21 ARG A 178      -1.901  -7.517  10.419  1.00 94.36           H  
ATOM   2951 HH22 ARG A 178      -2.436  -9.084   9.889  1.00 94.36           H  
ATOM   2952  CZ  ARG A 178      -0.481  -8.910  10.307  1.00 94.36           C  
ATOM   2953  N   VAL A 179       3.249  -4.500   8.241  1.00 93.88           N  
ATOM   2954  H   VAL A 179       2.476  -4.013   8.673  1.00 93.88           H  
ATOM   2955  CA  VAL A 179       3.281  -4.673   6.777  1.00 93.88           C  
ATOM   2956  HA  VAL A 179       4.134  -5.306   6.532  1.00 93.88           H  
ATOM   2957  C   VAL A 179       3.525  -3.405   5.968  1.00 93.88           C  
ATOM   2958  CB  VAL A 179       2.060  -5.444   6.237  1.00 93.88           C  
ATOM   2959  HB  VAL A 179       2.261  -5.647   5.185  1.00 93.88           H  
ATOM   2960  O   VAL A 179       3.881  -3.524   4.796  1.00 93.88           O  
ATOM   2961  CG1 VAL A 179       1.870  -6.800   6.923  1.00 93.88           C  
ATOM   2962 HG11 VAL A 179       1.522  -6.657   7.946  1.00 93.88           H  
ATOM   2963 HG12 VAL A 179       2.810  -7.352   6.933  1.00 93.88           H  
ATOM   2964 HG13 VAL A 179       1.127  -7.386   6.381  1.00 93.88           H  
ATOM   2965  CG2 VAL A 179       0.737  -4.680   6.305  1.00 93.88           C  
ATOM   2966 HG21 VAL A 179       0.406  -4.576   7.339  1.00 93.88           H  
ATOM   2967 HG22 VAL A 179      -0.031  -5.248   5.780  1.00 93.88           H  
ATOM   2968 HG23 VAL A 179       0.821  -3.699   5.839  1.00 93.88           H  
ATOM   2969  N   ILE A 180       3.388  -2.195   6.517  1.00 94.23           N  
ATOM   2970  H   ILE A 180       3.153  -2.134   7.497  1.00 94.23           H  
ATOM   2971  CA  ILE A 180       3.565  -0.935   5.762  1.00 94.23           C  
ATOM   2972  HA  ILE A 180       3.480  -1.148   4.696  1.00 94.23           H  
ATOM   2973  C   ILE A 180       4.962  -0.340   5.974  1.00 94.23           C  
ATOM   2974  CB  ILE A 180       2.436   0.072   6.065  1.00 94.23           C  
ATOM   2975  HB  ILE A 180       2.497   0.364   7.114  1.00 94.23           H  
ATOM   2976  O   ILE A 180       5.556   0.097   4.984  1.00 94.23           O  
ATOM   2977  CG1 ILE A 180       1.071  -0.599   5.795  1.00 94.23           C  
ATOM   2978 HG12 ILE A 180       1.034  -0.969   4.771  1.00 94.23           H  
ATOM   2979 HG13 ILE A 180       0.937  -1.446   6.468  1.00 94.23           H  
ATOM   2980  CG2 ILE A 180       2.557   1.359   5.228  1.00 94.23           C  
ATOM   2981 HG21 ILE A 180       2.303   1.157   4.187  1.00 94.23           H  
ATOM   2982 HG22 ILE A 180       1.874   2.116   5.613  1.00 94.23           H  
ATOM   2983 HG23 ILE A 180       3.562   1.777   5.292  1.00 94.23           H  
ATOM   2984  CD1 ILE A 180      -0.108   0.339   6.019  1.00 94.23           C  
ATOM   2985 HD11 ILE A 180      -0.008   0.870   6.966  1.00 94.23           H  
ATOM   2986 HD12 ILE A 180      -1.028  -0.246   6.032  1.00 94.23           H  
ATOM   2987 HD13 ILE A 180      -0.148   1.051   5.194  1.00 94.23           H  
ATOM   2988  N   LEU A 181       5.503  -0.428   7.195  1.00 92.58           N  
ATOM   2989  H   LEU A 181       4.911  -0.793   7.928  1.00 92.58           H  
ATOM   2990  CA  LEU A 181       6.819   0.067   7.632  1.00 92.58           C  
ATOM   2991  HA  LEU A 181       6.921  -0.180   8.689  1.00 92.58           H  
ATOM   2992  C   LEU A 181       6.965   1.593   7.536  1.00 92.58           C  
ATOM   2993  CB  LEU A 181       7.962  -0.641   6.890  1.00 92.58           C  
ATOM   2994  HB2 LEU A 181       8.887  -0.365   7.395  1.00 92.58           H  
ATOM   2995  HB3 LEU A 181       8.011  -0.243   5.876  1.00 92.58           H  
ATOM   2996  O   LEU A 181       7.704   2.113   6.697  1.00 92.58           O  
ATOM   2997  CG  LEU A 181       7.909  -2.165   6.775  1.00 92.58           C  
ATOM   2998  HG  LEU A 181       7.044  -2.456   6.179  1.00 92.58           H  
ATOM   2999  CD1 LEU A 181       9.172  -2.597   6.019  1.00 92.58           C  
ATOM   3000 HD11 LEU A 181       9.797  -1.740   5.767  1.00 92.58           H  
ATOM   3001 HD12 LEU A 181       9.784  -3.247   6.645  1.00 92.58           H  
ATOM   3002 HD13 LEU A 181       8.892  -3.086   5.086  1.00 92.58           H  
ATOM   3003  CD2 LEU A 181       7.819  -2.862   8.128  1.00 92.58           C  
ATOM   3004 HD21 LEU A 181       6.893  -2.575   8.625  1.00 92.58           H  
ATOM   3005 HD22 LEU A 181       8.650  -2.564   8.767  1.00 92.58           H  
ATOM   3006 HD23 LEU A 181       7.814  -3.946   8.017  1.00 92.58           H  
ATOM   3007  N   VAL A 182       6.210   2.318   8.357  1.00 94.07           N  
ATOM   3008  H   VAL A 182       5.690   1.834   9.075  1.00 94.07           H  
ATOM   3009  CA  VAL A 182       6.125   3.789   8.321  1.00 94.07           C  
ATOM   3010  HA  VAL A 182       7.041   4.175   7.872  1.00 94.07           H  
ATOM   3011  C   VAL A 182       6.107   4.382   9.732  1.00 94.07           C  
ATOM   3012  CB  VAL A 182       4.945   4.280   7.450  1.00 94.07           C  
ATOM   3013  HB  VAL A 182       4.834   5.357   7.569  1.00 94.07           H  
ATOM   3014  O   VAL A 182       5.306   5.264  10.020  1.00 94.07           O  
ATOM   3015  CG1 VAL A 182       5.219   4.072   5.955  1.00 94.07           C  
ATOM   3016 HG11 VAL A 182       5.359   3.012   5.740  1.00 94.07           H  
ATOM   3017 HG12 VAL A 182       4.386   4.459   5.367  1.00 94.07           H  
ATOM   3018 HG13 VAL A 182       6.130   4.605   5.682  1.00 94.07           H  
ATOM   3019  CG2 VAL A 182       3.614   3.611   7.823  1.00 94.07           C  
ATOM   3020 HG21 VAL A 182       3.701   2.525   7.802  1.00 94.07           H  
ATOM   3021 HG22 VAL A 182       2.844   3.901   7.109  1.00 94.07           H  
ATOM   3022 HG23 VAL A 182       3.312   3.920   8.824  1.00 94.07           H  
ATOM   3023  N   ASP A 183       6.998   3.912  10.604  1.00 94.42           N  
ATOM   3024  H   ASP A 183       7.570   3.125  10.333  1.00 94.42           H  
ATOM   3025  CA  ASP A 183       6.995   4.222  12.046  1.00 94.42           C  
ATOM   3026  HA  ASP A 183       6.095   3.796  12.490  1.00 94.42           H  
ATOM   3027  C   ASP A 183       6.967   5.732  12.337  1.00 94.42           C  
ATOM   3028  CB  ASP A 183       8.201   3.540  12.714  1.00 94.42           C  
ATOM   3029  HB2 ASP A 183       9.117   3.993  12.336  1.00 94.42           H  
ATOM   3030  HB3 ASP A 183       8.154   3.711  13.790  1.00 94.42           H  
ATOM   3031  O   ASP A 183       6.095   6.208  13.055  1.00 94.42           O  
ATOM   3032  CG  ASP A 183       8.236   2.027  12.454  1.00 94.42           C  
ATOM   3033  OD1 ASP A 183       7.144   1.421  12.333  1.00 94.42           O  
ATOM   3034  OD2 ASP A 183       9.351   1.513  12.222  1.00 94.42           O  
ATOM   3035  N   ALA A 184       7.789   6.526  11.642  1.00 94.52           N  
ATOM   3036  H   ALA A 184       8.514   6.084  11.094  1.00 94.52           H  
ATOM   3037  CA  ALA A 184       7.795   7.987  11.794  1.00 94.52           C  
ATOM   3038  HA  ALA A 184       7.988   8.218  12.842  1.00 94.52           H  
ATOM   3039  C   ALA A 184       6.464   8.671  11.410  1.00 94.52           C  
ATOM   3040  CB  ALA A 184       8.939   8.544  10.938  1.00 94.52           C  
ATOM   3041  HB1 ALA A 184       8.759   8.330   9.884  1.00 94.52           H  
ATOM   3042  HB2 ALA A 184       9.880   8.091  11.249  1.00 94.52           H  
ATOM   3043  HB3 ALA A 184       9.006   9.622  11.085  1.00 94.52           H  
ATOM   3044  O   ALA A 184       6.187   9.795  11.833  1.00 94.52           O  
ATOM   3045  N   ASN A 185       5.644   8.039  10.564  1.00 95.14           N  
ATOM   3046  H   ASN A 185       5.865   7.082  10.329  1.00 95.14           H  
ATOM   3047  CA  ASN A 185       4.293   8.520  10.284  1.00 95.14           C  
ATOM   3048  HA  ASN A 185       4.286   9.610  10.282  1.00 95.14           H  
ATOM   3049  C   ASN A 185       3.307   8.075  11.365  1.00 95.14           C  
ATOM   3050  CB  ASN A 185       3.805   8.030   8.917  1.00 95.14           C  
ATOM   3051  HB2 ASN A 185       2.741   8.253   8.846  1.00 95.14           H  
ATOM   3052  HB3 ASN A 185       3.906   6.946   8.856  1.00 95.14           H  
ATOM   3053  O   ASN A 185       2.376   8.823  11.644  1.00 95.14           O  
ATOM   3054  CG  ASN A 185       4.473   8.668   7.719  1.00 95.14           C  
ATOM   3055  ND2 ASN A 185       3.974   8.313   6.563  1.00 95.14           N  
ATOM   3056 HD21 ASN A 185       4.189   8.892   5.764  1.00 95.14           H  
ATOM   3057 HD22 ASN A 185       3.186   7.681   6.549  1.00 95.14           H  
ATOM   3058  OD1 ASN A 185       5.359   9.510   7.784  1.00 95.14           O  
ATOM   3059  N   LEU A 186       3.501   6.896  11.961  1.00 96.00           N  
ATOM   3060  H   LEU A 186       4.340   6.373  11.754  1.00 96.00           H  
ATOM   3061  CA  LEU A 186       2.669   6.409  13.062  1.00 96.00           C  
ATOM   3062  HA  LEU A 186       1.620   6.488  12.776  1.00 96.00           H  
ATOM   3063  C   LEU A 186       2.813   7.298  14.295  1.00 96.00           C  
ATOM   3064  CB  LEU A 186       2.985   4.936  13.374  1.00 96.00           C  
ATOM   3065  HB2 LEU A 186       2.381   4.629  14.227  1.00 96.00           H  
ATOM   3066  HB3 LEU A 186       4.031   4.842  13.668  1.00 96.00           H  
ATOM   3067  O   LEU A 186       1.798   7.697  14.855  1.00 96.00           O  
ATOM   3068  CG  LEU A 186       2.700   3.980  12.206  1.00 96.00           C  
ATOM   3069  HG  LEU A 186       3.311   4.260  11.349  1.00 96.00           H  
ATOM   3070  CD1 LEU A 186       3.064   2.548  12.588  1.00 96.00           C  
ATOM   3071 HD11 LEU A 186       2.936   1.881  11.735  1.00 96.00           H  
ATOM   3072 HD12 LEU A 186       4.106   2.504  12.908  1.00 96.00           H  
ATOM   3073 HD13 LEU A 186       2.436   2.203  13.409  1.00 96.00           H  
ATOM   3074  CD2 LEU A 186       1.229   4.035  11.782  1.00 96.00           C  
ATOM   3075 HD21 LEU A 186       1.057   3.347  10.954  1.00 96.00           H  
ATOM   3076 HD22 LEU A 186       0.962   5.031  11.430  1.00 96.00           H  
ATOM   3077 HD23 LEU A 186       0.590   3.765  12.622  1.00 96.00           H  
ATOM   3078  N   ASP A 187       4.026   7.755  14.610  1.00 95.15           N  
ATOM   3079  H   ASP A 187       4.829   7.288  14.213  1.00 95.15           H  
ATOM   3080  CA  ASP A 187       4.254   8.722  15.693  1.00 95.15           C  
ATOM   3081  HA  ASP A 187       3.966   8.273  16.644  1.00 95.15           H  
ATOM   3082  C   ASP A 187       3.436  10.011  15.499  1.00 95.15           C  
ATOM   3083  CB  ASP A 187       5.744   9.091  15.751  1.00 95.15           C  
ATOM   3084  HB2 ASP A 187       6.039   9.515  14.792  1.00 95.15           H  
ATOM   3085  HB3 ASP A 187       5.883   9.859  16.512  1.00 95.15           H  
ATOM   3086  O   ASP A 187       2.851  10.555  16.440  1.00 95.15           O  
ATOM   3087  CG  ASP A 187       6.663   7.916  16.088  1.00 95.15           C  
ATOM   3088  OD1 ASP A 187       6.205   6.997  16.799  1.00 95.15           O  
ATOM   3089  OD2 ASP A 187       7.823   7.973  15.618  1.00 95.15           O  
ATOM   3090  N   LYS A 188       3.347  10.494  14.251  1.00 95.73           N  
ATOM   3091  H   LYS A 188       3.829   9.972  13.532  1.00 95.73           H  
ATOM   3092  CA  LYS A 188       2.542  11.672  13.890  1.00 95.73           C  
ATOM   3093  HA  LYS A 188       2.750  12.471  14.602  1.00 95.73           H  
ATOM   3094  C   LYS A 188       1.047  11.396  13.985  1.00 95.73           C  
ATOM   3095  CB  LYS A 188       2.868  12.150  12.473  1.00 95.73           C  
ATOM   3096  HB2 LYS A 188       2.178  12.950  12.206  1.00 95.73           H  
ATOM   3097  HB3 LYS A 188       2.721  11.326  11.774  1.00 95.73           H  
ATOM   3098  O   LYS A 188       0.311  12.272  14.426  1.00 95.73           O  
ATOM   3099  CG  LYS A 188       4.295  12.681  12.345  1.00 95.73           C  
ATOM   3100  HG2 LYS A 188       4.405  13.580  12.951  1.00 95.73           H  
ATOM   3101  HG3 LYS A 188       5.002  11.930  12.697  1.00 95.73           H  
ATOM   3102  CD  LYS A 188       4.584  13.004  10.879  1.00 95.73           C  
ATOM   3103  HD2 LYS A 188       3.932  13.812  10.546  1.00 95.73           H  
ATOM   3104  HD3 LYS A 188       4.401  12.114  10.277  1.00 95.73           H  
ATOM   3105  CE  LYS A 188       6.049  13.411  10.753  1.00 95.73           C  
ATOM   3106  HE2 LYS A 188       6.215  14.318  11.335  1.00 95.73           H  
ATOM   3107  HE3 LYS A 188       6.656  12.618  11.189  1.00 95.73           H  
ATOM   3108  NZ  LYS A 188       6.417  13.614   9.335  1.00 95.73           N  
ATOM   3109  HZ1 LYS A 188       5.839  14.333   8.924  1.00 95.73           H  
ATOM   3110  HZ2 LYS A 188       7.390  13.876   9.270  1.00 95.73           H  
ATOM   3111  HZ3 LYS A 188       6.282  12.745   8.838  1.00 95.73           H  
ATOM   3112  N   VAL A 189       0.604  10.213  13.558  1.00 96.20           N  
ATOM   3113  H   VAL A 189       1.287   9.541  13.238  1.00 96.20           H  
ATOM   3114  CA  VAL A 189      -0.798   9.787  13.654  1.00 96.20           C  
ATOM   3115  HA  VAL A 189      -1.432  10.533  13.174  1.00 96.20           H  
ATOM   3116  C   VAL A 189      -1.222   9.734  15.119  1.00 96.20           C  
ATOM   3117  CB  VAL A 189      -1.013   8.438  12.939  1.00 96.20           C  
ATOM   3118  HB  VAL A 189      -0.222   7.745  13.227  1.00 96.20           H  
ATOM   3119  O   VAL A 189      -2.207  10.376  15.477  1.00 96.20           O  
ATOM   3120  CG1 VAL A 189      -2.357   7.779  13.265  1.00 96.20           C  
ATOM   3121 HG11 VAL A 189      -2.409   7.521  14.323  1.00 96.20           H  
ATOM   3122 HG12 VAL A 189      -2.455   6.850  12.703  1.00 96.20           H  
ATOM   3123 HG13 VAL A 189      -3.183   8.445  13.012  1.00 96.20           H  
ATOM   3124  CG2 VAL A 189      -0.955   8.641  11.417  1.00 96.20           C  
ATOM   3125 HG21 VAL A 189      -0.034   9.152  11.134  1.00 96.20           H  
ATOM   3126 HG22 VAL A 189      -1.802   9.245  11.093  1.00 96.20           H  
ATOM   3127 HG23 VAL A 189      -0.983   7.670  10.922  1.00 96.20           H  
ATOM   3128  N   ARG A 190      -0.448   9.064  15.977  1.00 95.42           N  
ATOM   3129  H   ARG A 190       0.340   8.543  15.621  1.00 95.42           H  
ATOM   3130  CA  ARG A 190      -0.735   8.971  17.410  1.00 95.42           C  
ATOM   3131  HA  ARG A 190      -1.725   8.536  17.546  1.00 95.42           H  
ATOM   3132  C   ARG A 190      -0.767  10.345  18.074  1.00 95.42           C  
ATOM   3133  CB  ARG A 190       0.291   8.036  18.059  1.00 95.42           C  
ATOM   3134  HB2 ARG A 190       1.285   8.482  18.023  1.00 95.42           H  
ATOM   3135  HB3 ARG A 190       0.315   7.101  17.500  1.00 95.42           H  
ATOM   3136  O   ARG A 190      -1.783  10.729  18.643  1.00 95.42           O  
ATOM   3137  CG  ARG A 190      -0.099   7.753  19.514  1.00 95.42           C  
ATOM   3138  HG2 ARG A 190      -0.032   8.680  20.084  1.00 95.42           H  
ATOM   3139  HG3 ARG A 190      -1.125   7.388  19.565  1.00 95.42           H  
ATOM   3140  CD  ARG A 190       0.827   6.729  20.161  1.00 95.42           C  
ATOM   3141  HD2 ARG A 190       1.857   7.065  20.040  1.00 95.42           H  
ATOM   3142  HD3 ARG A 190       0.594   6.703  21.226  1.00 95.42           H  
ATOM   3143  NE  ARG A 190       0.655   5.377  19.595  1.00 95.42           N  
ATOM   3144  HE  ARG A 190      -0.019   5.241  18.854  1.00 95.42           H  
ATOM   3145  NH1 ARG A 190       2.395   4.395  20.699  1.00 95.42           N  
ATOM   3146 HH11 ARG A 190       2.919   3.568  20.945  1.00 95.42           H  
ATOM   3147 HH12 ARG A 190       2.642   5.314  21.040  1.00 95.42           H  
ATOM   3148  NH2 ARG A 190       1.009   3.128  19.525  1.00 95.42           N  
ATOM   3149 HH21 ARG A 190       0.180   3.049  18.954  1.00 95.42           H  
ATOM   3150 HH22 ARG A 190       1.509   2.290  19.786  1.00 95.42           H  
ATOM   3151  CZ  ARG A 190       1.345   4.310  19.933  1.00 95.42           C  
ATOM   3152  N   SER A 191       0.284  11.141  17.866  1.00 95.23           N  
ATOM   3153  H   SER A 191       1.083  10.745  17.392  1.00 95.23           H  
ATOM   3154  CA  SER A 191       0.372  12.506  18.402  1.00 95.23           C  
ATOM   3155  HA  SER A 191       0.375  12.465  19.491  1.00 95.23           H  
ATOM   3156  C   SER A 191      -0.794  13.396  17.956  1.00 95.23           C  
ATOM   3157  CB  SER A 191       1.655  13.184  17.915  1.00 95.23           C  
ATOM   3158  HB2 SER A 191       1.657  13.210  16.826  1.00 95.23           H  
ATOM   3159  HB3 SER A 191       1.668  14.210  18.285  1.00 95.23           H  
ATOM   3160  O   SER A 191      -1.247  14.255  18.707  1.00 95.23           O  
ATOM   3161  OG  SER A 191       2.828  12.539  18.355  1.00 95.23           O  
ATOM   3162  HG  SER A 191       2.901  11.694  17.906  1.00 95.23           H  
ATOM   3163  N   ALA A 192      -1.261  13.251  16.711  1.00 95.70           N  
ATOM   3164  H   ALA A 192      -0.853  12.548  16.111  1.00 95.70           H  
ATOM   3165  CA  ALA A 192      -2.389  14.025  16.202  1.00 95.70           C  
ATOM   3166  HA  ALA A 192      -2.253  15.070  16.481  1.00 95.70           H  
ATOM   3167  C   ALA A 192      -3.720  13.568  16.811  1.00 95.70           C  
ATOM   3168  CB  ALA A 192      -2.407  13.940  14.672  1.00 95.70           C  
ATOM   3169  HB1 ALA A 192      -3.228  14.543  14.283  1.00 95.70           H  
ATOM   3170  HB2 ALA A 192      -2.539  12.904  14.360  1.00 95.70           H  
ATOM   3171  HB3 ALA A 192      -1.469  14.322  14.268  1.00 95.70           H  
ATOM   3172  O   ALA A 192      -4.560  14.417  17.093  1.00 95.70           O  
ATOM   3173  N   TYR A 193      -3.900  12.264  17.029  1.00 95.99           N  
ATOM   3174  H   TYR A 193      -3.146  11.626  16.816  1.00 95.99           H  
ATOM   3175  CA  TYR A 193      -5.096  11.706  17.657  1.00 95.99           C  
ATOM   3176  HA  TYR A 193      -5.977  12.081  17.137  1.00 95.99           H  
ATOM   3177  C   TYR A 193      -5.233  12.151  19.120  1.00 95.99           C  
ATOM   3178  CB  TYR A 193      -5.055  10.180  17.512  1.00 95.99           C  
ATOM   3179  HB2 TYR A 193      -4.926   9.929  16.459  1.00 95.99           H  
ATOM   3180  HB3 TYR A 193      -4.188   9.790  18.045  1.00 95.99           H  
ATOM   3181  O   TYR A 193      -6.284  12.659  19.500  1.00 95.99           O  
ATOM   3182  CG  TYR A 193      -6.298   9.484  18.020  1.00 95.99           C  
ATOM   3183  CD1 TYR A 193      -6.280   8.846  19.274  1.00 95.99           C  
ATOM   3184  HD1 TYR A 193      -5.386   8.851  19.879  1.00 95.99           H  
ATOM   3185  CD2 TYR A 193      -7.477   9.487  17.247  1.00 95.99           C  
ATOM   3186  HD2 TYR A 193      -7.497   9.978  16.285  1.00 95.99           H  
ATOM   3187  CE1 TYR A 193      -7.438   8.210  19.758  1.00 95.99           C  
ATOM   3188  HE1 TYR A 193      -7.430   7.730  20.725  1.00 95.99           H  
ATOM   3189  CE2 TYR A 193      -8.638   8.853  17.732  1.00 95.99           C  
ATOM   3190  HE2 TYR A 193      -9.547   8.842  17.148  1.00 95.99           H  
ATOM   3191  OH  TYR A 193      -9.750   7.637  19.469  1.00 95.99           O  
ATOM   3192  HH  TYR A 193      -9.575   7.188  20.299  1.00 95.99           H  
ATOM   3193  CZ  TYR A 193      -8.620   8.216  18.991  1.00 95.99           C  
ATOM   3194  N   GLU A 194      -4.152  12.063  19.899  1.00 93.89           N  
ATOM   3195  H   GLU A 194      -3.331  11.603  19.532  1.00 93.89           H  
ATOM   3196  CA  GLU A 194      -4.114  12.476  21.312  1.00 93.89           C  
ATOM   3197  HA  GLU A 194      -4.884  11.949  21.876  1.00 93.89           H  
ATOM   3198  C   GLU A 194      -4.373  13.981  21.489  1.00 93.89           C  
ATOM   3199  CB  GLU A 194      -2.740  12.112  21.896  1.00 93.89           C  
ATOM   3200  HB2 GLU A 194      -1.976  12.532  21.241  1.00 93.89           H  
ATOM   3201  HB3 GLU A 194      -2.638  12.570  22.880  1.00 93.89           H  
ATOM   3202  O   GLU A 194      -5.124  14.392  22.365  1.00 93.89           O  
ATOM   3203  CG  GLU A 194      -2.526  10.593  22.040  1.00 93.89           C  
ATOM   3204  HG2 GLU A 194      -2.798  10.101  21.106  1.00 93.89           H  
ATOM   3205  HG3 GLU A 194      -3.196  10.221  22.816  1.00 93.89           H  
ATOM   3206  CD  GLU A 194      -1.074  10.211  22.383  1.00 93.89           C  
ATOM   3207  OE1 GLU A 194      -0.818   8.994  22.536  1.00 93.89           O  
ATOM   3208  OE2 GLU A 194      -0.200  11.110  22.407  1.00 93.89           O  
ATOM   3209  N   LYS A 195      -3.823  14.830  20.610  1.00 95.50           N  
ATOM   3210  H   LYS A 195      -3.198  14.443  19.917  1.00 95.50           H  
ATOM   3211  CA  LYS A 195      -4.047  16.290  20.658  1.00 95.50           C  
ATOM   3212  HA  LYS A 195      -3.851  16.638  21.672  1.00 95.50           H  
ATOM   3213  C   LYS A 195      -5.486  16.721  20.368  1.00 95.50           C  
ATOM   3214  CB  LYS A 195      -3.105  16.992  19.678  1.00 95.50           C  
ATOM   3215  HB2 LYS A 195      -3.125  16.468  18.722  1.00 95.50           H  
ATOM   3216  HB3 LYS A 195      -3.444  18.015  19.515  1.00 95.50           H  
ATOM   3217  O   LYS A 195      -5.822  17.873  20.624  1.00 95.50           O  
ATOM   3218  CG  LYS A 195      -1.681  17.045  20.230  1.00 95.50           C  
ATOM   3219  HG2 LYS A 195      -1.665  17.665  21.126  1.00 95.50           H  
ATOM   3220  HG3 LYS A 195      -1.343  16.044  20.498  1.00 95.50           H  
ATOM   3221  CD  LYS A 195      -0.747  17.643  19.178  1.00 95.50           C  
ATOM   3222  HD2 LYS A 195      -0.820  17.060  18.260  1.00 95.50           H  
ATOM   3223  HD3 LYS A 195      -1.038  18.676  18.985  1.00 95.50           H  
ATOM   3224  CE  LYS A 195       0.678  17.580  19.719  1.00 95.50           C  
ATOM   3225  HE2 LYS A 195       0.712  18.115  20.668  1.00 95.50           H  
ATOM   3226  HE3 LYS A 195       0.918  16.537  19.923  1.00 95.50           H  
ATOM   3227  NZ  LYS A 195       1.642  18.159  18.757  1.00 95.50           N  
ATOM   3228  HZ1 LYS A 195       2.576  18.089  19.135  1.00 95.50           H  
ATOM   3229  HZ2 LYS A 195       1.419  19.130  18.593  1.00 95.50           H  
ATOM   3230  HZ3 LYS A 195       1.597  17.648  17.888  1.00 95.50           H  
ATOM   3231  N   HIS A 196      -6.304  15.841  19.797  1.00 94.10           N  
ATOM   3232  H   HIS A 196      -5.978  14.892  19.689  1.00 94.10           H  
ATOM   3233  CA  HIS A 196      -7.687  16.130  19.421  1.00 94.10           C  
ATOM   3234  HA  HIS A 196      -7.923  17.159  19.696  1.00 94.10           H  
ATOM   3235  C   HIS A 196      -8.670  15.266  20.221  1.00 94.10           C  
ATOM   3236  CB  HIS A 196      -7.858  16.024  17.899  1.00 94.10           C  
ATOM   3237  HB2 HIS A 196      -8.910  16.174  17.659  1.00 94.10           H  
ATOM   3238  HB3 HIS A 196      -7.574  15.024  17.570  1.00 94.10           H  
ATOM   3239  O   HIS A 196      -9.684  14.810  19.691  1.00 94.10           O  
ATOM   3240  CG  HIS A 196      -7.067  17.049  17.128  1.00 94.10           C  
ATOM   3241  CD2 HIS A 196      -7.496  18.268  16.677  1.00 94.10           C  
ATOM   3242  HD2 HIS A 196      -8.483  18.683  16.816  1.00 94.10           H  
ATOM   3243  ND1 HIS A 196      -5.758  16.916  16.747  1.00 94.10           N  
ATOM   3244  HD1 HIS A 196      -5.203  16.089  16.916  1.00 94.10           H  
ATOM   3245  CE1 HIS A 196      -5.395  18.027  16.091  1.00 94.10           C  
ATOM   3246  HE1 HIS A 196      -4.422  18.201  15.654  1.00 94.10           H  
ATOM   3247  NE2 HIS A 196      -6.427  18.879  16.004  1.00 94.10           N  
ATOM   3248  N   GLU A 197      -8.379  15.026  21.502  1.00 89.24           N  
ATOM   3249  H   GLU A 197      -7.501  15.349  21.883  1.00 89.24           H  
ATOM   3250  CA  GLU A 197      -9.230  14.220  22.377  1.00 89.24           C  
ATOM   3251  HA  GLU A 197      -9.318  13.233  21.922  1.00 89.24           H  
ATOM   3252  C   GLU A 197     -10.650  14.802  22.531  1.00 89.24           C  
ATOM   3253  CB  GLU A 197      -8.537  14.028  23.732  1.00 89.24           C  
ATOM   3254  HB2 GLU A 197      -7.519  13.685  23.550  1.00 89.24           H  
ATOM   3255  HB3 GLU A 197      -8.505  14.978  24.266  1.00 89.24           H  
ATOM   3256  O   GLU A 197     -11.621  14.046  22.475  1.00 89.24           O  
ATOM   3257  CG  GLU A 197      -9.269  12.973  24.577  1.00 89.24           C  
ATOM   3258  HG2 GLU A 197      -9.373  12.068  23.979  1.00 89.24           H  
ATOM   3259  HG3 GLU A 197     -10.272  13.333  24.804  1.00 89.24           H  
ATOM   3260  CD  GLU A 197      -8.556  12.622  25.893  1.00 89.24           C  
ATOM   3261  OE1 GLU A 197      -9.128  11.778  26.620  1.00 89.24           O  
ATOM   3262  OE2 GLU A 197      -7.448  13.147  26.142  1.00 89.24           O  
ATOM   3263  N   ASP A 198     -10.788  16.127  22.603  1.00 91.06           N  
ATOM   3264  H   ASP A 198      -9.945  16.669  22.728  1.00 91.06           H  
ATOM   3265  CA  ASP A 198     -12.058  16.802  22.920  1.00 91.06           C  
ATOM   3266  HA  ASP A 198     -12.617  16.172  23.611  1.00 91.06           H  
ATOM   3267  C   ASP A 198     -12.985  17.058  21.720  1.00 91.06           C  
ATOM   3268  CB  ASP A 198     -11.753  18.118  23.646  1.00 91.06           C  
ATOM   3269  HB2 ASP A 198     -12.683  18.652  23.840  1.00 91.06           H  
ATOM   3270  HB3 ASP A 198     -11.131  18.743  23.006  1.00 91.06           H  
ATOM   3271  O   ASP A 198     -14.053  17.660  21.861  1.00 91.06           O  
ATOM   3272  CG  ASP A 198     -11.063  17.886  24.987  1.00 91.06           C  
ATOM   3273  OD1 ASP A 198     -11.551  17.015  25.738  1.00 91.06           O  
ATOM   3274  OD2 ASP A 198     -10.067  18.601  25.234  1.00 91.06           O  
ATOM   3275  N   ILE A 199     -12.608  16.633  20.512  1.00 94.14           N  
ATOM   3276  H   ILE A 199     -11.744  16.115  20.434  1.00 94.14           H  
ATOM   3277  CA  ILE A 199     -13.436  16.888  19.328  1.00 94.14           C  
ATOM   3278  HA  ILE A 199     -13.868  17.881  19.453  1.00 94.14           H  
ATOM   3279  C   ILE A 199     -14.620  15.913  19.231  1.00 94.14           C  
ATOM   3280  CB  ILE A 199     -12.610  16.959  18.033  1.00 94.14           C  
ATOM   3281  HB  ILE A 199     -13.250  17.429  17.286  1.00 94.14           H  
ATOM   3282  O   ILE A 199     -14.624  14.823  19.811  1.00 94.14           O  
ATOM   3283  CG1 ILE A 199     -12.276  15.552  17.525  1.00 94.14           C  
ATOM   3284 HG12 ILE A 199     -11.682  14.998  18.252  1.00 94.14           H  
ATOM   3285 HG13 ILE A 199     -13.216  15.024  17.360  1.00 94.14           H  
ATOM   3286  CG2 ILE A 199     -11.373  17.860  18.184  1.00 94.14           C  
ATOM   3287 HG21 ILE A 199     -11.666  18.809  18.632  1.00 94.14           H  
ATOM   3288 HG22 ILE A 199     -10.631  17.384  18.825  1.00 94.14           H  
ATOM   3289 HG23 ILE A 199     -10.934  18.064  17.208  1.00 94.14           H  
ATOM   3290  CD1 ILE A 199     -11.581  15.574  16.178  1.00 94.14           C  
ATOM   3291 HD11 ILE A 199     -11.878  14.676  15.636  1.00 94.14           H  
ATOM   3292 HD12 ILE A 199     -11.906  16.441  15.604  1.00 94.14           H  
ATOM   3293 HD13 ILE A 199     -10.500  15.626  16.309  1.00 94.14           H  
ATOM   3294  N   SER A 200     -15.614  16.271  18.412  1.00 95.45           N  
ATOM   3295  H   SER A 200     -15.537  17.158  17.935  1.00 95.45           H  
ATOM   3296  CA  SER A 200     -16.808  15.443  18.210  1.00 95.45           C  
ATOM   3297  HA  SER A 200     -17.290  15.340  19.182  1.00 95.45           H  
ATOM   3298  C   SER A 200     -16.480  14.029  17.699  1.00 95.45           C  
ATOM   3299  CB  SER A 200     -17.809  16.132  17.270  1.00 95.45           C  
ATOM   3300  HB2 SER A 200     -17.965  17.164  17.583  1.00 95.45           H  
ATOM   3301  HB3 SER A 200     -18.763  15.609  17.329  1.00 95.45           H  
ATOM   3302  O   SER A 200     -15.578  13.820  16.881  1.00 95.45           O  
ATOM   3303  OG  SER A 200     -17.359  16.096  15.927  1.00 95.45           O  
ATOM   3304  HG  SER A 200     -16.816  16.873  15.775  1.00 95.45           H  
ATOM   3305  N   VAL A 201     -17.289  13.043  18.106  1.00 96.10           N  
ATOM   3306  H   VAL A 201     -17.972  13.257  18.818  1.00 96.10           H  
ATOM   3307  CA  VAL A 201     -17.200  11.650  17.619  1.00 96.10           C  
ATOM   3308  HA  VAL A 201     -16.237  11.244  17.930  1.00 96.10           H  
ATOM   3309  C   VAL A 201     -17.253  11.572  16.090  1.00 96.10           C  
ATOM   3310  CB  VAL A 201     -18.313  10.792  18.260  1.00 96.10           C  
ATOM   3311  HB  VAL A 201     -18.211  10.884  19.341  1.00 96.10           H  
ATOM   3312  O   VAL A 201     -16.531  10.791  15.469  1.00 96.10           O  
ATOM   3313  CG1 VAL A 201     -19.738  11.230  17.884  1.00 96.10           C  
ATOM   3314 HG11 VAL A 201     -19.893  12.284  18.116  1.00 96.10           H  
ATOM   3315 HG12 VAL A 201     -19.943  11.050  16.829  1.00 96.10           H  
ATOM   3316 HG13 VAL A 201     -20.456  10.658  18.471  1.00 96.10           H  
ATOM   3317  CG2 VAL A 201     -18.178   9.309  17.913  1.00 96.10           C  
ATOM   3318 HG21 VAL A 201     -18.423   9.137  16.865  1.00 96.10           H  
ATOM   3319 HG22 VAL A 201     -18.857   8.731  18.540  1.00 96.10           H  
ATOM   3320 HG23 VAL A 201     -17.163   8.965  18.112  1.00 96.10           H  
ATOM   3321  N   ARG A 202     -18.062  12.443  15.473  1.00 96.79           N  
ATOM   3322  H   ARG A 202     -18.576  13.084  16.059  1.00 96.79           H  
ATOM   3323  CA  ARG A 202     -18.190  12.567  14.022  1.00 96.79           C  
ATOM   3324  HA  ARG A 202     -18.457  11.596  13.606  1.00 96.79           H  
ATOM   3325  C   ARG A 202     -16.874  12.975  13.378  1.00 96.79           C  
ATOM   3326  CB  ARG A 202     -19.287  13.597  13.722  1.00 96.79           C  
ATOM   3327  HB2 ARG A 202     -20.205  13.316  14.238  1.00 96.79           H  
ATOM   3328  HB3 ARG A 202     -18.975  14.571  14.100  1.00 96.79           H  
ATOM   3329  O   ARG A 202     -16.483  12.413  12.356  1.00 96.79           O  
ATOM   3330  CG  ARG A 202     -19.564  13.700  12.220  1.00 96.79           C  
ATOM   3331  HG2 ARG A 202     -18.631  13.882  11.686  1.00 96.79           H  
ATOM   3332  HG3 ARG A 202     -20.010  12.769  11.871  1.00 96.79           H  
ATOM   3333  CD  ARG A 202     -20.501  14.868  11.933  1.00 96.79           C  
ATOM   3334  HD2 ARG A 202     -20.116  15.749  12.446  1.00 96.79           H  
ATOM   3335  HD3 ARG A 202     -21.493  14.644  12.326  1.00 96.79           H  
ATOM   3336  NE  ARG A 202     -20.567  15.144  10.489  1.00 96.79           N  
ATOM   3337  HE  ARG A 202     -20.111  14.480   9.880  1.00 96.79           H  
ATOM   3338  NH1 ARG A 202     -21.746  17.114  10.660  1.00 96.79           N  
ATOM   3339 HH11 ARG A 202     -22.071  17.997  10.293  1.00 96.79           H  
ATOM   3340 HH12 ARG A 202     -21.753  17.049  11.668  1.00 96.79           H  
ATOM   3341  NH2 ARG A 202     -20.920  16.481   8.690  1.00 96.79           N  
ATOM   3342 HH21 ARG A 202     -21.214  17.390   8.363  1.00 96.79           H  
ATOM   3343 HH22 ARG A 202     -20.194  15.976   8.201  1.00 96.79           H  
ATOM   3344  CZ  ARG A 202     -21.084  16.238   9.961  1.00 96.79           C  
ATOM   3345  N   GLU A 203     -16.209  13.970  13.943  1.00 97.04           N  
ATOM   3346  H   GLU A 203     -16.565  14.383  14.793  1.00 97.04           H  
ATOM   3347  CA  GLU A 203     -14.956  14.483  13.410  1.00 97.04           C  
ATOM   3348  HA  GLU A 203     -15.072  14.645  12.339  1.00 97.04           H  
ATOM   3349  C   GLU A 203     -13.814  13.480  13.593  1.00 97.04           C  
ATOM   3350  CB  GLU A 203     -14.670  15.836  14.052  1.00 97.04           C  
ATOM   3351  HB2 GLU A 203     -14.396  15.705  15.099  1.00 97.04           H  
ATOM   3352  HB3 GLU A 203     -15.580  16.433  13.989  1.00 97.04           H  
ATOM   3353  O   GLU A 203     -13.066  13.246  12.639  1.00 97.04           O  
ATOM   3354  CG  GLU A 203     -13.563  16.573  13.296  1.00 97.04           C  
ATOM   3355  HG2 GLU A 203     -12.640  15.996  13.359  1.00 97.04           H  
ATOM   3356  HG3 GLU A 203     -13.844  16.640  12.245  1.00 97.04           H  
ATOM   3357  CD  GLU A 203     -13.329  17.986  13.839  1.00 97.04           C  
ATOM   3358  OE1 GLU A 203     -12.318  18.574  13.398  1.00 97.04           O  
ATOM   3359  OE2 GLU A 203     -14.168  18.455  14.641  1.00 97.04           O  
ATOM   3360  N   LYS A 204     -13.735  12.797  14.744  1.00 97.20           N  
ATOM   3361  H   LYS A 204     -14.350  13.061  15.501  1.00 97.20           H  
ATOM   3362  CA  LYS A 204     -12.784  11.688  14.941  1.00 97.20           C  
ATOM   3363  HA  LYS A 204     -11.771  12.056  14.777  1.00 97.20           H  
ATOM   3364  C   LYS A 204     -13.007  10.575  13.918  1.00 97.20           C  
ATOM   3365  CB  LYS A 204     -12.863  11.115  16.366  1.00 97.20           C  
ATOM   3366  HB2 LYS A 204     -13.887  10.819  16.593  1.00 97.20           H  
ATOM   3367  HB3 LYS A 204     -12.234  10.226  16.406  1.00 97.20           H  
ATOM   3368  O   LYS A 204     -12.063  10.158  13.252  1.00 97.20           O  
ATOM   3369  CG  LYS A 204     -12.367  12.096  17.436  1.00 97.20           C  
ATOM   3370  HG2 LYS A 204     -11.410  12.518  17.132  1.00 97.20           H  
ATOM   3371  HG3 LYS A 204     -13.106  12.890  17.544  1.00 97.20           H  
ATOM   3372  CD  LYS A 204     -12.202  11.404  18.795  1.00 97.20           C  
ATOM   3373  HD2 LYS A 204     -13.170  11.023  19.119  1.00 97.20           H  
ATOM   3374  HD3 LYS A 204     -11.496  10.579  18.696  1.00 97.20           H  
ATOM   3375  CE  LYS A 204     -11.685  12.380  19.853  1.00 97.20           C  
ATOM   3376  HE2 LYS A 204     -10.767  12.848  19.498  1.00 97.20           H  
ATOM   3377  HE3 LYS A 204     -12.418  13.173  19.996  1.00 97.20           H  
ATOM   3378  NZ  LYS A 204     -11.429  11.704  21.150  1.00 97.20           N  
ATOM   3379  HZ1 LYS A 204     -10.593  11.137  21.130  1.00 97.20           H  
ATOM   3380  HZ2 LYS A 204     -12.216  11.152  21.458  1.00 97.20           H  
ATOM   3381  HZ3 LYS A 204     -11.306  12.417  21.855  1.00 97.20           H  
ATOM   3382  N   ALA A 205     -14.257  10.149  13.726  1.00 97.77           N  
ATOM   3383  H   ALA A 205     -14.984  10.514  14.323  1.00 97.77           H  
ATOM   3384  CA  ALA A 205     -14.605   9.116  12.753  1.00 97.77           C  
ATOM   3385  HA  ALA A 205     -14.057   8.207  13.001  1.00 97.77           H  
ATOM   3386  C   ALA A 205     -14.218   9.508  11.316  1.00 97.77           C  
ATOM   3387  CB  ALA A 205     -16.104   8.823  12.872  1.00 97.77           C  
ATOM   3388  HB1 ALA A 205     -16.315   8.444  13.872  1.00 97.77           H  
ATOM   3389  HB2 ALA A 205     -16.397   8.074  12.137  1.00 97.77           H  
ATOM   3390  HB3 ALA A 205     -16.682   9.733  12.707  1.00 97.77           H  
ATOM   3391  O   ALA A 205     -13.619   8.708  10.599  1.00 97.77           O  
ATOM   3392  N   ASN A 206     -14.493  10.746  10.894  1.00 97.72           N  
ATOM   3393  H   ASN A 206     -14.986  11.370  11.516  1.00 97.72           H  
ATOM   3394  CA  ASN A 206     -14.091  11.220   9.564  1.00 97.72           C  
ATOM   3395  HA  ASN A 206     -14.462  10.522   8.814  1.00 97.72           H  
ATOM   3396  C   ASN A 206     -12.565  11.250   9.395  1.00 97.72           C  
ATOM   3397  CB  ASN A 206     -14.710  12.600   9.297  1.00 97.72           C  
ATOM   3398  HB2 ASN A 206     -14.525  13.257  10.147  1.00 97.72           H  
ATOM   3399  HB3 ASN A 206     -14.239  13.041   8.419  1.00 97.72           H  
ATOM   3400  O   ASN A 206     -12.055  10.868   8.342  1.00 97.72           O  
ATOM   3401  CG  ASN A 206     -16.196  12.508   9.009  1.00 97.72           C  
ATOM   3402  ND2 ASN A 206     -17.005  13.352   9.597  1.00 97.72           N  
ATOM   3403 HD21 ASN A 206     -16.630  13.889  10.366  1.00 97.72           H  
ATOM   3404 HD22 ASN A 206     -17.970  13.057   9.565  1.00 97.72           H  
ATOM   3405  OD1 ASN A 206     -16.675  11.673   8.263  1.00 97.72           O  
ATOM   3406  N   ASN A 207     -11.821  11.639  10.431  1.00 97.84           N  
ATOM   3407  H   ASN A 207     -12.275  11.948  11.278  1.00 97.84           H  
ATOM   3408  CA  ASN A 207     -10.361  11.597  10.389  1.00 97.84           C  
ATOM   3409  HA  ASN A 207     -10.027  12.067   9.464  1.00 97.84           H  
ATOM   3410  C   ASN A 207      -9.823  10.161  10.334  1.00 97.84           C  
ATOM   3411  CB  ASN A 207      -9.793  12.417  11.553  1.00 97.84           C  
ATOM   3412  HB2 ASN A 207      -8.753  12.142  11.728  1.00 97.84           H  
ATOM   3413  HB3 ASN A 207     -10.348  12.225  12.471  1.00 97.84           H  
ATOM   3414  O   ASN A 207      -8.904   9.902   9.560  1.00 97.84           O  
ATOM   3415  CG  ASN A 207      -9.810  13.894  11.217  1.00 97.84           C  
ATOM   3416  ND2 ASN A 207     -10.751  14.645  11.735  1.00 97.84           N  
ATOM   3417 HD21 ASN A 207     -11.461  14.229  12.320  1.00 97.84           H  
ATOM   3418 HD22 ASN A 207     -10.725  15.642  11.578  1.00 97.84           H  
ATOM   3419  OD1 ASN A 207      -9.002  14.370  10.433  1.00 97.84           O  
ATOM   3420  N   ILE A 208     -10.424   9.205  11.050  1.00 97.53           N  
ATOM   3421  H   ILE A 208     -11.135   9.474  11.714  1.00 97.53           H  
ATOM   3422  CA  ILE A 208     -10.077   7.779  10.921  1.00 97.53           C  
ATOM   3423  HA  ILE A 208      -9.007   7.669  11.095  1.00 97.53           H  
ATOM   3424  C   ILE A 208     -10.348   7.275   9.495  1.00 97.53           C  
ATOM   3425  CB  ILE A 208     -10.807   6.936  11.989  1.00 97.53           C  
ATOM   3426  HB  ILE A 208     -11.863   7.206  11.980  1.00 97.53           H  
ATOM   3427  O   ILE A 208      -9.505   6.586   8.927  1.00 97.53           O  
ATOM   3428  CG1 ILE A 208     -10.225   7.251  13.386  1.00 97.53           C  
ATOM   3429 HG12 ILE A 208     -10.155   8.331  13.522  1.00 97.53           H  
ATOM   3430 HG13 ILE A 208      -9.218   6.842  13.468  1.00 97.53           H  
ATOM   3431  CG2 ILE A 208     -10.693   5.425  11.700  1.00 97.53           C  
ATOM   3432 HG21 ILE A 208     -11.200   4.848  12.473  1.00 97.53           H  
ATOM   3433 HG22 ILE A 208     -11.172   5.169  10.754  1.00 97.53           H  
ATOM   3434 HG23 ILE A 208      -9.646   5.126  11.665  1.00 97.53           H  
ATOM   3435  CD1 ILE A 208     -11.084   6.704  14.527  1.00 97.53           C  
ATOM   3436 HD11 ILE A 208     -12.113   7.033  14.382  1.00 97.53           H  
ATOM   3437 HD12 ILE A 208     -11.052   5.615  14.552  1.00 97.53           H  
ATOM   3438 HD13 ILE A 208     -10.711   7.084  15.478  1.00 97.53           H  
ATOM   3439  N   ILE A 209     -11.463   7.665   8.863  1.00 97.41           N  
ATOM   3440  H   ILE A 209     -12.143   8.204   9.380  1.00 97.41           H  
ATOM   3441  CA  ILE A 209     -11.730   7.330   7.451  1.00 97.41           C  
ATOM   3442  HA  ILE A 209     -11.723   6.245   7.350  1.00 97.41           H  
ATOM   3443  C   ILE A 209     -10.610   7.861   6.544  1.00 97.41           C  
ATOM   3444  CB  ILE A 209     -13.120   7.846   7.006  1.00 97.41           C  
ATOM   3445  HB  ILE A 209     -13.214   8.895   7.288  1.00 97.41           H  
ATOM   3446  O   ILE A 209     -10.136   7.140   5.667  1.00 97.41           O  
ATOM   3447  CG1 ILE A 209     -14.234   7.045   7.714  1.00 97.41           C  
ATOM   3448 HG12 ILE A 209     -14.259   6.030   7.316  1.00 97.41           H  
ATOM   3449 HG13 ILE A 209     -14.009   6.973   8.778  1.00 97.41           H  
ATOM   3450  CG2 ILE A 209     -13.298   7.748   5.477  1.00 97.41           C  
ATOM   3451 HG21 ILE A 209     -13.148   6.720   5.148  1.00 97.41           H  
ATOM   3452 HG22 ILE A 209     -12.586   8.397   4.967  1.00 97.41           H  
ATOM   3453 HG23 ILE A 209     -14.294   8.079   5.183  1.00 97.41           H  
ATOM   3454  CD1 ILE A 209     -15.632   7.663   7.590  1.00 97.41           C  
ATOM   3455 HD11 ILE A 209     -15.623   8.687   7.964  1.00 97.41           H  
ATOM   3456 HD12 ILE A 209     -15.973   7.652   6.554  1.00 97.41           H  
ATOM   3457 HD13 ILE A 209     -16.331   7.074   8.184  1.00 97.41           H  
ATOM   3458  N   HIS A 210     -10.139   9.092   6.760  1.00 97.22           N  
ATOM   3459  H   HIS A 210     -10.574   9.663   7.471  1.00 97.22           H  
ATOM   3460  CA  HIS A 210      -8.998   9.625   6.012  1.00 97.22           C  
ATOM   3461  HA  HIS A 210      -9.199   9.493   4.949  1.00 97.22           H  
ATOM   3462  C   HIS A 210      -7.695   8.865   6.299  1.00 97.22           C  
ATOM   3463  CB  HIS A 210      -8.842  11.125   6.285  1.00 97.22           C  
ATOM   3464  HB2 HIS A 210      -7.912  11.462   5.827  1.00 97.22           H  
ATOM   3465  HB3 HIS A 210      -8.769  11.305   7.358  1.00 97.22           H  
ATOM   3466  O   HIS A 210      -6.926   8.613   5.366  1.00 97.22           O  
ATOM   3467  CG  HIS A 210      -9.961  11.951   5.707  1.00 97.22           C  
ATOM   3468  CD2 HIS A 210     -10.752  12.854   6.367  1.00 97.22           C  
ATOM   3469  HD2 HIS A 210     -10.691  13.101   7.417  1.00 97.22           H  
ATOM   3470  ND1 HIS A 210     -10.368  11.943   4.392  1.00 97.22           N  
ATOM   3471  HD1 HIS A 210     -10.003  11.346   3.664  1.00 97.22           H  
ATOM   3472  CE1 HIS A 210     -11.383  12.813   4.265  1.00 97.22           C  
ATOM   3473  HE1 HIS A 210     -11.923  13.009   3.351  1.00 97.22           H  
ATOM   3474  NE2 HIS A 210     -11.648  13.401   5.440  1.00 97.22           N  
ATOM   3475  N   LEU A 211      -7.474   8.441   7.547  1.00 97.23           N  
ATOM   3476  H   LEU A 211      -8.141   8.701   8.260  1.00 97.23           H  
ATOM   3477  CA  LEU A 211      -6.328   7.630   7.960  1.00 97.23           C  
ATOM   3478  HA  LEU A 211      -5.422   8.165   7.674  1.00 97.23           H  
ATOM   3479  C   LEU A 211      -6.283   6.266   7.258  1.00 97.23           C  
ATOM   3480  CB  LEU A 211      -6.344   7.483   9.492  1.00 97.23           C  
ATOM   3481  HB2 LEU A 211      -6.298   8.477   9.935  1.00 97.23           H  
ATOM   3482  HB3 LEU A 211      -7.285   7.023   9.794  1.00 97.23           H  
ATOM   3483  O   LEU A 211      -5.187   5.789   6.973  1.00 97.23           O  
ATOM   3484  CG  LEU A 211      -5.215   6.625  10.085  1.00 97.23           C  
ATOM   3485  HG  LEU A 211      -5.264   5.622   9.661  1.00 97.23           H  
ATOM   3486  CD1 LEU A 211      -3.833   7.205   9.793  1.00 97.23           C  
ATOM   3487 HD11 LEU A 211      -3.778   8.224  10.175  1.00 97.23           H  
ATOM   3488 HD12 LEU A 211      -3.079   6.590  10.285  1.00 97.23           H  
ATOM   3489 HD13 LEU A 211      -3.642   7.194   8.720  1.00 97.23           H  
ATOM   3490  CD2 LEU A 211      -5.397   6.515  11.598  1.00 97.23           C  
ATOM   3491 HD21 LEU A 211      -6.379   6.101  11.828  1.00 97.23           H  
ATOM   3492 HD22 LEU A 211      -4.639   5.856  12.022  1.00 97.23           H  
ATOM   3493 HD23 LEU A 211      -5.315   7.497  12.062  1.00 97.23           H  
ATOM   3494  N   LEU A 212      -7.421   5.672   6.880  1.00 96.48           N  
ATOM   3495  H   LEU A 212      -8.295   6.077   7.185  1.00 96.48           H  
ATOM   3496  CA  LEU A 212      -7.446   4.421   6.099  1.00 96.48           C  
ATOM   3497  HA  LEU A 212      -6.909   3.659   6.663  1.00 96.48           H  
ATOM   3498  C   LEU A 212      -6.705   4.535   4.752  1.00 96.48           C  
ATOM   3499  CB  LEU A 212      -8.894   3.938   5.890  1.00 96.48           C  
ATOM   3500  HB2 LEU A 212      -9.450   4.715   5.364  1.00 96.48           H  
ATOM   3501  HB3 LEU A 212      -8.870   3.064   5.240  1.00 96.48           H  
ATOM   3502  O   LEU A 212      -6.229   3.535   4.219  1.00 96.48           O  
ATOM   3503  CG  LEU A 212      -9.655   3.555   7.174  1.00 96.48           C  
ATOM   3504  HG  LEU A 212      -9.677   4.405   7.856  1.00 96.48           H  
ATOM   3505  CD1 LEU A 212     -11.100   3.189   6.835  1.00 96.48           C  
ATOM   3506 HD11 LEU A 212     -11.121   2.316   6.182  1.00 96.48           H  
ATOM   3507 HD12 LEU A 212     -11.581   4.028   6.332  1.00 96.48           H  
ATOM   3508 HD13 LEU A 212     -11.646   2.968   7.752  1.00 96.48           H  
ATOM   3509  CD2 LEU A 212      -9.017   2.368   7.899  1.00 96.48           C  
ATOM   3510 HD21 LEU A 212      -8.019   2.633   8.248  1.00 96.48           H  
ATOM   3511 HD22 LEU A 212      -8.959   1.511   7.228  1.00 96.48           H  
ATOM   3512 HD23 LEU A 212      -9.619   2.106   8.770  1.00 96.48           H  
ATOM   3513  N   THR A 213      -6.464   5.749   4.237  1.00 95.88           N  
ATOM   3514  H   THR A 213      -6.862   6.548   4.710  1.00 95.88           H  
ATOM   3515  CA  THR A 213      -5.552   5.973   3.094  1.00 95.88           C  
ATOM   3516  HA  THR A 213      -5.978   5.491   2.214  1.00 95.88           H  
ATOM   3517  C   THR A 213      -4.157   5.376   3.336  1.00 95.88           C  
ATOM   3518  CB  THR A 213      -5.392   7.473   2.798  1.00 95.88           C  
ATOM   3519  HB  THR A 213      -4.852   7.950   3.616  1.00 95.88           H  
ATOM   3520  O   THR A 213      -3.519   4.852   2.411  1.00 95.88           O  
ATOM   3521  CG2 THR A 213      -4.637   7.723   1.491  1.00 95.88           C  
ATOM   3522 HG21 THR A 213      -4.700   8.779   1.228  1.00 95.88           H  
ATOM   3523 HG22 THR A 213      -5.078   7.133   0.687  1.00 95.88           H  
ATOM   3524 HG23 THR A 213      -3.586   7.461   1.610  1.00 95.88           H  
ATOM   3525  OG1 THR A 213      -6.649   8.093   2.674  1.00 95.88           O  
ATOM   3526  HG1 THR A 213      -6.908   8.334   3.566  1.00 95.88           H  
ATOM   3527  N   LEU A 214      -3.691   5.398   4.591  1.00 95.85           N  
ATOM   3528  H   LEU A 214      -4.285   5.777   5.314  1.00 95.85           H  
ATOM   3529  CA  LEU A 214      -2.438   4.785   5.017  1.00 95.85           C  
ATOM   3530  HA  LEU A 214      -1.626   5.248   4.457  1.00 95.85           H  
ATOM   3531  C   LEU A 214      -2.429   3.282   4.737  1.00 95.85           C  
ATOM   3532  CB  LEU A 214      -2.236   5.043   6.522  1.00 95.85           C  
ATOM   3533  HB2 LEU A 214      -2.358   6.107   6.722  1.00 95.85           H  
ATOM   3534  HB3 LEU A 214      -3.013   4.511   7.071  1.00 95.85           H  
ATOM   3535  O   LEU A 214      -1.428   2.783   4.227  1.00 95.85           O  
ATOM   3536  CG  LEU A 214      -0.876   4.582   7.073  1.00 95.85           C  
ATOM   3537  HG  LEU A 214      -0.722   3.524   6.859  1.00 95.85           H  
ATOM   3538  CD1 LEU A 214       0.270   5.389   6.460  1.00 95.85           C  
ATOM   3539 HD11 LEU A 214       0.412   5.107   5.416  1.00 95.85           H  
ATOM   3540 HD12 LEU A 214       0.047   6.453   6.538  1.00 95.85           H  
ATOM   3541 HD13 LEU A 214       1.187   5.200   7.019  1.00 95.85           H  
ATOM   3542  CD2 LEU A 214      -0.843   4.771   8.587  1.00 95.85           C  
ATOM   3543 HD21 LEU A 214      -0.971   5.822   8.845  1.00 95.85           H  
ATOM   3544 HD22 LEU A 214      -1.645   4.196   9.050  1.00 95.85           H  
ATOM   3545 HD23 LEU A 214       0.106   4.413   8.988  1.00 95.85           H  
ATOM   3546  N   THR A 215      -3.536   2.581   4.990  1.00 95.24           N  
ATOM   3547  H   THR A 215      -4.355   3.070   5.322  1.00 95.24           H  
ATOM   3548  CA  THR A 215      -3.631   1.113   4.954  1.00 95.24           C  
ATOM   3549  HA  THR A 215      -2.623   0.702   5.010  1.00 95.24           H  
ATOM   3550  C   THR A 215      -4.220   0.543   3.666  1.00 95.24           C  
ATOM   3551  CB  THR A 215      -4.393   0.577   6.172  1.00 95.24           C  
ATOM   3552  HB  THR A 215      -4.410  -0.512   6.127  1.00 95.24           H  
ATOM   3553  O   THR A 215      -4.016  -0.638   3.400  1.00 95.24           O  
ATOM   3554  CG2 THR A 215      -3.741   1.018   7.483  1.00 95.24           C  
ATOM   3555 HG21 THR A 215      -3.911   2.082   7.650  1.00 95.24           H  
ATOM   3556 HG22 THR A 215      -4.163   0.458   8.318  1.00 95.24           H  
ATOM   3557 HG23 THR A 215      -2.667   0.829   7.457  1.00 95.24           H  
ATOM   3558  OG1 THR A 215      -5.704   1.080   6.167  1.00 95.24           O  
ATOM   3559  HG1 THR A 215      -6.197   0.650   6.869  1.00 95.24           H  
ATOM   3560  N   ASN A 216      -4.839   1.373   2.820  1.00 93.78           N  
ATOM   3561  H   ASN A 216      -5.155   2.252   3.207  1.00 93.78           H  
ATOM   3562  CA  ASN A 216      -5.402   0.962   1.529  1.00 93.78           C  
ATOM   3563  HA  ASN A 216      -6.256   0.313   1.723  1.00 93.78           H  
ATOM   3564  C   ASN A 216      -4.414   0.165   0.660  1.00 93.78           C  
ATOM   3565  CB  ASN A 216      -5.887   2.211   0.763  1.00 93.78           C  
ATOM   3566  HB2 ASN A 216      -5.137   3.000   0.824  1.00 93.78           H  
ATOM   3567  HB3 ASN A 216      -6.027   1.953  -0.287  1.00 93.78           H  
ATOM   3568  O   ASN A 216      -3.235   0.515   0.563  1.00 93.78           O  
ATOM   3569  CG  ASN A 216      -7.216   2.747   1.263  1.00 93.78           C  
ATOM   3570  ND2 ASN A 216      -7.639   3.894   0.787  1.00 93.78           N  
ATOM   3571 HD21 ASN A 216      -8.532   4.198   1.148  1.00 93.78           H  
ATOM   3572 HD22 ASN A 216      -7.118   4.402   0.086  1.00 93.78           H  
ATOM   3573  OD1 ASN A 216      -7.910   2.142   2.054  1.00 93.78           O  
ATOM   3574  N   LEU A 217      -4.906  -0.858  -0.036  1.00 93.39           N  
ATOM   3575  H   LEU A 217      -5.876  -1.110   0.089  1.00 93.39           H  
ATOM   3576  CA  LEU A 217      -4.141  -1.580  -1.053  1.00 93.39           C  
ATOM   3577  HA  LEU A 217      -3.260  -2.007  -0.573  1.00 93.39           H  
ATOM   3578  C   LEU A 217      -3.691  -0.625  -2.179  1.00 93.39           C  
ATOM   3579  CB  LEU A 217      -5.029  -2.722  -1.584  1.00 93.39           C  
ATOM   3580  HB2 LEU A 217      -5.876  -2.272  -2.103  1.00 93.39           H  
ATOM   3581  HB3 LEU A 217      -5.428  -3.292  -0.745  1.00 93.39           H  
ATOM   3582  O   LEU A 217      -4.394   0.322  -2.533  1.00 93.39           O  
ATOM   3583  CG  LEU A 217      -4.326  -3.696  -2.545  1.00 93.39           C  
ATOM   3584  HG  LEU A 217      -3.755  -3.137  -3.287  1.00 93.39           H  
ATOM   3585  CD1 LEU A 217      -3.388  -4.642  -1.798  1.00 93.39           C  
ATOM   3586 HD11 LEU A 217      -2.642  -4.074  -1.243  1.00 93.39           H  
ATOM   3587 HD12 LEU A 217      -3.965  -5.243  -1.096  1.00 93.39           H  
ATOM   3588 HD13 LEU A 217      -2.907  -5.309  -2.514  1.00 93.39           H  
ATOM   3589  CD2 LEU A 217      -5.349  -4.537  -3.299  1.00 93.39           C  
ATOM   3590 HD21 LEU A 217      -5.952  -5.112  -2.597  1.00 93.39           H  
ATOM   3591 HD22 LEU A 217      -4.846  -5.224  -3.981  1.00 93.39           H  
ATOM   3592 HD23 LEU A 217      -6.011  -3.892  -3.877  1.00 93.39           H  
ATOM   3593  N   GLY A 218      -2.519  -0.872  -2.769  1.00 93.25           N  
ATOM   3594  H   GLY A 218      -1.990  -1.678  -2.469  1.00 93.25           H  
ATOM   3595  CA  GLY A 218      -2.042  -0.126  -3.935  1.00 93.25           C  
ATOM   3596  HA2 GLY A 218      -2.898   0.260  -4.489  1.00 93.25           H  
ATOM   3597  HA3 GLY A 218      -1.516  -0.806  -4.604  1.00 93.25           H  
ATOM   3598  C   GLY A 218      -1.097   1.033  -3.613  1.00 93.25           C  
ATOM   3599  O   GLY A 218      -0.190   0.924  -2.777  1.00 93.25           O  
ATOM   3600  N   ALA A 219      -1.231   2.121  -4.374  1.00 92.70           N  
ATOM   3601  H   ALA A 219      -2.021   2.165  -5.001  1.00 92.70           H  
ATOM   3602  CA  ALA A 219      -0.300   3.244  -4.350  1.00 92.70           C  
ATOM   3603  HA  ALA A 219       0.702   2.853  -4.528  1.00 92.70           H  
ATOM   3604  C   ALA A 219      -0.317   3.978  -3.000  1.00 92.70           C  
ATOM   3605  CB  ALA A 219      -0.615   4.202  -5.504  1.00 92.70           C  
ATOM   3606  HB1 ALA A 219      -0.670   3.661  -6.449  1.00 92.70           H  
ATOM   3607  HB2 ALA A 219       0.155   4.972  -5.565  1.00 92.70           H  
ATOM   3608  HB3 ALA A 219      -1.577   4.682  -5.327  1.00 92.70           H  
ATOM   3609  O   ALA A 219      -1.373   4.434  -2.567  1.00 92.70           O  
ATOM   3610  N   PRO A 220       0.845   4.173  -2.350  1.00 93.52           N  
ATOM   3611  CA  PRO A 220       0.945   5.106  -1.237  1.00 93.52           C  
ATOM   3612  HA  PRO A 220       0.278   4.776  -0.441  1.00 93.52           H  
ATOM   3613  C   PRO A 220       0.555   6.523  -1.684  1.00 93.52           C  
ATOM   3614  CB  PRO A 220       2.398   5.012  -0.755  1.00 93.52           C  
ATOM   3615  HB2 PRO A 220       3.013   5.762  -1.253  1.00 93.52           H  
ATOM   3616  HB3 PRO A 220       2.471   5.108   0.328  1.00 93.52           H  
ATOM   3617  O   PRO A 220       1.024   7.005  -2.725  1.00 93.52           O  
ATOM   3618  CG  PRO A 220       2.843   3.632  -1.230  1.00 93.52           C  
ATOM   3619  HG2 PRO A 220       3.922   3.564  -1.362  1.00 93.52           H  
ATOM   3620  HG3 PRO A 220       2.485   2.878  -0.529  1.00 93.52           H  
ATOM   3621  CD  PRO A 220       2.108   3.485  -2.556  1.00 93.52           C  
ATOM   3622  HD2 PRO A 220       1.962   2.428  -2.780  1.00 93.52           H  
ATOM   3623  HD3 PRO A 220       2.668   3.975  -3.352  1.00 93.52           H  
ATOM   3624  N   ALA A 221      -0.265   7.195  -0.880  1.00 94.45           N  
ATOM   3625  H   ALA A 221      -0.603   6.756  -0.035  1.00 94.45           H  
ATOM   3626  CA  ALA A 221      -0.754   8.546  -1.124  1.00 94.45           C  
ATOM   3627  HA  ALA A 221      -0.175   9.009  -1.923  1.00 94.45           H  
ATOM   3628  C   ALA A 221      -0.587   9.409   0.130  1.00 94.45           C  
ATOM   3629  CB  ALA A 221      -2.214   8.475  -1.582  1.00 94.45           C  
ATOM   3630  HB1 ALA A 221      -2.291   7.884  -2.495  1.00 94.45           H  
ATOM   3631  HB2 ALA A 221      -2.592   9.480  -1.771  1.00 94.45           H  
ATOM   3632  HB3 ALA A 221      -2.824   8.014  -0.806  1.00 94.45           H  
ATOM   3633  O   ALA A 221      -0.643   8.897   1.249  1.00 94.45           O  
ATOM   3634  N   ASP A 222      -0.328  10.697  -0.082  1.00 95.63           N  
ATOM   3635  H   ASP A 222      -0.353  11.059  -1.025  1.00 95.63           H  
ATOM   3636  CA  ASP A 222      -0.347  11.684   0.995  1.00 95.63           C  
ATOM   3637  HA  ASP A 222       0.215  11.302   1.846  1.00 95.63           H  
ATOM   3638  C   ASP A 222      -1.810  11.887   1.411  1.00 95.63           C  
ATOM   3639  CB  ASP A 222       0.281  13.018   0.541  1.00 95.63           C  
ATOM   3640  HB2 ASP A 222       0.248  13.713   1.380  1.00 95.63           H  
ATOM   3641  HB3 ASP A 222      -0.331  13.434  -0.259  1.00 95.63           H  
ATOM   3642  O   ASP A 222      -2.708  11.839   0.566  1.00 95.63           O  
ATOM   3643  CG  ASP A 222       1.734  12.936   0.044  1.00 95.63           C  
ATOM   3644  OD1 ASP A 222       2.390  11.880   0.196  1.00 95.63           O  
ATOM   3645  OD2 ASP A 222       2.214  13.923  -0.550  1.00 95.63           O  
ATOM   3646  N   PHE A 223      -2.062  12.123   2.694  1.00 96.05           N  
ATOM   3647  H   PHE A 223      -1.299  12.145   3.354  1.00 96.05           H  
ATOM   3648  CA  PHE A 223      -3.416  12.355   3.201  1.00 96.05           C  
ATOM   3649  HA  PHE A 223      -4.024  12.766   2.395  1.00 96.05           H  
ATOM   3650  C   PHE A 223      -3.413  13.388   4.323  1.00 96.05           C  
ATOM   3651  CB  PHE A 223      -4.063  11.030   3.632  1.00 96.05           C  
ATOM   3652  HB2 PHE A 223      -4.084  10.363   2.771  1.00 96.05           H  
ATOM   3653  HB3 PHE A 223      -5.100  11.217   3.910  1.00 96.05           H  
ATOM   3654  O   PHE A 223      -2.382  13.649   4.943  1.00 96.05           O  
ATOM   3655  CG  PHE A 223      -3.372  10.315   4.776  1.00 96.05           C  
ATOM   3656  CD1 PHE A 223      -2.247   9.508   4.522  1.00 96.05           C  
ATOM   3657  HD1 PHE A 223      -1.873   9.404   3.515  1.00 96.05           H  
ATOM   3658  CD2 PHE A 223      -3.855  10.446   6.092  1.00 96.05           C  
ATOM   3659  HD2 PHE A 223      -4.729  11.047   6.297  1.00 96.05           H  
ATOM   3660  CE1 PHE A 223      -1.602   8.844   5.578  1.00 96.05           C  
ATOM   3661  HE1 PHE A 223      -0.731   8.238   5.375  1.00 96.05           H  
ATOM   3662  CE2 PHE A 223      -3.210   9.776   7.147  1.00 96.05           C  
ATOM   3663  HE2 PHE A 223      -3.586   9.865   8.156  1.00 96.05           H  
ATOM   3664  CZ  PHE A 223      -2.086   8.974   6.891  1.00 96.05           C  
ATOM   3665  HZ  PHE A 223      -1.599   8.460   7.707  1.00 96.05           H  
ATOM   3666  N   LYS A 224      -4.573  14.000   4.572  1.00 96.57           N  
ATOM   3667  H   LYS A 224      -5.395  13.674   4.084  1.00 96.57           H  
ATOM   3668  CA  LYS A 224      -4.776  14.902   5.710  1.00 96.57           C  
ATOM   3669  HA  LYS A 224      -3.813  15.289   6.042  1.00 96.57           H  
ATOM   3670  C   LYS A 224      -5.374  14.129   6.879  1.00 96.57           C  
ATOM   3671  CB  LYS A 224      -5.664  16.092   5.327  1.00 96.57           C  
ATOM   3672  HB2 LYS A 224      -6.594  15.732   4.886  1.00 96.57           H  
ATOM   3673  HB3 LYS A 224      -5.907  16.636   6.240  1.00 96.57           H  
ATOM   3674  O   LYS A 224      -6.309  13.360   6.684  1.00 96.57           O  
ATOM   3675  CG  LYS A 224      -4.963  17.055   4.358  1.00 96.57           C  
ATOM   3676  HG2 LYS A 224      -4.827  16.572   3.390  1.00 96.57           H  
ATOM   3677  HG3 LYS A 224      -3.988  17.323   4.764  1.00 96.57           H  
ATOM   3678  CD  LYS A 224      -5.802  18.327   4.189  1.00 96.57           C  
ATOM   3679  HD2 LYS A 224      -5.963  18.772   5.170  1.00 96.57           H  
ATOM   3680  HD3 LYS A 224      -6.768  18.066   3.754  1.00 96.57           H  
ATOM   3681  CE  LYS A 224      -5.081  19.335   3.290  1.00 96.57           C  
ATOM   3682  HE2 LYS A 224      -4.981  18.906   2.293  1.00 96.57           H  
ATOM   3683  HE3 LYS A 224      -4.079  19.493   3.689  1.00 96.57           H  
ATOM   3684  NZ  LYS A 224      -5.816  20.624   3.235  1.00 96.57           N  
ATOM   3685  HZ1 LYS A 224      -5.335  21.287   2.645  1.00 96.57           H  
ATOM   3686  HZ2 LYS A 224      -5.885  21.022   4.161  1.00 96.57           H  
ATOM   3687  HZ3 LYS A 224      -6.752  20.489   2.880  1.00 96.57           H  
ATOM   3688  N   TYR A 225      -4.854  14.373   8.073  1.00 96.93           N  
ATOM   3689  H   TYR A 225      -4.037  14.963   8.129  1.00 96.93           H  
ATOM   3690  CA  TYR A 225      -5.317  13.790   9.325  1.00 96.93           C  
ATOM   3691  HA  TYR A 225      -6.349  13.455   9.221  1.00 96.93           H  
ATOM   3692  C   TYR A 225      -5.254  14.861  10.416  1.00 96.93           C  
ATOM   3693  CB  TYR A 225      -4.428  12.587   9.647  1.00 96.93           C  
ATOM   3694  HB2 TYR A 225      -4.421  11.924   8.782  1.00 96.93           H  
ATOM   3695  HB3 TYR A 225      -3.405  12.924   9.814  1.00 96.93           H  
ATOM   3696  O   TYR A 225      -4.180  15.394  10.689  1.00 96.93           O  
ATOM   3697  CG  TYR A 225      -4.903  11.785  10.833  1.00 96.93           C  
ATOM   3698  CD1 TYR A 225      -4.102  11.670  11.984  1.00 96.93           C  
ATOM   3699  HD1 TYR A 225      -3.153  12.182  12.044  1.00 96.93           H  
ATOM   3700  CD2 TYR A 225      -6.150  11.137  10.772  1.00 96.93           C  
ATOM   3701  HD2 TYR A 225      -6.763  11.218   9.887  1.00 96.93           H  
ATOM   3702  CE1 TYR A 225      -4.544  10.884  13.065  1.00 96.93           C  
ATOM   3703  HE1 TYR A 225      -3.947  10.798  13.960  1.00 96.93           H  
ATOM   3704  CE2 TYR A 225      -6.588  10.354  11.854  1.00 96.93           C  
ATOM   3705  HE2 TYR A 225      -7.530   9.826  11.820  1.00 96.93           H  
ATOM   3706  OH  TYR A 225      -6.199   9.416  14.008  1.00 96.93           O  
ATOM   3707  HH  TYR A 225      -5.549   9.322  14.708  1.00 96.93           H  
ATOM   3708  CZ  TYR A 225      -5.778  10.209  12.992  1.00 96.93           C  
ATOM   3709  N   PHE A 226      -6.410  15.256  10.948  1.00 95.76           N  
ATOM   3710  H   PHE A 226      -7.248  14.745  10.712  1.00 95.76           H  
ATOM   3711  CA  PHE A 226      -6.581  16.410  11.842  1.00 95.76           C  
ATOM   3712  HA  PHE A 226      -7.642  16.660  11.850  1.00 95.76           H  
ATOM   3713  C   PHE A 226      -5.855  17.666  11.334  1.00 95.76           C  
ATOM   3714  CB  PHE A 226      -6.213  16.034  13.277  1.00 95.76           C  
ATOM   3715  HB2 PHE A 226      -5.147  15.813  13.336  1.00 95.76           H  
ATOM   3716  HB3 PHE A 226      -6.410  16.902  13.906  1.00 95.76           H  
ATOM   3717  O   PHE A 226      -4.991  18.240  11.994  1.00 95.76           O  
ATOM   3718  CG  PHE A 226      -7.010  14.878  13.833  1.00 95.76           C  
ATOM   3719  CD1 PHE A 226      -8.380  15.030  14.107  1.00 95.76           C  
ATOM   3720  HD1 PHE A 226      -8.875  15.973  13.926  1.00 95.76           H  
ATOM   3721  CD2 PHE A 226      -6.384  13.648  14.091  1.00 95.76           C  
ATOM   3722  HD2 PHE A 226      -5.328  13.525  13.898  1.00 95.76           H  
ATOM   3723  CE1 PHE A 226      -9.113  13.939  14.602  1.00 95.76           C  
ATOM   3724  HE1 PHE A 226     -10.182  14.014  14.738  1.00 95.76           H  
ATOM   3725  CE2 PHE A 226      -7.111  12.597  14.668  1.00 95.76           C  
ATOM   3726  HE2 PHE A 226      -6.601  11.690  14.960  1.00 95.76           H  
ATOM   3727  CZ  PHE A 226      -8.481  12.732  14.916  1.00 95.76           C  
ATOM   3728  HZ  PHE A 226      -9.035  11.916  15.357  1.00 95.76           H  
ATOM   3729  N   GLY A 227      -6.113  18.026  10.072  1.00 92.85           N  
ATOM   3730  H   GLY A 227      -6.830  17.507   9.585  1.00 92.85           H  
ATOM   3731  CA  GLY A 227      -5.478  19.168   9.398  1.00 92.85           C  
ATOM   3732  HA2 GLY A 227      -6.024  19.389   8.481  1.00 92.85           H  
ATOM   3733  HA3 GLY A 227      -5.551  20.036  10.054  1.00 92.85           H  
ATOM   3734  C   GLY A 227      -3.995  18.985   9.043  1.00 92.85           C  
ATOM   3735  O   GLY A 227      -3.473  19.736   8.220  1.00 92.85           O  
ATOM   3736  N   THR A 228      -3.327  17.962   9.579  1.00 93.34           N  
ATOM   3737  H   THR A 228      -3.812  17.367  10.236  1.00 93.34           H  
ATOM   3738  CA  THR A 228      -1.910  17.681   9.340  1.00 93.34           C  
ATOM   3739  HA  THR A 228      -1.395  18.624   9.160  1.00 93.34           H  
ATOM   3740  C   THR A 228      -1.738  16.789   8.115  1.00 93.34           C  
ATOM   3741  CB  THR A 228      -1.266  17.041  10.579  1.00 93.34           C  
ATOM   3742  HB  THR A 228      -1.732  16.079  10.794  1.00 93.34           H  
ATOM   3743  O   THR A 228      -2.368  15.739   8.001  1.00 93.34           O  
ATOM   3744  CG2 THR A 228       0.241  16.841  10.411  1.00 93.34           C  
ATOM   3745 HG21 THR A 228       0.654  16.462  11.346  1.00 93.34           H  
ATOM   3746 HG22 THR A 228       0.718  17.790  10.168  1.00 93.34           H  
ATOM   3747 HG23 THR A 228       0.441  16.112   9.625  1.00 93.34           H  
ATOM   3748  OG1 THR A 228      -1.430  17.899  11.684  1.00 93.34           O  
ATOM   3749  HG1 THR A 228      -2.357  17.895  11.934  1.00 93.34           H  
ATOM   3750  N   THR A 229      -0.866  17.178   7.183  1.00 95.32           N  
ATOM   3751  H   THR A 229      -0.396  18.065   7.292  1.00 95.32           H  
ATOM   3752  CA  THR A 229      -0.521  16.329   6.033  1.00 95.32           C  
ATOM   3753  HA  THR A 229      -1.429  15.850   5.667  1.00 95.32           H  
ATOM   3754  C   THR A 229       0.463  15.243   6.459  1.00 95.32           C  
ATOM   3755  CB  THR A 229       0.060  17.144   4.872  1.00 95.32           C  
ATOM   3756  HB  THR A 229       0.976  17.637   5.198  1.00 95.32           H  
ATOM   3757  O   THR A 229       1.588  15.538   6.866  1.00 95.32           O  
ATOM   3758  CG2 THR A 229       0.360  16.283   3.643  1.00 95.32           C  
ATOM   3759 HG21 THR A 229       1.157  15.574   3.863  1.00 95.32           H  
ATOM   3760 HG22 THR A 229       0.683  16.916   2.816  1.00 95.32           H  
ATOM   3761 HG23 THR A 229      -0.534  15.734   3.347  1.00 95.32           H  
ATOM   3762  OG1 THR A 229      -0.863  18.128   4.457  1.00 95.32           O  
ATOM   3763  HG1 THR A 229      -0.371  18.769   3.938  1.00 95.32           H  
ATOM   3764  N   ILE A 230       0.066  13.981   6.308  1.00 95.76           N  
ATOM   3765  H   ILE A 230      -0.869  13.812   5.967  1.00 95.76           H  
ATOM   3766  CA  ILE A 230       0.931  12.820   6.503  1.00 95.76           C  
ATOM   3767  HA  ILE A 230       1.756  13.115   7.151  1.00 95.76           H  
ATOM   3768  C   ILE A 230       1.475  12.386   5.132  1.00 95.76           C  
ATOM   3769  CB  ILE A 230       0.182  11.688   7.232  1.00 95.76           C  
ATOM   3770  HB  ILE A 230      -0.619  11.342   6.579  1.00 95.76           H  
ATOM   3771  O   ILE A 230       0.690  12.034   4.245  1.00 95.76           O  
ATOM   3772  CG1 ILE A 230      -0.476  12.147   8.556  1.00 95.76           C  
ATOM   3773 HG12 ILE A 230      -1.237  12.897   8.337  1.00 95.76           H  
ATOM   3774 HG13 ILE A 230      -0.994  11.297   8.998  1.00 95.76           H  
ATOM   3775  CG2 ILE A 230       1.137  10.506   7.489  1.00 95.76           C  
ATOM   3776 HG21 ILE A 230       0.623   9.743   8.073  1.00 95.76           H  
ATOM   3777 HG22 ILE A 230       2.021  10.833   8.036  1.00 95.76           H  
ATOM   3778 HG23 ILE A 230       1.444  10.061   6.542  1.00 95.76           H  
ATOM   3779  CD1 ILE A 230       0.482  12.723   9.610  1.00 95.76           C  
ATOM   3780 HD11 ILE A 230       1.222  11.976   9.897  1.00 95.76           H  
ATOM   3781 HD12 ILE A 230       0.983  13.612   9.227  1.00 95.76           H  
ATOM   3782 HD13 ILE A 230      -0.090  13.002  10.495  1.00 95.76           H  
ATOM   3783  N   PRO A 231       2.803  12.433   4.914  1.00 94.43           N  
ATOM   3784  CA  PRO A 231       3.397  12.097   3.626  1.00 94.43           C  
ATOM   3785  HA  PRO A 231       2.852  12.589   2.820  1.00 94.43           H  
ATOM   3786  C   PRO A 231       3.387  10.586   3.383  1.00 94.43           C  
ATOM   3787  CB  PRO A 231       4.823  12.646   3.688  1.00 94.43           C  
ATOM   3788  HB2 PRO A 231       4.819  13.697   3.397  1.00 94.43           H  
ATOM   3789  HB3 PRO A 231       5.513  12.081   3.062  1.00 94.43           H  
ATOM   3790  O   PRO A 231       3.519   9.787   4.308  1.00 94.43           O  
ATOM   3791  CG  PRO A 231       5.172  12.528   5.172  1.00 94.43           C  
ATOM   3792  HG2 PRO A 231       5.486  11.509   5.398  1.00 94.43           H  
ATOM   3793  HG3 PRO A 231       5.943  13.240   5.465  1.00 94.43           H  
ATOM   3794  CD  PRO A 231       3.840  12.820   5.863  1.00 94.43           C  
ATOM   3795  HD2 PRO A 231       3.767  12.242   6.785  1.00 94.43           H  
ATOM   3796  HD3 PRO A 231       3.757  13.886   6.073  1.00 94.43           H  
ATOM   3797  N   ARG A 232       3.317  10.166   2.123  1.00 91.66           N  
ATOM   3798  H   ARG A 232       3.122  10.857   1.413  1.00 91.66           H  
ATOM   3799  CA  ARG A 232       3.351   8.753   1.738  1.00 91.66           C  
ATOM   3800  HA  ARG A 232       2.626   8.238   2.368  1.00 91.66           H  
ATOM   3801  C   ARG A 232       4.718   8.102   1.958  1.00 91.66           C  
ATOM   3802  CB  ARG A 232       2.886   8.622   0.288  1.00 91.66           C  
ATOM   3803  HB2 ARG A 232       2.706   7.568   0.077  1.00 91.66           H  
ATOM   3804  HB3 ARG A 232       1.938   9.152   0.197  1.00 91.66           H  
ATOM   3805  O   ARG A 232       5.749   8.634   1.543  1.00 91.66           O  
ATOM   3806  CG  ARG A 232       3.860   9.190  -0.756  1.00 91.66           C  
ATOM   3807  HG2 ARG A 232       4.116  10.221  -0.513  1.00 91.66           H  
ATOM   3808  HG3 ARG A 232       4.772   8.594  -0.788  1.00 91.66           H  
ATOM   3809  CD  ARG A 232       3.196   9.127  -2.125  1.00 91.66           C  
ATOM   3810  HD2 ARG A 232       2.184   9.524  -2.043  1.00 91.66           H  
ATOM   3811  HD3 ARG A 232       3.154   8.080  -2.423  1.00 91.66           H  
ATOM   3812  NE  ARG A 232       3.929   9.905  -3.134  1.00 91.66           N  
ATOM   3813  HE  ARG A 232       4.397  10.728  -2.782  1.00 91.66           H  
ATOM   3814  NH1 ARG A 232       2.783   9.032  -4.913  1.00 91.66           N  
ATOM   3815 HH11 ARG A 232       2.223   8.503  -4.259  1.00 91.66           H  
ATOM   3816 HH12 ARG A 232       2.510   9.053  -5.885  1.00 91.66           H  
ATOM   3817  NH2 ARG A 232       4.346  10.584  -5.271  1.00 91.66           N  
ATOM   3818 HH21 ARG A 232       4.947  11.313  -4.916  1.00 91.66           H  
ATOM   3819 HH22 ARG A 232       4.049  10.599  -6.237  1.00 91.66           H  
ATOM   3820  CZ  ARG A 232       3.690   9.835  -4.430  1.00 91.66           C  
ATOM   3821  N   GLY A 233       4.719   6.875   2.478  1.00 88.56           N  
ATOM   3822  H   GLY A 233       3.850   6.505   2.836  1.00 88.56           H  
ATOM   3823  CA  GLY A 233       5.895   5.999   2.461  1.00 88.56           C  
ATOM   3824  HA2 GLY A 233       6.776   6.554   2.783  1.00 88.56           H  
ATOM   3825  HA3 GLY A 233       5.744   5.170   3.152  1.00 88.56           H  
ATOM   3826  C   GLY A 233       6.123   5.424   1.061  1.00 88.56           C  
ATOM   3827  O   GLY A 233       5.285   4.683   0.552  1.00 88.56           O  
ATOM   3828  N   ARG A 234       7.234   5.772   0.399  1.00 87.69           N  
ATOM   3829  H   ARG A 234       7.909   6.346   0.884  1.00 87.69           H  
ATOM   3830  CA  ARG A 234       7.559   5.260  -0.945  1.00 87.69           C  
ATOM   3831  HA  ARG A 234       6.629   4.993  -1.447  1.00 87.69           H  
ATOM   3832  C   ARG A 234       8.403   3.990  -0.862  1.00 87.69           C  
ATOM   3833  CB  ARG A 234       8.277   6.318  -1.795  1.00 87.69           C  
ATOM   3834  HB2 ARG A 234       9.206   6.603  -1.302  1.00 87.69           H  
ATOM   3835  HB3 ARG A 234       8.527   5.866  -2.755  1.00 87.69           H  
ATOM   3836  O   ARG A 234       9.388   3.946  -0.135  1.00 87.69           O  
ATOM   3837  CG  ARG A 234       7.436   7.575  -2.055  1.00 87.69           C  
ATOM   3838  HG2 ARG A 234       7.290   8.115  -1.119  1.00 87.69           H  
ATOM   3839  HG3 ARG A 234       6.465   7.293  -2.462  1.00 87.69           H  
ATOM   3840  CD  ARG A 234       8.171   8.472  -3.059  1.00 87.69           C  
ATOM   3841  HD2 ARG A 234       8.246   7.935  -4.005  1.00 87.69           H  
ATOM   3842  HD3 ARG A 234       9.176   8.664  -2.684  1.00 87.69           H  
ATOM   3843  NE  ARG A 234       7.482   9.762  -3.257  1.00 87.69           N  
ATOM   3844  HE  ARG A 234       6.940  10.092  -2.471  1.00 87.69           H  
ATOM   3845  NH1 ARG A 234       8.372  10.275  -5.315  1.00 87.69           N  
ATOM   3846 HH11 ARG A 234       8.884   9.405  -5.299  1.00 87.69           H  
ATOM   3847 HH12 ARG A 234       8.524  10.934  -6.065  1.00 87.69           H  
ATOM   3848  NH2 ARG A 234       7.053  11.753  -4.287  1.00 87.69           N  
ATOM   3849 HH21 ARG A 234       6.718  12.125  -3.409  1.00 87.69           H  
ATOM   3850 HH22 ARG A 234       7.306  12.422  -4.999  1.00 87.69           H  
ATOM   3851  CZ  ARG A 234       7.635  10.583  -4.284  1.00 87.69           C  
ATOM   3852  N   TYR A 235       8.082   3.002  -1.694  1.00 88.97           N  
ATOM   3853  H   TYR A 235       7.232   3.082  -2.233  1.00 88.97           H  
ATOM   3854  CA  TYR A 235       8.840   1.754  -1.804  1.00 88.97           C  
ATOM   3855  HA  TYR A 235       9.514   1.657  -0.954  1.00 88.97           H  
ATOM   3856  C   TYR A 235       9.689   1.755  -3.082  1.00 88.97           C  
ATOM   3857  CB  TYR A 235       7.868   0.574  -1.751  1.00 88.97           C  
ATOM   3858  HB2 TYR A 235       8.439  -0.355  -1.730  1.00 88.97           H  
ATOM   3859  HB3 TYR A 235       7.266   0.598  -2.659  1.00 88.97           H  
ATOM   3860  O   TYR A 235       9.244   1.321  -4.147  1.00 88.97           O  
ATOM   3861  CG  TYR A 235       6.920   0.588  -0.575  1.00 88.97           C  
ATOM   3862  CD1 TYR A 235       7.413   0.460   0.738  1.00 88.97           C  
ATOM   3863  HD1 TYR A 235       8.472   0.350   0.916  1.00 88.97           H  
ATOM   3864  CD2 TYR A 235       5.545   0.779  -0.804  1.00 88.97           C  
ATOM   3865  HD2 TYR A 235       5.166   0.884  -1.810  1.00 88.97           H  
ATOM   3866  CE1 TYR A 235       6.531   0.549   1.830  1.00 88.97           C  
ATOM   3867  HE1 TYR A 235       6.910   0.520   2.841  1.00 88.97           H  
ATOM   3868  CE2 TYR A 235       4.663   0.849   0.286  1.00 88.97           C  
ATOM   3869  HE2 TYR A 235       3.604   1.000   0.133  1.00 88.97           H  
ATOM   3870  OH  TYR A 235       4.292   0.806   2.640  1.00 88.97           O  
ATOM   3871  HH  TYR A 235       4.742   0.755   3.487  1.00 88.97           H  
ATOM   3872  CZ  TYR A 235       5.154   0.748   1.601  1.00 88.97           C  
ATOM   3873  N   THR A 236      10.903   2.298  -2.984  1.00 78.68           N  
ATOM   3874  H   THR A 236      11.187   2.702  -2.102  1.00 78.68           H  
ATOM   3875  CA  THR A 236      11.804   2.516  -4.132  1.00 78.68           C  
ATOM   3876  HA  THR A 236      11.227   2.498  -5.057  1.00 78.68           H  
ATOM   3877  C   THR A 236      12.891   1.457  -4.291  1.00 78.68           C  
ATOM   3878  CB  THR A 236      12.481   3.888  -4.039  1.00 78.68           C  
ATOM   3879  HB  THR A 236      13.223   3.988  -4.831  1.00 78.68           H  
ATOM   3880  O   THR A 236      13.536   1.429  -5.333  1.00 78.68           O  
ATOM   3881  CG2 THR A 236      11.474   5.032  -4.158  1.00 78.68           C  
ATOM   3882 HG21 THR A 236      12.006   5.983  -4.159  1.00 78.68           H  
ATOM   3883 HG22 THR A 236      10.779   5.009  -3.318  1.00 78.68           H  
ATOM   3884 HG23 THR A 236      10.921   4.933  -5.092  1.00 78.68           H  
ATOM   3885  OG1 THR A 236      13.109   4.005  -2.783  1.00 78.68           O  
ATOM   3886  HG1 THR A 236      13.706   4.757  -2.808  1.00 78.68           H  
ATOM   3887  N   SER A 237      13.103   0.587  -3.299  1.00 79.61           N  
ATOM   3888  H   SER A 237      12.520   0.646  -2.477  1.00 79.61           H  
ATOM   3889  CA  SER A 237      14.094  -0.492  -3.373  1.00 79.61           C  
ATOM   3890  HA  SER A 237      14.828  -0.261  -4.144  1.00 79.61           H  
ATOM   3891  C   SER A 237      13.424  -1.816  -3.727  1.00 79.61           C  
ATOM   3892  CB  SER A 237      14.853  -0.614  -2.050  1.00 79.61           C  
ATOM   3893  HB2 SER A 237      15.338   0.336  -1.822  1.00 79.61           H  
ATOM   3894  HB3 SER A 237      14.152  -0.853  -1.251  1.00 79.61           H  
ATOM   3895  O   SER A 237      12.643  -2.346  -2.941  1.00 79.61           O  
ATOM   3896  OG  SER A 237      15.835  -1.634  -2.135  1.00 79.61           O  
ATOM   3897  HG  SER A 237      16.135  -1.811  -1.240  1.00 79.61           H  
ATOM   3898  N   GLN A 238      13.758  -2.366  -4.895  1.00 77.65           N  
ATOM   3899  H   GLN A 238      14.296  -1.816  -5.550  1.00 77.65           H  
ATOM   3900  CA  GLN A 238      13.301  -3.684  -5.349  1.00 77.65           C  
ATOM   3901  HA  GLN A 238      12.370  -3.925  -4.837  1.00 77.65           H  
ATOM   3902  C   GLN A 238      14.299  -4.784  -4.992  1.00 77.65           C  
ATOM   3903  CB  GLN A 238      13.019  -3.726  -6.862  1.00 77.65           C  
ATOM   3904  HB2 GLN A 238      12.509  -4.666  -7.070  1.00 77.65           H  
ATOM   3905  HB3 GLN A 238      13.958  -3.729  -7.415  1.00 77.65           H  
ATOM   3906  O   GLN A 238      14.045  -5.947  -5.272  1.00 77.65           O  
ATOM   3907  CG  GLN A 238      12.124  -2.599  -7.385  1.00 77.65           C  
ATOM   3908  HG2 GLN A 238      11.233  -2.537  -6.761  1.00 77.65           H  
ATOM   3909  HG3 GLN A 238      11.802  -2.841  -8.398  1.00 77.65           H  
ATOM   3910  CD  GLN A 238      12.843  -1.254  -7.395  1.00 77.65           C  
ATOM   3911  NE2 GLN A 238      12.124  -0.190  -7.166  1.00 77.65           N  
ATOM   3912 HE21 GLN A 238      12.654   0.648  -6.975  1.00 77.65           H  
ATOM   3913 HE22 GLN A 238      11.122  -0.249  -7.055  1.00 77.65           H  
ATOM   3914  OE1 GLN A 238      14.059  -1.133  -7.425  1.00 77.65           O  
ATOM   3915  N   LYS A 239      15.430  -4.459  -4.351  1.00 82.93           N  
ATOM   3916  H   LYS A 239      15.589  -3.488  -4.123  1.00 82.93           H  
ATOM   3917  CA  LYS A 239      16.416  -5.476  -3.948  1.00 82.93           C  
ATOM   3918  HA  LYS A 239      16.786  -5.994  -4.833  1.00 82.93           H  
ATOM   3919  C   LYS A 239      15.791  -6.554  -3.066  1.00 82.93           C  
ATOM   3920  CB  LYS A 239      17.588  -4.832  -3.202  1.00 82.93           C  
ATOM   3921  HB2 LYS A 239      18.199  -5.628  -2.775  1.00 82.93           H  
ATOM   3922  HB3 LYS A 239      17.210  -4.217  -2.386  1.00 82.93           H  
ATOM   3923  O   LYS A 239      16.143  -7.717  -3.190  1.00 82.93           O  
ATOM   3924  CG  LYS A 239      18.471  -3.990  -4.126  1.00 82.93           C  
ATOM   3925  HG2 LYS A 239      18.821  -4.608  -4.953  1.00 82.93           H  
ATOM   3926  HG3 LYS A 239      17.899  -3.152  -4.523  1.00 82.93           H  
ATOM   3927  CD  LYS A 239      19.676  -3.461  -3.342  1.00 82.93           C  
ATOM   3928  HD2 LYS A 239      19.320  -2.824  -2.532  1.00 82.93           H  
ATOM   3929  HD3 LYS A 239      20.229  -4.301  -2.921  1.00 82.93           H  
ATOM   3930  CE  LYS A 239      20.592  -2.657  -4.269  1.00 82.93           C  
ATOM   3931  HE2 LYS A 239      20.942  -3.313  -5.066  1.00 82.93           H  
ATOM   3932  HE3 LYS A 239      20.007  -1.861  -4.730  1.00 82.93           H  
ATOM   3933  NZ  LYS A 239      21.742  -2.084  -3.527  1.00 82.93           N  
ATOM   3934  HZ1 LYS A 239      22.288  -2.817  -3.095  1.00 82.93           H  
ATOM   3935  HZ2 LYS A 239      21.418  -1.459  -2.803  1.00 82.93           H  
ATOM   3936  HZ3 LYS A 239      22.338  -1.560  -4.152  1.00 82.93           H  
ATOM   3937  N   SER A 240      14.843  -6.168  -2.216  1.00 84.71           N  
ATOM   3938  H   SER A 240      14.547  -5.202  -2.210  1.00 84.71           H  
ATOM   3939  CA  SER A 240      14.106  -7.102  -1.369  1.00 84.71           C  
ATOM   3940  HA  SER A 240      14.815  -7.723  -0.822  1.00 84.71           H  
ATOM   3941  C   SER A 240      13.211  -8.052  -2.172  1.00 84.71           C  
ATOM   3942  CB  SER A 240      13.282  -6.310  -0.352  1.00 84.71           C  
ATOM   3943  HB2 SER A 240      12.668  -6.995   0.233  1.00 84.71           H  
ATOM   3944  HB3 SER A 240      13.958  -5.789   0.326  1.00 84.71           H  
ATOM   3945  O   SER A 240      12.986  -9.169  -1.727  1.00 84.71           O  
ATOM   3946  OG  SER A 240      12.466  -5.358  -1.017  1.00 84.71           O  
ATOM   3947  HG  SER A 240      11.850  -4.980  -0.386  1.00 84.71           H  
ATOM   3948  N   VAL A 241      12.721  -7.639  -3.348  1.00 90.06           N  
ATOM   3949  H   VAL A 241      13.008  -6.734  -3.693  1.00 90.06           H  
ATOM   3950  CA  VAL A 241      11.879  -8.464  -4.237  1.00 90.06           C  
ATOM   3951  HA  VAL A 241      11.013  -8.830  -3.685  1.00 90.06           H  
ATOM   3952  C   VAL A 241      12.651  -9.677  -4.742  1.00 90.06           C  
ATOM   3953  CB  VAL A 241      11.391  -7.647  -5.452  1.00 90.06           C  
ATOM   3954  HB  VAL A 241      12.252  -7.302  -6.025  1.00 90.06           H  
ATOM   3955  O   VAL A 241      12.072 -10.742  -4.904  1.00 90.06           O  
ATOM   3956  CG1 VAL A 241      10.527  -8.435  -6.427  1.00 90.06           C  
ATOM   3957 HG11 VAL A 241       9.676  -8.841  -5.880  1.00 90.06           H  
ATOM   3958 HG12 VAL A 241      10.163  -7.790  -7.228  1.00 90.06           H  
ATOM   3959 HG13 VAL A 241      11.090  -9.254  -6.875  1.00 90.06           H  
ATOM   3960  CG2 VAL A 241      10.566  -6.433  -5.018  1.00 90.06           C  
ATOM   3961 HG21 VAL A 241      10.442  -5.788  -5.887  1.00 90.06           H  
ATOM   3962 HG22 VAL A 241       9.591  -6.754  -4.651  1.00 90.06           H  
ATOM   3963 HG23 VAL A 241      11.085  -5.874  -4.240  1.00 90.06           H  
ATOM   3964  N   LEU A 242      13.965  -9.534  -4.947  1.00 89.92           N  
ATOM   3965  H   LEU A 242      14.387  -8.637  -4.752  1.00 89.92           H  
ATOM   3966  CA  LEU A 242      14.825 -10.614  -5.439  1.00 89.92           C  
ATOM   3967  HA  LEU A 242      14.403 -11.009  -6.363  1.00 89.92           H  
ATOM   3968  C   LEU A 242      14.917 -11.801  -4.468  1.00 89.92           C  
ATOM   3969  CB  LEU A 242      16.234 -10.062  -5.719  1.00 89.92           C  
ATOM   3970  HB2 LEU A 242      16.679  -9.754  -4.773  1.00 89.92           H  
ATOM   3971  HB3 LEU A 242      16.841 -10.878  -6.111  1.00 89.92           H  
ATOM   3972  O   LEU A 242      15.237 -12.901  -4.903  1.00 89.92           O  
ATOM   3973  CG  LEU A 242      16.305  -8.883  -6.706  1.00 89.92           C  
ATOM   3974  HG  LEU A 242      15.749  -8.034  -6.310  1.00 89.92           H  
ATOM   3975  CD1 LEU A 242      17.762  -8.458  -6.887  1.00 89.92           C  
ATOM   3976 HD11 LEU A 242      17.818  -7.608  -7.567  1.00 89.92           H  
ATOM   3977 HD12 LEU A 242      18.340  -9.281  -7.306  1.00 89.92           H  
ATOM   3978 HD13 LEU A 242      18.182  -8.177  -5.921  1.00 89.92           H  
ATOM   3979  CD2 LEU A 242      15.745  -9.249  -8.077  1.00 89.92           C  
ATOM   3980 HD21 LEU A 242      14.676  -9.446  -8.005  1.00 89.92           H  
ATOM   3981 HD22 LEU A 242      15.902  -8.431  -8.780  1.00 89.92           H  
ATOM   3982 HD23 LEU A 242      16.257 -10.142  -8.439  1.00 89.92           H  
ATOM   3983  N   ASN A 243      14.632 -11.574  -3.183  1.00 89.59           N  
ATOM   3984  H   ASN A 243      14.329 -10.646  -2.923  1.00 89.59           H  
ATOM   3985  CA  ASN A 243      14.617 -12.599  -2.137  1.00 89.59           C  
ATOM   3986  HA  ASN A 243      15.056 -13.520  -2.521  1.00 89.59           H  
ATOM   3987  C   ASN A 243      13.187 -12.952  -1.680  1.00 89.59           C  
ATOM   3988  CB  ASN A 243      15.470 -12.108  -0.953  1.00 89.59           C  
ATOM   3989  HB2 ASN A 243      15.027 -11.192  -0.561  1.00 89.59           H  
ATOM   3990  HB3 ASN A 243      15.440 -12.857  -0.162  1.00 89.59           H  
ATOM   3991  O   ASN A 243      13.022 -13.657  -0.689  1.00 89.59           O  
ATOM   3992  CG  ASN A 243      16.931 -11.857  -1.276  1.00 89.59           C  
ATOM   3993  ND2 ASN A 243      17.587 -11.049  -0.476  1.00 89.59           N  
ATOM   3994 HD21 ASN A 243      17.145 -10.748   0.380  1.00 89.59           H  
ATOM   3995 HD22 ASN A 243      18.582 -10.999  -0.642  1.00 89.59           H  
ATOM   3996  OD1 ASN A 243      17.528 -12.366  -2.207  1.00 89.59           O  
ATOM   3997  N   ALA A 244      12.158 -12.415  -2.340  1.00 92.86           N  
ATOM   3998  H   ALA A 244      12.340 -11.937  -3.211  1.00 92.86           H  
ATOM   3999  CA  ALA A 244      10.759 -12.623  -1.983  1.00 92.86           C  
ATOM   4000  HA  ALA A 244      10.688 -12.870  -0.924  1.00 92.86           H  
ATOM   4001  C   ALA A 244      10.145 -13.793  -2.767  1.00 92.86           C  
ATOM   4002  CB  ALA A 244      10.005 -11.305  -2.209  1.00 92.86           C  
ATOM   4003  HB1 ALA A 244      10.023 -11.047  -3.268  1.00 92.86           H  
ATOM   4004  HB2 ALA A 244      10.477 -10.510  -1.631  1.00 92.86           H  
ATOM   4005  HB3 ALA A 244       8.968 -11.407  -1.891  1.00 92.86           H  
ATOM   4006  O   ALA A 244      10.647 -14.192  -3.818  1.00 92.86           O  
ATOM   4007  N   TYR A 245       9.013 -14.303  -2.287  1.00 93.62           N  
ATOM   4008  H   TYR A 245       8.619 -13.914  -1.442  1.00 93.62           H  
ATOM   4009  CA  TYR A 245       8.225 -15.302  -3.002  1.00 93.62           C  
ATOM   4010  HA  TYR A 245       8.900 -15.973  -3.534  1.00 93.62           H  
ATOM   4011  C   TYR A 245       7.316 -14.617  -4.023  1.00 93.62           C  
ATOM   4012  CB  TYR A 245       7.423 -16.147  -2.007  1.00 93.62           C  
ATOM   4013  HB2 TYR A 245       6.773 -15.497  -1.421  1.00 93.62           H  
ATOM   4014  HB3 TYR A 245       6.783 -16.833  -2.563  1.00 93.62           H  
ATOM   4015  O   TYR A 245       6.523 -13.744  -3.668  1.00 93.62           O  
ATOM   4016  CG  TYR A 245       8.301 -16.957  -1.074  1.00 93.62           C  
ATOM   4017  CD1 TYR A 245       8.865 -18.168  -1.518  1.00 93.62           C  
ATOM   4018  HD1 TYR A 245       8.653 -18.533  -2.512  1.00 93.62           H  
ATOM   4019  CD2 TYR A 245       8.577 -16.484   0.224  1.00 93.62           C  
ATOM   4020  HD2 TYR A 245       8.139 -15.557   0.563  1.00 93.62           H  
ATOM   4021  CE1 TYR A 245       9.705 -18.909  -0.665  1.00 93.62           C  
ATOM   4022  HE1 TYR A 245      10.140 -19.842  -0.991  1.00 93.62           H  
ATOM   4023  CE2 TYR A 245       9.417 -17.222   1.080  1.00 93.62           C  
ATOM   4024  HE2 TYR A 245       9.624 -16.860   2.076  1.00 93.62           H  
ATOM   4025  OH  TYR A 245      10.789 -19.160   1.454  1.00 93.62           O  
ATOM   4026  HH  TYR A 245      10.885 -18.745   2.314  1.00 93.62           H  
ATOM   4027  CZ  TYR A 245       9.981 -18.438   0.635  1.00 93.62           C  
ATOM   4028  N   LEU A 246       7.415 -15.014  -5.292  1.00 92.80           N  
ATOM   4029  H   LEU A 246       8.083 -15.737  -5.522  1.00 92.80           H  
ATOM   4030  CA  LEU A 246       6.452 -14.620  -6.318  1.00 92.80           C  
ATOM   4031  HA  LEU A 246       6.217 -13.563  -6.194  1.00 92.80           H  
ATOM   4032  C   LEU A 246       5.168 -15.433  -6.129  1.00 92.80           C  
ATOM   4033  CB  LEU A 246       7.071 -14.825  -7.711  1.00 92.80           C  
ATOM   4034  HB2 LEU A 246       7.963 -14.203  -7.791  1.00 92.80           H  
ATOM   4035  HB3 LEU A 246       7.378 -15.868  -7.801  1.00 92.80           H  
ATOM   4036  O   LEU A 246       5.179 -16.657  -6.251  1.00 92.80           O  
ATOM   4037  CG  LEU A 246       6.124 -14.503  -8.885  1.00 92.80           C  
ATOM   4038  HG  LEU A 246       5.237 -15.134  -8.832  1.00 92.80           H  
ATOM   4039  CD1 LEU A 246       5.686 -13.037  -8.905  1.00 92.80           C  
ATOM   4040 HD11 LEU A 246       6.560 -12.385  -8.909  1.00 92.80           H  
ATOM   4041 HD12 LEU A 246       5.074 -12.821  -8.030  1.00 92.80           H  
ATOM   4042 HD13 LEU A 246       5.082 -12.851  -9.793  1.00 92.80           H  
ATOM   4043  CD2 LEU A 246       6.847 -14.795 -10.199  1.00 92.80           C  
ATOM   4044 HD21 LEU A 246       7.107 -15.853 -10.235  1.00 92.80           H  
ATOM   4045 HD22 LEU A 246       7.762 -14.205 -10.265  1.00 92.80           H  
ATOM   4046 HD23 LEU A 246       6.194 -14.569 -11.042  1.00 92.80           H  
ATOM   4047  N   ILE A 247       4.060 -14.753  -5.847  1.00 90.43           N  
ATOM   4048  H   ILE A 247       4.107 -13.746  -5.785  1.00 90.43           H  
ATOM   4049  CA  ILE A 247       2.748 -15.388  -5.749  1.00 90.43           C  
ATOM   4050  HA  ILE A 247       2.882 -16.426  -5.443  1.00 90.43           H  
ATOM   4051  C   ILE A 247       2.105 -15.386  -7.134  1.00 90.43           C  
ATOM   4052  CB  ILE A 247       1.869 -14.719  -4.671  1.00 90.43           C  
ATOM   4053  HB  ILE A 247       1.760 -13.660  -4.907  1.00 90.43           H  
ATOM   4054  O   ILE A 247       1.733 -14.339  -7.667  1.00 90.43           O  
ATOM   4055  CG1 ILE A 247       2.533 -14.857  -3.282  1.00 90.43           C  
ATOM   4056 HG12 ILE A 247       3.501 -14.356  -3.287  1.00 90.43           H  
ATOM   4057 HG13 ILE A 247       2.704 -15.914  -3.077  1.00 90.43           H  
ATOM   4058  CG2 ILE A 247       0.475 -15.375  -4.668  1.00 90.43           C  
ATOM   4059 HG21 ILE A 247       0.543 -16.419  -4.363  1.00 90.43           H  
ATOM   4060 HG22 ILE A 247       0.025 -15.314  -5.659  1.00 90.43           H  
ATOM   4061 HG23 ILE A 247      -0.207 -14.847  -4.002  1.00 90.43           H  
ATOM   4062  CD1 ILE A 247       1.713 -14.274  -2.123  1.00 90.43           C  
ATOM   4063 HD11 ILE A 247       1.649 -13.190  -2.212  1.00 90.43           H  
ATOM   4064 HD12 ILE A 247       2.197 -14.552  -1.187  1.00 90.43           H  
ATOM   4065 HD13 ILE A 247       0.712 -14.703  -2.080  1.00 90.43           H  
ATOM   4066  N   HIS A 248       1.927 -16.580  -7.693  1.00 81.52           N  
ATOM   4067  H   HIS A 248       2.302 -17.388  -7.217  1.00 81.52           H  
ATOM   4068  CA  HIS A 248       1.165 -16.807  -8.919  1.00 81.52           C  
ATOM   4069  HA  HIS A 248       1.316 -15.964  -9.593  1.00 81.52           H  
ATOM   4070  C   HIS A 248      -0.335 -16.873  -8.603  1.00 81.52           C  
ATOM   4071  CB  HIS A 248       1.687 -18.066  -9.622  1.00 81.52           C  
ATOM   4072  HB2 HIS A 248       1.628 -18.916  -8.942  1.00 81.52           H  
ATOM   4073  HB3 HIS A 248       1.048 -18.283 -10.478  1.00 81.52           H  
ATOM   4074  O   HIS A 248      -0.952 -17.933  -8.655  1.00 81.52           O  
ATOM   4075  CG  HIS A 248       3.102 -17.919 -10.116  1.00 81.52           C  
ATOM   4076  CD2 HIS A 248       4.245 -18.317  -9.476  1.00 81.52           C  
ATOM   4077  HD2 HIS A 248       4.303 -18.791  -8.507  1.00 81.52           H  
ATOM   4078  ND1 HIS A 248       3.479 -17.359 -11.314  1.00 81.52           N  
ATOM   4079  HD1 HIS A 248       2.855 -17.023 -12.033  1.00 81.52           H  
ATOM   4080  CE1 HIS A 248       4.817 -17.429 -11.400  1.00 81.52           C  
ATOM   4081  HE1 HIS A 248       5.405 -17.092 -12.241  1.00 81.52           H  
ATOM   4082  NE2 HIS A 248       5.329 -18.000 -10.301  1.00 81.52           N  
ATOM   4083  N   GLN A 249      -0.915 -15.737  -8.224  1.00 66.42           N  
ATOM   4084  H   GLN A 249      -0.348 -14.902  -8.183  1.00 66.42           H  
ATOM   4085  CA  GLN A 249      -2.361 -15.572  -8.093  1.00 66.42           C  
ATOM   4086  HA  GLN A 249      -2.870 -16.476  -8.429  1.00 66.42           H  
ATOM   4087  C   GLN A 249      -2.808 -14.446  -9.015  1.00 66.42           C  
ATOM   4088  CB  GLN A 249      -2.768 -15.314  -6.633  1.00 66.42           C  
ATOM   4089  HB2 GLN A 249      -3.801 -14.967  -6.609  1.00 66.42           H  
ATOM   4090  HB3 GLN A 249      -2.137 -14.533  -6.208  1.00 66.42           H  
ATOM   4091  O   GLN A 249      -2.096 -13.453  -9.189  1.00 66.42           O  
ATOM   4092  CG  GLN A 249      -2.676 -16.599  -5.795  1.00 66.42           C  
ATOM   4093  HG2 GLN A 249      -3.347 -17.341  -6.226  1.00 66.42           H  
ATOM   4094  HG3 GLN A 249      -1.665 -17.004  -5.837  1.00 66.42           H  
ATOM   4095  CD  GLN A 249      -3.052 -16.402  -4.328  1.00 66.42           C  
ATOM   4096  NE2 GLN A 249      -3.394 -17.466  -3.634  1.00 66.42           N  
ATOM   4097 HE21 GLN A 249      -3.682 -17.305  -2.680  1.00 66.42           H  
ATOM   4098 HE22 GLN A 249      -3.466 -18.368  -4.083  1.00 66.42           H  
ATOM   4099  OE1 GLN A 249      -3.029 -15.318  -3.765  1.00 66.42           O  
ATOM   4100  N   SER A 250      -3.993 -14.587  -9.603  1.00 60.19           N  
ATOM   4101  H   SER A 250      -4.571 -15.388  -9.391  1.00 60.19           H  
ATOM   4102  CA  SER A 250      -4.636 -13.438 -10.223  1.00 60.19           C  
ATOM   4103  HA  SER A 250      -3.955 -13.014 -10.961  1.00 60.19           H  
ATOM   4104  C   SER A 250      -4.914 -12.388  -9.146  1.00 60.19           C  
ATOM   4105  CB  SER A 250      -5.916 -13.847 -10.944  1.00 60.19           C  
ATOM   4106  HB2 SER A 250      -6.299 -13.009 -11.526  1.00 60.19           H  
ATOM   4107  HB3 SER A 250      -5.709 -14.680 -11.616  1.00 60.19           H  
ATOM   4108  O   SER A 250      -5.191 -12.707  -7.988  1.00 60.19           O  
ATOM   4109  OG  SER A 250      -6.875 -14.225  -9.995  1.00 60.19           O  
ATOM   4110  HG  SER A 250      -7.507 -14.762 -10.479  1.00 60.19           H  
ATOM   4111  N   ILE A 251      -4.858 -11.114  -9.529  1.00 54.37           N  
ATOM   4112  H   ILE A 251      -4.589 -10.911 -10.481  1.00 54.37           H  
ATOM   4113  CA  ILE A 251      -5.181  -9.997  -8.628  1.00 54.37           C  
ATOM   4114  HA  ILE A 251      -4.521 -10.040  -7.762  1.00 54.37           H  
ATOM   4115  C   ILE A 251      -6.626 -10.128  -8.105  1.00 54.37           C  
ATOM   4116  CB  ILE A 251      -4.951  -8.660  -9.371  1.00 54.37           C  
ATOM   4117  HB  ILE A 251      -5.586  -8.660 -10.256  1.00 54.37           H  
ATOM   4118  O   ILE A 251      -6.934  -9.656  -7.016  1.00 54.37           O  
ATOM   4119  CG1 ILE A 251      -3.475  -8.524  -9.825  1.00 54.37           C  
ATOM   4120 HG12 ILE A 251      -3.138  -9.449 -10.291  1.00 54.37           H  
ATOM   4121 HG13 ILE A 251      -2.835  -8.338  -8.962  1.00 54.37           H  
ATOM   4122  CG2 ILE A 251      -5.342  -7.446  -8.508  1.00 54.37           C  
ATOM   4123 HG21 ILE A 251      -4.785  -7.459  -7.571  1.00 54.37           H  
ATOM   4124 HG22 ILE A 251      -5.140  -6.513  -9.035  1.00 54.37           H  
ATOM   4125 HG23 ILE A 251      -6.408  -7.466  -8.282  1.00 54.37           H  
ATOM   4126  CD1 ILE A 251      -3.266  -7.418 -10.865  1.00 54.37           C  
ATOM   4127 HD11 ILE A 251      -4.021  -7.492 -11.647  1.00 54.37           H  
ATOM   4128 HD12 ILE A 251      -3.320  -6.435 -10.396  1.00 54.37           H  
ATOM   4129 HD13 ILE A 251      -2.286  -7.547 -11.323  1.00 54.37           H  
ATOM   4130  N   THR A 252      -7.502 -10.792  -8.865  1.00 60.02           N  
ATOM   4131  H   THR A 252      -7.177 -11.218  -9.721  1.00 60.02           H  
ATOM   4132  CA  THR A 252      -8.907 -11.042  -8.522  1.00 60.02           C  
ATOM   4133  HA  THR A 252      -9.286 -10.205  -7.937  1.00 60.02           H  
ATOM   4134  C   THR A 252      -9.125 -12.297  -7.671  1.00 60.02           C  
ATOM   4135  CB  THR A 252      -9.748 -11.152  -9.806  1.00 60.02           C  
ATOM   4136  HB  THR A 252     -10.778 -11.402  -9.552  1.00 60.02           H  
ATOM   4137  O   THR A 252     -10.253 -12.541  -7.255  1.00 60.02           O  
ATOM   4138  CG2 THR A 252      -9.740  -9.854 -10.616  1.00 60.02           C  
ATOM   4139 HG21 THR A 252      -8.735  -9.631 -10.974  1.00 60.02           H  
ATOM   4140 HG22 THR A 252     -10.092  -9.034  -9.990  1.00 60.02           H  
ATOM   4141 HG23 THR A 252     -10.409  -9.956 -11.470  1.00 60.02           H  
ATOM   4142  OG1 THR A 252      -9.209 -12.155 -10.638  1.00 60.02           O  
ATOM   4143  HG1 THR A 252      -9.765 -12.243 -11.416  1.00 60.02           H  
ATOM   4144  N   GLY A 253      -8.102 -13.128  -7.437  1.00 51.77           N  
ATOM   4145  H   GLY A 253      -7.191 -12.893  -7.803  1.00 51.77           H  
ATOM   4146  CA  GLY A 253      -8.250 -14.442  -6.795  1.00 51.77           C  
ATOM   4147  HA2 GLY A 253      -8.794 -14.321  -5.859  1.00 51.77           H  
ATOM   4148  HA3 GLY A 253      -7.257 -14.835  -6.573  1.00 51.77           H  
ATOM   4149  C   GLY A 253      -8.993 -15.489  -7.641  1.00 51.77           C  
ATOM   4150  O   GLY A 253      -9.086 -16.646  -7.239  1.00 51.77           O  
ATOM   4151  N   LEU A 254      -9.495 -15.116  -8.821  1.00 47.48           N  
ATOM   4152  H   LEU A 254      -9.365 -14.153  -9.097  1.00 47.48           H  
ATOM   4153  CA  LEU A 254     -10.068 -16.033  -9.800  1.00 47.48           C  
ATOM   4154  HA  LEU A 254     -10.583 -16.849  -9.293  1.00 47.48           H  
ATOM   4155  C   LEU A 254      -8.921 -16.618 -10.620  1.00 47.48           C  
ATOM   4156  CB  LEU A 254     -11.074 -15.270 -10.685  1.00 47.48           C  
ATOM   4157  HB2 LEU A 254     -11.437 -15.944 -11.461  1.00 47.48           H  
ATOM   4158  HB3 LEU A 254     -10.547 -14.456 -11.183  1.00 47.48           H  
ATOM   4159  O   LEU A 254      -8.280 -15.884 -11.370  1.00 47.48           O  
ATOM   4160  CG  LEU A 254     -12.279 -14.688  -9.923  1.00 47.48           C  
ATOM   4161  HG  LEU A 254     -11.934 -14.091  -9.079  1.00 47.48           H  
ATOM   4162  CD1 LEU A 254     -13.080 -13.767 -10.843  1.00 47.48           C  
ATOM   4163 HD11 LEU A 254     -13.460 -14.331 -11.694  1.00 47.48           H  
ATOM   4164 HD12 LEU A 254     -13.917 -13.336 -10.292  1.00 47.48           H  
ATOM   4165 HD13 LEU A 254     -12.443 -12.959 -11.200  1.00 47.48           H  
ATOM   4166  CD2 LEU A 254     -13.207 -15.788  -9.404  1.00 47.48           C  
ATOM   4167 HD21 LEU A 254     -12.696 -16.374  -8.640  1.00 47.48           H  
ATOM   4168 HD22 LEU A 254     -13.513 -16.442 -10.221  1.00 47.48           H  
ATOM   4169 HD23 LEU A 254     -14.092 -15.340  -8.951  1.00 47.48           H  
ATOM   4170  N   TYR A 255      -8.608 -17.902 -10.449  1.00 43.71           N  
ATOM   4171  H   TYR A 255      -9.139 -18.451  -9.788  1.00 43.71           H  
ATOM   4172  CA  TYR A 255      -7.686 -18.595 -11.347  1.00 43.71           C  
ATOM   4173  HA  TYR A 255      -6.683 -18.183 -11.240  1.00 43.71           H  
ATOM   4174  C   TYR A 255      -8.159 -18.376 -12.793  1.00 43.71           C  
ATOM   4175  CB  TYR A 255      -7.653 -20.096 -11.007  1.00 43.71           C  
ATOM   4176  HB2 TYR A 255      -7.208 -20.624 -11.851  1.00 43.71           H  
ATOM   4177  HB3 TYR A 255      -8.672 -20.469 -10.909  1.00 43.71           H  
ATOM   4178  O   TYR A 255      -9.254 -18.804 -13.148  1.00 43.71           O  
ATOM   4179  CG  TYR A 255      -6.863 -20.458  -9.759  1.00 43.71           C  
ATOM   4180  CD1 TYR A 255      -5.507 -20.820  -9.879  1.00 43.71           C  
ATOM   4181  HD1 TYR A 255      -5.042 -20.833 -10.854  1.00 43.71           H  
ATOM   4182  CD2 TYR A 255      -7.475 -20.454  -8.489  1.00 43.71           C  
ATOM   4183  HD2 TYR A 255      -8.516 -20.185  -8.390  1.00 43.71           H  
ATOM   4184  CE1 TYR A 255      -4.762 -21.177  -8.739  1.00 43.71           C  
ATOM   4185  HE1 TYR A 255      -3.724 -21.456  -8.843  1.00 43.71           H  
ATOM   4186  CE2 TYR A 255      -6.732 -20.807  -7.344  1.00 43.71           C  
ATOM   4187  HE2 TYR A 255      -7.195 -20.806  -6.369  1.00 43.71           H  
ATOM   4188  OH  TYR A 255      -4.656 -21.512  -6.366  1.00 43.71           O  
ATOM   4189  HH  TYR A 255      -3.771 -21.795  -6.607  1.00 43.71           H  
ATOM   4190  CZ  TYR A 255      -5.375 -21.171  -7.468  1.00 43.71           C  
ATOM   4191  N   GLU A 256      -7.361 -17.697 -13.618  1.00 40.82           N  
ATOM   4192  H   GLU A 256      -6.491 -17.318 -13.271  1.00 40.82           H  
ATOM   4193  CA  GLU A 256      -7.477 -17.873 -15.063  1.00 40.82           C  
ATOM   4194  HA  GLU A 256      -8.525 -17.928 -15.358  1.00 40.82           H  
ATOM   4195  C   GLU A 256      -6.835 -19.233 -15.354  1.00 40.82           C  
ATOM   4196  CB  GLU A 256      -6.832 -16.710 -15.845  1.00 40.82           C  
ATOM   4197  HB2 GLU A 256      -5.833 -16.515 -15.454  1.00 40.82           H  
ATOM   4198  HB3 GLU A 256      -6.746 -17.012 -16.889  1.00 40.82           H  
ATOM   4199  O   GLU A 256      -5.614 -19.378 -15.283  1.00 40.82           O  
ATOM   4200  CG  GLU A 256      -7.676 -15.420 -15.780  1.00 40.82           C  
ATOM   4201  HG2 GLU A 256      -7.722 -15.088 -14.743  1.00 40.82           H  
ATOM   4202  HG3 GLU A 256      -8.692 -15.656 -16.098  1.00 40.82           H  
ATOM   4203  CD  GLU A 256      -7.143 -14.261 -16.651  1.00 40.82           C  
ATOM   4204  OE1 GLU A 256      -7.785 -13.183 -16.626  1.00 40.82           O  
ATOM   4205  OE2 GLU A 256      -6.082 -14.407 -17.300  1.00 40.82           O  
ATOM   4206  N   THR A 257      -7.682 -20.249 -15.521  1.00 37.56           N  
ATOM   4207  H   THR A 257      -8.672 -20.053 -15.476  1.00 37.56           H  
ATOM   4208  CA  THR A 257      -7.321 -21.548 -16.107  1.00 37.56           C  
ATOM   4209  HA  THR A 257      -6.406 -21.929 -15.653  1.00 37.56           H  
ATOM   4210  C   THR A 257      -7.053 -21.403 -17.592  1.00 37.56           C  
ATOM   4211  CB  THR A 257      -8.448 -22.565 -15.946  1.00 37.56           C  
ATOM   4212  HB  THR A 257      -8.217 -23.451 -16.536  1.00 37.56           H  
ATOM   4213  O   THR A 257      -7.870 -20.703 -18.237  1.00 37.56           O  
ATOM   4214  CG2 THR A 257      -8.652 -22.984 -14.492  1.00 37.56           C  
ATOM   4215 HG21 THR A 257      -9.444 -23.732 -14.442  1.00 37.56           H  
ATOM   4216 HG22 THR A 257      -7.727 -23.410 -14.103  1.00 37.56           H  
ATOM   4217 HG23 THR A 257      -8.935 -22.119 -13.891  1.00 37.56           H  
ATOM   4218  OG1 THR A 257      -9.630 -21.975 -16.433  1.00 37.56           O  
ATOM   4219  HG1 THR A 257      -9.332 -21.482 -17.201  1.00 37.56           H  
ATOM   4220  OXT THR A 257      -6.104 -22.068 -18.050  1.00 37.56           O  
TER    4221      THR A 257                                                       
END   
