# Supplementary material for: Computational design of novel Cas9 PAM-interacting domains using evolution-based modelling and structural quality assessment
Source: PLoS Comput Biol. 2023 Nov 17;19(11):e1011621. doi: 10.1371/journal.pcbi.1011621 (PMC10729993; doi:10.1371/journal.pcbi.1011621)
Supplement: S1 File — This file contains the experimentally tested sequences in a zip format. It includes Fasta files, AlphaFold Prediction with PDB file, pLDDT, and more. (ZIP) [file pcbi.1011621.s001.zip › pdb/dgfx_43_relaxed_rank_1_model_3.pdb]

ATOM      1  N   LYS A   1       5.242  13.593 -18.637  1.00 40.76           N  
ATOM      2  H   LYS A   1       4.901  12.736 -18.224  1.00 40.76           H  
ATOM      3  H2  LYS A   1       4.796  13.725 -19.534  1.00 40.76           H  
ATOM      4  H3  LYS A   1       4.982  14.354 -18.026  1.00 40.76           H  
ATOM      5  CA  LYS A   1       6.719  13.560 -18.775  1.00 40.76           C  
ATOM      6  HA  LYS A   1       7.029  12.699 -19.367  1.00 40.76           H  
ATOM      7  C   LYS A   1       7.303  13.399 -17.372  1.00 40.76           C  
ATOM      8  CB  LYS A   1       7.255  14.850 -19.447  1.00 40.76           C  
ATOM      9  HB2 LYS A   1       6.850  15.720 -18.929  1.00 40.76           H  
ATOM     10  HB3 LYS A   1       8.338  14.871 -19.328  1.00 40.76           H  
ATOM     11  O   LYS A   1       7.289  14.371 -16.637  1.00 40.76           O  
ATOM     12  CG  LYS A   1       6.941  14.971 -20.953  1.00 40.76           C  
ATOM     13  HG2 LYS A   1       7.398  14.131 -21.477  1.00 40.76           H  
ATOM     14  HG3 LYS A   1       5.862  14.933 -21.104  1.00 40.76           H  
ATOM     15  CD  LYS A   1       7.483  16.291 -21.541  1.00 40.76           C  
ATOM     16  HD2 LYS A   1       6.991  17.127 -21.043  1.00 40.76           H  
ATOM     17  HD3 LYS A   1       8.554  16.354 -21.346  1.00 40.76           H  
ATOM     18  CE  LYS A   1       7.238  16.382 -23.057  1.00 40.76           C  
ATOM     19  HE2 LYS A   1       6.173  16.249 -23.249  1.00 40.76           H  
ATOM     20  HE3 LYS A   1       7.764  15.562 -23.546  1.00 40.76           H  
ATOM     21  NZ  LYS A   1       7.689  17.682 -23.623  1.00 40.76           N  
ATOM     22  HZ1 LYS A   1       7.525  17.715 -24.619  1.00 40.76           H  
ATOM     23  HZ2 LYS A   1       7.187  18.453 -23.205  1.00 40.76           H  
ATOM     24  HZ3 LYS A   1       8.676  17.825 -23.465  1.00 40.76           H  
ATOM     25  N   GLY A   2       7.671  12.183 -16.959  1.00 58.01           N  
ATOM     26  H   GLY A   2       7.708  11.418 -17.617  1.00 58.01           H  
ATOM     27  CA  GLY A   2       8.413  11.968 -15.707  1.00 58.01           C  
ATOM     28  HA2 GLY A   2       8.247  10.956 -15.338  1.00 58.01           H  
ATOM     29  HA3 GLY A   2       8.087  12.673 -14.942  1.00 58.01           H  
ATOM     30  C   GLY A   2       9.912  12.151 -15.952  1.00 58.01           C  
ATOM     31  O   GLY A   2      10.358  11.923 -17.078  1.00 58.01           O  
ATOM     32  N   GLY A   3      10.665  12.587 -14.940  1.00 72.01           N  
ATOM     33  H   GLY A   3      10.240  12.775 -14.044  1.00 72.01           H  
ATOM     34  CA  GLY A   3      12.126  12.667 -15.021  1.00 72.01           C  
ATOM     35  HA2 GLY A   3      12.407  13.342 -15.830  1.00 72.01           H  
ATOM     36  HA3 GLY A   3      12.528  13.067 -14.090  1.00 72.01           H  
ATOM     37  C   GLY A   3      12.751  11.291 -15.270  1.00 72.01           C  
ATOM     38  O   GLY A   3      12.183  10.270 -14.891  1.00 72.01           O  
ATOM     39  N   PHE A   4      13.913  11.255 -15.926  1.00 80.20           N  
ATOM     40  H   PHE A   4      14.316  12.126 -16.241  1.00 80.20           H  
ATOM     41  CA  PHE A   4      14.660  10.012 -16.183  1.00 80.20           C  
ATOM     42  HA  PHE A   4      13.986   9.274 -16.618  1.00 80.20           H  
ATOM     43  C   PHE A   4      15.246   9.390 -14.904  1.00 80.20           C  
ATOM     44  CB  PHE A   4      15.788  10.311 -17.182  1.00 80.20           C  
ATOM     45  HB2 PHE A   4      16.391   9.411 -17.305  1.00 80.20           H  
ATOM     46  HB3 PHE A   4      16.440  11.080 -16.767  1.00 80.20           H  
ATOM     47  O   PHE A   4      15.538   8.193 -14.858  1.00 80.20           O  
ATOM     48  CG  PHE A   4      15.302  10.739 -18.552  1.00 80.20           C  
ATOM     49  CD1 PHE A   4      14.715   9.787 -19.401  1.00 80.20           C  
ATOM     50  HD1 PHE A   4      14.655   8.759 -19.077  1.00 80.20           H  
ATOM     51  CD2 PHE A   4      15.438  12.071 -18.988  1.00 80.20           C  
ATOM     52  HD2 PHE A   4      15.904  12.806 -18.349  1.00 80.20           H  
ATOM     53  CE1 PHE A   4      14.238  10.161 -20.670  1.00 80.20           C  
ATOM     54  HE1 PHE A   4      13.797   9.423 -21.323  1.00 80.20           H  
ATOM     55  CE2 PHE A   4      14.974  12.445 -20.263  1.00 80.20           C  
ATOM     56  HE2 PHE A   4      15.088  13.465 -20.598  1.00 80.20           H  
ATOM     57  CZ  PHE A   4      14.367  11.493 -21.100  1.00 80.20           C  
ATOM     58  HZ  PHE A   4      14.018  11.779 -22.081  1.00 80.20           H  
ATOM     59  N   SER A   5      15.419  10.211 -13.874  1.00 80.57           N  
ATOM     60  H   SER A   5      15.123  11.171 -13.975  1.00 80.57           H  
ATOM     61  CA  SER A   5      15.992   9.876 -12.578  1.00 80.57           C  
ATOM     62  HA  SER A   5      15.828   8.822 -12.354  1.00 80.57           H  
ATOM     63  C   SER A   5      15.317  10.698 -11.491  1.00 80.57           C  
ATOM     64  CB  SER A   5      17.501  10.149 -12.598  1.00 80.57           C  
ATOM     65  HB2 SER A   5      17.952   9.482 -13.333  1.00 80.57           H  
ATOM     66  HB3 SER A   5      17.933   9.938 -11.620  1.00 80.57           H  
ATOM     67  O   SER A   5      14.700  11.729 -11.770  1.00 80.57           O  
ATOM     68  OG  SER A   5      17.794  11.484 -12.976  1.00 80.57           O  
ATOM     69  HG  SER A   5      17.563  12.072 -12.253  1.00 80.57           H  
ATOM     70  N   ASN A   6      15.482  10.281 -10.238  1.00 75.99           N  
ATOM     71  H   ASN A   6      16.005   9.435 -10.065  1.00 75.99           H  
ATOM     72  CA  ASN A   6      15.194  11.158  -9.111  1.00 75.99           C  
ATOM     73  HA  ASN A   6      14.175  11.534  -9.198  1.00 75.99           H  
ATOM     74  C   ASN A   6      16.155  12.364  -9.161  1.00 75.99           C  
ATOM     75  CB  ASN A   6      15.293  10.319  -7.829  1.00 75.99           C  
ATOM     76  HB2 ASN A   6      16.274   9.846  -7.780  1.00 75.99           H  
ATOM     77  HB3 ASN A   6      14.552   9.520  -7.871  1.00 75.99           H  
ATOM     78  O   ASN A   6      17.371  12.202  -9.067  1.00 75.99           O  
ATOM     79  CG  ASN A   6      15.051  11.106  -6.552  1.00 75.99           C  
ATOM     80  ND2 ASN A   6      15.209  10.480  -5.412  1.00 75.99           N  
ATOM     81 HD21 ASN A   6      15.093  11.024  -4.569  1.00 75.99           H  
ATOM     82 HD22 ASN A   6      15.731   9.616  -5.377  1.00 75.99           H  
ATOM     83  OD1 ASN A   6      14.720  12.285  -6.550  1.00 75.99           O  
ATOM     84  N   GLU A   7      15.609  13.569  -9.340  1.00 78.81           N  
ATOM     85  H   GLU A   7      14.608  13.631  -9.459  1.00 78.81           H  
ATOM     86  CA  GLU A   7      16.381  14.812  -9.516  1.00 78.81           C  
ATOM     87  HA  GLU A   7      17.168  14.632 -10.248  1.00 78.81           H  
ATOM     88  C   GLU A   7      17.091  15.272  -8.231  1.00 78.81           C  
ATOM     89  CB  GLU A   7      15.476  15.922 -10.075  1.00 78.81           C  
ATOM     90  HB2 GLU A   7      16.050  16.847 -10.127  1.00 78.81           H  
ATOM     91  HB3 GLU A   7      14.631  16.070  -9.403  1.00 78.81           H  
ATOM     92  O   GLU A   7      17.878  16.221  -8.253  1.00 78.81           O  
ATOM     93  CG  GLU A   7      14.963  15.588 -11.487  1.00 78.81           C  
ATOM     94  HG2 GLU A   7      14.317  14.712 -11.432  1.00 78.81           H  
ATOM     95  HG3 GLU A   7      15.817  15.335 -12.115  1.00 78.81           H  
ATOM     96  CD  GLU A   7      14.181  16.734 -12.152  1.00 78.81           C  
ATOM     97  OE1 GLU A   7      13.851  16.567 -13.349  1.00 78.81           O  
ATOM     98  OE2 GLU A   7      13.915  17.753 -11.477  1.00 78.81           O  
ATOM     99  N   SER A   8      16.867  14.569  -7.118  1.00 81.72           N  
ATOM    100  H   SER A   8      16.227  13.790  -7.178  1.00 81.72           H  
ATOM    101  CA  SER A   8      17.619  14.758  -5.881  1.00 81.72           C  
ATOM    102  HA  SER A   8      17.481  15.787  -5.548  1.00 81.72           H  
ATOM    103  C   SER A   8      19.110  14.504  -6.121  1.00 81.72           C  
ATOM    104  CB  SER A   8      17.100  13.829  -4.782  1.00 81.72           C  
ATOM    105  HB2 SER A   8      17.680  13.990  -3.874  1.00 81.72           H  
ATOM    106  HB3 SER A   8      17.211  12.790  -5.092  1.00 81.72           H  
ATOM    107  O   SER A   8      19.520  13.414  -6.528  1.00 81.72           O  
ATOM    108  OG  SER A   8      15.736  14.088  -4.514  1.00 81.72           O  
ATOM    109  HG  SER A   8      15.213  13.677  -5.206  1.00 81.72           H  
ATOM    110  N   ILE A   9      19.935  15.518  -5.855  1.00 80.52           N  
ATOM    111  H   ILE A   9      19.535  16.391  -5.542  1.00 80.52           H  
ATOM    112  CA  ILE A   9      21.388  15.426  -6.017  1.00 80.52           C  
ATOM    113  HA  ILE A   9      21.595  14.812  -6.893  1.00 80.52           H  
ATOM    114  C   ILE A   9      21.966  14.725  -4.794  1.00 80.52           C  
ATOM    115  CB  ILE A   9      22.034  16.809  -6.250  1.00 80.52           C  
ATOM    116  HB  ILE A   9      21.849  17.430  -5.373  1.00 80.52           H  
ATOM    117  O   ILE A   9      21.933  15.255  -3.685  1.00 80.52           O  
ATOM    118  CG1 ILE A   9      21.401  17.503  -7.480  1.00 80.52           C  
ATOM    119 HG12 ILE A   9      20.322  17.565  -7.338  1.00 80.52           H  
ATOM    120 HG13 ILE A   9      21.586  16.910  -8.376  1.00 80.52           H  
ATOM    121  CG2 ILE A   9      23.562  16.655  -6.423  1.00 80.52           C  
ATOM    122 HG21 ILE A   9      23.777  15.987  -7.257  1.00 80.52           H  
ATOM    123 HG22 ILE A   9      24.003  16.237  -5.519  1.00 80.52           H  
ATOM    124 HG23 ILE A   9      24.032  17.625  -6.588  1.00 80.52           H  
ATOM    125  CD1 ILE A   9      21.896  18.935  -7.706  1.00 80.52           C  
ATOM    126 HD11 ILE A   9      22.948  18.937  -7.994  1.00 80.52           H  
ATOM    127 HD12 ILE A   9      21.318  19.397  -8.507  1.00 80.52           H  
ATOM    128 HD13 ILE A   9      21.767  19.519  -6.795  1.00 80.52           H  
ATOM    129  N   SER A  10      22.526  13.543  -5.015  1.00 83.19           N  
ATOM    130  H   SER A  10      22.561  13.199  -5.964  1.00 83.19           H  
ATOM    131  CA  SER A  10      23.254  12.811  -3.990  1.00 83.19           C  
ATOM    132  HA  SER A  10      22.828  13.063  -3.019  1.00 83.19           H  
ATOM    133  C   SER A  10      24.735  13.205  -3.998  1.00 83.19           C  
ATOM    134  CB  SER A  10      23.067  11.313  -4.188  1.00 83.19           C  
ATOM    135  HB2 SER A  10      23.753  10.764  -3.542  1.00 83.19           H  
ATOM    136  HB3 SER A  10      23.262  11.064  -5.231  1.00 83.19           H  
ATOM    137  O   SER A  10      25.308  13.446  -5.070  1.00 83.19           O  
ATOM    138  OG  SER A  10      21.740  10.962  -3.860  1.00 83.19           O  
ATOM    139  HG  SER A  10      21.151  11.346  -4.513  1.00 83.19           H  
ATOM    140  N   PRO A  11      25.378  13.286  -2.817  1.00 84.46           N  
ATOM    141  CA  PRO A  11      26.796  13.601  -2.725  1.00 84.46           C  
ATOM    142  HA  PRO A  11      26.987  14.567  -3.193  1.00 84.46           H  
ATOM    143  C   PRO A  11      27.646  12.536  -3.429  1.00 84.46           C  
ATOM    144  CB  PRO A  11      27.098  13.692  -1.226  1.00 84.46           C  
ATOM    145  HB2 PRO A  11      26.923  14.712  -0.882  1.00 84.46           H  
ATOM    146  HB3 PRO A  11      28.115  13.381  -0.985  1.00 84.46           H  
ATOM    147  O   PRO A  11      27.201  11.415  -3.682  1.00 84.46           O  
ATOM    148  CG  PRO A  11      26.060  12.760  -0.602  1.00 84.46           C  
ATOM    149  HG2 PRO A  11      25.844  13.025   0.433  1.00 84.46           H  
ATOM    150  HG3 PRO A  11      26.404  11.728  -0.672  1.00 84.46           H  
ATOM    151  CD  PRO A  11      24.843  12.953  -1.502  1.00 84.46           C  
ATOM    152  HD2 PRO A  11      24.253  12.037  -1.526  1.00 84.46           H  
ATOM    153  HD3 PRO A  11      24.237  13.781  -1.136  1.00 84.46           H  
ATOM    154  N   LYS A  12      28.896  12.893  -3.737  1.00 85.39           N  
ATOM    155  H   LYS A  12      29.197  13.824  -3.490  1.00 85.39           H  
ATOM    156  CA  LYS A  12      29.873  11.961  -4.309  1.00 85.39           C  
ATOM    157  HA  LYS A  12      29.488  11.598  -5.262  1.00 85.39           H  
ATOM    158  C   LYS A  12      30.045  10.725  -3.421  1.00 85.39           C  
ATOM    159  CB  LYS A  12      31.201  12.685  -4.577  1.00 85.39           C  
ATOM    160  HB2 LYS A  12      31.811  12.040  -5.210  1.00 85.39           H  
ATOM    161  HB3 LYS A  12      31.007  13.605  -5.128  1.00 85.39           H  
ATOM    162  O   LYS A  12      30.076  10.838  -2.196  1.00 85.39           O  
ATOM    163  CG  LYS A  12      31.990  13.020  -3.302  1.00 85.39           C  
ATOM    164  HG2 LYS A  12      32.224  12.102  -2.762  1.00 85.39           H  
ATOM    165  HG3 LYS A  12      31.392  13.668  -2.662  1.00 85.39           H  
ATOM    166  CD  LYS A  12      33.313  13.711  -3.631  1.00 85.39           C  
ATOM    167  HD2 LYS A  12      33.901  13.062  -4.280  1.00 85.39           H  
ATOM    168  HD3 LYS A  12      33.113  14.652  -4.144  1.00 85.39           H  
ATOM    169  CE  LYS A  12      34.065  13.971  -2.324  1.00 85.39           C  
ATOM    170  HE2 LYS A  12      33.457  14.623  -1.696  1.00 85.39           H  
ATOM    171  HE3 LYS A  12      34.185  13.023  -1.800  1.00 85.39           H  
ATOM    172  NZ  LYS A  12      35.389  14.585  -2.579  1.00 85.39           N  
ATOM    173  HZ1 LYS A  12      35.281  15.455  -3.080  1.00 85.39           H  
ATOM    174  HZ2 LYS A  12      35.869  14.762  -1.708  1.00 85.39           H  
ATOM    175  HZ3 LYS A  12      35.953  13.959  -3.136  1.00 85.39           H  
ATOM    176  N   GLY A  13      30.209   9.564  -4.041  1.00 78.65           N  
ATOM    177  H   GLY A  13      30.137   9.525  -5.047  1.00 78.65           H  
ATOM    178  CA  GLY A  13      30.482   8.316  -3.338  1.00 78.65           C  
ATOM    179  HA2 GLY A  13      31.412   8.412  -2.777  1.00 78.65           H  
ATOM    180  HA3 GLY A  13      29.675   8.105  -2.636  1.00 78.65           H  
ATOM    181  C   GLY A  13      30.614   7.145  -4.299  1.00 78.65           C  
ATOM    182  O   GLY A  13      30.297   7.264  -5.480  1.00 78.65           O  
ATOM    183  N   ASP A  14      31.036   5.996  -3.779  1.00 76.02           N  
ATOM    184  H   ASP A  14      31.340   5.981  -2.816  1.00 76.02           H  
ATOM    185  CA  ASP A  14      31.269   4.771  -4.559  1.00 76.02           C  
ATOM    186  HA  ASP A  14      31.733   5.057  -5.502  1.00 76.02           H  
ATOM    187  C   ASP A  14      29.982   4.023  -4.944  1.00 76.02           C  
ATOM    188  CB  ASP A  14      32.259   3.871  -3.806  1.00 76.02           C  
ATOM    189  HB2 ASP A  14      32.355   2.916  -4.323  1.00 76.02           H  
ATOM    190  HB3 ASP A  14      31.885   3.680  -2.800  1.00 76.02           H  
ATOM    191  O   ASP A  14      30.003   2.836  -5.259  1.00 76.02           O  
ATOM    192  CG  ASP A  14      33.649   4.497  -3.749  1.00 76.02           C  
ATOM    193  OD1 ASP A  14      34.103   4.969  -4.818  1.00 76.02           O  
ATOM    194  OD2 ASP A  14      34.229   4.501  -2.645  1.00 76.02           O  
ATOM    195  N   SER A  15      28.837   4.705  -4.918  1.00 77.56           N  
ATOM    196  H   SER A  15      28.902   5.707  -4.804  1.00 77.56           H  
ATOM    197  CA  SER A  15      27.569   4.121  -5.333  1.00 77.56           C  
ATOM    198  HA  SER A  15      27.501   3.106  -4.943  1.00 77.56           H  
ATOM    199  C   SER A  15      27.496   4.066  -6.855  1.00 77.56           C  
ATOM    200  CB  SER A  15      26.407   4.922  -4.750  1.00 77.56           C  
ATOM    201  HB2 SER A  15      26.514   5.966  -5.045  1.00 77.56           H  
ATOM    202  HB3 SER A  15      26.445   4.868  -3.662  1.00 77.56           H  
ATOM    203  O   SER A  15      27.322   5.089  -7.516  1.00 77.56           O  
ATOM    204  OG  SER A  15      25.161   4.420  -5.203  1.00 77.56           O  
ATOM    205  HG  SER A  15      24.529   5.137  -5.117  1.00 77.56           H  
ATOM    206  N   ASP A  16      27.512   2.853  -7.404  1.00 72.64           N  
ATOM    207  H   ASP A  16      27.854   2.086  -6.842  1.00 72.64           H  
ATOM    208  CA  ASP A  16      27.281   2.600  -8.834  1.00 72.64           C  
ATOM    209  HA  ASP A  16      27.967   3.219  -9.412  1.00 72.64           H  
ATOM    210  C   ASP A  16      25.849   2.963  -9.287  1.00 72.64           C  
ATOM    211  CB  ASP A  16      27.585   1.127  -9.150  1.00 72.64           C  
ATOM    212  HB2 ASP A  16      27.381   0.944 -10.205  1.00 72.64           H  
ATOM    213  HB3 ASP A  16      26.910   0.500  -8.568  1.00 72.64           H  
ATOM    214  O   ASP A  16      25.517   2.860 -10.465  1.00 72.64           O  
ATOM    215  CG  ASP A  16      29.036   0.706  -8.876  1.00 72.64           C  
ATOM    216  OD1 ASP A  16      29.962   1.544  -9.021  1.00 72.64           O  
ATOM    217  OD2 ASP A  16      29.203  -0.481  -8.520  1.00 72.64           O  
ATOM    218  N   LYS A  17      24.975   3.385  -8.360  1.00 73.40           N  
ATOM    219  H   LYS A  17      25.324   3.488  -7.418  1.00 73.40           H  
ATOM    220  CA  LYS A  17      23.615   3.855  -8.667  1.00 73.40           C  
ATOM    221  HA  LYS A  17      23.239   3.309  -9.532  1.00 73.40           H  
ATOM    222  C   LYS A  17      23.556   5.331  -9.052  1.00 73.40           C  
ATOM    223  CB  LYS A  17      22.677   3.621  -7.478  1.00 73.40           C  
ATOM    224  HB2 LYS A  17      23.004   4.238  -6.642  1.00 73.40           H  
ATOM    225  HB3 LYS A  17      21.678   3.954  -7.761  1.00 73.40           H  
ATOM    226  O   LYS A  17      22.512   5.764  -9.531  1.00 73.40           O  
ATOM    227  CG  LYS A  17      22.592   2.157  -7.037  1.00 73.40           C  
ATOM    228  HG2 LYS A  17      23.574   1.801  -6.723  1.00 73.40           H  
ATOM    229  HG3 LYS A  17      22.229   1.545  -7.862  1.00 73.40           H  
ATOM    230  CD  LYS A  17      21.624   2.071  -5.857  1.00 73.40           C  
ATOM    231  HD2 LYS A  17      21.997   2.708  -5.054  1.00 73.40           H  
ATOM    232  HD3 LYS A  17      20.644   2.433  -6.168  1.00 73.40           H  
ATOM    233  CE  LYS A  17      21.510   0.634  -5.358  1.00 73.40           C  
ATOM    234  HE2 LYS A  17      21.089   0.019  -6.153  1.00 73.40           H  
ATOM    235  HE3 LYS A  17      22.512   0.267  -5.136  1.00 73.40           H  
ATOM    236  NZ  LYS A  17      20.662   0.591  -4.143  1.00 73.40           N  
ATOM    237  HZ1 LYS A  17      20.595  -0.348  -3.776  1.00 73.40           H  
ATOM    238  HZ2 LYS A  17      19.741   0.952  -4.347  1.00 73.40           H  
ATOM    239  HZ3 LYS A  17      21.067   1.183  -3.432  1.00 73.40           H  
ATOM    240  N   LEU A  18      24.614   6.101  -8.783  1.00 82.17           N  
ATOM    241  H   LEU A  18      25.467   5.663  -8.463  1.00 82.17           H  
ATOM    242  CA  LEU A  18      24.635   7.531  -9.073  1.00 82.17           C  
ATOM    243  HA  LEU A  18      23.714   7.980  -8.699  1.00 82.17           H  
ATOM    244  C   LEU A  18      24.679   7.769 -10.579  1.00 82.17           C  
ATOM    245  CB  LEU A  18      25.841   8.207  -8.406  1.00 82.17           C  
ATOM    246  HB2 LEU A  18      26.741   7.665  -8.696  1.00 82.17           H  
ATOM    247  HB3 LEU A  18      25.904   9.223  -8.794  1.00 82.17           H  
ATOM    248  O   LEU A  18      25.537   7.235 -11.282  1.00 82.17           O  
ATOM    249  CG  LEU A  18      25.791   8.306  -6.879  1.00 82.17           C  
ATOM    250  HG  LEU A  18      25.644   7.313  -6.456  1.00 82.17           H  
ATOM    251  CD1 LEU A  18      27.109   8.886  -6.361  1.00 82.17           C  
ATOM    252 HD11 LEU A  18      27.080   8.965  -5.274  1.00 82.17           H  
ATOM    253 HD12 LEU A  18      27.931   8.228  -6.642  1.00 82.17           H  
ATOM    254 HD13 LEU A  18      27.280   9.876  -6.784  1.00 82.17           H  
ATOM    255  CD2 LEU A  18      24.659   9.212  -6.404  1.00 82.17           C  
ATOM    256 HD21 LEU A  18      24.763  10.206  -6.838  1.00 82.17           H  
ATOM    257 HD22 LEU A  18      24.697   9.281  -5.317  1.00 82.17           H  
ATOM    258 HD23 LEU A  18      23.690   8.799  -6.686  1.00 82.17           H  
ATOM    259  N   ILE A  19      23.791   8.630 -11.063  1.00 83.70           N  
ATOM    260  H   ILE A  19      23.108   9.025 -10.432  1.00 83.70           H  
ATOM    261  CA  ILE A  19      23.739   9.000 -12.475  1.00 83.70           C  
ATOM    262  HA  ILE A  19      24.193   8.195 -13.052  1.00 83.70           H  
ATOM    263  C   ILE A  19      24.528  10.299 -12.682  1.00 83.70           C  
ATOM    264  CB  ILE A  19      22.285   9.095 -12.961  1.00 83.70           C  
ATOM    265  HB  ILE A  19      21.759   9.806 -12.325  1.00 83.70           H  
ATOM    266  O   ILE A  19      24.279  11.285 -11.979  1.00 83.70           O  
ATOM    267  CG1 ILE A  19      21.603   7.719 -12.826  1.00 83.70           C  
ATOM    268 HG12 ILE A  19      22.003   7.031 -13.572  1.00 83.70           H  
ATOM    269 HG13 ILE A  19      21.790   7.294 -11.840  1.00 83.70           H  
ATOM    270  CG2 ILE A  19      22.217   9.583 -14.423  1.00 83.70           C  
ATOM    271 HG21 ILE A  19      21.180   9.687 -14.743  1.00 83.70           H  
ATOM    272 HG22 ILE A  19      22.724   8.880 -15.083  1.00 83.70           H  
ATOM    273 HG23 ILE A  19      22.673  10.569 -14.522  1.00 83.70           H  
ATOM    274  CD1 ILE A  19      20.091   7.809 -12.977  1.00 83.70           C  
ATOM    275 HD11 ILE A  19      19.686   6.808 -12.833  1.00 83.70           H  
ATOM    276 HD12 ILE A  19      19.806   8.166 -13.967  1.00 83.70           H  
ATOM    277 HD13 ILE A  19      19.688   8.472 -12.211  1.00 83.70           H  
ATOM    278  N   PRO A  20      25.463  10.346 -13.649  1.00 84.86           N  
ATOM    279  CA  PRO A  20      26.170  11.567 -14.018  1.00 84.86           C  
ATOM    280  HA  PRO A  20      26.873  11.832 -13.228  1.00 84.86           H  
ATOM    281  C   PRO A  20      25.223  12.737 -14.279  1.00 84.86           C  
ATOM    282  CB  PRO A  20      26.943  11.212 -15.291  1.00 84.86           C  
ATOM    283  HB2 PRO A  20      27.861  11.791 -15.394  1.00 84.86           H  
ATOM    284  HB3 PRO A  20      26.317  11.369 -16.170  1.00 84.86           H  
ATOM    285  O   PRO A  20      24.309  12.646 -15.094  1.00 84.86           O  
ATOM    286  CG  PRO A  20      27.207   9.718 -15.150  1.00 84.86           C  
ATOM    287  HG2 PRO A  20      27.333   9.238 -16.120  1.00 84.86           H  
ATOM    288  HG3 PRO A  20      28.087   9.550 -14.528  1.00 84.86           H  
ATOM    289  CD  PRO A  20      25.952   9.221 -14.437  1.00 84.86           C  
ATOM    290  HD2 PRO A  20      26.202   8.368 -13.806  1.00 84.86           H  
ATOM    291  HD3 PRO A  20      25.200   8.939 -15.173  1.00 84.86           H  
ATOM    292  N   ARG A  21      25.485  13.882 -13.639  1.00 82.88           N  
ATOM    293  H   ARG A  21      26.206  13.869 -12.932  1.00 82.88           H  
ATOM    294  CA  ARG A  21      24.718  15.117 -13.886  1.00 82.88           C  
ATOM    295  HA  ARG A  21      23.655  14.881 -13.841  1.00 82.88           H  
ATOM    296  C   ARG A  21      24.958  15.700 -15.279  1.00 82.88           C  
ATOM    297  CB  ARG A  21      25.053  16.170 -12.825  1.00 82.88           C  
ATOM    298  HB2 ARG A  21      24.594  17.113 -13.119  1.00 82.88           H  
ATOM    299  HB3 ARG A  21      26.134  16.311 -12.786  1.00 82.88           H  
ATOM    300  O   ARG A  21      24.128  16.443 -15.792  1.00 82.88           O  
ATOM    301  CG  ARG A  21      24.532  15.780 -11.435  1.00 82.88           C  
ATOM    302  HG2 ARG A  21      23.444  15.715 -11.452  1.00 82.88           H  
ATOM    303  HG3 ARG A  21      24.932  14.805 -11.157  1.00 82.88           H  
ATOM    304  CD  ARG A  21      24.972  16.796 -10.377  1.00 82.88           C  
ATOM    305  HD2 ARG A  21      24.623  16.448  -9.405  1.00 82.88           H  
ATOM    306  HD3 ARG A  21      26.062  16.827 -10.359  1.00 82.88           H  
ATOM    307  NE  ARG A  21      24.419  18.140 -10.640  1.00 82.88           N  
ATOM    308  HE  ARG A  21      23.602  18.175 -11.233  1.00 82.88           H  
ATOM    309  NH1 ARG A  21      25.809  19.312  -9.240  1.00 82.88           N  
ATOM    310 HH11 ARG A  21      26.224  18.439  -8.947  1.00 82.88           H  
ATOM    311 HH12 ARG A  21      26.063  20.171  -8.774  1.00 82.88           H  
ATOM    312  NH2 ARG A  21      24.226  20.394 -10.390  1.00 82.88           N  
ATOM    313 HH21 ARG A  21      24.479  21.243  -9.905  1.00 82.88           H  
ATOM    314 HH22 ARG A  21      23.393  20.380 -10.962  1.00 82.88           H  
ATOM    315  CZ  ARG A  21      24.823  19.273 -10.094  1.00 82.88           C  
ATOM    316  N   LYS A  22      26.129  15.422 -15.851  1.00 79.60           N  
ATOM    317  H   LYS A  22      26.719  14.753 -15.377  1.00 79.60           H  
ATOM    318  CA  LYS A  22      26.560  15.859 -17.179  1.00 79.60           C  
ATOM    319  HA  LYS A  22      25.684  16.079 -17.790  1.00 79.60           H  
ATOM    320  C   LYS A  22      27.323  14.728 -17.847  1.00 79.60           C  
ATOM    321  CB  LYS A  22      27.450  17.112 -17.086  1.00 79.60           C  
ATOM    322  HB2 LYS A  22      27.849  17.326 -18.078  1.00 79.60           H  
ATOM    323  HB3 LYS A  22      28.291  16.909 -16.422  1.00 79.60           H  
ATOM    324  O   LYS A  22      27.995  13.948 -17.170  1.00 79.60           O  
ATOM    325  CG  LYS A  22      26.691  18.348 -16.585  1.00 79.60           C  
ATOM    326  HG2 LYS A  22      26.369  18.190 -15.556  1.00 79.60           H  
ATOM    327  HG3 LYS A  22      25.813  18.505 -17.212  1.00 79.60           H  
ATOM    328  CD  LYS A  22      27.578  19.597 -16.641  1.00 79.60           C  
ATOM    329  HD2 LYS A  22      28.434  19.455 -15.983  1.00 79.60           H  
ATOM    330  HD3 LYS A  22      27.931  19.738 -17.663  1.00 79.60           H  
ATOM    331  CE  LYS A  22      26.775  20.824 -16.197  1.00 79.60           C  
ATOM    332  HE2 LYS A  22      25.888  20.902 -16.827  1.00 79.60           H  
ATOM    333  HE3 LYS A  22      26.441  20.667 -15.171  1.00 79.60           H  
ATOM    334  NZ  LYS A  22      27.580  22.066 -16.295  1.00 79.60           N  
ATOM    335  HZ1 LYS A  22      27.880  22.216 -17.248  1.00 79.60           H  
ATOM    336  HZ2 LYS A  22      27.035  22.868 -16.010  1.00 79.60           H  
ATOM    337  HZ3 LYS A  22      28.399  22.003 -15.708  1.00 79.60           H  
ATOM    338  N   THR A  23      27.273  14.687 -19.173  1.00 76.76           N  
ATOM    339  H   THR A  23      26.647  15.299 -19.677  1.00 76.76           H  
ATOM    340  CA  THR A  23      28.149  13.829 -19.972  1.00 76.76           C  
ATOM    341  HA  THR A  23      27.879  12.790 -19.782  1.00 76.76           H  
ATOM    342  C   THR A  23      29.599  14.066 -19.532  1.00 76.76           C  
ATOM    343  CB  THR A  23      27.967  14.118 -21.473  1.00 76.76           C  
ATOM    344  HB  THR A  23      28.537  15.005 -21.751  1.00 76.76           H  
ATOM    345  O   THR A  23      30.020  15.216 -19.402  1.00 76.76           O  
ATOM    346  CG2 THR A  23      28.402  12.937 -22.335  1.00 76.76           C  
ATOM    347 HG21 THR A  23      27.751  12.082 -22.156  1.00 76.76           H  
ATOM    348 HG22 THR A  23      29.427  12.655 -22.094  1.00 76.76           H  
ATOM    349 HG23 THR A  23      28.355  13.210 -23.390  1.00 76.76           H  
ATOM    350  OG1 THR A  23      26.602  14.342 -21.759  1.00 76.76           O  
ATOM    351  HG1 THR A  23      26.486  14.278 -22.710  1.00 76.76           H  
ATOM    352  N   TYR A  24      30.338  12.988 -19.254  1.00 80.70           N  
ATOM    353  H   TYR A  24      29.904  12.085 -19.380  1.00 80.70           H  
ATOM    354  CA  TYR A  24      31.735  12.987 -18.778  1.00 80.70           C  
ATOM    355  HA  TYR A  24      32.062  11.949 -18.831  1.00 80.70           H  
ATOM    356  C   TYR A  24      31.985  13.400 -17.316  1.00 80.70           C  
ATOM    357  CB  TYR A  24      32.647  13.769 -19.741  1.00 80.70           C  
ATOM    358  HB2 TYR A  24      33.681  13.471 -19.564  1.00 80.70           H  
ATOM    359  HB3 TYR A  24      32.582  14.833 -19.512  1.00 80.70           H  
ATOM    360  O   TYR A  24      33.140  13.440 -16.893  1.00 80.70           O  
ATOM    361  CG  TYR A  24      32.332  13.560 -21.207  1.00 80.70           C  
ATOM    362  CD1 TYR A  24      32.637  12.326 -21.808  1.00 80.70           C  
ATOM    363  HD1 TYR A  24      33.127  11.550 -21.240  1.00 80.70           H  
ATOM    364  CD2 TYR A  24      31.701  14.576 -21.954  1.00 80.70           C  
ATOM    365  HD2 TYR A  24      31.478  15.526 -21.491  1.00 80.70           H  
ATOM    366  CE1 TYR A  24      32.309  12.106 -23.157  1.00 80.70           C  
ATOM    367  HE1 TYR A  24      32.543  11.166 -23.636  1.00 80.70           H  
ATOM    368  CE2 TYR A  24      31.369  14.357 -23.304  1.00 80.70           C  
ATOM    369  HE2 TYR A  24      30.895  15.138 -23.880  1.00 80.70           H  
ATOM    370  OH  TYR A  24      31.365  12.890 -25.206  1.00 80.70           O  
ATOM    371  HH  TYR A  24      30.994  13.661 -25.642  1.00 80.70           H  
ATOM    372  CZ  TYR A  24      31.677  13.118 -23.906  1.00 80.70           C  
ATOM    373  N   TRP A  25      30.953  13.685 -16.517  1.00 83.68           N  
ATOM    374  H   TRP A  25      30.011  13.644 -16.879  1.00 83.68           H  
ATOM    375  CA  TRP A  25      31.138  13.921 -15.082  1.00 83.68           C  
ATOM    376  HA  TRP A  25      32.135  14.323 -14.902  1.00 83.68           H  
ATOM    377  C   TRP A  25      31.040  12.615 -14.307  1.00 83.68           C  
ATOM    378  CB  TRP A  25      30.154  14.968 -14.560  1.00 83.68           C  
ATOM    379  HB2 TRP A  25      30.095  14.862 -13.476  1.00 83.68           H  
ATOM    380  HB3 TRP A  25      29.158  14.773 -14.959  1.00 83.68           H  
ATOM    381  O   TRP A  25      29.965  12.039 -14.180  1.00 83.68           O  
ATOM    382  CG  TRP A  25      30.537  16.387 -14.841  1.00 83.68           C  
ATOM    383  CD1 TRP A  25      31.290  16.829 -15.876  1.00 83.68           C  
ATOM    384  HD1 TRP A  25      31.708  16.205 -16.652  1.00 83.68           H  
ATOM    385  CD2 TRP A  25      30.217  17.569 -14.050  1.00 83.68           C  
ATOM    386  CE2 TRP A  25      30.828  18.702 -14.666  1.00 83.68           C  
ATOM    387  CE3 TRP A  25      29.480  17.793 -12.868  1.00 83.68           C  
ATOM    388  HE3 TRP A  25      29.032  16.950 -12.363  1.00 83.68           H  
ATOM    389  NE1 TRP A  25      31.473  18.192 -15.771  1.00 83.68           N  
ATOM    390  HE1 TRP A  25      32.065  18.713 -16.402  1.00 83.68           H  
ATOM    391  CH2 TRP A  25      29.975  20.185 -12.957  1.00 83.68           C  
ATOM    392  HH2 TRP A  25      29.913  21.166 -12.508  1.00 83.68           H  
ATOM    393  CZ2 TRP A  25      30.714  19.995 -14.137  1.00 83.68           C  
ATOM    394  HZ2 TRP A  25      31.229  20.821 -14.606  1.00 83.68           H  
ATOM    395  CZ3 TRP A  25      29.358  19.088 -12.328  1.00 83.68           C  
ATOM    396  HZ3 TRP A  25      28.820  19.233 -11.403  1.00 83.68           H  
ATOM    397  N   ASP A  26      32.168  12.174 -13.759  1.00 84.13           N  
ATOM    398  H   ASP A  26      33.030  12.660 -13.962  1.00 84.13           H  
ATOM    399  CA  ASP A  26      32.224  11.000 -12.894  1.00 84.13           C  
ATOM    400  HA  ASP A  26      31.803  10.151 -13.431  1.00 84.13           H  
ATOM    401  C   ASP A  26      31.439  11.253 -11.586  1.00 84.13           C  
ATOM    402  CB  ASP A  26      33.693  10.657 -12.628  1.00 84.13           C  
ATOM    403  HB2 ASP A  26      34.190  10.485 -13.582  1.00 84.13           H  
ATOM    404  HB3 ASP A  26      34.176  11.507 -12.146  1.00 84.13           H  
ATOM    405  O   ASP A  26      31.837  12.120 -10.792  1.00 84.13           O  
ATOM    406  CG  ASP A  26      33.885   9.418 -11.750  1.00 84.13           C  
ATOM    407  OD1 ASP A  26      32.875   8.802 -11.341  1.00 84.13           O  
ATOM    408  OD2 ASP A  26      35.068   9.149 -11.447  1.00 84.13           O  
ATOM    409  N   PRO A  27      30.351  10.509 -11.315  1.00 85.44           N  
ATOM    410  CA  PRO A  27      29.565  10.680 -10.099  1.00 85.44           C  
ATOM    411  HA  PRO A  27      29.206  11.709 -10.070  1.00 85.44           H  
ATOM    412  C   PRO A  27      30.360  10.393  -8.824  1.00 85.44           C  
ATOM    413  CB  PRO A  27      28.379   9.726 -10.221  1.00 85.44           C  
ATOM    414  HB2 PRO A  27      27.462  10.222  -9.901  1.00 85.44           H  
ATOM    415  HB3 PRO A  27      28.560   8.819  -9.643  1.00 85.44           H  
ATOM    416  O   PRO A  27      30.071  10.974  -7.776  1.00 85.44           O  
ATOM    417  CG  PRO A  27      28.317   9.373 -11.699  1.00 85.44           C  
ATOM    418  HG2 PRO A  27      27.730  10.135 -12.211  1.00 85.44           H  
ATOM    419  HG3 PRO A  27      27.905   8.378 -11.869  1.00 85.44           H  
ATOM    420  CD  PRO A  27      29.766   9.472 -12.148  1.00 85.44           C  
ATOM    421  HD2 PRO A  27      30.276   8.527 -11.962  1.00 85.44           H  
ATOM    422  HD3 PRO A  27      29.806   9.719 -13.209  1.00 85.44           H  
ATOM    423  N   LYS A  28      31.416   9.571  -8.906  1.00 86.51           N  
ATOM    424  H   LYS A  28      31.647   9.158  -9.798  1.00 86.51           H  
ATOM    425  CA  LYS A  28      32.320   9.315  -7.775  1.00 86.51           C  
ATOM    426  HA  LYS A  28      31.729   9.030  -6.905  1.00 86.51           H  
ATOM    427  C   LYS A  28      33.117  10.557  -7.377  1.00 86.51           C  
ATOM    428  CB  LYS A  28      33.272   8.154  -8.104  1.00 86.51           C  
ATOM    429  HB2 LYS A  28      33.924   7.992  -7.245  1.00 86.51           H  
ATOM    430  HB3 LYS A  28      33.895   8.406  -8.962  1.00 86.51           H  
ATOM    431  O   LYS A  28      33.538  10.681  -6.229  1.00 86.51           O  
ATOM    432  CG  LYS A  28      32.504   6.857  -8.383  1.00 86.51           C  
ATOM    433  HG2 LYS A  28      31.944   6.955  -9.313  1.00 86.51           H  
ATOM    434  HG3 LYS A  28      31.798   6.687  -7.569  1.00 86.51           H  
ATOM    435  CD  LYS A  28      33.431   5.641  -8.484  1.00 86.51           C  
ATOM    436  HD2 LYS A  28      34.003   5.548  -7.561  1.00 86.51           H  
ATOM    437  HD3 LYS A  28      34.105   5.756  -9.332  1.00 86.51           H  
ATOM    438  CE  LYS A  28      32.532   4.412  -8.668  1.00 86.51           C  
ATOM    439  HE2 LYS A  28      31.752   4.446  -7.907  1.00 86.51           H  
ATOM    440  HE3 LYS A  28      32.035   4.474  -9.636  1.00 86.51           H  
ATOM    441  NZ  LYS A  28      33.256   3.130  -8.541  1.00 86.51           N  
ATOM    442  HZ1 LYS A  28      33.950   3.026  -9.267  1.00 86.51           H  
ATOM    443  HZ2 LYS A  28      33.687   3.075  -7.629  1.00 86.51           H  
ATOM    444  HZ3 LYS A  28      32.581   2.382  -8.611  1.00 86.51           H  
ATOM    445  N   LYS A  29      33.299  11.510  -8.298  1.00 87.06           N  
ATOM    446  H   LYS A  29      32.917  11.334  -9.217  1.00 87.06           H  
ATOM    447  CA  LYS A  29      33.985  12.787  -8.043  1.00 87.06           C  
ATOM    448  HA  LYS A  29      34.627  12.679  -7.168  1.00 87.06           H  
ATOM    449  C   LYS A  29      33.022  13.921  -7.713  1.00 87.06           C  
ATOM    450  CB  LYS A  29      34.870  13.153  -9.241  1.00 87.06           C  
ATOM    451  HB2 LYS A  29      34.273  13.154 -10.153  1.00 87.06           H  
ATOM    452  HB3 LYS A  29      35.270  14.156  -9.091  1.00 87.06           H  
ATOM    453  O   LYS A  29      33.319  14.716  -6.823  1.00 87.06           O  
ATOM    454  CG  LYS A  29      36.039  12.172  -9.392  1.00 87.06           C  
ATOM    455  HG2 LYS A  29      35.652  11.171  -9.583  1.00 87.06           H  
ATOM    456  HG3 LYS A  29      36.618  12.155  -8.470  1.00 87.06           H  
ATOM    457  CD  LYS A  29      36.949  12.585 -10.552  1.00 87.06           C  
ATOM    458  HD2 LYS A  29      36.360  12.625 -11.469  1.00 87.06           H  
ATOM    459  HD3 LYS A  29      37.376  13.567 -10.350  1.00 87.06           H  
ATOM    460  CE  LYS A  29      38.059  11.542 -10.699  1.00 87.06           C  
ATOM    461  HE2 LYS A  29      38.621  11.491  -9.766  1.00 87.06           H  
ATOM    462  HE3 LYS A  29      37.588  10.571 -10.856  1.00 87.06           H  
ATOM    463  NZ  LYS A  29      38.959  11.858 -11.834  1.00 87.06           N  
ATOM    464  HZ1 LYS A  29      39.678  11.153 -11.911  1.00 87.06           H  
ATOM    465  HZ2 LYS A  29      39.393  12.762 -11.712  1.00 87.06           H  
ATOM    466  HZ3 LYS A  29      38.431  11.855 -12.694  1.00 87.06           H  
ATOM    467  N   TYR A  30      31.888  13.995  -8.407  1.00 88.47           N  
ATOM    468  H   TYR A  30      31.744  13.312  -9.136  1.00 88.47           H  
ATOM    469  CA  TYR A  30      31.008  15.172  -8.385  1.00 88.47           C  
ATOM    470  HA  TYR A  30      31.473  15.955  -7.786  1.00 88.47           H  
ATOM    471  C   TYR A  30      29.636  14.936  -7.751  1.00 88.47           C  
ATOM    472  CB  TYR A  30      30.878  15.713  -9.813  1.00 88.47           C  
ATOM    473  HB2 TYR A  30      30.412  14.954 -10.442  1.00 88.47           H  
ATOM    474  HB3 TYR A  30      30.223  16.584  -9.809  1.00 88.47           H  
ATOM    475  O   TYR A  30      28.831  15.867  -7.676  1.00 88.47           O  
ATOM    476  CG  TYR A  30      32.207  16.128 -10.409  1.00 88.47           C  
ATOM    477  CD1 TYR A  30      32.852  17.287  -9.935  1.00 88.47           C  
ATOM    478  HD1 TYR A  30      32.384  17.887  -9.168  1.00 88.47           H  
ATOM    479  CD2 TYR A  30      32.815  15.338 -11.403  1.00 88.47           C  
ATOM    480  HD2 TYR A  30      32.322  14.445 -11.759  1.00 88.47           H  
ATOM    481  CE1 TYR A  30      34.105  17.661 -10.455  1.00 88.47           C  
ATOM    482  HE1 TYR A  30      34.597  18.550 -10.090  1.00 88.47           H  
ATOM    483  CE2 TYR A  30      34.069  15.707 -11.923  1.00 88.47           C  
ATOM    484  HE2 TYR A  30      34.542  15.112 -12.691  1.00 88.47           H  
ATOM    485  OH  TYR A  30      35.929  17.211 -11.952  1.00 88.47           O  
ATOM    486  HH  TYR A  30      36.247  18.042 -11.591  1.00 88.47           H  
ATOM    487  CZ  TYR A  30      34.715  16.868 -11.451  1.00 88.47           C  
ATOM    488  N   GLY A  31      29.357  13.714  -7.302  1.00 84.94           N  
ATOM    489  H   GLY A  31      30.029  12.973  -7.438  1.00 84.94           H  
ATOM    490  CA  GLY A  31      27.993  13.307  -7.007  1.00 84.94           C  
ATOM    491  HA2 GLY A  31      27.504  14.048  -6.374  1.00 84.94           H  
ATOM    492  HA3 GLY A  31      27.988  12.351  -6.483  1.00 84.94           H  
ATOM    493  C   GLY A  31      27.181  13.136  -8.283  1.00 84.94           C  
ATOM    494  O   GLY A  31      27.639  13.392  -9.402  1.00 84.94           O  
ATOM    495  N   GLY A  32      25.952  12.689  -8.107  1.00 87.17           N  
ATOM    496  H   GLY A  32      25.590  12.604  -7.168  1.00 87.17           H  
ATOM    497  CA  GLY A  32      25.068  12.356  -9.210  1.00 87.17           C  
ATOM    498  HA2 GLY A  32      25.336  12.915 -10.107  1.00 87.17           H  
ATOM    499  HA3 GLY A  32      25.155  11.294  -9.439  1.00 87.17           H  
ATOM    500  C   GLY A  32      23.625  12.645  -8.868  1.00 87.17           C  
ATOM    501  O   GLY A  32      23.288  12.937  -7.718  1.00 87.17           O  
ATOM    502  N   PHE A  33      22.769  12.534  -9.874  1.00 85.53           N  
ATOM    503  H   PHE A  33      23.125  12.219 -10.765  1.00 85.53           H  
ATOM    504  CA  PHE A  33      21.373  12.254  -9.585  1.00 85.53           C  
ATOM    505  HA  PHE A  33      20.995  13.000  -8.886  1.00 85.53           H  
ATOM    506  C   PHE A  33      21.282  10.894  -8.891  1.00 85.53           C  
ATOM    507  CB  PHE A  33      20.539  12.329 -10.865  1.00 85.53           C  
ATOM    508  HB2 PHE A  33      19.503  12.089 -10.625  1.00 85.53           H  
ATOM    509  HB3 PHE A  33      20.891  11.579 -11.573  1.00 85.53           H  
ATOM    510  O   PHE A  33      22.155  10.032  -9.057  1.00 85.53           O  
ATOM    511  CG  PHE A  33      20.574  13.694 -11.520  1.00 85.53           C  
ATOM    512  CD1 PHE A  33      20.070  14.809 -10.826  1.00 85.53           C  
ATOM    513  HD1 PHE A  33      19.652  14.688  -9.837  1.00 85.53           H  
ATOM    514  CD2 PHE A  33      21.097  13.853 -12.818  1.00 85.53           C  
ATOM    515  HD2 PHE A  33      21.470  12.997 -13.361  1.00 85.53           H  
ATOM    516  CE1 PHE A  33      20.076  16.077 -11.428  1.00 85.53           C  
ATOM    517  HE1 PHE A  33      19.645  16.916 -10.901  1.00 85.53           H  
ATOM    518  CE2 PHE A  33      21.091  15.122 -13.425  1.00 85.53           C  
ATOM    519  HE2 PHE A  33      21.445  15.234 -14.440  1.00 85.53           H  
ATOM    520  CZ  PHE A  33      20.583  16.234 -12.730  1.00 85.53           C  
ATOM    521  HZ  PHE A  33      20.541  17.199 -13.212  1.00 85.53           H  
ATOM    522  N   ASP A  34      20.251  10.739  -8.072  1.00 79.12           N  
ATOM    523  H   ASP A  34      19.588  11.496  -7.975  1.00 79.12           H  
ATOM    524  CA  ASP A  34      19.950   9.482  -7.402  1.00 79.12           C  
ATOM    525  HA  ASP A  34      20.855   9.110  -6.921  1.00 79.12           H  
ATOM    526  C   ASP A  34      19.522   8.408  -8.436  1.00 79.12           C  
ATOM    527  CB  ASP A  34      18.938   9.815  -6.285  1.00 79.12           C  
ATOM    528  HB2 ASP A  34      19.395  10.548  -5.621  1.00 79.12           H  
ATOM    529  HB3 ASP A  34      18.062  10.292  -6.725  1.00 79.12           H  
ATOM    530  O   ASP A  34      19.761   8.526  -9.639  1.00 79.12           O  
ATOM    531  CG  ASP A  34      18.509   8.623  -5.428  1.00 79.12           C  
ATOM    532  OD1 ASP A  34      19.338   7.702  -5.243  1.00 79.12           O  
ATOM    533  OD2 ASP A  34      17.309   8.559  -5.082  1.00 79.12           O  
ATOM    534  N   SER A  35      18.927   7.314  -7.976  1.00 79.53           N  
ATOM    535  H   SER A  35      18.879   7.218  -6.971  1.00 79.53           H  
ATOM    536  CA  SER A  35      18.545   6.177  -8.801  1.00 79.53           C  
ATOM    537  HA  SER A  35      19.485   5.749  -9.151  1.00 79.53           H  
ATOM    538  C   SER A  35      17.695   6.534 -10.041  1.00 79.53           C  
ATOM    539  CB  SER A  35      17.851   5.128  -7.929  1.00 79.53           C  
ATOM    540  HB2 SER A  35      17.557   4.278  -8.545  1.00 79.53           H  
ATOM    541  HB3 SER A  35      18.559   4.780  -7.177  1.00 79.53           H  
ATOM    542  O   SER A  35      16.873   7.462 -10.017  1.00 79.53           O  
ATOM    543  OG  SER A  35      16.707   5.634  -7.270  1.00 79.53           O  
ATOM    544  HG  SER A  35      16.935   6.451  -6.820  1.00 79.53           H  
ATOM    545  N   PRO A  36      17.869   5.779 -11.144  1.00 85.27           N  
ATOM    546  CA  PRO A  36      17.065   5.945 -12.347  1.00 85.27           C  
ATOM    547  HA  PRO A  36      17.154   6.965 -12.722  1.00 85.27           H  
ATOM    548  C   PRO A  36      15.596   5.634 -12.068  1.00 85.27           C  
ATOM    549  CB  PRO A  36      17.644   4.970 -13.372  1.00 85.27           C  
ATOM    550  HB2 PRO A  36      18.422   5.458 -13.960  1.00 85.27           H  
ATOM    551  HB3 PRO A  36      16.873   4.578 -14.036  1.00 85.27           H  
ATOM    552  O   PRO A  36      15.265   4.712 -11.318  1.00 85.27           O  
ATOM    553  CG  PRO A  36      18.288   3.883 -12.516  1.00 85.27           C  
ATOM    554  HG2 PRO A  36      17.531   3.164 -12.204  1.00 85.27           H  
ATOM    555  HG3 PRO A  36      19.105   3.384 -13.038  1.00 85.27           H  
ATOM    556  CD  PRO A  36      18.782   4.651 -11.297  1.00 85.27           C  
ATOM    557  HD2 PRO A  36      19.794   5.017 -11.468  1.00 85.27           H  
ATOM    558  HD3 PRO A  36      18.767   3.995 -10.426  1.00 85.27           H  
ATOM    559  N   THR A  37      14.700   6.361 -12.727  1.00 87.53           N  
ATOM    560  H   THR A  37      15.013   7.086 -13.357  1.00 87.53           H  
ATOM    561  CA  THR A  37      13.268   6.098 -12.632  1.00 87.53           C  
ATOM    562  HA  THR A  37      13.023   5.918 -11.585  1.00 87.53           H  
ATOM    563  C   THR A  37      12.930   4.842 -13.431  1.00 87.53           C  
ATOM    564  CB  THR A  37      12.460   7.315 -13.093  1.00 87.53           C  
ATOM    565  HB  THR A  37      12.690   7.526 -14.137  1.00 87.53           H  
ATOM    566  O   THR A  37      13.236   4.738 -14.622  1.00 87.53           O  
ATOM    567  CG2 THR A  37      10.953   7.122 -12.925  1.00 87.53           C  
ATOM    568 HG21 THR A  37      10.714   6.870 -11.892  1.00 87.53           H  
ATOM    569 HG22 THR A  37      10.445   8.046 -13.203  1.00 87.53           H  
ATOM    570 HG23 THR A  37      10.604   6.327 -13.584  1.00 87.53           H  
ATOM    571  OG1 THR A  37      12.826   8.426 -12.307  1.00 87.53           O  
ATOM    572  HG1 THR A  37      12.406   8.355 -11.447  1.00 87.53           H  
ATOM    573  N   VAL A  38      12.294   3.873 -12.771  1.00 90.02           N  
ATOM    574  H   VAL A  38      12.114   4.004 -11.786  1.00 90.02           H  
ATOM    575  CA  VAL A  38      11.767   2.661 -13.413  1.00 90.02           C  
ATOM    576  HA  VAL A  38      12.514   2.266 -14.101  1.00 90.02           H  
ATOM    577  C   VAL A  38      10.522   3.029 -14.221  1.00 90.02           C  
ATOM    578  CB  VAL A  38      11.505   1.546 -12.387  1.00 90.02           C  
ATOM    579  HB  VAL A  38      10.817   1.910 -11.624  1.00 90.02           H  
ATOM    580  O   VAL A  38       9.599   3.640 -13.687  1.00 90.02           O  
ATOM    581  CG1 VAL A  38      10.909   0.288 -13.031  1.00 90.02           C  
ATOM    582 HG11 VAL A  38      10.717  -0.466 -12.267  1.00 90.02           H  
ATOM    583 HG12 VAL A  38       9.960   0.519 -13.515  1.00 90.02           H  
ATOM    584 HG13 VAL A  38      11.594  -0.121 -13.773  1.00 90.02           H  
ATOM    585  CG2 VAL A  38      12.822   1.125 -11.714  1.00 90.02           C  
ATOM    586 HG21 VAL A  38      13.527   0.769 -12.465  1.00 90.02           H  
ATOM    587 HG22 VAL A  38      12.632   0.326 -10.997  1.00 90.02           H  
ATOM    588 HG23 VAL A  38      13.268   1.967 -11.184  1.00 90.02           H  
ATOM    589  N   ALA A  39      10.506   2.669 -15.503  1.00 91.86           N  
ATOM    590  H   ALA A  39      11.268   2.106 -15.854  1.00 91.86           H  
ATOM    591  CA  ALA A  39       9.373   2.876 -16.398  1.00 91.86           C  
ATOM    592  HA  ALA A  39       8.930   3.852 -16.199  1.00 91.86           H  
ATOM    593  C   ALA A  39       8.288   1.812 -16.175  1.00 91.86           C  
ATOM    594  CB  ALA A  39       9.890   2.854 -17.844  1.00 91.86           C  
ATOM    595  HB1 ALA A  39      10.675   3.600 -17.971  1.00 91.86           H  
ATOM    596  HB2 ALA A  39      10.299   1.873 -18.086  1.00 91.86           H  
ATOM    597  HB3 ALA A  39       9.071   3.073 -18.529  1.00 91.86           H  
ATOM    598  O   ALA A  39       7.115   2.139 -16.016  1.00 91.86           O  
ATOM    599  N   TYR A  40       8.693   0.544 -16.145  1.00 94.47           N  
ATOM    600  H   TYR A  40       9.674   0.352 -16.289  1.00 94.47           H  
ATOM    601  CA  TYR A  40       7.838  -0.620 -15.913  1.00 94.47           C  
ATOM    602  HA  TYR A  40       7.121  -0.395 -15.124  1.00 94.47           H  
ATOM    603  C   TYR A  40       8.692  -1.803 -15.445  1.00 94.47           C  
ATOM    604  CB  TYR A  40       7.052  -0.956 -17.193  1.00 94.47           C  
ATOM    605  HB2 TYR A  40       6.516  -1.896 -17.066  1.00 94.47           H  
ATOM    606  HB3 TYR A  40       6.295  -0.186 -17.340  1.00 94.47           H  
ATOM    607  O   TYR A  40       9.922  -1.720 -15.403  1.00 94.47           O  
ATOM    608  CG  TYR A  40       7.885  -1.061 -18.449  1.00 94.47           C  
ATOM    609  CD1 TYR A  40       7.899   0.011 -19.360  1.00 94.47           C  
ATOM    610  HD1 TYR A  40       7.311   0.895 -19.163  1.00 94.47           H  
ATOM    611  CD2 TYR A  40       8.622  -2.231 -18.718  1.00 94.47           C  
ATOM    612  HD2 TYR A  40       8.585  -3.068 -18.035  1.00 94.47           H  
ATOM    613  CE1 TYR A  40       8.662  -0.085 -20.536  1.00 94.47           C  
ATOM    614  HE1 TYR A  40       8.668   0.708 -21.269  1.00 94.47           H  
ATOM    615  CE2 TYR A  40       9.371  -2.335 -19.902  1.00 94.47           C  
ATOM    616  HE2 TYR A  40       9.919  -3.239 -20.125  1.00 94.47           H  
ATOM    617  OH  TYR A  40      10.142  -1.331 -21.928  1.00 94.47           O  
ATOM    618  HH  TYR A  40      10.467  -2.221 -22.082  1.00 94.47           H  
ATOM    619  CZ  TYR A  40       9.398  -1.254 -20.804  1.00 94.47           C  
ATOM    620  N   SER A  41       8.044  -2.902 -15.065  1.00 96.17           N  
ATOM    621  H   SER A  41       7.049  -2.957 -15.228  1.00 96.17           H  
ATOM    622  CA  SER A  41       8.732  -4.160 -14.762  1.00 96.17           C  
ATOM    623  HA  SER A  41       9.805  -3.983 -14.694  1.00 96.17           H  
ATOM    624  C   SER A  41       8.510  -5.166 -15.887  1.00 96.17           C  
ATOM    625  CB  SER A  41       8.283  -4.717 -13.411  1.00 96.17           C  
ATOM    626  HB2 SER A  41       7.232  -4.997 -13.475  1.00 96.17           H  
ATOM    627  HB3 SER A  41       8.876  -5.597 -13.162  1.00 96.17           H  
ATOM    628  O   SER A  41       7.564  -5.040 -16.655  1.00 96.17           O  
ATOM    629  OG  SER A  41       8.455  -3.724 -12.412  1.00 96.17           O  
ATOM    630  HG  SER A  41       7.862  -3.012 -12.666  1.00 96.17           H  
ATOM    631  N   VAL A  42       9.383  -6.156 -15.998  1.00 95.98           N  
ATOM    632  H   VAL A  42      10.201  -6.146 -15.406  1.00 95.98           H  
ATOM    633  CA  VAL A  42       9.280  -7.254 -16.960  1.00 95.98           C  
ATOM    634  HA  VAL A  42       8.324  -7.205 -17.481  1.00 95.98           H  
ATOM    635  C   VAL A  42       9.341  -8.554 -16.181  1.00 95.98           C  
ATOM    636  CB  VAL A  42      10.399  -7.173 -18.012  1.00 95.98           C  
ATOM    637  HB  VAL A  42      11.365  -7.139 -17.508  1.00 95.98           H  
ATOM    638  O   VAL A  42      10.304  -8.768 -15.447  1.00 95.98           O  
ATOM    639  CG1 VAL A  42      10.386  -8.370 -18.968  1.00 95.98           C  
ATOM    640 HG11 VAL A  42      11.164  -8.246 -19.722  1.00 95.98           H  
ATOM    641 HG12 VAL A  42      10.590  -9.294 -18.426  1.00 95.98           H  
ATOM    642 HG13 VAL A  42       9.416  -8.456 -19.457  1.00 95.98           H  
ATOM    643  CG2 VAL A  42      10.243  -5.901 -18.852  1.00 95.98           C  
ATOM    644 HG21 VAL A  42      11.106  -5.799 -19.510  1.00 95.98           H  
ATOM    645 HG22 VAL A  42      10.197  -5.021 -18.211  1.00 95.98           H  
ATOM    646 HG23 VAL A  42       9.331  -5.957 -19.446  1.00 95.98           H  
ATOM    647  N   LEU A  43       8.317  -9.393 -16.320  1.00 95.64           N  
ATOM    648  H   LEU A  43       7.591  -9.149 -16.979  1.00 95.64           H  
ATOM    649  CA  LEU A  43       8.348 -10.772 -15.846  1.00 95.64           C  
ATOM    650  HA  LEU A  43       8.897 -10.823 -14.906  1.00 95.64           H  
ATOM    651  C   LEU A  43       9.083 -11.619 -16.876  1.00 95.64           C  
ATOM    652  CB  LEU A  43       6.915 -11.273 -15.612  1.00 95.64           C  
ATOM    653  HB2 LEU A  43       6.364 -11.170 -16.547  1.00 95.64           H  
ATOM    654  HB3 LEU A  43       6.438 -10.638 -14.866  1.00 95.64           H  
ATOM    655  O   LEU A  43       8.739 -11.578 -18.058  1.00 95.64           O  
ATOM    656  CG  LEU A  43       6.810 -12.736 -15.148  1.00 95.64           C  
ATOM    657  HG  LEU A  43       7.322 -13.392 -15.851  1.00 95.64           H  
ATOM    658  CD1 LEU A  43       7.408 -12.928 -13.754  1.00 95.64           C  
ATOM    659 HD11 LEU A  43       6.963 -12.222 -13.052  1.00 95.64           H  
ATOM    660 HD12 LEU A  43       7.195 -13.941 -13.414  1.00 95.64           H  
ATOM    661 HD13 LEU A  43       8.489 -12.792 -13.786  1.00 95.64           H  
ATOM    662  CD2 LEU A  43       5.340 -13.145 -15.094  1.00 95.64           C  
ATOM    663 HD21 LEU A  43       4.895 -13.042 -16.084  1.00 95.64           H  
ATOM    664 HD22 LEU A  43       4.794 -12.522 -14.385  1.00 95.64           H  
ATOM    665 HD23 LEU A  43       5.256 -14.188 -14.789  1.00 95.64           H  
ATOM    666  N   LEU A  44      10.087 -12.362 -16.417  1.00 95.25           N  
ATOM    667  H   LEU A  44      10.325 -12.317 -15.436  1.00 95.25           H  
ATOM    668  CA  LEU A  44      10.892 -13.220 -17.274  1.00 95.25           C  
ATOM    669  HA  LEU A  44      10.286 -13.463 -18.147  1.00 95.25           H  
ATOM    670  C   LEU A  44      11.249 -14.552 -16.619  1.00 95.25           C  
ATOM    671  CB  LEU A  44      12.120 -12.444 -17.781  1.00 95.25           C  
ATOM    672  HB2 LEU A  44      11.761 -11.519 -18.232  1.00 95.25           H  
ATOM    673  HB3 LEU A  44      12.590 -13.016 -18.581  1.00 95.25           H  
ATOM    674  O   LEU A  44      11.409 -14.625 -15.396  1.00 95.25           O  
ATOM    675  CG  LEU A  44      13.161 -12.124 -16.687  1.00 95.25           C  
ATOM    676  HG  LEU A  44      12.727 -12.249 -15.694  1.00 95.25           H  
ATOM    677  CD1 LEU A  44      14.383 -13.037 -16.805  1.00 95.25           C  
ATOM    678 HD11 LEU A  44      14.873 -12.892 -17.768  1.00 95.25           H  
ATOM    679 HD12 LEU A  44      14.071 -14.077 -16.709  1.00 95.25           H  
ATOM    680 HD13 LEU A  44      15.085 -12.812 -16.002  1.00 95.25           H  
ATOM    681  CD2 LEU A  44      13.631 -10.675 -16.804  1.00 95.25           C  
ATOM    682 HD21 LEU A  44      12.788 -10.011 -16.613  1.00 95.25           H  
ATOM    683 HD22 LEU A  44      14.411 -10.484 -16.066  1.00 95.25           H  
ATOM    684 HD23 LEU A  44      14.019 -10.495 -17.807  1.00 95.25           H  
ATOM    685  N   ILE A  45      11.430 -15.573 -17.460  1.00 95.29           N  
ATOM    686  H   ILE A  45      11.226 -15.426 -18.438  1.00 95.29           H  
ATOM    687  CA  ILE A  45      12.063 -16.842 -17.091  1.00 95.29           C  
ATOM    688  HA  ILE A  45      12.284 -16.810 -16.024  1.00 95.29           H  
ATOM    689  C   ILE A  45      13.392 -16.967 -17.834  1.00 95.29           C  
ATOM    690  CB  ILE A  45      11.130 -18.054 -17.307  1.00 95.29           C  
ATOM    691  HB  ILE A  45      10.844 -18.105 -18.358  1.00 95.29           H  
ATOM    692  O   ILE A  45      13.441 -16.901 -19.061  1.00 95.29           O  
ATOM    693  CG1 ILE A  45       9.857 -17.861 -16.454  1.00 95.29           C  
ATOM    694 HG12 ILE A  45      10.146 -17.619 -15.432  1.00 95.29           H  
ATOM    695 HG13 ILE A  45       9.298 -17.014 -16.852  1.00 95.29           H  
ATOM    696  CG2 ILE A  45      11.861 -19.360 -16.934  1.00 95.29           C  
ATOM    697 HG21 ILE A  45      11.216 -20.217 -17.126  1.00 95.29           H  
ATOM    698 HG22 ILE A  45      12.142 -19.344 -15.881  1.00 95.29           H  
ATOM    699 HG23 ILE A  45      12.749 -19.492 -17.553  1.00 95.29           H  
ATOM    700  CD1 ILE A  45       8.914 -19.068 -16.407  1.00 95.29           C  
ATOM    701 HD11 ILE A  45       8.831 -19.523 -17.394  1.00 95.29           H  
ATOM    702 HD12 ILE A  45       9.303 -19.812 -15.712  1.00 95.29           H  
ATOM    703 HD13 ILE A  45       7.930 -18.750 -16.063  1.00 95.29           H  
ATOM    704  N   ALA A  46      14.485 -17.118 -17.089  1.00 95.47           N  
ATOM    705  H   ALA A  46      14.380 -17.160 -16.085  1.00 95.47           H  
ATOM    706  CA  ALA A  46      15.823 -17.265 -17.656  1.00 95.47           C  
ATOM    707  HA  ALA A  46      15.765 -17.873 -18.559  1.00 95.47           H  
ATOM    708  C   ALA A  46      16.777 -17.964 -16.681  1.00 95.47           C  
ATOM    709  CB  ALA A  46      16.359 -15.875 -18.029  1.00 95.47           C  
ATOM    710  HB1 ALA A  46      15.685 -15.392 -18.736  1.00 95.47           H  
ATOM    711  HB2 ALA A  46      17.341 -15.973 -18.492  1.00 95.47           H  
ATOM    712  HB3 ALA A  46      16.437 -15.259 -17.133  1.00 95.47           H  
ATOM    713  O   ALA A  46      16.533 -18.022 -15.475  1.00 95.47           O  
ATOM    714  N   ASP A  47      17.910 -18.439 -17.191  1.00 94.70           N  
ATOM    715  H   ASP A  47      18.072 -18.330 -18.182  1.00 94.70           H  
ATOM    716  CA  ASP A  47      19.035 -18.872 -16.370  1.00 94.70           C  
ATOM    717  HA  ASP A  47      18.655 -19.294 -15.440  1.00 94.70           H  
ATOM    718  C   ASP A  47      19.914 -17.665 -16.016  1.00 94.70           C  
ATOM    719  CB  ASP A  47      19.847 -19.967 -17.086  1.00 94.70           C  
ATOM    720  HB2 ASP A  47      19.999 -19.673 -18.124  1.00 94.70           H  
ATOM    721  HB3 ASP A  47      20.824 -20.039 -16.608  1.00 94.70           H  
ATOM    722  O   ASP A  47      20.288 -16.862 -16.871  1.00 94.70           O  
ATOM    723  CG  ASP A  47      19.222 -21.367 -17.073  1.00 94.70           C  
ATOM    724  OD1 ASP A  47      18.218 -21.566 -16.357  1.00 94.70           O  
ATOM    725  OD2 ASP A  47      19.827 -22.274 -17.701  1.00 94.70           O  
ATOM    726  N   VAL A  48      20.296 -17.549 -14.744  1.00 93.10           N  
ATOM    727  H   VAL A  48      19.889 -18.181 -14.070  1.00 93.10           H  
ATOM    728  CA  VAL A  48      21.233 -16.518 -14.277  1.00 93.10           C  
ATOM    729  HA  VAL A  48      21.782 -16.145 -15.142  1.00 93.10           H  
ATOM    730  C   VAL A  48      22.261 -17.117 -13.324  1.00 93.10           C  
ATOM    731  CB  VAL A  48      20.474 -15.309 -13.691  1.00 93.10           C  
ATOM    732  HB  VAL A  48      19.754 -14.975 -14.437  1.00 93.10           H  
ATOM    733  O   VAL A  48      21.966 -18.019 -12.534  1.00 93.10           O  
ATOM    734  CG1 VAL A  48      19.699 -15.654 -12.415  1.00 93.10           C  
ATOM    735 HG11 VAL A  48      20.395 -15.944 -11.627  1.00 93.10           H  
ATOM    736 HG12 VAL A  48      19.019 -16.482 -12.617  1.00 93.10           H  
ATOM    737 HG13 VAL A  48      19.115 -14.787 -12.107  1.00 93.10           H  
ATOM    738  CG2 VAL A  48      21.407 -14.128 -13.394  1.00 93.10           C  
ATOM    739 HG21 VAL A  48      20.807 -13.260 -13.122  1.00 93.10           H  
ATOM    740 HG22 VAL A  48      21.968 -13.876 -14.294  1.00 93.10           H  
ATOM    741 HG23 VAL A  48      22.093 -14.360 -12.580  1.00 93.10           H  
ATOM    742  N   GLY A  49      23.496 -16.620 -13.385  1.00 88.51           N  
ATOM    743  H   GLY A  49      23.680 -15.890 -14.059  1.00 88.51           H  
ATOM    744  CA  GLY A  49      24.549 -17.013 -12.452  1.00 88.51           C  
ATOM    745  HA2 GLY A  49      25.508 -16.638 -12.808  1.00 88.51           H  
ATOM    746  HA3 GLY A  49      24.604 -18.101 -12.401  1.00 88.51           H  
ATOM    747  C   GLY A  49      24.288 -16.443 -11.056  1.00 88.51           C  
ATOM    748  O   GLY A  49      24.415 -15.237 -10.852  1.00 88.51           O  
ATOM    749  N   LYS A  50      23.969 -17.295 -10.072  1.00 77.22           N  
ATOM    750  H   LYS A  50      23.854 -18.268 -10.317  1.00 77.22           H  
ATOM    751  CA  LYS A  50      23.803 -16.887  -8.661  1.00 77.22           C  
ATOM    752  HA  LYS A  50      23.923 -15.805  -8.615  1.00 77.22           H  
ATOM    753  C   LYS A  50      24.912 -17.444  -7.762  1.00 77.22           C  
ATOM    754  CB  LYS A  50      22.377 -17.197  -8.139  1.00 77.22           C  
ATOM    755  HB2 LYS A  50      22.081 -18.202  -8.438  1.00 77.22           H  
ATOM    756  HB3 LYS A  50      22.378 -17.145  -7.050  1.00 77.22           H  
ATOM    757  O   LYS A  50      25.414 -18.552  -7.950  1.00 77.22           O  
ATOM    758  CG  LYS A  50      21.358 -16.166  -8.665  1.00 77.22           C  
ATOM    759  HG2 LYS A  50      21.314 -16.278  -9.749  1.00 77.22           H  
ATOM    760  HG3 LYS A  50      21.742 -15.168  -8.451  1.00 77.22           H  
ATOM    761  CD  LYS A  50      19.922 -16.252  -8.098  1.00 77.22           C  
ATOM    762  HD2 LYS A  50      19.945 -16.148  -7.013  1.00 77.22           H  
ATOM    763  HD3 LYS A  50      19.483 -17.211  -8.374  1.00 77.22           H  
ATOM    764  CE  LYS A  50      19.107 -15.096  -8.726  1.00 77.22           C  
ATOM    765  HE2 LYS A  50      19.192 -15.187  -9.809  1.00 77.22           H  
ATOM    766  HE3 LYS A  50      19.581 -14.150  -8.464  1.00 77.22           H  
ATOM    767  NZ  LYS A  50      17.657 -15.036  -8.382  1.00 77.22           N  
ATOM    768  HZ1 LYS A  50      17.484 -14.819  -7.411  1.00 77.22           H  
ATOM    769  HZ2 LYS A  50      17.223 -14.312  -8.937  1.00 77.22           H  
ATOM    770  HZ3 LYS A  50      17.173 -15.876  -8.665  1.00 77.22           H  
ATOM    771  N   GLY A  51      25.268 -16.662  -6.740  1.00 74.44           N  
ATOM    772  H   GLY A  51      24.849 -15.745  -6.695  1.00 74.44           H  
ATOM    773  CA  GLY A  51      26.263 -17.020  -5.725  1.00 74.44           C  
ATOM    774  HA2 GLY A  51      26.108 -16.394  -4.846  1.00 74.44           H  
ATOM    775  HA3 GLY A  51      26.110 -18.058  -5.427  1.00 74.44           H  
ATOM    776  C   GLY A  51      27.721 -16.861  -6.176  1.00 74.44           C  
ATOM    777  O   GLY A  51      28.008 -16.499  -7.314  1.00 74.44           O  
ATOM    778  N   LYS A  52      28.660 -17.150  -5.262  1.00 75.50           N  
ATOM    779  H   LYS A  52      28.355 -17.436  -4.343  1.00 75.50           H  
ATOM    780  CA  LYS A  52      30.110 -16.987  -5.503  1.00 75.50           C  
ATOM    781  HA  LYS A  52      30.314 -15.951  -5.771  1.00 75.50           H  
ATOM    782  C   LYS A  52      30.625 -17.820  -6.681  1.00 75.50           C  
ATOM    783  CB  LYS A  52      30.917 -17.346  -4.242  1.00 75.50           C  
ATOM    784  HB2 LYS A  52      31.972 -17.371  -4.516  1.00 75.50           H  
ATOM    785  HB3 LYS A  52      30.638 -18.341  -3.897  1.00 75.50           H  
ATOM    786  O   LYS A  52      31.492 -17.368  -7.413  1.00 75.50           O  
ATOM    787  CG  LYS A  52      30.753 -16.337  -3.094  1.00 75.50           C  
ATOM    788  HG2 LYS A  52      29.732 -16.377  -2.715  1.00 75.50           H  
ATOM    789  HG3 LYS A  52      30.953 -15.333  -3.469  1.00 75.50           H  
ATOM    790  CD  LYS A  52      31.738 -16.651  -1.954  1.00 75.50           C  
ATOM    791  HD2 LYS A  52      31.542 -17.654  -1.577  1.00 75.50           H  
ATOM    792  HD3 LYS A  52      32.754 -16.615  -2.347  1.00 75.50           H  
ATOM    793  CE  LYS A  52      31.604 -15.636  -0.810  1.00 75.50           C  
ATOM    794  HE2 LYS A  52      30.591 -15.690  -0.411  1.00 75.50           H  
ATOM    795  HE3 LYS A  52      31.747 -14.635  -1.215  1.00 75.50           H  
ATOM    796  NZ  LYS A  52      32.592 -15.885   0.275  1.00 75.50           N  
ATOM    797  HZ1 LYS A  52      33.537 -15.811  -0.074  1.00 75.50           H  
ATOM    798  HZ2 LYS A  52      32.472 -16.803   0.677  1.00 75.50           H  
ATOM    799  HZ3 LYS A  52      32.487 -15.207   1.016  1.00 75.50           H  
ATOM    800  N   SER A  53      30.078 -19.019  -6.868  1.00 77.19           N  
ATOM    801  H   SER A  53      29.347 -19.325  -6.242  1.00 77.19           H  
ATOM    802  CA  SER A  53      30.452 -19.941  -7.946  1.00 77.19           C  
ATOM    803  HA  SER A  53      31.516 -19.825  -8.154  1.00 77.19           H  
ATOM    804  C   SER A  53      29.732 -19.672  -9.270  1.00 77.19           C  
ATOM    805  CB  SER A  53      30.230 -21.384  -7.478  1.00 77.19           C  
ATOM    806  HB2 SER A  53      30.991 -21.624  -6.735  1.00 77.19           H  
ATOM    807  HB3 SER A  53      30.337 -22.075  -8.314  1.00 77.19           H  
ATOM    808  O   SER A  53      29.955 -20.416 -10.219  1.00 77.19           O  
ATOM    809  OG  SER A  53      28.949 -21.529  -6.880  1.00 77.19           O  
ATOM    810  HG  SER A  53      28.980 -22.295  -6.302  1.00 77.19           H  
ATOM    811  N   LYS A  54      28.865 -18.646  -9.339  1.00 79.76           N  
ATOM    812  H   LYS A  54      28.769 -18.049  -8.529  1.00 79.76           H  
ATOM    813  CA  LYS A  54      28.052 -18.300 -10.519  1.00 79.76           C  
ATOM    814  HA  LYS A  54      27.248 -17.644 -10.188  1.00 79.76           H  
ATOM    815  C   LYS A  54      27.347 -19.512 -11.144  1.00 79.76           C  
ATOM    816  CB  LYS A  54      28.891 -17.530 -11.555  1.00 79.76           C  
ATOM    817  HB2 LYS A  54      29.723 -18.153 -11.883  1.00 79.76           H  
ATOM    818  HB3 LYS A  54      28.262 -17.327 -12.422  1.00 79.76           H  
ATOM    819  O   LYS A  54      27.238 -19.609 -12.364  1.00 79.76           O  
ATOM    820  CG  LYS A  54      29.426 -16.185 -11.049  1.00 79.76           C  
ATOM    821  HG2 LYS A  54      28.598 -15.584 -10.673  1.00 79.76           H  
ATOM    822  HG3 LYS A  54      30.147 -16.348 -10.247  1.00 79.76           H  
ATOM    823  CD  LYS A  54      30.104 -15.450 -12.214  1.00 79.76           C  
ATOM    824  HD2 LYS A  54      29.385 -15.336 -13.025  1.00 79.76           H  
ATOM    825  HD3 LYS A  54      30.944 -16.046 -12.570  1.00 79.76           H  
ATOM    826  CE  LYS A  54      30.599 -14.066 -11.784  1.00 79.76           C  
ATOM    827  HE2 LYS A  54      29.756 -13.510 -11.372  1.00 79.76           H  
ATOM    828  HE3 LYS A  54      31.339 -14.191 -10.993  1.00 79.76           H  
ATOM    829  NZ  LYS A  54      31.184 -13.325 -12.931  1.00 79.76           N  
ATOM    830  HZ1 LYS A  54      30.497 -13.201 -13.660  1.00 79.76           H  
ATOM    831  HZ2 LYS A  54      31.505 -12.411 -12.646  1.00 79.76           H  
ATOM    832  HZ3 LYS A  54      31.967 -13.830 -13.322  1.00 79.76           H  
ATOM    833  N   LYS A  55      26.866 -20.446 -10.315  1.00 86.33           N  
ATOM    834  H   LYS A  55      26.903 -20.262  -9.322  1.00 86.33           H  
ATOM    835  CA  LYS A  55      26.098 -21.590 -10.815  1.00 86.33           C  
ATOM    836  HA  LYS A  55      26.687 -22.089 -11.585  1.00 86.33           H  
ATOM    837  C   LYS A  55      24.830 -21.069 -11.482  1.00 86.33           C  
ATOM    838  CB  LYS A  55      25.773 -22.598  -9.705  1.00 86.33           C  
ATOM    839  HB2 LYS A  55      25.351 -22.075  -8.847  1.00 86.33           H  
ATOM    840  HB3 LYS A  55      25.025 -23.295 -10.083  1.00 86.33           H  
ATOM    841  O   LYS A  55      24.127 -20.236 -10.904  1.00 86.33           O  
ATOM    842  CG  LYS A  55      27.014 -23.398  -9.281  1.00 86.33           C  
ATOM    843  HG2 LYS A  55      27.756 -22.720  -8.858  1.00 86.33           H  
ATOM    844  HG3 LYS A  55      27.444 -23.882 -10.157  1.00 86.33           H  
ATOM    845  CD  LYS A  55      26.642 -24.472  -8.249  1.00 86.33           C  
ATOM    846  HD2 LYS A  55      25.906 -25.141  -8.695  1.00 86.33           H  
ATOM    847  HD3 LYS A  55      26.201 -23.994  -7.374  1.00 86.33           H  
ATOM    848  CE  LYS A  55      27.880 -25.278  -7.833  1.00 86.33           C  
ATOM    849  HE2 LYS A  55      28.580 -24.612  -7.329  1.00 86.33           H  
ATOM    850  HE3 LYS A  55      28.367 -25.645  -8.737  1.00 86.33           H  
ATOM    851  NZ  LYS A  55      27.524 -26.424  -6.956  1.00 86.33           N  
ATOM    852  HZ1 LYS A  55      26.914 -27.062  -7.448  1.00 86.33           H  
ATOM    853  HZ2 LYS A  55      27.047 -26.119  -6.120  1.00 86.33           H  
ATOM    854  HZ3 LYS A  55      28.348 -26.944  -6.690  1.00 86.33           H  
ATOM    855  N   LEU A  56      24.575 -21.557 -12.691  1.00 90.98           N  
ATOM    856  H   LEU A  56      25.219 -22.219 -13.099  1.00 90.98           H  
ATOM    857  CA  LEU A  56      23.368 -21.235 -13.436  1.00 90.98           C  
ATOM    858  HA  LEU A  56      23.247 -20.152 -13.474  1.00 90.98           H  
ATOM    859  C   LEU A  56      22.162 -21.812 -12.706  1.00 90.98           C  
ATOM    860  CB  LEU A  56      23.464 -21.784 -14.866  1.00 90.98           C  
ATOM    861  HB2 LEU A  56      23.647 -22.858 -14.817  1.00 90.98           H  
ATOM    862  HB3 LEU A  56      22.503 -21.638 -15.360  1.00 90.98           H  
ATOM    863  O   LEU A  56      22.158 -22.982 -12.320  1.00 90.98           O  
ATOM    864  CG  LEU A  56      24.558 -21.122 -15.719  1.00 90.98           C  
ATOM    865  HG  LEU A  56      25.521 -21.225 -15.218  1.00 90.98           H  
ATOM    866  CD1 LEU A  56      24.648 -21.861 -17.053  1.00 90.98           C  
ATOM    867 HD11 LEU A  56      23.669 -21.889 -17.530  1.00 90.98           H  
ATOM    868 HD12 LEU A  56      24.982 -22.884 -16.882  1.00 90.98           H  
ATOM    869 HD13 LEU A  56      25.364 -21.364 -17.708  1.00 90.98           H  
ATOM    870  CD2 LEU A  56      24.283 -19.631 -15.934  1.00 90.98           C  
ATOM    871 HD21 LEU A  56      23.277 -19.485 -16.326  1.00 90.98           H  
ATOM    872 HD22 LEU A  56      25.007 -19.222 -16.639  1.00 90.98           H  
ATOM    873 HD23 LEU A  56      24.387 -19.086 -14.996  1.00 90.98           H  
ATOM    874  N   LYS A  57      21.158 -20.968 -12.499  1.00 93.51           N  
ATOM    875  H   LYS A  57      21.270 -20.007 -12.789  1.00 93.51           H  
ATOM    876  CA  LYS A  57      19.871 -21.356 -11.943  1.00 93.51           C  
ATOM    877  HA  LYS A  57      19.747 -22.435 -12.037  1.00 93.51           H  
ATOM    878  C   LYS A  57      18.776 -20.689 -12.758  1.00 93.51           C  
ATOM    879  CB  LYS A  57      19.827 -20.967 -10.454  1.00 93.51           C  
ATOM    880  HB2 LYS A  57      19.972 -19.891 -10.355  1.00 93.51           H  
ATOM    881  HB3 LYS A  57      20.633 -21.481  -9.931  1.00 93.51           H  
ATOM    882  O   LYS A  57      18.829 -19.473 -12.941  1.00 93.51           O  
ATOM    883  CG  LYS A  57      18.485 -21.361  -9.828  1.00 93.51           C  
ATOM    884  HG2 LYS A  57      18.304 -22.420 -10.013  1.00 93.51           H  
ATOM    885  HG3 LYS A  57      17.699 -20.779 -10.310  1.00 93.51           H  
ATOM    886  CD  LYS A  57      18.400 -21.093  -8.323  1.00 93.51           C  
ATOM    887  HD2 LYS A  57      19.152 -21.688  -7.805  1.00 93.51           H  
ATOM    888  HD3 LYS A  57      18.560 -20.032  -8.132  1.00 93.51           H  
ATOM    889  CE  LYS A  57      16.989 -21.510  -7.890  1.00 93.51           C  
ATOM    890  HE2 LYS A  57      16.267 -20.925  -8.460  1.00 93.51           H  
ATOM    891  HE3 LYS A  57      16.836 -22.550  -8.178  1.00 93.51           H  
ATOM    892  NZ  LYS A  57      16.752 -21.351  -6.435  1.00 93.51           N  
ATOM    893  HZ1 LYS A  57      17.387 -21.934  -5.908  1.00 93.51           H  
ATOM    894  HZ2 LYS A  57      16.844 -20.384  -6.158  1.00 93.51           H  
ATOM    895  HZ3 LYS A  57      15.811 -21.653  -6.227  1.00 93.51           H  
ATOM    896  N   THR A  58      17.784 -21.472 -13.157  1.00 93.70           N  
ATOM    897  H   THR A  58      17.881 -22.477 -13.118  1.00 93.70           H  
ATOM    898  CA  THR A  58      16.551 -20.963 -13.753  1.00 93.70           C  
ATOM    899  HA  THR A  58      16.809 -20.303 -14.581  1.00 93.70           H  
ATOM    900  C   THR A  58      15.773 -20.176 -12.708  1.00 93.70           C  
ATOM    901  CB  THR A  58      15.694 -22.100 -14.318  1.00 93.70           C  
ATOM    902  HB  THR A  58      15.223 -22.636 -13.494  1.00 93.70           H  
ATOM    903  O   THR A  58      15.578 -20.633 -11.574  1.00 93.70           O  
ATOM    904  CG2 THR A  58      14.607 -21.585 -15.256  1.00 93.70           C  
ATOM    905 HG21 THR A  58      14.052 -22.428 -15.667  1.00 93.70           H  
ATOM    906 HG22 THR A  58      15.056 -21.025 -16.076  1.00 93.70           H  
ATOM    907 HG23 THR A  58      13.911 -20.942 -14.717  1.00 93.70           H  
ATOM    908  OG1 THR A  58      16.514 -23.006 -15.018  1.00 93.70           O  
ATOM    909  HG1 THR A  58      17.056 -22.497 -15.625  1.00 93.70           H  
ATOM    910  N   VAL A  59      15.378 -18.960 -13.061  1.00 92.72           N  
ATOM    911  H   VAL A  59      15.589 -18.637 -13.994  1.00 92.72           H  
ATOM    912  CA  VAL A  59      14.634 -18.048 -12.198  1.00 92.72           C  
ATOM    913  HA  VAL A  59      14.265 -18.598 -11.333  1.00 92.72           H  
ATOM    914  C   VAL A  59      13.420 -17.523 -12.941  1.00 92.72           C  
ATOM    915  CB  VAL A  59      15.509 -16.885 -11.682  1.00 92.72           C  
ATOM    916  HB  VAL A  59      14.890 -16.260 -11.038  1.00 92.72           H  
ATOM    917  O   VAL A  59      13.514 -17.199 -14.119  1.00 92.72           O  
ATOM    918  CG1 VAL A  59      16.667 -17.417 -10.821  1.00 92.72           C  
ATOM    919 HG11 VAL A  59      17.283 -16.581 -10.491  1.00 92.72           H  
ATOM    920 HG12 VAL A  59      16.267 -17.974  -9.973  1.00 92.72           H  
ATOM    921 HG13 VAL A  59      17.294 -18.077 -11.421  1.00 92.72           H  
ATOM    922  CG2 VAL A  59      16.105 -15.986 -12.771  1.00 92.72           C  
ATOM    923 HG21 VAL A  59      15.315 -15.564 -13.392  1.00 92.72           H  
ATOM    924 HG22 VAL A  59      16.645 -15.152 -12.321  1.00 92.72           H  
ATOM    925 HG23 VAL A  59      16.781 -16.555 -13.410  1.00 92.72           H  
ATOM    926  N   THR A  60      12.316 -17.401 -12.214  1.00 94.07           N  
ATOM    927  H   THR A  60      12.286 -17.801 -11.287  1.00 94.07           H  
ATOM    928  CA  THR A  60      11.185 -16.550 -12.579  1.00 94.07           C  
ATOM    929  HA  THR A  60      11.219 -16.314 -13.642  1.00 94.07           H  
ATOM    930  C   THR A  60      11.326 -15.277 -11.760  1.00 94.07           C  
ATOM    931  CB  THR A  60       9.848 -17.241 -12.278  1.00 94.07           C  
ATOM    932  HB  THR A  60       9.718 -17.336 -11.200  1.00 94.07           H  
ATOM    933  O   THR A  60      11.349 -15.340 -10.527  1.00 94.07           O  
ATOM    934  CG2 THR A  60       8.670 -16.466 -12.856  1.00 94.07           C  
ATOM    935 HG21 THR A  60       7.737 -16.968 -12.600  1.00 94.07           H  
ATOM    936 HG22 THR A  60       8.757 -16.394 -13.940  1.00 94.07           H  
ATOM    937 HG23 THR A  60       8.651 -15.461 -12.434  1.00 94.07           H  
ATOM    938  OG1 THR A  60       9.835 -18.529 -12.843  1.00 94.07           O  
ATOM    939  HG1 THR A  60       8.922 -18.827 -12.856  1.00 94.07           H  
ATOM    940  N   GLU A  61      11.504 -14.128 -12.405  1.00 93.88           N  
ATOM    941  H   GLU A  61      11.488 -14.114 -13.414  1.00 93.88           H  
ATOM    942  CA  GLU A  61      11.696 -12.874 -11.679  1.00 93.88           C  
ATOM    943  HA  GLU A  61      11.109 -12.936 -10.762  1.00 93.88           H  
ATOM    944  C   GLU A  61      11.156 -11.653 -12.412  1.00 93.88           C  
ATOM    945  CB  GLU A  61      13.166 -12.696 -11.249  1.00 93.88           C  
ATOM    946  HB2 GLU A  61      13.231 -11.822 -10.602  1.00 93.88           H  
ATOM    947  HB3 GLU A  61      13.443 -13.560 -10.645  1.00 93.88           H  
ATOM    948  O   GLU A  61      10.868 -11.679 -13.606  1.00 93.88           O  
ATOM    949  CG  GLU A  61      14.193 -12.539 -12.377  1.00 93.88           C  
ATOM    950  HG2 GLU A  61      14.166 -13.420 -13.017  1.00 93.88           H  
ATOM    951  HG3 GLU A  61      13.931 -11.666 -12.975  1.00 93.88           H  
ATOM    952  CD  GLU A  61      15.614 -12.367 -11.805  1.00 93.88           C  
ATOM    953  OE1 GLU A  61      16.420 -11.681 -12.455  1.00 93.88           O  
ATOM    954  OE2 GLU A  61      15.950 -12.890 -10.708  1.00 93.88           O  
ATOM    955  N   LEU A  62      11.018 -10.571 -11.648  1.00 95.57           N  
ATOM    956  H   LEU A  62      11.315 -10.627 -10.685  1.00 95.57           H  
ATOM    957  CA  LEU A  62      10.670  -9.259 -12.159  1.00 95.57           C  
ATOM    958  HA  LEU A  62      10.238  -9.368 -13.153  1.00 95.57           H  
ATOM    959  C   LEU A  62      11.937  -8.417 -12.287  1.00 95.57           C  
ATOM    960  CB  LEU A  62       9.623  -8.606 -11.241  1.00 95.57           C  
ATOM    961  HB2 LEU A  62      10.001  -8.620 -10.219  1.00 95.57           H  
ATOM    962  HB3 LEU A  62       9.494  -7.566 -11.541  1.00 95.57           H  
ATOM    963  O   LEU A  62      12.662  -8.213 -11.310  1.00 95.57           O  
ATOM    964  CG  LEU A  62       8.254  -9.308 -11.293  1.00 95.57           C  
ATOM    965  HG  LEU A  62       8.374 -10.384 -11.170  1.00 95.57           H  
ATOM    966  CD1 LEU A  62       7.361  -8.789 -10.175  1.00 95.57           C  
ATOM    967 HD11 LEU A  62       7.133  -7.741 -10.369  1.00 95.57           H  
ATOM    968 HD12 LEU A  62       6.434  -9.361 -10.151  1.00 95.57           H  
ATOM    969 HD13 LEU A  62       7.867  -8.886  -9.214  1.00 95.57           H  
ATOM    970  CD2 LEU A  62       7.528  -9.011 -12.599  1.00 95.57           C  
ATOM    971 HD21 LEU A  62       7.384  -7.939 -12.730  1.00 95.57           H  
ATOM    972 HD22 LEU A  62       6.560  -9.512 -12.590  1.00 95.57           H  
ATOM    973 HD23 LEU A  62       8.102  -9.402 -13.440  1.00 95.57           H  
ATOM    974  N   LEU A  63      12.170  -7.884 -13.481  1.00 95.58           N  
ATOM    975  H   LEU A  63      11.573  -8.170 -14.244  1.00 95.58           H  
ATOM    976  CA  LEU A  63      13.231  -6.927 -13.766  1.00 95.58           C  
ATOM    977  HA  LEU A  63      13.908  -6.883 -12.913  1.00 95.58           H  
ATOM    978  C   LEU A  63      12.627  -5.540 -13.985  1.00 95.58           C  
ATOM    979  CB  LEU A  63      14.026  -7.415 -14.985  1.00 95.58           C  
ATOM    980  HB2 LEU A  63      14.438  -8.400 -14.765  1.00 95.58           H  
ATOM    981  HB3 LEU A  63      13.341  -7.517 -15.826  1.00 95.58           H  
ATOM    982  O   LEU A  63      11.763  -5.361 -14.835  1.00 95.58           O  
ATOM    983  CG  LEU A  63      15.172  -6.474 -15.397  1.00 95.58           C  
ATOM    984  HG  LEU A  63      14.781  -5.473 -15.578  1.00 95.58           H  
ATOM    985  CD1 LEU A  63      16.267  -6.387 -14.329  1.00 95.58           C  
ATOM    986 HD11 LEU A  63      15.871  -5.943 -13.416  1.00 95.58           H  
ATOM    987 HD12 LEU A  63      17.079  -5.759 -14.695  1.00 95.58           H  
ATOM    988 HD13 LEU A  63      16.650  -7.385 -14.116  1.00 95.58           H  
ATOM    989  CD2 LEU A  63      15.798  -6.973 -16.694  1.00 95.58           C  
ATOM    990 HD21 LEU A  63      16.142  -7.999 -16.566  1.00 95.58           H  
ATOM    991 HD22 LEU A  63      15.050  -6.953 -17.486  1.00 95.58           H  
ATOM    992 HD23 LEU A  63      16.634  -6.334 -16.981  1.00 95.58           H  
ATOM    993  N   GLY A  64      13.087  -4.539 -13.237  1.00 95.78           N  
ATOM    994  H   GLY A  64      13.842  -4.729 -12.593  1.00 95.78           H  
ATOM    995  CA  GLY A  64      12.709  -3.149 -13.490  1.00 95.78           C  
ATOM    996  HA2 GLY A  64      11.636  -3.077 -13.669  1.00 95.78           H  
ATOM    997  HA3 GLY A  64      12.956  -2.534 -12.625  1.00 95.78           H  
ATOM    998  C   GLY A  64      13.467  -2.604 -14.697  1.00 95.78           C  
ATOM    999  O   GLY A  64      14.695  -2.592 -14.676  1.00 95.78           O  
ATOM   1000  N   ILE A  65      12.746  -2.125 -15.708  1.00 95.44           N  
ATOM   1001  H   ILE A  65      11.739  -2.159 -15.645  1.00 95.44           H  
ATOM   1002  CA  ILE A  65      13.319  -1.430 -16.863  1.00 95.44           C  
ATOM   1003  HA  ILE A  65      14.373  -1.690 -16.961  1.00 95.44           H  
ATOM   1004  C   ILE A  65      13.231   0.066 -16.604  1.00 95.44           C  
ATOM   1005  CB  ILE A  65      12.604  -1.834 -18.169  1.00 95.44           C  
ATOM   1006  HB  ILE A  65      11.554  -1.551 -18.084  1.00 95.44           H  
ATOM   1007  O   ILE A  65      12.148   0.615 -16.390  1.00 95.44           O  
ATOM   1008  CG1 ILE A  65      12.651  -3.358 -18.411  1.00 95.44           C  
ATOM   1009 HG12 ILE A  65      12.103  -3.860 -17.614  1.00 95.44           H  
ATOM   1010 HG13 ILE A  65      12.137  -3.575 -19.347  1.00 95.44           H  
ATOM   1011  CG2 ILE A  65      13.190  -1.083 -19.378  1.00 95.44           C  
ATOM   1012 HG21 ILE A  65      12.727  -1.445 -20.296  1.00 95.44           H  
ATOM   1013 HG22 ILE A  65      14.268  -1.235 -19.443  1.00 95.44           H  
ATOM   1014 HG23 ILE A  65      12.984  -0.016 -19.298  1.00 95.44           H  
ATOM   1015  CD1 ILE A  65      14.051  -3.983 -18.488  1.00 95.44           C  
ATOM   1016 HD11 ILE A  65      14.582  -3.854 -17.545  1.00 95.44           H  
ATOM   1017 HD12 ILE A  65      13.951  -5.049 -18.688  1.00 95.44           H  
ATOM   1018 HD13 ILE A  65      14.623  -3.532 -19.298  1.00 95.44           H  
ATOM   1019  N   THR A  66      14.374   0.743 -16.590  1.00 93.11           N  
ATOM   1020  H   THR A  66      15.239   0.248 -16.749  1.00 93.11           H  
ATOM   1021  CA  THR A  66      14.416   2.194 -16.384  1.00 93.11           C  
ATOM   1022  HA  THR A  66      13.704   2.459 -15.602  1.00 93.11           H  
ATOM   1023  C   THR A  66      13.982   2.956 -17.631  1.00 93.11           C  
ATOM   1024  CB  THR A  66      15.784   2.661 -15.898  1.00 93.11           C  
ATOM   1025  HB  THR A  66      15.734   3.733 -15.703  1.00 93.11           H  
ATOM   1026  O   THR A  66      14.035   2.434 -18.742  1.00 93.11           O  
ATOM   1027  CG2 THR A  66      16.231   1.943 -14.623  1.00 93.11           C  
ATOM   1028 HG21 THR A  66      16.150   0.861 -14.726  1.00 93.11           H  
ATOM   1029 HG22 THR A  66      15.615   2.269 -13.785  1.00 93.11           H  
ATOM   1030 HG23 THR A  66      17.277   2.178 -14.427  1.00 93.11           H  
ATOM   1031  OG1 THR A  66      16.747   2.442 -16.886  1.00 93.11           O  
ATOM   1032  HG1 THR A  66      16.931   1.500 -16.859  1.00 93.11           H  
ATOM   1033  N   ILE A  67      13.583   4.223 -17.479  1.00 90.38           N  
ATOM   1034  H   ILE A  67      13.508   4.601 -16.545  1.00 90.38           H  
ATOM   1035  CA  ILE A  67      13.223   5.065 -18.634  1.00 90.38           C  
ATOM   1036  HA  ILE A  67      12.408   4.579 -19.171  1.00 90.38           H  
ATOM   1037  C   ILE A  67      14.398   5.167 -19.624  1.00 90.38           C  
ATOM   1038  CB  ILE A  67      12.731   6.458 -18.173  1.00 90.38           C  
ATOM   1039  HB  ILE A  67      13.534   6.942 -17.617  1.00 90.38           H  
ATOM   1040  O   ILE A  67      14.179   5.180 -20.833  1.00 90.38           O  
ATOM   1041  CG1 ILE A  67      11.484   6.341 -17.264  1.00 90.38           C  
ATOM   1042 HG12 ILE A  67      10.652   5.930 -17.835  1.00 90.38           H  
ATOM   1043 HG13 ILE A  67      11.690   5.659 -16.439  1.00 90.38           H  
ATOM   1044  CG2 ILE A  67      12.365   7.336 -19.387  1.00 90.38           C  
ATOM   1045 HG21 ILE A  67      12.127   8.351 -19.069  1.00 90.38           H  
ATOM   1046 HG22 ILE A  67      13.191   7.402 -20.096  1.00 90.38           H  
ATOM   1047 HG23 ILE A  67      11.507   6.911 -19.908  1.00 90.38           H  
ATOM   1048  CD1 ILE A  67      11.041   7.671 -16.648  1.00 90.38           C  
ATOM   1049 HD11 ILE A  67      11.900   8.147 -16.175  1.00 90.38           H  
ATOM   1050 HD12 ILE A  67      10.625   8.333 -17.407  1.00 90.38           H  
ATOM   1051 HD13 ILE A  67      10.274   7.484 -15.896  1.00 90.38           H  
ATOM   1052  N   MET A  68      15.640   5.179 -19.129  1.00 88.24           N  
ATOM   1053  H   MET A  68      15.758   5.102 -18.129  1.00 88.24           H  
ATOM   1054  CA  MET A  68      16.844   5.201 -19.971  1.00 88.24           C  
ATOM   1055  HA  MET A  68      16.732   5.973 -20.733  1.00 88.24           H  
ATOM   1056  C   MET A  68      17.090   3.879 -20.715  1.00 88.24           C  
ATOM   1057  CB  MET A  68      18.069   5.537 -19.112  1.00 88.24           C  
ATOM   1058  HB2 MET A  68      18.959   5.466 -19.737  1.00 88.24           H  
ATOM   1059  HB3 MET A  68      18.156   4.810 -18.305  1.00 88.24           H  
ATOM   1060  O   MET A  68      17.629   3.888 -21.817  1.00 88.24           O  
ATOM   1061  CG  MET A  68      18.007   6.955 -18.532  1.00 88.24           C  
ATOM   1062  HG2 MET A  68      17.799   7.651 -19.345  1.00 88.24           H  
ATOM   1063  HG3 MET A  68      17.192   7.021 -17.811  1.00 88.24           H  
ATOM   1064  SD  MET A  68      19.544   7.485 -17.731  1.00 88.24           S  
ATOM   1065  CE  MET A  68      19.515   6.432 -16.263  1.00 88.24           C  
ATOM   1066  HE1 MET A  68      18.621   6.674 -15.688  1.00 88.24           H  
ATOM   1067  HE2 MET A  68      20.403   6.626 -15.661  1.00 88.24           H  
ATOM   1068  HE3 MET A  68      19.501   5.381 -16.549  1.00 88.24           H  
ATOM   1069  N   GLU A  69      16.689   2.749 -20.134  1.00 94.07           N  
ATOM   1070  H   GLU A  69      16.260   2.799 -19.221  1.00 94.07           H  
ATOM   1071  CA  GLU A  69      16.843   1.413 -20.727  1.00 94.07           C  
ATOM   1072  HA  GLU A  69      17.747   1.373 -21.335  1.00 94.07           H  
ATOM   1073  C   GLU A  69      15.678   1.022 -21.637  1.00 94.07           C  
ATOM   1074  CB  GLU A  69      16.961   0.388 -19.600  1.00 94.07           C  
ATOM   1075  HB2 GLU A  69      16.871  -0.618 -20.010  1.00 94.07           H  
ATOM   1076  HB3 GLU A  69      16.122   0.547 -18.922  1.00 94.07           H  
ATOM   1077  O   GLU A  69      15.817   0.115 -22.451  1.00 94.07           O  
ATOM   1078  CG  GLU A  69      18.301   0.500 -18.856  1.00 94.07           C  
ATOM   1079  HG2 GLU A  69      18.540   1.546 -18.663  1.00 94.07           H  
ATOM   1080  HG3 GLU A  69      19.091   0.099 -19.491  1.00 94.07           H  
ATOM   1081  CD  GLU A  69      18.275  -0.243 -17.518  1.00 94.07           C  
ATOM   1082  OE1 GLU A  69      19.340  -0.766 -17.113  1.00 94.07           O  
ATOM   1083  OE2 GLU A  69      17.203  -0.246 -16.871  1.00 94.07           O  
ATOM   1084  N   LYS A  70      14.536   1.708 -21.527  1.00 94.37           N  
ATOM   1085  H   LYS A  70      14.478   2.376 -20.772  1.00 94.37           H  
ATOM   1086  CA  LYS A  70      13.311   1.394 -22.267  1.00 94.37           C  
ATOM   1087  HA  LYS A  70      12.909   0.449 -21.900  1.00 94.37           H  
ATOM   1088  C   LYS A  70      13.565   1.189 -23.764  1.00 94.37           C  
ATOM   1089  CB  LYS A  70      12.282   2.503 -21.993  1.00 94.37           C  
ATOM   1090  HB2 LYS A  70      12.078   2.543 -20.923  1.00 94.37           H  
ATOM   1091  HB3 LYS A  70      12.681   3.465 -22.314  1.00 94.37           H  
ATOM   1092  O   LYS A  70      13.207   0.153 -24.306  1.00 94.37           O  
ATOM   1093  CG  LYS A  70      10.980   2.222 -22.744  1.00 94.37           C  
ATOM   1094  HG2 LYS A  70      10.618   1.235 -22.456  1.00 94.37           H  
ATOM   1095  HG3 LYS A  70      11.183   2.215 -23.815  1.00 94.37           H  
ATOM   1096  CD  LYS A  70       9.886   3.260 -22.483  1.00 94.37           C  
ATOM   1097  HD2 LYS A  70       9.622   3.269 -21.425  1.00 94.37           H  
ATOM   1098  HD3 LYS A  70      10.224   4.244 -22.807  1.00 94.37           H  
ATOM   1099  CE  LYS A  70       8.705   2.789 -23.331  1.00 94.37           C  
ATOM   1100  HE2 LYS A  70       8.418   1.793 -22.992  1.00 94.37           H  
ATOM   1101  HE3 LYS A  70       9.042   2.649 -24.358  1.00 94.37           H  
ATOM   1102  NZ  LYS A  70       7.521   3.667 -23.308  1.00 94.37           N  
ATOM   1103  HZ1 LYS A  70       7.741   4.567 -23.710  1.00 94.37           H  
ATOM   1104  HZ2 LYS A  70       6.827   3.219 -23.889  1.00 94.37           H  
ATOM   1105  HZ3 LYS A  70       7.150   3.743 -22.371  1.00 94.37           H  
ATOM   1106  N   SER A  71      14.236   2.143 -24.412  1.00 94.76           N  
ATOM   1107  H   SER A  71      14.549   2.938 -23.874  1.00 94.76           H  
ATOM   1108  CA  SER A  71      14.488   2.093 -25.861  1.00 94.76           C  
ATOM   1109  HA  SER A  71      13.536   1.972 -26.377  1.00 94.76           H  
ATOM   1110  C   SER A  71      15.378   0.913 -26.272  1.00 94.76           C  
ATOM   1111  CB  SER A  71      15.111   3.421 -26.305  1.00 94.76           C  
ATOM   1112  HB2 SER A  71      16.033   3.594 -25.750  1.00 94.76           H  
ATOM   1113  HB3 SER A  71      14.412   4.227 -26.082  1.00 94.76           H  
ATOM   1114  O   SER A  71      15.118   0.262 -27.284  1.00 94.76           O  
ATOM   1115  OG  SER A  71      15.399   3.429 -27.688  1.00 94.76           O  
ATOM   1116  HG  SER A  71      15.229   4.306 -28.039  1.00 94.76           H  
ATOM   1117  N   SER A  72      16.414   0.593 -25.487  1.00 95.93           N  
ATOM   1118  H   SER A  72      16.514   1.031 -24.582  1.00 95.93           H  
ATOM   1119  CA  SER A  72      17.298  -0.535 -25.800  1.00 95.93           C  
ATOM   1120  HA  SER A  72      17.524  -0.507 -26.865  1.00 95.93           H  
ATOM   1121  C   SER A  72      16.624  -1.879 -25.538  1.00 95.93           C  
ATOM   1122  CB  SER A  72      18.629  -0.429 -25.051  1.00 95.93           C  
ATOM   1123  HB2 SER A  72      19.175   0.436 -25.429  1.00 95.93           H  
ATOM   1124  HB3 SER A  72      19.218  -1.325 -25.247  1.00 95.93           H  
ATOM   1125  O   SER A  72      16.780  -2.788 -26.352  1.00 95.93           O  
ATOM   1126  OG  SER A  72      18.449  -0.279 -23.659  1.00 95.93           O  
ATOM   1127  HG  SER A  72      19.307  -0.290 -23.228  1.00 95.93           H  
ATOM   1128  N   PHE A  73      15.842  -1.987 -24.462  1.00 96.40           N  
ATOM   1129  H   PHE A  73      15.794  -1.210 -23.819  1.00 96.40           H  
ATOM   1130  CA  PHE A  73      15.037  -3.169 -24.175  1.00 96.40           C  
ATOM   1131  HA  PHE A  73      15.683  -4.046 -24.179  1.00 96.40           H  
ATOM   1132  C   PHE A  73      13.974  -3.404 -25.256  1.00 96.40           C  
ATOM   1133  CB  PHE A  73      14.415  -3.042 -22.778  1.00 96.40           C  
ATOM   1134  HB2 PHE A  73      15.210  -3.034 -22.033  1.00 96.40           H  
ATOM   1135  HB3 PHE A  73      13.886  -2.092 -22.705  1.00 96.40           H  
ATOM   1136  O   PHE A  73      13.936  -4.485 -25.828  1.00 96.40           O  
ATOM   1137  CG  PHE A  73      13.449  -4.167 -22.461  1.00 96.40           C  
ATOM   1138  CD1 PHE A  73      12.072  -3.988 -22.678  1.00 96.40           C  
ATOM   1139  HD1 PHE A  73      11.714  -3.052 -23.082  1.00 96.40           H  
ATOM   1140  CD2 PHE A  73      13.928  -5.420 -22.038  1.00 96.40           C  
ATOM   1141  HD2 PHE A  73      14.989  -5.578 -21.913  1.00 96.40           H  
ATOM   1142  CE1 PHE A  73      11.177  -5.047 -22.453  1.00 96.40           C  
ATOM   1143  HE1 PHE A  73      10.123  -4.920 -22.652  1.00 96.40           H  
ATOM   1144  CE2 PHE A  73      13.037  -6.483 -21.817  1.00 96.40           C  
ATOM   1145  HE2 PHE A  73      13.410  -7.450 -21.512  1.00 96.40           H  
ATOM   1146  CZ  PHE A  73      11.661  -6.298 -22.032  1.00 96.40           C  
ATOM   1147  HZ  PHE A  73      10.975  -7.120 -21.891  1.00 96.40           H  
ATOM   1148  N   GLU A  74      13.154  -2.404 -25.593  1.00 94.96           N  
ATOM   1149  H   GLU A  74      13.228  -1.524 -25.104  1.00 94.96           H  
ATOM   1150  CA  GLU A  74      12.066  -2.551 -26.577  1.00 94.96           C  
ATOM   1151  HA  GLU A  74      11.440  -3.398 -26.297  1.00 94.96           H  
ATOM   1152  C   GLU A  74      12.583  -2.845 -27.993  1.00 94.96           C  
ATOM   1153  CB  GLU A  74      11.191  -1.283 -26.593  1.00 94.96           C  
ATOM   1154  HB2 GLU A  74      11.837  -0.412 -26.706  1.00 94.96           H  
ATOM   1155  HB3 GLU A  74      10.520  -1.326 -27.450  1.00 94.96           H  
ATOM   1156  O   GLU A  74      11.928  -3.556 -28.750  1.00 94.96           O  
ATOM   1157  CG  GLU A  74      10.335  -1.144 -25.323  1.00 94.96           C  
ATOM   1158  HG2 GLU A  74      10.988  -1.176 -24.451  1.00 94.96           H  
ATOM   1159  HG3 GLU A  74       9.668  -2.004 -25.263  1.00 94.96           H  
ATOM   1160  CD  GLU A  74       9.501   0.151 -25.265  1.00 94.96           C  
ATOM   1161  OE1 GLU A  74       8.563   0.213 -24.437  1.00 94.96           O  
ATOM   1162  OE2 GLU A  74       9.820   1.145 -25.959  1.00 94.96           O  
ATOM   1163  N   LYS A  75      13.776  -2.348 -28.354  1.00 96.25           N  
ATOM   1164  H   LYS A  75      14.244  -1.731 -27.707  1.00 96.25           H  
ATOM   1165  CA  LYS A  75      14.397  -2.635 -29.655  1.00 96.25           C  
ATOM   1166  HA  LYS A  75      13.661  -2.431 -30.433  1.00 96.25           H  
ATOM   1167  C   LYS A  75      14.786  -4.108 -29.811  1.00 96.25           C  
ATOM   1168  CB  LYS A  75      15.610  -1.713 -29.847  1.00 96.25           C  
ATOM   1169  HB2 LYS A  75      16.342  -1.913 -29.065  1.00 96.25           H  
ATOM   1170  HB3 LYS A  75      15.278  -0.678 -29.757  1.00 96.25           H  
ATOM   1171  O   LYS A  75      14.648  -4.654 -30.903  1.00 96.25           O  
ATOM   1172  CG  LYS A  75      16.265  -1.901 -31.223  1.00 96.25           C  
ATOM   1173  HG2 LYS A  75      16.637  -2.921 -31.319  1.00 96.25           H  
ATOM   1174  HG3 LYS A  75      15.524  -1.719 -32.001  1.00 96.25           H  
ATOM   1175  CD  LYS A  75      17.443  -0.943 -31.407  1.00 96.25           C  
ATOM   1176  HD2 LYS A  75      17.088   0.083 -31.315  1.00 96.25           H  
ATOM   1177  HD3 LYS A  75      18.186  -1.141 -30.634  1.00 96.25           H  
ATOM   1178  CE  LYS A  75      18.050  -1.169 -32.794  1.00 96.25           C  
ATOM   1179  HE2 LYS A  75      17.279  -0.980 -33.541  1.00 96.25           H  
ATOM   1180  HE3 LYS A  75      18.338  -2.217 -32.878  1.00 96.25           H  
ATOM   1181  NZ  LYS A  75      19.221  -0.292 -33.027  1.00 96.25           N  
ATOM   1182  HZ1 LYS A  75      18.948   0.678 -32.953  1.00 96.25           H  
ATOM   1183  HZ2 LYS A  75      19.940  -0.483 -32.344  1.00 96.25           H  
ATOM   1184  HZ3 LYS A  75      19.599  -0.453 -33.950  1.00 96.25           H  
ATOM   1185  N   ASN A  76      15.353  -4.718 -28.769  1.00 94.38           N  
ATOM   1186  H   ASN A  76      15.394  -4.215 -27.894  1.00 94.38           H  
ATOM   1187  CA  ASN A  76      15.745  -6.129 -28.769  1.00 94.38           C  
ATOM   1188  HA  ASN A  76      14.990  -6.701 -29.307  1.00 94.38           H  
ATOM   1189  C   ASN A  76      15.823  -6.668 -27.323  1.00 94.38           C  
ATOM   1190  CB  ASN A  76      17.070  -6.296 -29.539  1.00 94.38           C  
ATOM   1191  HB2 ASN A  76      16.976  -5.821 -30.515  1.00 94.38           H  
ATOM   1192  HB3 ASN A  76      17.883  -5.815 -28.995  1.00 94.38           H  
ATOM   1193  O   ASN A  76      16.895  -6.609 -26.703  1.00 94.38           O  
ATOM   1194  CG  ASN A  76      17.432  -7.758 -29.761  1.00 94.38           C  
ATOM   1195  ND2 ASN A  76      18.177  -8.045 -30.801  1.00 94.38           N  
ATOM   1196 HD21 ASN A  76      18.485  -7.325 -31.439  1.00 94.38           H  
ATOM   1197 HD22 ASN A  76      18.539  -8.988 -30.816  1.00 94.38           H  
ATOM   1198  OD1 ASN A  76      17.077  -8.654 -29.010  1.00 94.38           O  
ATOM   1199  N   PRO A  77      14.707  -7.204 -26.790  1.00 94.66           N  
ATOM   1200  CA  PRO A  77      14.631  -7.662 -25.405  1.00 94.66           C  
ATOM   1201  HA  PRO A  77      14.777  -6.805 -24.749  1.00 94.66           H  
ATOM   1202  C   PRO A  77      15.673  -8.729 -25.061  1.00 94.66           C  
ATOM   1203  CB  PRO A  77      13.201  -8.186 -25.227  1.00 94.66           C  
ATOM   1204  HB2 PRO A  77      13.144  -9.238 -25.504  1.00 94.66           H  
ATOM   1205  HB3 PRO A  77      12.844  -8.044 -24.207  1.00 94.66           H  
ATOM   1206  O   PRO A  77      16.332  -8.623 -24.029  1.00 94.66           O  
ATOM   1207  CG  PRO A  77      12.395  -7.361 -26.227  1.00 94.66           C  
ATOM   1208  HG2 PRO A  77      11.488  -7.879 -26.541  1.00 94.66           H  
ATOM   1209  HG3 PRO A  77      12.148  -6.392 -25.794  1.00 94.66           H  
ATOM   1210  CD  PRO A  77      13.374  -7.185 -27.386  1.00 94.66           C  
ATOM   1211  HD2 PRO A  77      13.276  -8.017 -28.082  1.00 94.66           H  
ATOM   1212  HD3 PRO A  77      13.169  -6.243 -27.894  1.00 94.66           H  
ATOM   1213  N   SER A  78      15.877  -9.720 -25.935  1.00 92.71           N  
ATOM   1214  H   SER A  78      15.307  -9.770 -26.767  1.00 92.71           H  
ATOM   1215  CA  SER A  78      16.807 -10.828 -25.686  1.00 92.71           C  
ATOM   1216  HA  SER A  78      16.526 -11.313 -24.751  1.00 92.71           H  
ATOM   1217  C   SER A  78      18.244 -10.337 -25.537  1.00 92.71           C  
ATOM   1218  CB  SER A  78      16.725 -11.878 -26.797  1.00 92.71           C  
ATOM   1219  HB2 SER A  78      17.054 -11.447 -27.742  1.00 92.71           H  
ATOM   1220  HB3 SER A  78      17.372 -12.718 -26.544  1.00 92.71           H  
ATOM   1221  O   SER A  78      18.877 -10.618 -24.525  1.00 92.71           O  
ATOM   1222  OG  SER A  78      15.390 -12.330 -26.924  1.00 92.71           O  
ATOM   1223  HG  SER A  78      15.387 -13.141 -27.437  1.00 92.71           H  
ATOM   1224  N   THR A  79      18.737  -9.517 -26.473  1.00 94.51           N  
ATOM   1225  H   THR A  79      18.170  -9.297 -27.279  1.00 94.51           H  
ATOM   1226  CA  THR A  79      20.099  -8.960 -26.389  1.00 94.51           C  
ATOM   1227  HA  THR A  79      20.806  -9.782 -26.271  1.00 94.51           H  
ATOM   1228  C   THR A  79      20.272  -8.037 -25.181  1.00 94.51           C  
ATOM   1229  CB  THR A  79      20.449  -8.197 -27.674  1.00 94.51           C  
ATOM   1230  HB  THR A  79      19.738  -7.383 -27.817  1.00 94.51           H  
ATOM   1231  O   THR A  79      21.325  -8.038 -24.540  1.00 94.51           O  
ATOM   1232  CG2 THR A  79      21.864  -7.619 -27.674  1.00 94.51           C  
ATOM   1233 HG21 THR A  79      21.941  -6.811 -26.946  1.00 94.51           H  
ATOM   1234 HG22 THR A  79      22.582  -8.400 -27.423  1.00 94.51           H  
ATOM   1235 HG23 THR A  79      22.095  -7.222 -28.663  1.00 94.51           H  
ATOM   1236  OG1 THR A  79      20.371  -9.066 -28.779  1.00 94.51           O  
ATOM   1237  HG1 THR A  79      20.750  -9.904 -28.503  1.00 94.51           H  
ATOM   1238  N   PHE A  80      19.246  -7.255 -24.826  1.00 96.29           N  
ATOM   1239  H   PHE A  80      18.391  -7.285 -25.363  1.00 96.29           H  
ATOM   1240  CA  PHE A  80      19.293  -6.440 -23.614  1.00 96.29           C  
ATOM   1241  HA  PHE A  80      20.173  -5.798 -23.655  1.00 96.29           H  
ATOM   1242  C   PHE A  80      19.424  -7.314 -22.359  1.00 96.29           C  
ATOM   1243  CB  PHE A  80      18.052  -5.544 -23.537  1.00 96.29           C  
ATOM   1244  HB2 PHE A  80      18.040  -4.879 -24.400  1.00 96.29           H  
ATOM   1245  HB3 PHE A  80      17.154  -6.159 -23.587  1.00 96.29           H  
ATOM   1246  O   PHE A  80      20.282  -7.058 -21.513  1.00 96.29           O  
ATOM   1247  CG  PHE A  80      18.004  -4.719 -22.265  1.00 96.29           C  
ATOM   1248  CD1 PHE A  80      17.438  -5.257 -21.093  1.00 96.29           C  
ATOM   1249  HD1 PHE A  80      17.024  -6.254 -21.102  1.00 96.29           H  
ATOM   1250  CD2 PHE A  80      18.559  -3.428 -22.240  1.00 96.29           C  
ATOM   1251  HD2 PHE A  80      18.994  -3.014 -23.138  1.00 96.29           H  
ATOM   1252  CE1 PHE A  80      17.400  -4.500 -19.911  1.00 96.29           C  
ATOM   1253  HE1 PHE A  80      16.939  -4.910 -19.025  1.00 96.29           H  
ATOM   1254  CE2 PHE A  80      18.531  -2.673 -21.055  1.00 96.29           C  
ATOM   1255  HE2 PHE A  80      18.935  -1.672 -21.047  1.00 96.29           H  
ATOM   1256  CZ  PHE A  80      17.944  -3.205 -19.892  1.00 96.29           C  
ATOM   1257  HZ  PHE A  80      17.892  -2.616 -18.989  1.00 96.29           H  
ATOM   1258  N   LEU A  81      18.609  -8.362 -22.239  1.00 95.61           N  
ATOM   1259  H   LEU A  81      17.945  -8.541 -22.978  1.00 95.61           H  
ATOM   1260  CA  LEU A  81      18.634  -9.282 -21.101  1.00 95.61           C  
ATOM   1261  HA  LEU A  81      18.579  -8.703 -20.180  1.00 95.61           H  
ATOM   1262  C   LEU A  81      19.954 -10.073 -21.039  1.00 95.61           C  
ATOM   1263  CB  LEU A  81      17.408 -10.205 -21.198  1.00 95.61           C  
ATOM   1264  HB2 LEU A  81      17.524 -11.026 -20.491  1.00 95.61           H  
ATOM   1265  HB3 LEU A  81      17.393 -10.625 -22.204  1.00 95.61           H  
ATOM   1266  O   LEU A  81      20.548 -10.193 -19.967  1.00 95.61           O  
ATOM   1267  CG  LEU A  81      16.047  -9.530 -20.937  1.00 95.61           C  
ATOM   1268  HG  LEU A  81      15.929  -8.655 -21.576  1.00 95.61           H  
ATOM   1269  CD1 LEU A  81      14.912 -10.510 -21.237  1.00 95.61           C  
ATOM   1270 HD11 LEU A  81      13.948 -10.032 -21.060  1.00 95.61           H  
ATOM   1271 HD12 LEU A  81      14.995 -11.392 -20.603  1.00 95.61           H  
ATOM   1272 HD13 LEU A  81      14.958 -10.813 -22.283  1.00 95.61           H  
ATOM   1273  CD2 LEU A  81      15.909  -9.065 -19.489  1.00 95.61           C  
ATOM   1274 HD21 LEU A  81      14.903  -8.680 -19.326  1.00 95.61           H  
ATOM   1275 HD22 LEU A  81      16.086  -9.902 -18.814  1.00 95.61           H  
ATOM   1276 HD23 LEU A  81      16.624  -8.270 -19.280  1.00 95.61           H  
ATOM   1277  N   GLU A  82      20.491 -10.510 -22.175  1.00 94.75           N  
ATOM   1278  H   GLU A  82      19.947 -10.454 -23.024  1.00 94.75           H  
ATOM   1279  CA  GLU A  82      21.828 -11.112 -22.258  1.00 94.75           C  
ATOM   1280  HA  GLU A  82      21.872 -12.008 -21.639  1.00 94.75           H  
ATOM   1281  C   GLU A  82      22.912 -10.174 -21.721  1.00 94.75           C  
ATOM   1282  CB  GLU A  82      22.134 -11.512 -23.703  1.00 94.75           C  
ATOM   1283  HB2 GLU A  82      23.198 -11.731 -23.796  1.00 94.75           H  
ATOM   1284  HB3 GLU A  82      21.899 -10.668 -24.351  1.00 94.75           H  
ATOM   1285  O   GLU A  82      23.763 -10.591 -20.932  1.00 94.75           O  
ATOM   1286  CG  GLU A  82      21.348 -12.758 -24.141  1.00 94.75           C  
ATOM   1287  HG2 GLU A  82      21.738 -13.618 -23.598  1.00 94.75           H  
ATOM   1288  HG3 GLU A  82      20.299 -12.647 -23.866  1.00 94.75           H  
ATOM   1289  CD  GLU A  82      21.438 -13.026 -25.652  1.00 94.75           C  
ATOM   1290  OE1 GLU A  82      20.901 -14.075 -26.071  1.00 94.75           O  
ATOM   1291  OE2 GLU A  82      22.028 -12.194 -26.384  1.00 94.75           O  
ATOM   1292  N   SER A  83      22.832  -8.877 -22.041  1.00 94.50           N  
ATOM   1293  H   SER A  83      22.130  -8.595 -22.711  1.00 94.50           H  
ATOM   1294  CA  SER A  83      23.764  -7.876 -21.504  1.00 94.50           C  
ATOM   1295  HA  SER A  83      24.774  -8.231 -21.709  1.00 94.50           H  
ATOM   1296  C   SER A  83      23.652  -7.697 -19.981  1.00 94.50           C  
ATOM   1297  CB  SER A  83      23.589  -6.537 -22.226  1.00 94.50           C  
ATOM   1298  HB2 SER A  83      23.396  -6.710 -23.285  1.00 94.50           H  
ATOM   1299  HB3 SER A  83      24.517  -5.973 -22.137  1.00 94.50           H  
ATOM   1300  O   SER A  83      24.615  -7.290 -19.329  1.00 94.50           O  
ATOM   1301  OG  SER A  83      22.547  -5.758 -21.669  1.00 94.50           O  
ATOM   1302  HG  SER A  83      21.744  -6.283 -21.644  1.00 94.50           H  
ATOM   1303  N   LYS A  84      22.494  -8.034 -19.394  1.00 92.85           N  
ATOM   1304  H   LYS A  84      21.753  -8.362 -19.997  1.00 92.85           H  
ATOM   1305  CA  LYS A  84      22.261  -8.072 -17.941  1.00 92.85           C  
ATOM   1306  HA  LYS A  84      22.895  -7.321 -17.469  1.00 92.85           H  
ATOM   1307  C   LYS A  84      22.691  -9.394 -17.290  1.00 92.85           C  
ATOM   1308  CB  LYS A  84      20.788  -7.740 -17.641  1.00 92.85           C  
ATOM   1309  HB2 LYS A  84      20.596  -7.874 -16.576  1.00 92.85           H  
ATOM   1310  HB3 LYS A  84      20.149  -8.444 -18.175  1.00 92.85           H  
ATOM   1311  O   LYS A  84      22.623  -9.505 -16.068  1.00 92.85           O  
ATOM   1312  CG  LYS A  84      20.367  -6.318 -18.035  1.00 92.85           C  
ATOM   1313  HG2 LYS A  84      19.289  -6.234 -17.894  1.00 92.85           H  
ATOM   1314  HG3 LYS A  84      20.583  -6.143 -19.089  1.00 92.85           H  
ATOM   1315  CD  LYS A  84      21.064  -5.244 -17.192  1.00 92.85           C  
ATOM   1316  HD2 LYS A  84      20.911  -5.460 -16.135  1.00 92.85           H  
ATOM   1317  HD3 LYS A  84      22.131  -5.235 -17.416  1.00 92.85           H  
ATOM   1318  CE  LYS A  84      20.457  -3.884 -17.539  1.00 92.85           C  
ATOM   1319  HE2 LYS A  84      20.623  -3.683 -18.597  1.00 92.85           H  
ATOM   1320  HE3 LYS A  84      19.379  -3.934 -17.387  1.00 92.85           H  
ATOM   1321  NZ  LYS A  84      21.020  -2.793 -16.716  1.00 92.85           N  
ATOM   1322  HZ1 LYS A  84      20.506  -1.948 -16.918  1.00 92.85           H  
ATOM   1323  HZ2 LYS A  84      21.994  -2.626 -16.927  1.00 92.85           H  
ATOM   1324  HZ3 LYS A  84      20.876  -2.963 -15.731  1.00 92.85           H  
ATOM   1325  N   GLY A  85      23.183 -10.359 -18.069  1.00 93.25           N  
ATOM   1326  H   GLY A  85      23.213 -10.197 -19.066  1.00 93.25           H  
ATOM   1327  CA  GLY A  85      23.687 -11.646 -17.586  1.00 93.25           C  
ATOM   1328  HA2 GLY A  85      24.496 -11.962 -18.244  1.00 93.25           H  
ATOM   1329  HA3 GLY A  85      24.085 -11.532 -16.577  1.00 93.25           H  
ATOM   1330  C   GLY A  85      22.653 -12.772 -17.562  1.00 93.25           C  
ATOM   1331  O   GLY A  85      22.941 -13.827 -16.992  1.00 93.25           O  
ATOM   1332  N   TYR A  86      21.478 -12.565 -18.160  1.00 94.87           N  
ATOM   1333  H   TYR A  86      21.321 -11.691 -18.642  1.00 94.87           H  
ATOM   1334  CA  TYR A  86      20.503 -13.629 -18.386  1.00 94.87           C  
ATOM   1335  HA  TYR A  86      20.474 -14.281 -17.512  1.00 94.87           H  
ATOM   1336  C   TYR A  86      20.906 -14.463 -19.594  1.00 94.87           C  
ATOM   1337  CB  TYR A  86      19.104 -13.044 -18.596  1.00 94.87           C  
ATOM   1338  HB2 TYR A  86      19.110 -12.411 -19.483  1.00 94.87           H  
ATOM   1339  HB3 TYR A  86      18.406 -13.860 -18.786  1.00 94.87           H  
ATOM   1340  O   TYR A  86      21.328 -13.930 -20.613  1.00 94.87           O  
ATOM   1341  CG  TYR A  86      18.610 -12.260 -17.405  1.00 94.87           C  
ATOM   1342  CD1 TYR A  86      18.207 -12.943 -16.246  1.00 94.87           C  
ATOM   1343  HD1 TYR A  86      18.216 -14.022 -16.223  1.00 94.87           H  
ATOM   1344  CD2 TYR A  86      18.594 -10.854 -17.435  1.00 94.87           C  
ATOM   1345  HD2 TYR A  86      18.868 -10.331 -18.339  1.00 94.87           H  
ATOM   1346  CE1 TYR A  86      17.792 -12.215 -15.120  1.00 94.87           C  
ATOM   1347  HE1 TYR A  86      17.476 -12.750 -14.236  1.00 94.87           H  
ATOM   1348  CE2 TYR A  86      18.206 -10.122 -16.304  1.00 94.87           C  
ATOM   1349  HE2 TYR A  86      18.198  -9.042 -16.319  1.00 94.87           H  
ATOM   1350  OH  TYR A  86      17.403 -10.065 -14.077  1.00 94.87           O  
ATOM   1351  HH  TYR A  86      17.033 -10.656 -13.417  1.00 94.87           H  
ATOM   1352  CZ  TYR A  86      17.794 -10.800 -15.146  1.00 94.87           C  
ATOM   1353  N   ILE A  87      20.753 -15.776 -19.505  1.00 93.70           N  
ATOM   1354  H   ILE A  87      20.398 -16.169 -18.645  1.00 93.70           H  
ATOM   1355  CA  ILE A  87      20.957 -16.685 -20.631  1.00 93.70           C  
ATOM   1356  HA  ILE A  87      20.938 -16.113 -21.559  1.00 93.70           H  
ATOM   1357  C   ILE A  87      19.793 -17.667 -20.706  1.00 93.70           C  
ATOM   1358  CB  ILE A  87      22.327 -17.390 -20.547  1.00 93.70           C  
ATOM   1359  HB  ILE A  87      22.426 -18.001 -21.444  1.00 93.70           H  
ATOM   1360  O   ILE A  87      19.066 -17.833 -19.729  1.00 93.70           O  
ATOM   1361  CG1 ILE A  87      22.420 -18.330 -19.332  1.00 93.70           C  
ATOM   1362 HG12 ILE A  87      22.342 -17.765 -18.403  1.00 93.70           H  
ATOM   1363 HG13 ILE A  87      21.599 -19.045 -19.387  1.00 93.70           H  
ATOM   1364  CG2 ILE A  87      23.481 -16.371 -20.566  1.00 93.70           C  
ATOM   1365 HG21 ILE A  87      23.331 -15.670 -21.386  1.00 93.70           H  
ATOM   1366 HG22 ILE A  87      24.436 -16.874 -20.717  1.00 93.70           H  
ATOM   1367 HG23 ILE A  87      23.512 -15.811 -19.631  1.00 93.70           H  
ATOM   1368  CD1 ILE A  87      23.705 -19.152 -19.321  1.00 93.70           C  
ATOM   1369 HD11 ILE A  87      24.553 -18.533 -19.028  1.00 93.70           H  
ATOM   1370 HD12 ILE A  87      23.580 -19.967 -18.607  1.00 93.70           H  
ATOM   1371 HD13 ILE A  87      23.884 -19.585 -20.305  1.00 93.70           H  
ATOM   1372  N   ARG A  88      19.617 -18.326 -21.860  1.00 93.00           N  
ATOM   1373  H   ARG A  88      20.230 -18.097 -22.630  1.00 93.00           H  
ATOM   1374  CA  ARG A  88      18.493 -19.255 -22.102  1.00 93.00           C  
ATOM   1375  HA  ARG A  88      18.405 -19.445 -23.172  1.00 93.00           H  
ATOM   1376  C   ARG A  88      17.152 -18.638 -21.690  1.00 93.00           C  
ATOM   1377  CB  ARG A  88      18.728 -20.593 -21.391  1.00 93.00           C  
ATOM   1378  HB2 ARG A  88      18.787 -20.419 -20.317  1.00 93.00           H  
ATOM   1379  HB3 ARG A  88      17.869 -21.239 -21.575  1.00 93.00           H  
ATOM   1380  O   ARG A  88      16.393 -19.218 -20.920  1.00 93.00           O  
ATOM   1381  CG  ARG A  88      19.984 -21.327 -21.861  1.00 93.00           C  
ATOM   1382  HG2 ARG A  88      19.883 -21.611 -22.908  1.00 93.00           H  
ATOM   1383  HG3 ARG A  88      20.867 -20.702 -21.722  1.00 93.00           H  
ATOM   1384  CD  ARG A  88      20.095 -22.562 -20.981  1.00 93.00           C  
ATOM   1385  HD2 ARG A  88      19.190 -23.162 -21.079  1.00 93.00           H  
ATOM   1386  HD3 ARG A  88      20.169 -22.206 -19.953  1.00 93.00           H  
ATOM   1387  NE  ARG A  88      21.270 -23.387 -21.287  1.00 93.00           N  
ATOM   1388  HE  ARG A  88      21.707 -23.262 -22.189  1.00 93.00           H  
ATOM   1389  NH1 ARG A  88      21.168 -24.558 -19.319  1.00 93.00           N  
ATOM   1390 HH11 ARG A  88      21.440 -25.326 -18.722  1.00 93.00           H  
ATOM   1391 HH12 ARG A  88      20.530 -23.869 -18.946  1.00 93.00           H  
ATOM   1392  NH2 ARG A  88      22.665 -25.134 -20.891  1.00 93.00           N  
ATOM   1393 HH21 ARG A  88      22.956 -25.898 -20.298  1.00 93.00           H  
ATOM   1394 HH22 ARG A  88      23.054 -25.020 -21.816  1.00 93.00           H  
ATOM   1395  CZ  ARG A  88      21.695 -24.354 -20.498  1.00 93.00           C  
ATOM   1396  N   ILE A  89      16.929 -17.415 -22.155  1.00 93.70           N  
ATOM   1397  H   ILE A  89      17.593 -17.017 -22.804  1.00 93.70           H  
ATOM   1398  CA  ILE A  89      15.714 -16.659 -21.878  1.00 93.70           C  
ATOM   1399  HA  ILE A  89      15.519 -16.661 -20.805  1.00 93.70           H  
ATOM   1400  C   ILE A  89      14.562 -17.363 -22.587  1.00 93.70           C  
ATOM   1401  CB  ILE A  89      15.877 -15.204 -22.361  1.00 93.70           C  
ATOM   1402  HB  ILE A  89      16.066 -15.230 -23.434  1.00 93.70           H  
ATOM   1403  O   ILE A  89      14.639 -17.604 -23.794  1.00 93.70           O  
ATOM   1404  CG1 ILE A  89      17.066 -14.495 -21.665  1.00 93.70           C  
ATOM   1405 HG12 ILE A  89      17.857 -15.200 -21.407  1.00 93.70           H  
ATOM   1406 HG13 ILE A  89      16.729 -14.032 -20.737  1.00 93.70           H  
ATOM   1407  CG2 ILE A  89      14.588 -14.400 -22.119  1.00 93.70           C  
ATOM   1408 HG21 ILE A  89      14.725 -13.363 -22.427  1.00 93.70           H  
ATOM   1409 HG22 ILE A  89      14.314 -14.429 -21.064  1.00 93.70           H  
ATOM   1410 HG23 ILE A  89      13.765 -14.816 -22.700  1.00 93.70           H  
ATOM   1411  CD1 ILE A  89      17.693 -13.431 -22.568  1.00 93.70           C  
ATOM   1412 HD11 ILE A  89      18.123 -13.904 -23.451  1.00 93.70           H  
ATOM   1413 HD12 ILE A  89      16.934 -12.715 -22.884  1.00 93.70           H  
ATOM   1414 HD13 ILE A  89      18.485 -12.913 -22.026  1.00 93.70           H  
ATOM   1415  N   ASP A  90      13.504 -17.675 -21.850  1.00 91.15           N  
ATOM   1416  H   ASP A  90      13.491 -17.452 -20.865  1.00 91.15           H  
ATOM   1417  CA  ASP A  90      12.263 -18.127 -22.457  1.00 91.15           C  
ATOM   1418  HA  ASP A  90      12.492 -18.858 -23.233  1.00 91.15           H  
ATOM   1419  C   ASP A  90      11.575 -16.926 -23.110  1.00 91.15           C  
ATOM   1420  CB  ASP A  90      11.372 -18.828 -21.427  1.00 91.15           C  
ATOM   1421  HB2 ASP A  90      11.010 -18.105 -20.696  1.00 91.15           H  
ATOM   1422  HB3 ASP A  90      11.964 -19.579 -20.904  1.00 91.15           H  
ATOM   1423  O   ASP A  90      10.931 -16.108 -22.453  1.00 91.15           O  
ATOM   1424  CG  ASP A  90      10.181 -19.518 -22.101  1.00 91.15           C  
ATOM   1425  OD1 ASP A  90       9.852 -19.145 -23.256  1.00 91.15           O  
ATOM   1426  OD2 ASP A  90       9.631 -20.439 -21.465  1.00 91.15           O  
ATOM   1427  N   SER A  91      11.743 -16.794 -24.426  1.00 85.83           N  
ATOM   1428  H   SER A  91      12.311 -17.477 -24.907  1.00 85.83           H  
ATOM   1429  CA  SER A  91      11.170 -15.689 -25.193  1.00 85.83           C  
ATOM   1430  HA  SER A  91      11.514 -14.752 -24.755  1.00 85.83           H  
ATOM   1431  C   SER A  91       9.641 -15.655 -25.170  1.00 85.83           C  
ATOM   1432  CB  SER A  91      11.657 -15.744 -26.643  1.00 85.83           C  
ATOM   1433  HB2 SER A  91      12.728 -15.544 -26.665  1.00 85.83           H  
ATOM   1434  HB3 SER A  91      11.149 -14.974 -27.224  1.00 85.83           H  
ATOM   1435  O   SER A  91       9.071 -14.607 -25.462  1.00 85.83           O  
ATOM   1436  OG  SER A  91      11.414 -17.012 -27.227  1.00 85.83           O  
ATOM   1437  HG  SER A  91      10.508 -17.273 -27.047  1.00 85.83           H  
ATOM   1438  N   LEU A  92       8.972 -16.771 -24.846  1.00 87.47           N  
ATOM   1439  H   LEU A  92       9.483 -17.570 -24.500  1.00 87.47           H  
ATOM   1440  CA  LEU A  92       7.513 -16.809 -24.714  1.00 87.47           C  
ATOM   1441  HA  LEU A  92       7.061 -16.237 -25.525  1.00 87.47           H  
ATOM   1442  C   LEU A  92       7.044 -16.152 -23.411  1.00 87.47           C  
ATOM   1443  CB  LEU A  92       7.019 -18.265 -24.787  1.00 87.47           C  
ATOM   1444  HB2 LEU A  92       7.452 -18.822 -23.957  1.00 87.47           H  
ATOM   1445  HB3 LEU A  92       5.938 -18.269 -24.644  1.00 87.47           H  
ATOM   1446  O   LEU A  92       5.895 -15.727 -23.317  1.00 87.47           O  
ATOM   1447  CG  LEU A  92       7.341 -18.994 -26.102  1.00 87.47           C  
ATOM   1448  HG  LEU A  92       8.415 -18.969 -26.289  1.00 87.47           H  
ATOM   1449  CD1 LEU A  92       6.909 -20.457 -26.002  1.00 87.47           C  
ATOM   1450 HD11 LEU A  92       5.835 -20.519 -25.824  1.00 87.47           H  
ATOM   1451 HD12 LEU A  92       7.436 -20.926 -25.171  1.00 87.47           H  
ATOM   1452 HD13 LEU A  92       7.162 -20.984 -26.922  1.00 87.47           H  
ATOM   1453  CD2 LEU A  92       6.618 -18.363 -27.296  1.00 87.47           C  
ATOM   1454 HD21 LEU A  92       5.544 -18.339 -27.109  1.00 87.47           H  
ATOM   1455 HD22 LEU A  92       6.979 -17.347 -27.456  1.00 87.47           H  
ATOM   1456 HD23 LEU A  92       6.816 -18.945 -28.195  1.00 87.47           H  
ATOM   1457  N   ILE A  93       7.934 -16.035 -22.423  1.00 86.24           N  
ATOM   1458  H   ILE A  93       8.866 -16.391 -22.579  1.00 86.24           H  
ATOM   1459  CA  ILE A  93       7.647 -15.468 -21.108  1.00 86.24           C  
ATOM   1460  HA  ILE A  93       6.621 -15.101 -21.103  1.00 86.24           H  
ATOM   1461  C   ILE A  93       8.542 -14.243 -20.912  1.00 86.24           C  
ATOM   1462  CB  ILE A  93       7.739 -16.540 -19.994  1.00 86.24           C  
ATOM   1463  HB  ILE A  93       8.777 -16.854 -19.883  1.00 86.24           H  
ATOM   1464  O   ILE A  93       9.419 -14.208 -20.057  1.00 86.24           O  
ATOM   1465  CG1 ILE A  93       6.879 -17.777 -20.362  1.00 86.24           C  
ATOM   1466 HG12 ILE A  93       5.829 -17.487 -20.410  1.00 86.24           H  
ATOM   1467 HG13 ILE A  93       7.167 -18.152 -21.344  1.00 86.24           H  
ATOM   1468  CG2 ILE A  93       7.237 -15.934 -18.663  1.00 86.24           C  
ATOM   1469 HG21 ILE A  93       6.208 -15.594 -18.774  1.00 86.24           H  
ATOM   1470 HG22 ILE A  93       7.273 -16.677 -17.866  1.00 86.24           H  
ATOM   1471 HG23 ILE A  93       7.859 -15.093 -18.356  1.00 86.24           H  
ATOM   1472  CD1 ILE A  93       7.023 -18.970 -19.418  1.00 86.24           C  
ATOM   1473 HD11 ILE A  93       8.065 -19.290 -19.411  1.00 86.24           H  
ATOM   1474 HD12 ILE A  93       6.685 -18.722 -18.411  1.00 86.24           H  
ATOM   1475 HD13 ILE A  93       6.415 -19.794 -19.791  1.00 86.24           H  
ATOM   1476  N   ILE A  94       8.310 -13.223 -21.740  1.00 92.30           N  
ATOM   1477  H   ILE A  94       7.640 -13.377 -22.480  1.00 92.30           H  
ATOM   1478  CA  ILE A  94       8.801 -11.855 -21.539  1.00 92.30           C  
ATOM   1479  HA  ILE A  94       9.297 -11.789 -20.571  1.00 92.30           H  
ATOM   1480  C   ILE A  94       7.571 -10.950 -21.503  1.00 92.30           C  
ATOM   1481  CB  ILE A  94       9.821 -11.431 -22.622  1.00 92.30           C  
ATOM   1482  HB  ILE A  94       9.327 -11.453 -23.593  1.00 92.30           H  
ATOM   1483  O   ILE A  94       7.106 -10.462 -22.532  1.00 92.30           O  
ATOM   1484  CG1 ILE A  94      11.026 -12.398 -22.671  1.00 92.30           C  
ATOM   1485 HG12 ILE A  94      10.663 -13.408 -22.866  1.00 92.30           H  
ATOM   1486 HG13 ILE A  94      11.534 -12.405 -21.706  1.00 92.30           H  
ATOM   1487  CG2 ILE A  94      10.307  -9.991 -22.347  1.00 92.30           C  
ATOM   1488 HG21 ILE A  94      10.880  -9.969 -21.419  1.00 92.30           H  
ATOM   1489 HG22 ILE A  94       9.464  -9.305 -22.272  1.00 92.30           H  
ATOM   1490 HG23 ILE A  94      10.932  -9.643 -23.170  1.00 92.30           H  
ATOM   1491  CD1 ILE A  94      12.041 -12.063 -23.773  1.00 92.30           C  
ATOM   1492 HD11 ILE A  94      12.585 -11.151 -23.530  1.00 92.30           H  
ATOM   1493 HD12 ILE A  94      12.759 -12.878 -23.863  1.00 92.30           H  
ATOM   1494 HD13 ILE A  94      11.527 -11.944 -24.726  1.00 92.30           H  
ATOM   1495  N   ILE A  95       7.013 -10.749 -20.311  1.00 93.08           N  
ATOM   1496  H   ILE A  95       7.459 -11.156 -19.501  1.00 93.08           H  
ATOM   1497  CA  ILE A  95       5.759 -10.007 -20.135  1.00 93.08           C  
ATOM   1498  HA  ILE A  95       5.295  -9.861 -21.110  1.00 93.08           H  
ATOM   1499  C   ILE A  95       6.074  -8.629 -19.563  1.00 93.08           C  
ATOM   1500  CB  ILE A  95       4.737 -10.798 -19.290  1.00 93.08           C  
ATOM   1501  HB  ILE A  95       5.131 -10.914 -18.281  1.00 93.08           H  
ATOM   1502  O   ILE A  95       6.593  -8.509 -18.452  1.00 93.08           O  
ATOM   1503  CG1 ILE A  95       4.515 -12.210 -19.887  1.00 93.08           C  
ATOM   1504 HG12 ILE A  95       5.461 -12.750 -19.897  1.00 93.08           H  
ATOM   1505 HG13 ILE A  95       4.169 -12.119 -20.917  1.00 93.08           H  
ATOM   1506  CG2 ILE A  95       3.415 -10.011 -19.196  1.00 93.08           C  
ATOM   1507 HG21 ILE A  95       2.961  -9.918 -20.183  1.00 93.08           H  
ATOM   1508 HG22 ILE A  95       3.580  -9.017 -18.781  1.00 93.08           H  
ATOM   1509 HG23 ILE A  95       2.716 -10.523 -18.535  1.00 93.08           H  
ATOM   1510  CD1 ILE A  95       3.521 -13.083 -19.112  1.00 93.08           C  
ATOM   1511 HD11 ILE A  95       2.507 -12.700 -19.226  1.00 93.08           H  
ATOM   1512 HD12 ILE A  95       3.552 -14.098 -19.507  1.00 93.08           H  
ATOM   1513 HD13 ILE A  95       3.786 -13.107 -18.055  1.00 93.08           H  
ATOM   1514  N   ILE A  96       5.753  -7.579 -20.318  1.00 94.08           N  
ATOM   1515  H   ILE A  96       5.310  -7.752 -21.209  1.00 94.08           H  
ATOM   1516  CA  ILE A  96       5.852  -6.194 -19.847  1.00 94.08           C  
ATOM   1517  HA  ILE A  96       6.782  -6.083 -19.290  1.00 94.08           H  
ATOM   1518  C   ILE A  96       4.692  -5.920 -18.890  1.00 94.08           C  
ATOM   1519  CB  ILE A  96       5.884  -5.195 -21.025  1.00 94.08           C  
ATOM   1520  HB  ILE A  96       5.008  -5.365 -21.651  1.00 94.08           H  
ATOM   1521  O   ILE A  96       3.527  -6.072 -19.244  1.00 94.08           O  
ATOM   1522  CG1 ILE A  96       7.155  -5.423 -21.877  1.00 94.08           C  
ATOM   1523 HG12 ILE A  96       8.039  -5.224 -21.272  1.00 94.08           H  
ATOM   1524 HG13 ILE A  96       7.191  -6.465 -22.195  1.00 94.08           H  
ATOM   1525  CG2 ILE A  96       5.828  -3.747 -20.498  1.00 94.08           C  
ATOM   1526 HG21 ILE A  96       6.644  -3.576 -19.796  1.00 94.08           H  
ATOM   1527 HG22 ILE A  96       4.877  -3.561 -19.999  1.00 94.08           H  
ATOM   1528 HG23 ILE A  96       5.900  -3.034 -21.319  1.00 94.08           H  
ATOM   1529  CD1 ILE A  96       7.223  -4.564 -23.146  1.00 94.08           C  
ATOM   1530 HD11 ILE A  96       6.286  -4.641 -23.698  1.00 94.08           H  
ATOM   1531 HD12 ILE A  96       7.418  -3.521 -22.895  1.00 94.08           H  
ATOM   1532 HD13 ILE A  96       8.033  -4.921 -23.782  1.00 94.08           H  
ATOM   1533  N   LEU A  97       5.026  -5.475 -17.684  1.00 94.32           N  
ATOM   1534  H   LEU A  97       6.010  -5.388 -17.473  1.00 94.32           H  
ATOM   1535  CA  LEU A  97       4.095  -5.180 -16.605  1.00 94.32           C  
ATOM   1536  HA  LEU A  97       3.074  -5.401 -16.916  1.00 94.32           H  
ATOM   1537  C   LEU A  97       4.194  -3.695 -16.242  1.00 94.32           C  
ATOM   1538  CB  LEU A  97       4.412  -6.083 -15.409  1.00 94.32           C  
ATOM   1539  HB2 LEU A  97       5.453  -5.932 -15.122  1.00 94.32           H  
ATOM   1540  HB3 LEU A  97       3.782  -5.785 -14.571  1.00 94.32           H  
ATOM   1541  O   LEU A  97       5.130  -3.285 -15.537  1.00 94.32           O  
ATOM   1542  CG  LEU A  97       4.183  -7.576 -15.691  1.00 94.32           C  
ATOM   1543  HG  LEU A  97       4.700  -7.879 -16.602  1.00 94.32           H  
ATOM   1544  CD1 LEU A  97       4.776  -8.366 -14.534  1.00 94.32           C  
ATOM   1545 HD11 LEU A  97       4.507  -9.418 -14.632  1.00 94.32           H  
ATOM   1546 HD12 LEU A  97       4.410  -7.978 -13.584  1.00 94.32           H  
ATOM   1547 HD13 LEU A  97       5.861  -8.273 -14.583  1.00 94.32           H  
ATOM   1548  CD2 LEU A  97       2.705  -7.926 -15.823  1.00 94.32           C  
ATOM   1549 HD21 LEU A  97       2.279  -7.441 -16.702  1.00 94.32           H  
ATOM   1550 HD22 LEU A  97       2.603  -9.003 -15.953  1.00 94.32           H  
ATOM   1551 HD23 LEU A  97       2.156  -7.615 -14.934  1.00 94.32           H  
ATOM   1552  N   PRO A  98       3.243  -2.866 -16.710  1.00 92.43           N  
ATOM   1553  CA  PRO A  98       3.125  -1.480 -16.287  1.00 92.43           C  
ATOM   1554  HA  PRO A  98       3.990  -0.931 -16.656  1.00 92.43           H  
ATOM   1555  C   PRO A  98       3.042  -1.347 -14.764  1.00 92.43           C  
ATOM   1556  CB  PRO A  98       1.858  -0.943 -16.961  1.00 92.43           C  
ATOM   1557  HB2 PRO A  98       1.960   0.106 -17.240  1.00 92.43           H  
ATOM   1558  HB3 PRO A  98       0.997  -1.080 -16.306  1.00 92.43           H  
ATOM   1559  O   PRO A  98       2.664  -2.277 -14.040  1.00 92.43           O  
ATOM   1560  CG  PRO A  98       1.697  -1.840 -18.187  1.00 92.43           C  
ATOM   1561  HG2 PRO A  98       2.337  -1.483 -18.993  1.00 92.43           H  
ATOM   1562  HG3 PRO A  98       0.659  -1.899 -18.515  1.00 92.43           H  
ATOM   1563  CD  PRO A  98       2.208  -3.186 -17.685  1.00 92.43           C  
ATOM   1564  HD2 PRO A  98       1.398  -3.731 -17.200  1.00 92.43           H  
ATOM   1565  HD3 PRO A  98       2.603  -3.764 -18.520  1.00 92.43           H  
ATOM   1566  N   LYS A  99       3.373  -0.155 -14.263  1.00 91.13           N  
ATOM   1567  H   LYS A  99       3.614   0.586 -14.906  1.00 91.13           H  
ATOM   1568  CA  LYS A  99       3.215   0.155 -12.842  1.00 91.13           C  
ATOM   1569  HA  LYS A  99       3.831  -0.546 -12.278  1.00 91.13           H  
ATOM   1570  C   LYS A  99       1.757  -0.058 -12.424  1.00 91.13           C  
ATOM   1571  CB  LYS A  99       3.685   1.586 -12.565  1.00 91.13           C  
ATOM   1572  HB2 LYS A  99       4.640   1.750 -13.064  1.00 91.13           H  
ATOM   1573  HB3 LYS A  99       2.957   2.296 -12.957  1.00 91.13           H  
ATOM   1574  O   LYS A  99       0.849   0.383 -13.116  1.00 91.13           O  
ATOM   1575  CG  LYS A  99       3.875   1.804 -11.061  1.00 91.13           C  
ATOM   1576  HG2 LYS A  99       4.599   1.077 -10.693  1.00 91.13           H  
ATOM   1577  HG3 LYS A  99       2.930   1.653 -10.539  1.00 91.13           H  
ATOM   1578  CD  LYS A  99       4.382   3.216 -10.771  1.00 91.13           C  
ATOM   1579  HD2 LYS A  99       3.600   3.932 -11.023  1.00 91.13           H  
ATOM   1580  HD3 LYS A  99       5.271   3.417 -11.370  1.00 91.13           H  
ATOM   1581  CE  LYS A  99       4.731   3.307  -9.285  1.00 91.13           C  
ATOM   1582  HE2 LYS A  99       5.549   2.616  -9.081  1.00 91.13           H  
ATOM   1583  HE3 LYS A  99       3.870   2.974  -8.706  1.00 91.13           H  
ATOM   1584  NZ  LYS A  99       5.100   4.688  -8.899  1.00 91.13           N  
ATOM   1585  HZ1 LYS A  99       5.884   5.010  -9.448  1.00 91.13           H  
ATOM   1586  HZ2 LYS A  99       4.309   5.298  -9.044  1.00 91.13           H  
ATOM   1587  HZ3 LYS A  99       5.340   4.715  -7.918  1.00 91.13           H  
ATOM   1588  N   TYR A 100       1.577  -0.703 -11.277  1.00 93.27           N  
ATOM   1589  H   TYR A 100       2.401  -1.055 -10.812  1.00 93.27           H  
ATOM   1590  CA  TYR A 100       0.290  -1.096 -10.706  1.00 93.27           C  
ATOM   1591  HA  TYR A 100       0.526  -1.580  -9.758  1.00 93.27           H  
ATOM   1592  C   TYR A 100      -0.469  -2.172 -11.494  1.00 93.27           C  
ATOM   1593  CB  TYR A 100      -0.562   0.137 -10.363  1.00 93.27           C  
ATOM   1594  HB2 TYR A 100      -1.004   0.523 -11.281  1.00 93.27           H  
ATOM   1595  HB3 TYR A 100      -1.388  -0.172  -9.721  1.00 93.27           H  
ATOM   1596  O   TYR A 100      -1.677  -2.293 -11.335  1.00 93.27           O  
ATOM   1597  CG  TYR A 100       0.174   1.254  -9.649  1.00 93.27           C  
ATOM   1598  CD1 TYR A 100       0.911   0.986  -8.479  1.00 93.27           C  
ATOM   1599  HD1 TYR A 100       0.951  -0.017  -8.082  1.00 93.27           H  
ATOM   1600  CD2 TYR A 100       0.085   2.570 -10.140  1.00 93.27           C  
ATOM   1601  HD2 TYR A 100      -0.497   2.767 -11.028  1.00 93.27           H  
ATOM   1602  CE1 TYR A 100       1.561   2.034  -7.801  1.00 93.27           C  
ATOM   1603  HE1 TYR A 100       2.092   1.835  -6.882  1.00 93.27           H  
ATOM   1604  CE2 TYR A 100       0.703   3.626  -9.447  1.00 93.27           C  
ATOM   1605  HE2 TYR A 100       0.589   4.637  -9.809  1.00 93.27           H  
ATOM   1606  OH  TYR A 100       2.039   4.381  -7.608  1.00 93.27           O  
ATOM   1607  HH  TYR A 100       1.559   5.193  -7.784  1.00 93.27           H  
ATOM   1608  CZ  TYR A 100       1.437   3.357  -8.272  1.00 93.27           C  
ATOM   1609  N   SER A 101       0.233  -3.004 -12.275  1.00 94.35           N  
ATOM   1610  H   SER A 101       1.212  -2.818 -12.443  1.00 94.35           H  
ATOM   1611  CA  SER A 101      -0.343  -4.263 -12.776  1.00 94.35           C  
ATOM   1612  HA  SER A 101      -1.144  -4.031 -13.477  1.00 94.35           H  
ATOM   1613  C   SER A 101      -0.927  -5.076 -11.614  1.00 94.35           C  
ATOM   1614  CB  SER A 101       0.704  -5.112 -13.502  1.00 94.35           C  
ATOM   1615  HB2 SER A 101       0.246  -6.051 -13.815  1.00 94.35           H  
ATOM   1616  HB3 SER A 101       1.530  -5.336 -12.828  1.00 94.35           H  
ATOM   1617  O   SER A 101      -0.283  -5.195 -10.563  1.00 94.35           O  
ATOM   1618  OG  SER A 101       1.193  -4.440 -14.645  1.00 94.35           O  
ATOM   1619  HG  SER A 101       1.656  -3.644 -14.374  1.00 94.35           H  
ATOM   1620  N   LEU A 102      -2.144  -5.590 -11.794  1.00 95.13           N  
ATOM   1621  H   LEU A 102      -2.588  -5.485 -12.695  1.00 95.13           H  
ATOM   1622  CA  LEU A 102      -2.934  -6.232 -10.748  1.00 95.13           C  
ATOM   1623  HA  LEU A 102      -2.604  -5.853  -9.780  1.00 95.13           H  
ATOM   1624  C   LEU A 102      -2.739  -7.748 -10.765  1.00 95.13           C  
ATOM   1625  CB  LEU A 102      -4.410  -5.841 -10.945  1.00 95.13           C  
ATOM   1626  HB2 LEU A 102      -4.488  -4.754 -10.967  1.00 95.13           H  
ATOM   1627  HB3 LEU A 102      -4.734  -6.211 -11.917  1.00 95.13           H  
ATOM   1628  O   LEU A 102      -2.913  -8.393 -11.794  1.00 95.13           O  
ATOM   1629  CG  LEU A 102      -5.370  -6.382  -9.868  1.00 95.13           C  
ATOM   1630  HG  LEU A 102      -5.285  -7.467  -9.800  1.00 95.13           H  
ATOM   1631  CD1 LEU A 102      -5.082  -5.764  -8.498  1.00 95.13           C  
ATOM   1632 HD11 LEU A 102      -5.912  -5.980  -7.825  1.00 95.13           H  
ATOM   1633 HD12 LEU A 102      -4.158  -6.171  -8.088  1.00 95.13           H  
ATOM   1634 HD13 LEU A 102      -5.011  -4.681  -8.595  1.00 95.13           H  
ATOM   1635  CD2 LEU A 102      -6.810  -6.038 -10.242  1.00 95.13           C  
ATOM   1636 HD21 LEU A 102      -7.506  -6.505  -9.545  1.00 95.13           H  
ATOM   1637 HD22 LEU A 102      -7.033  -6.406 -11.244  1.00 95.13           H  
ATOM   1638 HD23 LEU A 102      -6.959  -4.958 -10.235  1.00 95.13           H  
ATOM   1639  N   PHE A 103      -2.428  -8.311  -9.605  1.00 95.66           N  
ATOM   1640  H   PHE A 103      -2.267  -7.712  -8.808  1.00 95.66           H  
ATOM   1641  CA  PHE A 103      -2.275  -9.744  -9.391  1.00 95.66           C  
ATOM   1642  HA  PHE A 103      -2.411 -10.287 -10.327  1.00 95.66           H  
ATOM   1643  C   PHE A 103      -3.320 -10.232  -8.394  1.00 95.66           C  
ATOM   1644  CB  PHE A 103      -0.859 -10.007  -8.885  1.00 95.66           C  
ATOM   1645  HB2 PHE A 103      -0.810 -11.031  -8.514  1.00 95.66           H  
ATOM   1646  HB3 PHE A 103      -0.650  -9.354  -8.038  1.00 95.66           H  
ATOM   1647  O   PHE A 103      -3.468  -9.621  -7.335  1.00 95.66           O  
ATOM   1648  CG  PHE A 103       0.205  -9.810  -9.946  1.00 95.66           C  
ATOM   1649  CD1 PHE A 103       0.570 -10.881 -10.782  1.00 95.66           C  
ATOM   1650  HD1 PHE A 103       0.073 -11.835 -10.694  1.00 95.66           H  
ATOM   1651  CD2 PHE A 103       0.808  -8.550 -10.122  1.00 95.66           C  
ATOM   1652  HD2 PHE A 103       0.493  -7.713  -9.516  1.00 95.66           H  
ATOM   1653  CE1 PHE A 103       1.574 -10.716 -11.747  1.00 95.66           C  
ATOM   1654  HE1 PHE A 103       1.854 -11.552 -12.372  1.00 95.66           H  
ATOM   1655  CE2 PHE A 103       1.781  -8.374 -11.123  1.00 95.66           C  
ATOM   1656  HE2 PHE A 103       2.204  -7.398 -11.308  1.00 95.66           H  
ATOM   1657  CZ  PHE A 103       2.179  -9.463 -11.917  1.00 95.66           C  
ATOM   1658  HZ  PHE A 103       2.922  -9.338 -12.691  1.00 95.66           H  
ATOM   1659  N   GLU A 104      -4.023 -11.315  -8.715  1.00 96.15           N  
ATOM   1660  H   GLU A 104      -3.820 -11.771  -9.593  1.00 96.15           H  
ATOM   1661  CA  GLU A 104      -4.977 -11.994  -7.834  1.00 96.15           C  
ATOM   1662  HA  GLU A 104      -5.155 -11.374  -6.956  1.00 96.15           H  
ATOM   1663  C   GLU A 104      -4.395 -13.325  -7.344  1.00 96.15           C  
ATOM   1664  CB  GLU A 104      -6.329 -12.163  -8.543  1.00 96.15           C  
ATOM   1665  HB2 GLU A 104      -6.213 -12.813  -9.410  1.00 96.15           H  
ATOM   1666  HB3 GLU A 104      -6.654 -11.180  -8.885  1.00 96.15           H  
ATOM   1667  O   GLU A 104      -3.967 -14.169  -8.134  1.00 96.15           O  
ATOM   1668  CG  GLU A 104      -7.405 -12.735  -7.609  1.00 96.15           C  
ATOM   1669  HG2 GLU A 104      -7.396 -12.173  -6.676  1.00 96.15           H  
ATOM   1670  HG3 GLU A 104      -7.169 -13.775  -7.381  1.00 96.15           H  
ATOM   1671  CD  GLU A 104      -8.801 -12.633  -8.236  1.00 96.15           C  
ATOM   1672  OE1 GLU A 104      -9.348 -13.665  -8.666  1.00 96.15           O  
ATOM   1673  OE2 GLU A 104      -9.335 -11.490  -8.261  1.00 96.15           O  
ATOM   1674  N   LEU A 105      -4.354 -13.480  -6.022  1.00 95.06           N  
ATOM   1675  H   LEU A 105      -4.777 -12.763  -5.450  1.00 95.06           H  
ATOM   1676  CA  LEU A 105      -3.897 -14.668  -5.313  1.00 95.06           C  
ATOM   1677  HA  LEU A 105      -3.219 -15.232  -5.953  1.00 95.06           H  
ATOM   1678  C   LEU A 105      -5.093 -15.583  -4.991  1.00 95.06           C  
ATOM   1679  CB  LEU A 105      -3.138 -14.252  -4.036  1.00 95.06           C  
ATOM   1680  HB2 LEU A 105      -3.790 -13.642  -3.411  1.00 95.06           H  
ATOM   1681  HB3 LEU A 105      -2.930 -15.166  -3.480  1.00 95.06           H  
ATOM   1682  O   LEU A 105      -6.247 -15.161  -5.052  1.00 95.06           O  
ATOM   1683  CG  LEU A 105      -1.793 -13.523  -4.252  1.00 95.06           C  
ATOM   1684  HG  LEU A 105      -1.213 -14.042  -5.016  1.00 95.06           H  
ATOM   1685  CD1 LEU A 105      -1.905 -12.038  -4.625  1.00 95.06           C  
ATOM   1686 HD11 LEU A 105      -2.528 -11.516  -3.899  1.00 95.06           H  
ATOM   1687 HD12 LEU A 105      -2.345 -11.937  -5.617  1.00 95.06           H  
ATOM   1688 HD13 LEU A 105      -0.912 -11.589  -4.662  1.00 95.06           H  
ATOM   1689  CD2 LEU A 105      -1.017 -13.564  -2.938  1.00 95.06           C  
ATOM   1690 HD21 LEU A 105      -0.775 -14.599  -2.694  1.00 95.06           H  
ATOM   1691 HD22 LEU A 105      -1.632 -13.133  -2.149  1.00 95.06           H  
ATOM   1692 HD23 LEU A 105      -0.088 -13.003  -3.046  1.00 95.06           H  
ATOM   1693  N   GLU A 106      -4.810 -16.832  -4.614  1.00 84.98           N  
ATOM   1694  H   GLU A 106      -3.840 -17.110  -4.586  1.00 84.98           H  
ATOM   1695  CA  GLU A 106      -5.798 -17.915  -4.439  1.00 84.98           C  
ATOM   1696  HA  GLU A 106      -6.238 -18.154  -5.407  1.00 84.98           H  
ATOM   1697  C   GLU A 106      -6.970 -17.591  -3.486  1.00 84.98           C  
ATOM   1698  CB  GLU A 106      -5.068 -19.167  -3.914  1.00 84.98           C  
ATOM   1699  HB2 GLU A 106      -5.804 -19.956  -3.761  1.00 84.98           H  
ATOM   1700  HB3 GLU A 106      -4.622 -18.922  -2.951  1.00 84.98           H  
ATOM   1701  O   GLU A 106      -8.067 -18.116  -3.653  1.00 84.98           O  
ATOM   1702  CG  GLU A 106      -3.972 -19.703  -4.857  1.00 84.98           C  
ATOM   1703  HG2 GLU A 106      -4.430 -19.939  -5.818  1.00 84.98           H  
ATOM   1704  HG3 GLU A 106      -3.230 -18.922  -5.020  1.00 84.98           H  
ATOM   1705  CD  GLU A 106      -3.255 -20.951  -4.306  1.00 84.98           C  
ATOM   1706  OE1 GLU A 106      -2.516 -21.584  -5.092  1.00 84.98           O  
ATOM   1707  OE2 GLU A 106      -3.417 -21.255  -3.101  1.00 84.98           O  
ATOM   1708  N   ASP A 107      -6.778 -16.710  -2.498  1.00 87.19           N  
ATOM   1709  H   ASP A 107      -5.889 -16.232  -2.458  1.00 87.19           H  
ATOM   1710  CA  ASP A 107      -7.780 -16.314  -1.493  1.00 87.19           C  
ATOM   1711  HA  ASP A 107      -8.492 -17.134  -1.396  1.00 87.19           H  
ATOM   1712  C   ASP A 107      -8.610 -15.070  -1.890  1.00 87.19           C  
ATOM   1713  CB  ASP A 107      -7.086 -16.151  -0.123  1.00 87.19           C  
ATOM   1714  HB2 ASP A 107      -6.607 -17.095   0.138  1.00 87.19           H  
ATOM   1715  HB3 ASP A 107      -7.844 -15.949   0.634  1.00 87.19           H  
ATOM   1716  O   ASP A 107      -9.377 -14.525  -1.080  1.00 87.19           O  
ATOM   1717  CG  ASP A 107      -6.027 -15.037  -0.074  1.00 87.19           C  
ATOM   1718  OD1 ASP A 107      -5.720 -14.461  -1.140  1.00 87.19           O  
ATOM   1719  OD2 ASP A 107      -5.515 -14.736   1.030  1.00 87.19           O  
ATOM   1720  N   GLY A 108      -8.452 -14.594  -3.129  1.00 91.84           N  
ATOM   1721  H   GLY A 108      -7.814 -15.087  -3.737  1.00 91.84           H  
ATOM   1722  CA  GLY A 108      -9.014 -13.336  -3.621  1.00 91.84           C  
ATOM   1723  HA2 GLY A 108     -10.059 -13.258  -3.320  1.00 91.84           H  
ATOM   1724  HA3 GLY A 108      -8.966 -13.342  -4.710  1.00 91.84           H  
ATOM   1725  C   GLY A 108      -8.262 -12.095  -3.123  1.00 91.84           C  
ATOM   1726  O   GLY A 108      -8.683 -10.963  -3.397  1.00 91.84           O  
ATOM   1727  N   ARG A 109      -7.150 -12.260  -2.386  1.00 94.70           N  
ATOM   1728  H   ARG A 109      -6.828 -13.196  -2.183  1.00 94.70           H  
ATOM   1729  CA  ARG A 109      -6.239 -11.152  -2.090  1.00 94.70           C  
ATOM   1730  HA  ARG A 109      -6.826 -10.335  -1.671  1.00 94.70           H  
ATOM   1731  C   ARG A 109      -5.613 -10.681  -3.391  1.00 94.70           C  
ATOM   1732  CB  ARG A 109      -5.163 -11.554  -1.068  1.00 94.70           C  
ATOM   1733  HB2 ARG A 109      -4.532 -12.335  -1.492  1.00 94.70           H  
ATOM   1734  HB3 ARG A 109      -5.651 -11.936  -0.171  1.00 94.70           H  
ATOM   1735  O   ARG A 109      -5.191 -11.465  -4.233  1.00 94.70           O  
ATOM   1736  CG  ARG A 109      -4.267 -10.368  -0.684  1.00 94.70           C  
ATOM   1737  HG2 ARG A 109      -3.672 -10.055  -1.543  1.00 94.70           H  
ATOM   1738  HG3 ARG A 109      -4.902  -9.535  -0.382  1.00 94.70           H  
ATOM   1739  CD  ARG A 109      -3.322 -10.689   0.476  1.00 94.70           C  
ATOM   1740  HD2 ARG A 109      -3.913 -11.057   1.314  1.00 94.70           H  
ATOM   1741  HD3 ARG A 109      -2.854  -9.757   0.794  1.00 94.70           H  
ATOM   1742  NE  ARG A 109      -2.249 -11.641   0.121  1.00 94.70           N  
ATOM   1743  HE  ARG A 109      -1.622 -11.405  -0.634  1.00 94.70           H  
ATOM   1744  NH1 ARG A 109      -2.772 -13.278   1.637  1.00 94.70           N  
ATOM   1745 HH11 ARG A 109      -2.696 -14.252   1.893  1.00 94.70           H  
ATOM   1746 HH12 ARG A 109      -3.714 -12.919   1.713  1.00 94.70           H  
ATOM   1747  NH2 ARG A 109      -0.894 -13.429   0.444  1.00 94.70           N  
ATOM   1748 HH21 ARG A 109      -0.189 -12.990  -0.131  1.00 94.70           H  
ATOM   1749 HH22 ARG A 109      -0.740 -14.351   0.828  1.00 94.70           H  
ATOM   1750  CZ  ARG A 109      -1.989 -12.783   0.726  1.00 94.70           C  
ATOM   1751  N   ARG A 110      -5.514  -9.369  -3.535  1.00 96.23           N  
ATOM   1752  H   ARG A 110      -5.883  -8.791  -2.793  1.00 96.23           H  
ATOM   1753  CA  ARG A 110      -4.965  -8.706  -4.704  1.00 96.23           C  
ATOM   1754  HA  ARG A 110      -4.606  -9.475  -5.389  1.00 96.23           H  
ATOM   1755  C   ARG A 110      -3.775  -7.842  -4.332  1.00 96.23           C  
ATOM   1756  CB  ARG A 110      -6.065  -7.918  -5.416  1.00 96.23           C  
ATOM   1757  HB2 ARG A 110      -6.576  -7.281  -4.693  1.00 96.23           H  
ATOM   1758  HB3 ARG A 110      -5.596  -7.284  -6.168  1.00 96.23           H  
ATOM   1759  O   ARG A 110      -3.752  -7.192  -3.280  1.00 96.23           O  
ATOM   1760  CG  ARG A 110      -7.087  -8.832  -6.106  1.00 96.23           C  
ATOM   1761  HG2 ARG A 110      -7.496  -9.546  -5.392  1.00 96.23           H  
ATOM   1762  HG3 ARG A 110      -6.597  -9.378  -6.912  1.00 96.23           H  
ATOM   1763  CD  ARG A 110      -8.231  -7.995  -6.678  1.00 96.23           C  
ATOM   1764  HD2 ARG A 110      -8.712  -7.456  -5.861  1.00 96.23           H  
ATOM   1765  HD3 ARG A 110      -7.827  -7.273  -7.387  1.00 96.23           H  
ATOM   1766  NE  ARG A 110      -9.219  -8.846  -7.354  1.00 96.23           N  
ATOM   1767  HE  ARG A 110      -8.996  -9.819  -7.511  1.00 96.23           H  
ATOM   1768  NH1 ARG A 110     -10.851  -7.273  -7.735  1.00 96.23           N  
ATOM   1769 HH11 ARG A 110     -10.236  -6.554  -7.382  1.00 96.23           H  
ATOM   1770 HH12 ARG A 110     -11.768  -7.046  -8.093  1.00 96.23           H  
ATOM   1771  NH2 ARG A 110     -11.143  -9.424  -8.337  1.00 96.23           N  
ATOM   1772 HH21 ARG A 110     -12.070  -9.260  -8.704  1.00 96.23           H  
ATOM   1773 HH22 ARG A 110     -10.715 -10.335  -8.410  1.00 96.23           H  
ATOM   1774  CZ  ARG A 110     -10.404  -8.500  -7.804  1.00 96.23           C  
ATOM   1775  N   ARG A 111      -2.787  -7.796  -5.221  1.00 96.41           N  
ATOM   1776  H   ARG A 111      -2.890  -8.365  -6.049  1.00 96.41           H  
ATOM   1777  CA  ARG A 111      -1.592  -6.957  -5.092  1.00 96.41           C  
ATOM   1778  HA  ARG A 111      -1.751  -6.239  -4.287  1.00 96.41           H  
ATOM   1779  C   ARG A 111      -1.361  -6.148  -6.358  1.00 96.41           C  
ATOM   1780  CB  ARG A 111      -0.369  -7.823  -4.757  1.00 96.41           C  
ATOM   1781  HB2 ARG A 111      -0.298  -8.625  -5.491  1.00 96.41           H  
ATOM   1782  HB3 ARG A 111       0.532  -7.216  -4.843  1.00 96.41           H  
ATOM   1783  O   ARG A 111      -1.470  -6.664  -7.463  1.00 96.41           O  
ATOM   1784  CG  ARG A 111      -0.403  -8.446  -3.353  1.00 96.41           C  
ATOM   1785  HG2 ARG A 111      -1.303  -9.049  -3.230  1.00 96.41           H  
ATOM   1786  HG3 ARG A 111       0.455  -9.115  -3.276  1.00 96.41           H  
ATOM   1787  CD  ARG A 111      -0.330  -7.395  -2.235  1.00 96.41           C  
ATOM   1788  HD2 ARG A 111      -1.275  -6.853  -2.205  1.00 96.41           H  
ATOM   1789  HD3 ARG A 111       0.477  -6.696  -2.456  1.00 96.41           H  
ATOM   1790  NE  ARG A 111      -0.067  -8.029  -0.933  1.00 96.41           N  
ATOM   1791  HE  ARG A 111       0.477  -8.879  -0.971  1.00 96.41           H  
ATOM   1792  NH1 ARG A 111      -0.836  -6.372   0.451  1.00 96.41           N  
ATOM   1793 HH11 ARG A 111      -0.918  -5.766  -0.353  1.00 96.41           H  
ATOM   1794 HH12 ARG A 111      -1.124  -6.104   1.381  1.00 96.41           H  
ATOM   1795  NH2 ARG A 111      -0.311  -8.359   1.302  1.00 96.41           N  
ATOM   1796 HH21 ARG A 111      -0.782  -8.102   2.158  1.00 96.41           H  
ATOM   1797 HH22 ARG A 111      -0.003  -9.309   1.152  1.00 96.41           H  
ATOM   1798  CZ  ARG A 111      -0.400  -7.584   0.262  1.00 96.41           C  
ATOM   1799  N   LEU A 112      -1.002  -4.882  -6.179  1.00 96.35           N  
ATOM   1800  H   LEU A 112      -0.926  -4.549  -5.228  1.00 96.35           H  
ATOM   1801  CA  LEU A 112      -0.560  -4.002  -7.258  1.00 96.35           C  
ATOM   1802  HA  LEU A 112      -0.947  -4.361  -8.212  1.00 96.35           H  
ATOM   1803  C   LEU A 112       0.967  -4.021  -7.322  1.00 96.35           C  
ATOM   1804  CB  LEU A 112      -1.083  -2.577  -7.019  1.00 96.35           C  
ATOM   1805  HB2 LEU A 112      -0.656  -1.907  -7.765  1.00 96.35           H  
ATOM   1806  HB3 LEU A 112      -0.734  -2.256  -6.037  1.00 96.35           H  
ATOM   1807  O   LEU A 112       1.636  -3.820  -6.304  1.00 96.35           O  
ATOM   1808  CG  LEU A 112      -2.611  -2.426  -7.041  1.00 96.35           C  
ATOM   1809  HG  LEU A 112      -3.063  -3.186  -6.403  1.00 96.35           H  
ATOM   1810  CD1 LEU A 112      -2.984  -1.052  -6.490  1.00 96.35           C  
ATOM   1811 HD11 LEU A 112      -4.070  -0.951  -6.497  1.00 96.35           H  
ATOM   1812 HD12 LEU A 112      -2.550  -0.263  -7.104  1.00 96.35           H  
ATOM   1813 HD13 LEU A 112      -2.639  -0.953  -5.461  1.00 96.35           H  
ATOM   1814  CD2 LEU A 112      -3.184  -2.553  -8.447  1.00 96.35           C  
ATOM   1815 HD21 LEU A 112      -2.915  -3.511  -8.891  1.00 96.35           H  
ATOM   1816 HD22 LEU A 112      -4.270  -2.478  -8.407  1.00 96.35           H  
ATOM   1817 HD23 LEU A 112      -2.816  -1.750  -9.087  1.00 96.35           H  
ATOM   1818  N   LEU A 113       1.531  -4.211  -8.510  1.00 96.09           N  
ATOM   1819  H   LEU A 113       0.936  -4.461  -9.287  1.00 96.09           H  
ATOM   1820  CA  LEU A 113       2.977  -4.190  -8.708  1.00 96.09           C  
ATOM   1821  HA  LEU A 113       3.437  -4.676  -7.848  1.00 96.09           H  
ATOM   1822  C   LEU A 113       3.508  -2.751  -8.781  1.00 96.09           C  
ATOM   1823  CB  LEU A 113       3.310  -5.014  -9.959  1.00 96.09           C  
ATOM   1824  HB2 LEU A 113       2.818  -4.565 -10.823  1.00 96.09           H  
ATOM   1825  HB3 LEU A 113       2.908  -6.016  -9.814  1.00 96.09           H  
ATOM   1826  O   LEU A 113       3.477  -2.116  -9.833  1.00 96.09           O  
ATOM   1827  CG  LEU A 113       4.817  -5.124 -10.238  1.00 96.09           C  
ATOM   1828  HG  LEU A 113       5.262  -4.131 -10.303  1.00 96.09           H  
ATOM   1829  CD1 LEU A 113       5.524  -5.906  -9.135  1.00 96.09           C  
ATOM   1830 HD11 LEU A 113       6.588  -5.968  -9.366  1.00 96.09           H  
ATOM   1831 HD12 LEU A 113       5.104  -6.908  -9.049  1.00 96.09           H  
ATOM   1832 HD13 LEU A 113       5.437  -5.388  -8.180  1.00 96.09           H  
ATOM   1833  CD2 LEU A 113       5.056  -5.834 -11.566  1.00 96.09           C  
ATOM   1834 HD21 LEU A 113       6.127  -5.924 -11.749  1.00 96.09           H  
ATOM   1835 HD22 LEU A 113       4.600  -5.262 -12.375  1.00 96.09           H  
ATOM   1836 HD23 LEU A 113       4.618  -6.831 -11.535  1.00 96.09           H  
ATOM   1837  N   ALA A 114       4.023  -2.217  -7.674  1.00 94.36           N  
ATOM   1838  H   ALA A 114       4.067  -2.780  -6.836  1.00 94.36           H  
ATOM   1839  CA  ALA A 114       4.586  -0.865  -7.649  1.00 94.36           C  
ATOM   1840  HA  ALA A 114       3.938  -0.207  -8.228  1.00 94.36           H  
ATOM   1841  C   ALA A 114       5.984  -0.797  -8.283  1.00 94.36           C  
ATOM   1842  CB  ALA A 114       4.596  -0.364  -6.206  1.00 94.36           C  
ATOM   1843  HB1 ALA A 114       4.994   0.651  -6.169  1.00 94.36           H  
ATOM   1844  HB2 ALA A 114       5.208  -1.011  -5.577  1.00 94.36           H  
ATOM   1845  HB3 ALA A 114       3.570  -0.359  -5.838  1.00 94.36           H  
ATOM   1846  O   ALA A 114       6.337   0.208  -8.905  1.00 94.36           O  
ATOM   1847  N   SER A 115       6.778  -1.857  -8.122  1.00 93.53           N  
ATOM   1848  H   SER A 115       6.427  -2.624  -7.566  1.00 93.53           H  
ATOM   1849  CA  SER A 115       8.057  -2.068  -8.803  1.00 93.53           C  
ATOM   1850  HA  SER A 115       7.966  -1.754  -9.843  1.00 93.53           H  
ATOM   1851  C   SER A 115       8.435  -3.547  -8.766  1.00 93.53           C  
ATOM   1852  CB  SER A 115       9.167  -1.250  -8.124  1.00 93.53           C  
ATOM   1853  HB2 SER A 115       8.839  -0.221  -7.981  1.00 93.53           H  
ATOM   1854  HB3 SER A 115      10.041  -1.239  -8.775  1.00 93.53           H  
ATOM   1855  O   SER A 115       7.870  -4.310  -7.988  1.00 93.53           O  
ATOM   1856  OG  SER A 115       9.543  -1.813  -6.878  1.00 93.53           O  
ATOM   1857  HG  SER A 115       8.877  -1.574  -6.230  1.00 93.53           H  
ATOM   1858  N   ALA A 116       9.485  -3.933  -9.488  1.00 94.55           N  
ATOM   1859  H   ALA A 116       9.829  -3.308 -10.203  1.00 94.55           H  
ATOM   1860  CA  ALA A 116      10.080  -5.270  -9.436  1.00 94.55           C  
ATOM   1861  HA  ALA A 116       9.363  -5.983  -9.844  1.00 94.55           H  
ATOM   1862  C   ALA A 116      10.468  -5.780  -8.026  1.00 94.55           C  
ATOM   1863  CB  ALA A 116      11.309  -5.225 -10.347  1.00 94.55           C  
ATOM   1864  HB1 ALA A 116      11.984  -4.427 -10.038  1.00 94.55           H  
ATOM   1865  HB2 ALA A 116      10.994  -5.063 -11.378  1.00 94.55           H  
ATOM   1866  HB3 ALA A 116      11.840  -6.175 -10.283  1.00 94.55           H  
ATOM   1867  O   ALA A 116      10.857  -6.936  -7.875  1.00 94.55           O  
ATOM   1868  N   ARG A 117      10.415  -4.932  -6.989  1.00 93.79           N  
ATOM   1869  H   ARG A 117      10.056  -4.006  -7.170  1.00 93.79           H  
ATOM   1870  CA  ARG A 117      10.735  -5.284  -5.597  1.00 93.79           C  
ATOM   1871  HA  ARG A 117      10.766  -6.369  -5.496  1.00 93.79           H  
ATOM   1872  C   ARG A 117       9.694  -4.818  -4.585  1.00 93.79           C  
ATOM   1873  CB  ARG A 117      12.109  -4.713  -5.228  1.00 93.79           C  
ATOM   1874  HB2 ARG A 117      12.336  -4.968  -4.193  1.00 93.79           H  
ATOM   1875  HB3 ARG A 117      12.083  -3.628  -5.320  1.00 93.79           H  
ATOM   1876  O   ARG A 117       9.947  -4.919  -3.390  1.00 93.79           O  
ATOM   1877  CG  ARG A 117      13.221  -5.277  -6.113  1.00 93.79           C  
ATOM   1878  HG2 ARG A 117      13.221  -6.366  -6.050  1.00 93.79           H  
ATOM   1879  HG3 ARG A 117      13.069  -4.975  -7.149  1.00 93.79           H  
ATOM   1880  CD  ARG A 117      14.561  -4.735  -5.631  1.00 93.79           C  
ATOM   1881  HD2 ARG A 117      14.534  -3.646  -5.680  1.00 93.79           H  
ATOM   1882  HD3 ARG A 117      14.714  -5.045  -4.597  1.00 93.79           H  
ATOM   1883  NE  ARG A 117      15.651  -5.246  -6.473  1.00 93.79           N  
ATOM   1884  HE  ARG A 117      15.383  -5.885  -7.208  1.00 93.79           H  
ATOM   1885  NH1 ARG A 117      17.356  -4.120  -5.445  1.00 93.79           N  
ATOM   1886 HH11 ARG A 117      18.344  -3.931  -5.353  1.00 93.79           H  
ATOM   1887 HH12 ARG A 117      16.674  -3.729  -4.811  1.00 93.79           H  
ATOM   1888  NH2 ARG A 117      17.798  -5.463  -7.179  1.00 93.79           N  
ATOM   1889 HH21 ARG A 117      17.483  -6.085  -7.911  1.00 93.79           H  
ATOM   1890 HH22 ARG A 117      18.777  -5.220  -7.130  1.00 93.79           H  
ATOM   1891  CZ  ARG A 117      16.927  -4.941  -6.364  1.00 93.79           C  
ATOM   1892  N   GLU A 118       8.571  -4.262  -5.024  1.00 95.75           N  
ATOM   1893  H   GLU A 118       8.348  -4.285  -6.009  1.00 95.75           H  
ATOM   1894  CA  GLU A 118       7.581  -3.708  -4.104  1.00 95.75           C  
ATOM   1895  HA  GLU A 118       7.651  -4.244  -3.157  1.00 95.75           H  
ATOM   1896  C   GLU A 118       6.164  -3.907  -4.626  1.00 95.75           C  
ATOM   1897  CB  GLU A 118       7.889  -2.231  -3.808  1.00 95.75           C  
ATOM   1898  HB2 GLU A 118       8.934  -2.156  -3.506  1.00 95.75           H  
ATOM   1899  HB3 GLU A 118       7.746  -1.639  -4.712  1.00 95.75           H  
ATOM   1900  O   GLU A 118       5.838  -3.542  -5.758  1.00 95.75           O  
ATOM   1901  CG  GLU A 118       7.015  -1.666  -2.674  1.00 95.75           C  
ATOM   1902  HG2 GLU A 118       5.994  -1.545  -3.037  1.00 95.75           H  
ATOM   1903  HG3 GLU A 118       7.001  -2.386  -1.855  1.00 95.75           H  
ATOM   1904  CD  GLU A 118       7.527  -0.317  -2.139  1.00 95.75           C  
ATOM   1905  OE1 GLU A 118       7.266  -0.018  -0.947  1.00 95.75           O  
ATOM   1906  OE2 GLU A 118       8.199   0.410  -2.905  1.00 95.75           O  
ATOM   1907  N   LEU A 119       5.329  -4.464  -3.756  1.00 97.02           N  
ATOM   1908  H   LEU A 119       5.692  -4.719  -2.849  1.00 97.02           H  
ATOM   1909  CA  LEU A 119       3.902  -4.633  -3.948  1.00 97.02           C  
ATOM   1910  HA  LEU A 119       3.652  -4.454  -4.994  1.00 97.02           H  
ATOM   1911  C   LEU A 119       3.124  -3.613  -3.113  1.00 97.02           C  
ATOM   1912  CB  LEU A 119       3.496  -6.074  -3.591  1.00 97.02           C  
ATOM   1913  HB2 LEU A 119       2.421  -6.178  -3.741  1.00 97.02           H  
ATOM   1914  HB3 LEU A 119       3.698  -6.243  -2.533  1.00 97.02           H  
ATOM   1915  O   LEU A 119       3.619  -3.038  -2.141  1.00 97.02           O  
ATOM   1916  CG  LEU A 119       4.205  -7.178  -4.394  1.00 97.02           C  
ATOM   1917  HG  LEU A 119       5.281  -7.123  -4.228  1.00 97.02           H  
ATOM   1918  CD1 LEU A 119       3.716  -8.533  -3.899  1.00 97.02           C  
ATOM   1919 HD11 LEU A 119       4.204  -9.338  -4.448  1.00 97.02           H  
ATOM   1920 HD12 LEU A 119       3.941  -8.651  -2.839  1.00 97.02           H  
ATOM   1921 HD13 LEU A 119       2.637  -8.618  -4.033  1.00 97.02           H  
ATOM   1922  CD2 LEU A 119       3.926  -7.063  -5.891  1.00 97.02           C  
ATOM   1923 HD21 LEU A 119       2.853  -7.069  -6.080  1.00 97.02           H  
ATOM   1924 HD22 LEU A 119       4.385  -7.900  -6.417  1.00 97.02           H  
ATOM   1925 HD23 LEU A 119       4.361  -6.140  -6.276  1.00 97.02           H  
ATOM   1926  N   GLN A 120       1.871  -3.416  -3.491  1.00 96.58           N  
ATOM   1927  H   GLN A 120       1.562  -3.872  -4.338  1.00 96.58           H  
ATOM   1928  CA  GLN A 120       0.899  -2.582  -2.795  1.00 96.58           C  
ATOM   1929  HA  GLN A 120       1.257  -2.350  -1.792  1.00 96.58           H  
ATOM   1930  C   GLN A 120      -0.422  -3.337  -2.632  1.00 96.58           C  
ATOM   1931  CB  GLN A 120       0.742  -1.273  -3.575  1.00 96.58           C  
ATOM   1932  HB2 GLN A 120      -0.162  -0.761  -3.243  1.00 96.58           H  
ATOM   1933  HB3 GLN A 120       0.640  -1.488  -4.638  1.00 96.58           H  
ATOM   1934  O   GLN A 120      -0.665  -4.327  -3.324  1.00 96.58           O  
ATOM   1935  CG  GLN A 120       1.959  -0.361  -3.383  1.00 96.58           C  
ATOM   1936  HG2 GLN A 120       2.132  -0.208  -2.318  1.00 96.58           H  
ATOM   1937  HG3 GLN A 120       2.845  -0.850  -3.787  1.00 96.58           H  
ATOM   1938  CD  GLN A 120       1.796   0.996  -4.053  1.00 96.58           C  
ATOM   1939  NE2 GLN A 120       2.839   1.795  -4.101  1.00 96.58           N  
ATOM   1940 HE21 GLN A 120       3.721   1.511  -3.700  1.00 96.58           H  
ATOM   1941 HE22 GLN A 120       2.665   2.704  -4.505  1.00 96.58           H  
ATOM   1942  OE1 GLN A 120       0.748   1.387  -4.530  1.00 96.58           O  
ATOM   1943  N   LYS A 121      -1.269  -2.906  -1.691  1.00 96.25           N  
ATOM   1944  H   LYS A 121      -1.087  -2.009  -1.263  1.00 96.25           H  
ATOM   1945  CA  LYS A 121      -2.595  -3.508  -1.476  1.00 96.25           C  
ATOM   1946  HA  LYS A 121      -2.508  -4.584  -1.326  1.00 96.25           H  
ATOM   1947  C   LYS A 121      -3.454  -3.289  -2.725  1.00 96.25           C  
ATOM   1948  CB  LYS A 121      -3.258  -2.873  -0.241  1.00 96.25           C  
ATOM   1949  HB2 LYS A 121      -3.236  -1.788  -0.344  1.00 96.25           H  
ATOM   1950  HB3 LYS A 121      -4.304  -3.179  -0.206  1.00 96.25           H  
ATOM   1951  O   LYS A 121      -3.524  -2.164  -3.202  1.00 96.25           O  
ATOM   1952  CG  LYS A 121      -2.589  -3.284   1.083  1.00 96.25           C  
ATOM   1953  HG2 LYS A 121      -1.514  -3.111   1.039  1.00 96.25           H  
ATOM   1954  HG3 LYS A 121      -2.762  -4.349   1.238  1.00 96.25           H  
ATOM   1955  CD  LYS A 121      -3.180  -2.515   2.277  1.00 96.25           C  
ATOM   1956  HD2 LYS A 121      -2.973  -3.069   3.193  1.00 96.25           H  
ATOM   1957  HD3 LYS A 121      -4.262  -2.458   2.163  1.00 96.25           H  
ATOM   1958  CE  LYS A 121      -2.594  -1.099   2.404  1.00 96.25           C  
ATOM   1959  HE2 LYS A 121      -2.643  -0.613   1.430  1.00 96.25           H  
ATOM   1960  HE3 LYS A 121      -1.547  -1.165   2.703  1.00 96.25           H  
ATOM   1961  NZ  LYS A 121      -3.360  -0.281   3.375  1.00 96.25           N  
ATOM   1962  HZ1 LYS A 121      -3.527  -0.745   4.257  1.00 96.25           H  
ATOM   1963  HZ2 LYS A 121      -2.962   0.633   3.544  1.00 96.25           H  
ATOM   1964  HZ3 LYS A 121      -4.259  -0.086   2.959  1.00 96.25           H  
ATOM   1965  N   GLY A 122      -4.066  -4.347  -3.253  1.00 95.31           N  
ATOM   1966  H   GLY A 122      -3.914  -5.261  -2.852  1.00 95.31           H  
ATOM   1967  CA  GLY A 122      -4.940  -4.288  -4.431  1.00 95.31           C  
ATOM   1968  HA2 GLY A 122      -4.618  -5.041  -5.150  1.00 95.31           H  
ATOM   1969  HA3 GLY A 122      -4.865  -3.312  -4.911  1.00 95.31           H  
ATOM   1970  C   GLY A 122      -6.420  -4.530  -4.134  1.00 95.31           C  
ATOM   1971  O   GLY A 122      -7.220  -4.521  -5.062  1.00 95.31           O  
ATOM   1972  N   ASN A 123      -6.795  -4.769  -2.873  1.00 95.09           N  
ATOM   1973  H   ASN A 123      -6.095  -4.756  -2.145  1.00 95.09           H  
ATOM   1974  CA  ASN A 123      -8.194  -4.805  -2.450  1.00 95.09           C  
ATOM   1975  HA  ASN A 123      -8.837  -4.900  -3.325  1.00 95.09           H  
ATOM   1976  C   ASN A 123      -8.561  -3.498  -1.746  1.00 95.09           C  
ATOM   1977  CB  ASN A 123      -8.484  -5.994  -1.520  1.00 95.09           C  
ATOM   1978  HB2 ASN A 123      -9.554  -6.037  -1.315  1.00 95.09           H  
ATOM   1979  HB3 ASN A 123      -7.984  -5.812  -0.569  1.00 95.09           H  
ATOM   1980  O   ASN A 123      -7.716  -2.861  -1.114  1.00 95.09           O  
ATOM   1981  CG  ASN A 123      -8.029  -7.338  -2.039  1.00 95.09           C  
ATOM   1982  ND2 ASN A 123      -8.892  -8.084  -2.692  1.00 95.09           N  
ATOM   1983 HD21 ASN A 123      -9.845  -7.774  -2.814  1.00 95.09           H  
ATOM   1984 HD22 ASN A 123      -8.630  -9.019  -2.968  1.00 95.09           H  
ATOM   1985  OD1 ASN A 123      -6.891  -7.725  -1.842  1.00 95.09           O  
ATOM   1986  N   GLU A 124      -9.842  -3.167  -1.810  1.00 88.57           N  
ATOM   1987  H   GLU A 124     -10.481  -3.756  -2.326  1.00 88.57           H  
ATOM   1988  CA  GLU A 124     -10.469  -2.090  -1.059  1.00 88.57           C  
ATOM   1989  HA  GLU A 124      -9.712  -1.521  -0.520  1.00 88.57           H  
ATOM   1990  C   GLU A 124     -11.438  -2.696  -0.042  1.00 88.57           C  
ATOM   1991  CB  GLU A 124     -11.151  -1.150  -2.055  1.00 88.57           C  
ATOM   1992  HB2 GLU A 124     -10.398  -0.833  -2.776  1.00 88.57           H  
ATOM   1993  HB3 GLU A 124     -11.935  -1.692  -2.584  1.00 88.57           H  
ATOM   1994  O   GLU A 124     -12.085  -3.711  -0.314  1.00 88.57           O  
ATOM   1995  CG  GLU A 124     -11.746   0.098  -1.393  1.00 88.57           C  
ATOM   1996  HG2 GLU A 124     -12.612  -0.191  -0.797  1.00 88.57           H  
ATOM   1997  HG3 GLU A 124     -10.997   0.523  -0.726  1.00 88.57           H  
ATOM   1998  CD  GLU A 124     -12.160   1.151  -2.432  1.00 88.57           C  
ATOM   1999  OE1 GLU A 124     -12.277   2.327  -2.027  1.00 88.57           O  
ATOM   2000  OE2 GLU A 124     -12.300   0.786  -3.622  1.00 88.57           O  
ATOM   2001  N   MET A 125     -11.499  -2.107   1.149  1.00 93.87           N  
ATOM   2002  H   MET A 125     -11.009  -1.235   1.291  1.00 93.87           H  
ATOM   2003  CA  MET A 125     -12.440  -2.525   2.178  1.00 93.87           C  
ATOM   2004  HA  MET A 125     -12.641  -3.592   2.077  1.00 93.87           H  
ATOM   2005  C   MET A 125     -13.745  -1.756   1.994  1.00 93.87           C  
ATOM   2006  CB  MET A 125     -11.823  -2.290   3.554  1.00 93.87           C  
ATOM   2007  HB2 MET A 125     -11.705  -1.219   3.716  1.00 93.87           H  
ATOM   2008  HB3 MET A 125     -10.835  -2.750   3.589  1.00 93.87           H  
ATOM   2009  O   MET A 125     -13.762  -0.533   2.102  1.00 93.87           O  
ATOM   2010  CG  MET A 125     -12.680  -2.907   4.661  1.00 93.87           C  
ATOM   2011  HG2 MET A 125     -13.687  -2.489   4.633  1.00 93.87           H  
ATOM   2012  HG3 MET A 125     -12.750  -3.982   4.495  1.00 93.87           H  
ATOM   2013  SD  MET A 125     -11.975  -2.629   6.295  1.00 93.87           S  
ATOM   2014  CE  MET A 125     -12.474  -0.912   6.469  1.00 93.87           C  
ATOM   2015  HE1 MET A 125     -12.058  -0.540   7.405  1.00 93.87           H  
ATOM   2016  HE2 MET A 125     -13.562  -0.852   6.498  1.00 93.87           H  
ATOM   2017  HE3 MET A 125     -12.100  -0.309   5.641  1.00 93.87           H  
ATOM   2018  N   ALA A 126     -14.835  -2.472   1.737  1.00 92.63           N  
ATOM   2019  H   ALA A 126     -14.761  -3.476   1.658  1.00 92.63           H  
ATOM   2020  CA  ALA A 126     -16.162  -1.879   1.666  1.00 92.63           C  
ATOM   2021  HA  ALA A 126     -16.078  -0.855   1.302  1.00 92.63           H  
ATOM   2022  C   ALA A 126     -16.791  -1.849   3.062  1.00 92.63           C  
ATOM   2023  CB  ALA A 126     -17.010  -2.659   0.659  1.00 92.63           C  
ATOM   2024  HB1 ALA A 126     -16.529  -2.642  -0.320  1.00 92.63           H  
ATOM   2025  HB2 ALA A 126     -17.994  -2.198   0.578  1.00 92.63           H  
ATOM   2026  HB3 ALA A 126     -17.128  -3.692   0.988  1.00 92.63           H  
ATOM   2027  O   ALA A 126     -16.890  -2.885   3.722  1.00 92.63           O  
ATOM   2028  N   LEU A 127     -17.229  -0.668   3.491  1.00 94.63           N  
ATOM   2029  H   LEU A 127     -17.129   0.139   2.892  1.00 94.63           H  
ATOM   2030  CA  LEU A 127     -17.948  -0.496   4.745  1.00 94.63           C  
ATOM   2031  HA  LEU A 127     -17.723  -1.356   5.377  1.00 94.63           H  
ATOM   2032  C   LEU A 127     -19.464  -0.441   4.474  1.00 94.63           C  
ATOM   2033  CB  LEU A 127     -17.421   0.763   5.456  1.00 94.63           C  
ATOM   2034  HB2 LEU A 127     -16.332   0.789   5.398  1.00 94.63           H  
ATOM   2035  HB3 LEU A 127     -17.809   1.639   4.937  1.00 94.63           H  
ATOM   2036  O   LEU A 127     -19.880   0.296   3.576  1.00 94.63           O  
ATOM   2037  CG  LEU A 127     -17.833   0.823   6.933  1.00 94.63           C  
ATOM   2038  HG  LEU A 127     -18.902   0.618   6.996  1.00 94.63           H  
ATOM   2039  CD1 LEU A 127     -17.075  -0.202   7.782  1.00 94.63           C  
ATOM   2040 HD11 LEU A 127     -17.391  -0.115   8.822  1.00 94.63           H  
ATOM   2041 HD12 LEU A 127     -17.280  -1.221   7.453  1.00 94.63           H  
ATOM   2042 HD13 LEU A 127     -16.003  -0.014   7.727  1.00 94.63           H  
ATOM   2043  CD2 LEU A 127     -17.561   2.213   7.502  1.00 94.63           C  
ATOM   2044 HD21 LEU A 127     -18.176   2.950   6.986  1.00 94.63           H  
ATOM   2045 HD22 LEU A 127     -16.510   2.474   7.374  1.00 94.63           H  
ATOM   2046 HD23 LEU A 127     -17.808   2.240   8.563  1.00 94.63           H  
ATOM   2047  N   PRO A 128     -20.303  -1.180   5.226  1.00 96.90           N  
ATOM   2048  CA  PRO A 128     -21.755  -1.040   5.158  1.00 96.90           C  
ATOM   2049  HA  PRO A 128     -22.094  -1.415   4.192  1.00 96.90           H  
ATOM   2050  C   PRO A 128     -22.212   0.413   5.337  1.00 96.90           C  
ATOM   2051  CB  PRO A 128     -22.305  -1.936   6.273  1.00 96.90           C  
ATOM   2052  HB2 PRO A 128     -22.368  -1.379   7.208  1.00 96.90           H  
ATOM   2053  HB3 PRO A 128     -23.276  -2.358   6.015  1.00 96.90           H  
ATOM   2054  O   PRO A 128     -21.683   1.141   6.178  1.00 96.90           O  
ATOM   2055  CG  PRO A 128     -21.235  -3.017   6.415  1.00 96.90           C  
ATOM   2056  HG2 PRO A 128     -21.380  -3.780   5.651  1.00 96.90           H  
ATOM   2057  HG3 PRO A 128     -21.238  -3.462   7.410  1.00 96.90           H  
ATOM   2058  CD  PRO A 128     -19.942  -2.254   6.140  1.00 96.90           C  
ATOM   2059  HD2 PRO A 128     -19.556  -1.825   7.065  1.00 96.90           H  
ATOM   2060  HD3 PRO A 128     -19.204  -2.925   5.699  1.00 96.90           H  
ATOM   2061  N   THR A 129     -23.238   0.829   4.587  1.00 96.99           N  
ATOM   2062  H   THR A 129     -23.603   0.214   3.875  1.00 96.99           H  
ATOM   2063  CA  THR A 129     -23.728   2.220   4.585  1.00 96.99           C  
ATOM   2064  HA  THR A 129     -22.936   2.866   4.204  1.00 96.99           H  
ATOM   2065  C   THR A 129     -24.087   2.725   5.982  1.00 96.99           C  
ATOM   2066  CB  THR A 129     -24.949   2.351   3.663  1.00 96.99           C  
ATOM   2067  HB  THR A 129     -25.770   1.760   4.070  1.00 96.99           H  
ATOM   2068  O   THR A 129     -23.731   3.846   6.323  1.00 96.99           O  
ATOM   2069  CG2 THR A 129     -25.418   3.793   3.476  1.00 96.99           C  
ATOM   2070 HG21 THR A 129     -24.594   4.419   3.135  1.00 96.99           H  
ATOM   2071 HG22 THR A 129     -25.795   4.189   4.419  1.00 96.99           H  
ATOM   2072 HG23 THR A 129     -26.227   3.823   2.745  1.00 96.99           H  
ATOM   2073  OG1 THR A 129     -24.626   1.849   2.386  1.00 96.99           O  
ATOM   2074  HG1 THR A 129     -24.108   2.519   1.934  1.00 96.99           H  
ATOM   2075  N   GLN A 130     -24.707   1.888   6.820  1.00 97.27           N  
ATOM   2076  H   GLN A 130     -24.968   0.971   6.486  1.00 97.27           H  
ATOM   2077  CA  GLN A 130     -25.074   2.248   8.196  1.00 97.27           C  
ATOM   2078  HA  GLN A 130     -25.722   3.124   8.157  1.00 97.27           H  
ATOM   2079  C   GLN A 130     -23.865   2.626   9.068  1.00 97.27           C  
ATOM   2080  CB  GLN A 130     -25.884   1.091   8.807  1.00 97.27           C  
ATOM   2081  HB2 GLN A 130     -26.695   0.849   8.120  1.00 97.27           H  
ATOM   2082  HB3 GLN A 130     -26.332   1.425   9.743  1.00 97.27           H  
ATOM   2083  O   GLN A 130     -23.948   3.557   9.861  1.00 97.27           O  
ATOM   2084  CG  GLN A 130     -25.043  -0.170   9.089  1.00 97.27           C  
ATOM   2085  HG2 GLN A 130     -24.465   0.000   9.998  1.00 97.27           H  
ATOM   2086  HG3 GLN A 130     -24.348  -0.355   8.270  1.00 97.27           H  
ATOM   2087  CD  GLN A 130     -25.870  -1.435   9.271  1.00 97.27           C  
ATOM   2088  NE2 GLN A 130     -25.405  -2.368  10.070  1.00 97.27           N  
ATOM   2089 HE21 GLN A 130     -24.586  -2.197  10.635  1.00 97.27           H  
ATOM   2090 HE22 GLN A 130     -26.001  -3.170  10.221  1.00 97.27           H  
ATOM   2091  OE1 GLN A 130     -26.896  -1.639   8.643  1.00 97.27           O  
ATOM   2092  N   PHE A 131     -22.722   1.960   8.879  1.00 98.21           N  
ATOM   2093  H   PHE A 131     -22.679   1.259   8.154  1.00 98.21           H  
ATOM   2094  CA  PHE A 131     -21.487   2.258   9.605  1.00 98.21           C  
ATOM   2095  HA  PHE A 131     -21.703   2.432  10.659  1.00 98.21           H  
ATOM   2096  C   PHE A 131     -20.827   3.533   9.083  1.00 98.21           C  
ATOM   2097  CB  PHE A 131     -20.533   1.064   9.486  1.00 98.21           C  
ATOM   2098  HB2 PHE A 131     -19.570   1.348   9.910  1.00 98.21           H  
ATOM   2099  HB3 PHE A 131     -20.391   0.868   8.423  1.00 98.21           H  
ATOM   2100  O   PHE A 131     -20.285   4.303   9.868  1.00 98.21           O  
ATOM   2101  CG  PHE A 131     -20.960  -0.241  10.131  1.00 98.21           C  
ATOM   2102  CD1 PHE A 131     -21.981  -0.288  11.099  1.00 98.21           C  
ATOM   2103  HD1 PHE A 131     -22.484   0.611  11.424  1.00 98.21           H  
ATOM   2104  CD2 PHE A 131     -20.286  -1.430   9.792  1.00 98.21           C  
ATOM   2105  HD2 PHE A 131     -19.449  -1.397   9.111  1.00 98.21           H  
ATOM   2106  CE1 PHE A 131     -22.342  -1.505  11.695  1.00 98.21           C  
ATOM   2107  HE1 PHE A 131     -23.088  -1.528  12.475  1.00 98.21           H  
ATOM   2108  CE2 PHE A 131     -20.654  -2.649  10.390  1.00 98.21           C  
ATOM   2109  HE2 PHE A 131     -20.115  -3.561  10.180  1.00 98.21           H  
ATOM   2110  CZ  PHE A 131     -21.683  -2.687  11.339  1.00 98.21           C  
ATOM   2111  HZ  PHE A 131     -21.928  -3.610  11.845  1.00 98.21           H  
ATOM   2112  N   MET A 132     -20.923   3.799   7.776  1.00 96.86           N  
ATOM   2113  H   MET A 132     -21.386   3.126   7.182  1.00 96.86           H  
ATOM   2114  CA  MET A 132     -20.471   5.068   7.202  1.00 96.86           C  
ATOM   2115  HA  MET A 132     -19.434   5.228   7.498  1.00 96.86           H  
ATOM   2116  C   MET A 132     -21.290   6.248   7.747  1.00 96.86           C  
ATOM   2117  CB  MET A 132     -20.546   4.995   5.670  1.00 96.86           C  
ATOM   2118  HB2 MET A 132     -21.589   4.965   5.356  1.00 96.86           H  
ATOM   2119  HB3 MET A 132     -20.065   4.079   5.327  1.00 96.86           H  
ATOM   2120  O   MET A 132     -20.717   7.245   8.176  1.00 96.86           O  
ATOM   2121  CG  MET A 132     -19.870   6.198   5.002  1.00 96.86           C  
ATOM   2122  HG2 MET A 132     -20.049   6.142   3.928  1.00 96.86           H  
ATOM   2123  HG3 MET A 132     -20.342   7.112   5.363  1.00 96.86           H  
ATOM   2124  SD  MET A 132     -18.080   6.339   5.271  1.00 96.86           S  
ATOM   2125  CE  MET A 132     -17.481   4.914   4.325  1.00 96.86           C  
ATOM   2126  HE1 MET A 132     -16.391   4.909   4.337  1.00 96.86           H  
ATOM   2127  HE2 MET A 132     -17.830   4.981   3.295  1.00 96.86           H  
ATOM   2128  HE3 MET A 132     -17.845   3.991   4.777  1.00 96.86           H  
ATOM   2129  N   THR A 133     -22.622   6.119   7.779  1.00 96.42           N  
ATOM   2130  H   THR A 133     -23.045   5.299   7.367  1.00 96.42           H  
ATOM   2131  CA  THR A 133     -23.519   7.126   8.367  1.00 96.42           C  
ATOM   2132  HA  THR A 133     -23.353   8.082   7.870  1.00 96.42           H  
ATOM   2133  C   THR A 133     -23.223   7.332   9.849  1.00 96.42           C  
ATOM   2134  CB  THR A 133     -24.990   6.723   8.180  1.00 96.42           C  
ATOM   2135  HB  THR A 133     -25.167   5.759   8.658  1.00 96.42           H  
ATOM   2136  O   THR A 133     -23.075   8.470  10.283  1.00 96.42           O  
ATOM   2137  CG2 THR A 133     -25.970   7.752   8.742  1.00 96.42           C  
ATOM   2138 HG21 THR A 133     -25.902   7.778   9.829  1.00 96.42           H  
ATOM   2139 HG22 THR A 133     -25.749   8.746   8.352  1.00 96.42           H  
ATOM   2140 HG23 THR A 133     -26.991   7.473   8.478  1.00 96.42           H  
ATOM   2141  OG1 THR A 133     -25.282   6.610   6.805  1.00 96.42           O  
ATOM   2142  HG1 THR A 133     -25.481   7.497   6.495  1.00 96.42           H  
ATOM   2143  N   PHE A 134     -23.072   6.246  10.612  1.00 98.05           N  
ATOM   2144  H   PHE A 134     -23.234   5.334  10.210  1.00 98.05           H  
ATOM   2145  CA  PHE A 134     -22.716   6.309  12.027  1.00 98.05           C  
ATOM   2146  HA  PHE A 134     -23.476   6.874  12.564  1.00 98.05           H  
ATOM   2147  C   PHE A 134     -21.389   7.037  12.265  1.00 98.05           C  
ATOM   2148  CB  PHE A 134     -22.681   4.888  12.591  1.00 98.05           C  
ATOM   2149  HB2 PHE A 134     -22.074   4.259  11.939  1.00 98.05           H  
ATOM   2150  HB3 PHE A 134     -23.694   4.485  12.594  1.00 98.05           H  
ATOM   2151  O   PHE A 134     -21.360   7.967  13.061  1.00 98.05           O  
ATOM   2152  CG  PHE A 134     -22.114   4.813  13.990  1.00 98.05           C  
ATOM   2153  CD1 PHE A 134     -20.782   4.402  14.183  1.00 98.05           C  
ATOM   2154  HD1 PHE A 134     -20.167   4.118  13.342  1.00 98.05           H  
ATOM   2155  CD2 PHE A 134     -22.905   5.182  15.093  1.00 98.05           C  
ATOM   2156  HD2 PHE A 134     -23.931   5.491  14.955  1.00 98.05           H  
ATOM   2157  CE1 PHE A 134     -20.245   4.355  15.479  1.00 98.05           C  
ATOM   2158  HE1 PHE A 134     -19.231   4.018  15.636  1.00 98.05           H  
ATOM   2159  CE2 PHE A 134     -22.360   5.138  16.387  1.00 98.05           C  
ATOM   2160  HE2 PHE A 134     -22.965   5.394  17.244  1.00 98.05           H  
ATOM   2161  CZ  PHE A 134     -21.032   4.727  16.580  1.00 98.05           C  
ATOM   2162  HZ  PHE A 134     -20.618   4.677  17.576  1.00 98.05           H  
ATOM   2163  N   LEU A 135     -20.316   6.684  11.547  1.00 97.76           N  
ATOM   2164  H   LEU A 135     -20.393   5.910  10.903  1.00 97.76           H  
ATOM   2165  CA  LEU A 135     -19.015   7.343  11.704  1.00 97.76           C  
ATOM   2166  HA  LEU A 135     -18.714   7.285  12.750  1.00 97.76           H  
ATOM   2167  C   LEU A 135     -19.062   8.830  11.356  1.00 97.76           C  
ATOM   2168  CB  LEU A 135     -17.967   6.660  10.817  1.00 97.76           C  
ATOM   2169  HB2 LEU A 135     -18.391   6.518   9.823  1.00 97.76           H  
ATOM   2170  HB3 LEU A 135     -17.112   7.328  10.718  1.00 97.76           H  
ATOM   2171  O   LEU A 135     -18.443   9.629  12.053  1.00 97.76           O  
ATOM   2172  CG  LEU A 135     -17.457   5.318  11.354  1.00 97.76           C  
ATOM   2173  HG  LEU A 135     -18.292   4.636  11.516  1.00 97.76           H  
ATOM   2174  CD1 LEU A 135     -16.523   4.736  10.298  1.00 97.76           C  
ATOM   2175 HD11 LEU A 135     -16.066   3.816  10.664  1.00 97.76           H  
ATOM   2176 HD12 LEU A 135     -17.088   4.525   9.390  1.00 97.76           H  
ATOM   2177 HD13 LEU A 135     -15.749   5.473  10.085  1.00 97.76           H  
ATOM   2178  CD2 LEU A 135     -16.669   5.465  12.659  1.00 97.76           C  
ATOM   2179 HD21 LEU A 135     -16.250   4.503  12.953  1.00 97.76           H  
ATOM   2180 HD22 LEU A 135     -17.335   5.791  13.459  1.00 97.76           H  
ATOM   2181 HD23 LEU A 135     -15.864   6.191  12.541  1.00 97.76           H  
ATOM   2182  N   TYR A 136     -19.799   9.201  10.306  1.00 96.24           N  
ATOM   2183  H   TYR A 136     -20.265   8.489   9.762  1.00 96.24           H  
ATOM   2184  CA  TYR A 136     -19.990  10.602   9.941  1.00 96.24           C  
ATOM   2185  HA  TYR A 136     -19.016  11.064   9.785  1.00 96.24           H  
ATOM   2186  C   TYR A 136     -20.681  11.382  11.069  1.00 96.24           C  
ATOM   2187  CB  TYR A 136     -20.784  10.680   8.630  1.00 96.24           C  
ATOM   2188  HB2 TYR A 136     -20.198  10.218   7.835  1.00 96.24           H  
ATOM   2189  HB3 TYR A 136     -21.706  10.108   8.731  1.00 96.24           H  
ATOM   2190  O   TYR A 136     -20.182  12.421  11.495  1.00 96.24           O  
ATOM   2191  CG  TYR A 136     -21.131  12.098   8.224  1.00 96.24           C  
ATOM   2192  CD1 TYR A 136     -22.401  12.626   8.530  1.00 96.24           C  
ATOM   2193  HD1 TYR A 136     -23.132  12.013   9.036  1.00 96.24           H  
ATOM   2194  CD2 TYR A 136     -20.164  12.907   7.600  1.00 96.24           C  
ATOM   2195  HD2 TYR A 136     -19.173  12.518   7.414  1.00 96.24           H  
ATOM   2196  CE1 TYR A 136     -22.706  13.963   8.212  1.00 96.24           C  
ATOM   2197  HE1 TYR A 136     -23.673  14.368   8.471  1.00 96.24           H  
ATOM   2198  CE2 TYR A 136     -20.469  14.240   7.267  1.00 96.24           C  
ATOM   2199  HE2 TYR A 136     -19.722  14.881   6.823  1.00 96.24           H  
ATOM   2200  OH  TYR A 136     -22.026  16.062   7.261  1.00 96.24           O  
ATOM   2201  HH  TYR A 136     -22.870  16.324   7.635  1.00 96.24           H  
ATOM   2202  CZ  TYR A 136     -21.739  14.771   7.574  1.00 96.24           C  
ATOM   2203  N   LEU A 137     -21.795  10.868  11.601  1.00 95.74           N  
ATOM   2204  H   LEU A 137     -22.147   9.991  11.245  1.00 95.74           H  
ATOM   2205  CA  LEU A 137     -22.512  11.523  12.699  1.00 95.74           C  
ATOM   2206  HA  LEU A 137     -22.683  12.567  12.438  1.00 95.74           H  
ATOM   2207  C   LEU A 137     -21.685  11.541  13.994  1.00 95.74           C  
ATOM   2208  CB  LEU A 137     -23.873  10.836  12.910  1.00 95.74           C  
ATOM   2209  HB2 LEU A 137     -24.340  11.274  13.791  1.00 95.74           H  
ATOM   2210  HB3 LEU A 137     -23.702   9.778  13.112  1.00 95.74           H  
ATOM   2211  O   LEU A 137     -21.620  12.568  14.666  1.00 95.74           O  
ATOM   2212  CG  LEU A 137     -24.859  10.964  11.734  1.00 95.74           C  
ATOM   2213  HG  LEU A 137     -24.429  10.520  10.836  1.00 95.74           H  
ATOM   2214  CD1 LEU A 137     -26.141  10.204  12.069  1.00 95.74           C  
ATOM   2215 HD11 LEU A 137     -26.583  10.602  12.983  1.00 95.74           H  
ATOM   2216 HD12 LEU A 137     -25.914   9.147  12.202  1.00 95.74           H  
ATOM   2217 HD13 LEU A 137     -26.863  10.314  11.260  1.00 95.74           H  
ATOM   2218  CD2 LEU A 137     -25.203  12.418  11.408  1.00 95.74           C  
ATOM   2219 HD21 LEU A 137     -26.009  12.458  10.676  1.00 95.74           H  
ATOM   2220 HD22 LEU A 137     -24.333  12.936  11.004  1.00 95.74           H  
ATOM   2221 HD23 LEU A 137     -25.536  12.935  12.309  1.00 95.74           H  
ATOM   2222  N   ALA A 138     -20.992  10.448  14.315  1.00 96.66           N  
ATOM   2223  H   ALA A 138     -21.096   9.625  13.738  1.00 96.66           H  
ATOM   2224  CA  ALA A 138     -20.140  10.345  15.494  1.00 96.66           C  
ATOM   2225  HA  ALA A 138     -20.730  10.613  16.371  1.00 96.66           H  
ATOM   2226  C   ALA A 138     -18.947  11.315  15.433  1.00 96.66           C  
ATOM   2227  CB  ALA A 138     -19.695   8.889  15.653  1.00 96.66           C  
ATOM   2228  HB1 ALA A 138     -20.566   8.239  15.731  1.00 96.66           H  
ATOM   2229  HB2 ALA A 138     -19.108   8.795  16.566  1.00 96.66           H  
ATOM   2230  HB3 ALA A 138     -19.092   8.582  14.798  1.00 96.66           H  
ATOM   2231  O   ALA A 138     -18.660  11.985  16.417  1.00 96.66           O  
ATOM   2232  N   GLN A 139     -18.308  11.492  14.269  1.00 95.63           N  
ATOM   2233  H   GLN A 139     -18.572  10.920  13.480  1.00 95.63           H  
ATOM   2234  CA  GLN A 139     -17.241  12.486  14.079  1.00 95.63           C  
ATOM   2235  HA  GLN A 139     -16.422  12.260  14.762  1.00 95.63           H  
ATOM   2236  C   GLN A 139     -17.708  13.918  14.383  1.00 95.63           C  
ATOM   2237  CB  GLN A 139     -16.730  12.385  12.632  1.00 95.63           C  
ATOM   2238  HB2 GLN A 139     -17.552  12.562  11.938  1.00 95.63           H  
ATOM   2239  HB3 GLN A 139     -16.343  11.379  12.468  1.00 95.63           H  
ATOM   2240  O   GLN A 139     -16.919  14.763  14.807  1.00 95.63           O  
ATOM   2241  CG  GLN A 139     -15.614  13.399  12.353  1.00 95.63           C  
ATOM   2242  HG2 GLN A 139     -16.002  14.415  12.426  1.00 95.63           H  
ATOM   2243  HG3 GLN A 139     -14.842  13.271  13.111  1.00 95.63           H  
ATOM   2244  CD  GLN A 139     -14.989  13.273  10.972  1.00 95.63           C  
ATOM   2245  NE2 GLN A 139     -13.724  13.602  10.842  1.00 95.63           N  
ATOM   2246 HE21 GLN A 139     -13.176  13.745  11.679  1.00 95.63           H  
ATOM   2247 HE22 GLN A 139     -13.321  13.458   9.927  1.00 95.63           H  
ATOM   2248  OE1 GLN A 139     -15.594  12.896   9.983  1.00 95.63           O  
ATOM   2249  N   HIS A 140     -18.992  14.192  14.163  1.00 92.37           N  
ATOM   2250  H   HIS A 140     -19.576  13.453  13.799  1.00 92.37           H  
ATOM   2251  CA  HIS A 140     -19.612  15.491  14.382  1.00 92.37           C  
ATOM   2252  HA  HIS A 140     -18.825  16.240  14.466  1.00 92.37           H  
ATOM   2253  C   HIS A 140     -20.390  15.579  15.703  1.00 92.37           C  
ATOM   2254  CB  HIS A 140     -20.440  15.840  13.134  1.00 92.37           C  
ATOM   2255  HB2 HIS A 140     -21.044  16.727  13.320  1.00 92.37           H  
ATOM   2256  HB3 HIS A 140     -21.118  15.017  12.905  1.00 92.37           H  
ATOM   2257  O   HIS A 140     -21.032  16.602  15.946  1.00 92.37           O  
ATOM   2258  CG  HIS A 140     -19.558  16.119  11.942  1.00 92.37           C  
ATOM   2259  CD2 HIS A 140     -19.506  15.432  10.758  1.00 92.37           C  
ATOM   2260  HD2 HIS A 140     -20.126  14.593  10.479  1.00 92.37           H  
ATOM   2261  ND1 HIS A 140     -18.610  17.113  11.872  1.00 92.37           N  
ATOM   2262  HD1 HIS A 140     -18.411  17.777  12.607  1.00 92.37           H  
ATOM   2263  CE1 HIS A 140     -17.994  17.019  10.684  1.00 92.37           C  
ATOM   2264  HE1 HIS A 140     -17.189  17.657  10.349  1.00 92.37           H  
ATOM   2265  NE2 HIS A 140     -18.513  16.018   9.961  1.00 92.37           N  
ATOM   2266  N   TYR A 141     -20.294  14.582  16.588  1.00 91.85           N  
ATOM   2267  H   TYR A 141     -19.720  13.789  16.340  1.00 91.85           H  
ATOM   2268  CA  TYR A 141     -21.152  14.418  17.767  1.00 91.85           C  
ATOM   2269  HA  TYR A 141     -22.153  14.149  17.429  1.00 91.85           H  
ATOM   2270  C   TYR A 141     -21.292  15.685  18.631  1.00 91.85           C  
ATOM   2271  CB  TYR A 141     -20.616  13.239  18.585  1.00 91.85           C  
ATOM   2272  HB2 TYR A 141     -20.545  12.368  17.934  1.00 91.85           H  
ATOM   2273  HB3 TYR A 141     -19.618  13.464  18.961  1.00 91.85           H  
ATOM   2274  O   TYR A 141     -22.406  16.130  18.922  1.00 91.85           O  
ATOM   2275  CG  TYR A 141     -21.515  12.849  19.728  1.00 91.85           C  
ATOM   2276  CD1 TYR A 141     -21.206  13.251  21.040  1.00 91.85           C  
ATOM   2277  HD1 TYR A 141     -20.313  13.823  21.245  1.00 91.85           H  
ATOM   2278  CD2 TYR A 141     -22.672  12.091  19.465  1.00 91.85           C  
ATOM   2279  HD2 TYR A 141     -22.899  11.781  18.456  1.00 91.85           H  
ATOM   2280  CE1 TYR A 141     -22.067  12.902  22.095  1.00 91.85           C  
ATOM   2281  HE1 TYR A 141     -21.829  13.211  23.102  1.00 91.85           H  
ATOM   2282  CE2 TYR A 141     -23.537  11.744  20.517  1.00 91.85           C  
ATOM   2283  HE2 TYR A 141     -24.425  11.156  20.336  1.00 91.85           H  
ATOM   2284  OH  TYR A 141     -24.083  11.862  22.849  1.00 91.85           O  
ATOM   2285  HH  TYR A 141     -23.662  12.026  23.696  1.00 91.85           H  
ATOM   2286  CZ  TYR A 141     -23.237  12.158  21.831  1.00 91.85           C  
ATOM   2287  N   ASN A 142     -20.170  16.334  18.956  1.00 86.11           N  
ATOM   2288  H   ASN A 142     -19.293  15.891  18.726  1.00 86.11           H  
ATOM   2289  CA  ASN A 142     -20.141  17.561  19.761  1.00 86.11           C  
ATOM   2290  HA  ASN A 142     -20.850  17.459  20.583  1.00 86.11           H  
ATOM   2291  C   ASN A 142     -20.559  18.827  18.987  1.00 86.11           C  
ATOM   2292  CB  ASN A 142     -18.724  17.699  20.348  1.00 86.11           C  
ATOM   2293  HB2 ASN A 142     -17.976  17.572  19.565  1.00 86.11           H  
ATOM   2294  HB3 ASN A 142     -18.601  18.692  20.781  1.00 86.11           H  
ATOM   2295  O   ASN A 142     -20.975  19.822  19.585  1.00 86.11           O  
ATOM   2296  CG  ASN A 142     -18.457  16.700  21.462  1.00 86.11           C  
ATOM   2297  ND2 ASN A 142     -17.229  16.295  21.650  1.00 86.11           N  
ATOM   2298 HD21 ASN A 142     -16.529  16.369  20.925  1.00 86.11           H  
ATOM   2299 HD22 ASN A 142     -17.060  15.579  22.341  1.00 86.11           H  
ATOM   2300  OD1 ASN A 142     -19.361  16.309  22.180  1.00 86.11           O  
ATOM   2301  N   SER A 143     -20.459  18.811  17.654  1.00 79.15           N  
ATOM   2302  H   SER A 143     -20.171  17.946  17.221  1.00 79.15           H  
ATOM   2303  CA  SER A 143     -20.924  19.910  16.794  1.00 79.15           C  
ATOM   2304  HA  SER A 143     -20.765  20.848  17.325  1.00 79.15           H  
ATOM   2305  C   SER A 143     -22.418  19.845  16.492  1.00 79.15           C  
ATOM   2306  CB  SER A 143     -20.108  19.993  15.502  1.00 79.15           C  
ATOM   2307  HB2 SER A 143     -19.062  20.153  15.761  1.00 79.15           H  
ATOM   2308  HB3 SER A 143     -20.449  20.854  14.926  1.00 79.15           H  
ATOM   2309  O   SER A 143     -23.023  20.892  16.282  1.00 79.15           O  
ATOM   2310  OG  SER A 143     -20.198  18.843  14.687  1.00 79.15           O  
ATOM   2311  HG  SER A 143     -20.629  18.126  15.157  1.00 79.15           H  
ATOM   2312  N   ILE A 144     -23.001  18.643  16.549  1.00 66.70           N  
ATOM   2313  H   ILE A 144     -22.420  17.831  16.698  1.00 66.70           H  
ATOM   2314  CA  ILE A 144     -24.427  18.411  16.345  1.00 66.70           C  
ATOM   2315  HA  ILE A 144     -24.727  18.876  15.406  1.00 66.70           H  
ATOM   2316  C   ILE A 144     -25.242  19.117  17.446  1.00 66.70           C  
ATOM   2317  CB  ILE A 144     -24.679  16.883  16.213  1.00 66.70           C  
ATOM   2318  HB  ILE A 144     -24.222  16.376  17.063  1.00 66.70           H  
ATOM   2319  O   ILE A 144     -26.313  19.599  17.176  1.00 66.70           O  
ATOM   2320  CG1 ILE A 144     -24.092  16.315  14.899  1.00 66.70           C  
ATOM   2321 HG12 ILE A 144     -24.714  16.627  14.059  1.00 66.70           H  
ATOM   2322 HG13 ILE A 144     -23.105  16.738  14.715  1.00 66.70           H  
ATOM   2323  CG2 ILE A 144     -26.167  16.557  16.200  1.00 66.70           C  
ATOM   2324 HG21 ILE A 144     -26.332  15.484  16.097  1.00 66.70           H  
ATOM   2325 HG22 ILE A 144     -26.644  17.062  15.361  1.00 66.70           H  
ATOM   2326 HG23 ILE A 144     -26.621  16.867  17.142  1.00 66.70           H  
ATOM   2327  CD1 ILE A 144     -23.970  14.784  14.871  1.00 66.70           C  
ATOM   2328 HD11 ILE A 144     -24.952  14.311  14.873  1.00 66.70           H  
ATOM   2329 HD12 ILE A 144     -23.401  14.437  15.733  1.00 66.70           H  
ATOM   2330 HD13 ILE A 144     -23.453  14.486  13.959  1.00 66.70           H  
ATOM   2331  N   GLY A 145     -24.752  19.339  18.668  1.00 58.99           N  
ATOM   2332  H   GLY A 145     -23.842  18.960  18.889  1.00 58.99           H  
ATOM   2333  CA  GLY A 145     -25.570  19.931  19.748  1.00 58.99           C  
ATOM   2334  HA2 GLY A 145     -26.507  19.377  19.799  1.00 58.99           H  
ATOM   2335  HA3 GLY A 145     -25.048  19.782  20.693  1.00 58.99           H  
ATOM   2336  C   GLY A 145     -25.934  21.429  19.648  1.00 58.99           C  
ATOM   2337  O   GLY A 145     -26.439  21.983  20.629  1.00 58.99           O  
ATOM   2338  N   LYS A 146     -25.653  22.132  18.541  1.00 57.90           N  
ATOM   2339  H   LYS A 146     -25.450  21.608  17.703  1.00 57.90           H  
ATOM   2340  CA  LYS A 146     -25.810  23.598  18.446  1.00 57.90           C  
ATOM   2341  HA  LYS A 146     -26.038  23.976  19.442  1.00 57.90           H  
ATOM   2342  C   LYS A 146     -27.033  24.020  17.618  1.00 57.90           C  
ATOM   2343  CB  LYS A 146     -24.494  24.281  18.033  1.00 57.90           C  
ATOM   2344  HB2 LYS A 146     -24.689  25.337  17.845  1.00 57.90           H  
ATOM   2345  HB3 LYS A 146     -24.124  23.828  17.113  1.00 57.90           H  
ATOM   2346  O   LYS A 146     -26.916  24.814  16.694  1.00 57.90           O  
ATOM   2347  CG  LYS A 146     -23.430  24.179  19.138  1.00 57.90           C  
ATOM   2348  HG2 LYS A 146     -23.844  24.553  20.075  1.00 57.90           H  
ATOM   2349  HG3 LYS A 146     -23.148  23.135  19.269  1.00 57.90           H  
ATOM   2350  CD  LYS A 146     -22.186  24.999  18.780  1.00 57.90           C  
ATOM   2351  HD2 LYS A 146     -21.801  24.645  17.824  1.00 57.90           H  
ATOM   2352  HD3 LYS A 146     -22.457  26.052  18.695  1.00 57.90           H  
ATOM   2353  CE  LYS A 146     -21.127  24.808  19.869  1.00 57.90           C  
ATOM   2354  HE2 LYS A 146     -20.954  23.738  19.985  1.00 57.90           H  
ATOM   2355  HE3 LYS A 146     -21.523  25.181  20.814  1.00 57.90           H  
ATOM   2356  NZ  LYS A 146     -19.859  25.491  19.521  1.00 57.90           N  
ATOM   2357  HZ1 LYS A 146     -20.007  26.485  19.419  1.00 57.90           H  
ATOM   2358  HZ2 LYS A 146     -19.169  25.317  20.238  1.00 57.90           H  
ATOM   2359  HZ3 LYS A 146     -19.507  25.114  18.652  1.00 57.90           H  
ATOM   2360  N   SER A 147     -28.204  23.689  18.166  1.00 53.78           N  
ATOM   2361  H   SER A 147     -28.167  22.886  18.778  1.00 53.78           H  
ATOM   2362  CA  SER A 147     -29.533  24.245  17.854  1.00 53.78           C  
ATOM   2363  HA  SER A 147     -30.209  23.885  18.630  1.00 53.78           H  
ATOM   2364  C   SER A 147     -30.171  23.825  16.523  1.00 53.78           C  
ATOM   2365  CB  SER A 147     -29.538  25.787  17.956  1.00 53.78           C  
ATOM   2366  HB2 SER A 147     -30.555  26.149  17.810  1.00 53.78           H  
ATOM   2367  HB3 SER A 147     -28.913  26.216  17.172  1.00 53.78           H  
ATOM   2368  O   SER A 147     -30.177  24.633  15.604  1.00 53.78           O  
ATOM   2369  OG  SER A 147     -29.074  26.233  19.214  1.00 53.78           O  
ATOM   2370  HG  SER A 147     -28.220  25.813  19.339  1.00 53.78           H  
ATOM   2371  N   LEU A 148     -30.857  22.669  16.483  1.00 58.78           N  
ATOM   2372  H   LEU A 148     -30.407  21.888  16.938  1.00 58.78           H  
ATOM   2373  CA  LEU A 148     -32.153  22.404  15.810  1.00 58.78           C  
ATOM   2374  HA  LEU A 148     -32.915  23.037  16.265  1.00 58.78           H  
ATOM   2375  C   LEU A 148     -32.590  20.933  16.033  1.00 58.78           C  
ATOM   2376  CB  LEU A 148     -32.053  22.747  14.303  1.00 58.78           C  
ATOM   2377  HB2 LEU A 148     -32.661  22.062  13.712  1.00 58.78           H  
ATOM   2378  HB3 LEU A 148     -31.023  22.588  13.985  1.00 58.78           H  
ATOM   2379  O   LEU A 148     -31.762  20.043  16.110  1.00 58.78           O  
ATOM   2380  CG  LEU A 148     -32.492  24.193  13.963  1.00 58.78           C  
ATOM   2381  HG  LEU A 148     -32.362  24.859  14.816  1.00 58.78           H  
ATOM   2382  CD1 LEU A 148     -31.699  24.739  12.775  1.00 58.78           C  
ATOM   2383 HD11 LEU A 148     -32.006  25.763  12.559  1.00 58.78           H  
ATOM   2384 HD12 LEU A 148     -31.853  24.108  11.899  1.00 58.78           H  
ATOM   2385 HD13 LEU A 148     -30.638  24.740  13.025  1.00 58.78           H  
ATOM   2386  CD2 LEU A 148     -33.981  24.271  13.629  1.00 58.78           C  
ATOM   2387 HD21 LEU A 148     -34.256  25.307  13.435  1.00 58.78           H  
ATOM   2388 HD22 LEU A 148     -34.563  23.900  14.472  1.00 58.78           H  
ATOM   2389 HD23 LEU A 148     -34.194  23.668  12.746  1.00 58.78           H  
ATOM   2390  N   GLU A 149     -33.893  20.639  16.127  1.00 63.70           N  
ATOM   2391  H   GLU A 149     -34.557  21.398  16.059  1.00 63.70           H  
ATOM   2392  CA  GLU A 149     -34.442  19.278  16.360  1.00 63.70           C  
ATOM   2393  HA  GLU A 149     -34.229  19.007  17.395  1.00 63.70           H  
ATOM   2394  C   GLU A 149     -33.858  18.103  15.523  1.00 63.70           C  
ATOM   2395  CB  GLU A 149     -35.973  19.314  16.194  1.00 63.70           C  
ATOM   2396  HB2 GLU A 149     -36.355  18.296  16.118  1.00 63.70           H  
ATOM   2397  HB3 GLU A 149     -36.212  19.822  15.260  1.00 63.70           H  
ATOM   2398  O   GLU A 149     -33.702  17.033  16.114  1.00 63.70           O  
ATOM   2399  CG  GLU A 149     -36.701  20.026  17.350  1.00 63.70           C  
ATOM   2400  HG2 GLU A 149     -37.746  20.157  17.068  1.00 63.70           H  
ATOM   2401  HG3 GLU A 149     -36.276  21.021  17.482  1.00 63.70           H  
ATOM   2402  CD  GLU A 149     -36.644  19.242  18.676  1.00 63.70           C  
ATOM   2403  OE1 GLU A 149     -36.175  19.806  19.701  1.00 63.70           O  
ATOM   2404  OE2 GLU A 149     -37.063  18.069  18.684  1.00 63.70           O  
ATOM   2405  N   PRO A 150     -33.490  18.228  14.221  1.00 63.67           N  
ATOM   2406  CA  PRO A 150     -32.792  17.151  13.497  1.00 63.67           C  
ATOM   2407  HA  PRO A 150     -33.444  16.282  13.415  1.00 63.67           H  
ATOM   2408  C   PRO A 150     -31.499  16.693  14.185  1.00 63.67           C  
ATOM   2409  CB  PRO A 150     -32.506  17.701  12.091  1.00 63.67           C  
ATOM   2410  HB2 PRO A 150     -33.263  17.328  11.401  1.00 63.67           H  
ATOM   2411  HB3 PRO A 150     -31.512  17.428  11.735  1.00 63.67           H  
ATOM   2412  O   PRO A 150     -31.186  15.509  14.193  1.00 63.67           O  
ATOM   2413  CG  PRO A 150     -32.651  19.214  12.239  1.00 63.67           C  
ATOM   2414  HG2 PRO A 150     -32.941  19.691  11.302  1.00 63.67           H  
ATOM   2415  HG3 PRO A 150     -31.726  19.642  12.625  1.00 63.67           H  
ATOM   2416  CD  PRO A 150     -33.746  19.318  13.294  1.00 63.67           C  
ATOM   2417  HD2 PRO A 150     -33.737  20.306  13.754  1.00 63.67           H  
ATOM   2418  HD3 PRO A 150     -34.716  19.155  12.824  1.00 63.67           H  
ATOM   2419  N   GLU A 151     -30.796  17.601  14.854  1.00 67.61           N  
ATOM   2420  H   GLU A 151     -31.125  18.554  14.902  1.00 67.61           H  
ATOM   2421  CA  GLU A 151     -29.533  17.300  15.518  1.00 67.61           C  
ATOM   2422  HA  GLU A 151     -28.861  16.805  14.816  1.00 67.61           H  
ATOM   2423  C   GLU A 151     -29.699  16.374  16.735  1.00 67.61           C  
ATOM   2424  CB  GLU A 151     -28.919  18.625  15.966  1.00 67.61           C  
ATOM   2425  HB2 GLU A 151     -29.622  19.165  16.600  1.00 67.61           H  
ATOM   2426  HB3 GLU A 151     -28.095  18.352  16.625  1.00 67.61           H  
ATOM   2427  O   GLU A 151     -28.855  15.519  17.010  1.00 67.61           O  
ATOM   2428  CG  GLU A 151     -28.433  19.516  14.802  1.00 67.61           C  
ATOM   2429  HG2 GLU A 151     -27.652  18.982  14.261  1.00 67.61           H  
ATOM   2430  HG3 GLU A 151     -29.263  19.672  14.113  1.00 67.61           H  
ATOM   2431  CD  GLU A 151     -27.907  20.904  15.225  1.00 67.61           C  
ATOM   2432  OE1 GLU A 151     -27.225  21.536  14.385  1.00 67.61           O  
ATOM   2433  OE2 GLU A 151     -28.249  21.384  16.337  1.00 67.61           O  
ATOM   2434  N   LYS A 152     -30.819  16.487  17.462  1.00 76.91           N  
ATOM   2435  H   LYS A 152     -31.523  17.138  17.143  1.00 76.91           H  
ATOM   2436  CA  LYS A 152     -31.108  15.574  18.579  1.00 76.91           C  
ATOM   2437  HA  LYS A 152     -30.244  15.531  19.243  1.00 76.91           H  
ATOM   2438  C   LYS A 152     -31.333  14.148  18.089  1.00 76.91           C  
ATOM   2439  CB  LYS A 152     -32.335  16.027  19.367  1.00 76.91           C  
ATOM   2440  HB2 LYS A 152     -32.618  15.225  20.048  1.00 76.91           H  
ATOM   2441  HB3 LYS A 152     -33.162  16.189  18.675  1.00 76.91           H  
ATOM   2442  O   LYS A 152     -30.891  13.216  18.752  1.00 76.91           O  
ATOM   2443  CG  LYS A 152     -32.087  17.293  20.191  1.00 76.91           C  
ATOM   2444  HG2 LYS A 152     -31.830  18.121  19.529  1.00 76.91           H  
ATOM   2445  HG3 LYS A 152     -31.279  17.125  20.903  1.00 76.91           H  
ATOM   2446  CD  LYS A 152     -33.386  17.606  20.932  1.00 76.91           C  
ATOM   2447  HD2 LYS A 152     -34.184  17.674  20.193  1.00 76.91           H  
ATOM   2448  HD3 LYS A 152     -33.621  16.793  21.620  1.00 76.91           H  
ATOM   2449  CE  LYS A 152     -33.307  18.921  21.698  1.00 76.91           C  
ATOM   2450  HE2 LYS A 152     -32.725  18.775  22.608  1.00 76.91           H  
ATOM   2451  HE3 LYS A 152     -32.799  19.653  21.070  1.00 76.91           H  
ATOM   2452  NZ  LYS A 152     -34.683  19.381  21.988  1.00 76.91           N  
ATOM   2453  HZ1 LYS A 152     -35.204  18.679  22.495  1.00 76.91           H  
ATOM   2454  HZ2 LYS A 152     -34.701  20.272  22.463  1.00 76.91           H  
ATOM   2455  HZ3 LYS A 152     -35.184  19.500  21.120  1.00 76.91           H  
ATOM   2456  N   GLN A 153     -31.996  13.989  16.941  1.00 85.94           N  
ATOM   2457  H   GLN A 153     -32.257  14.814  16.419  1.00 85.94           H  
ATOM   2458  CA  GLN A 153     -32.217  12.677  16.328  1.00 85.94           C  
ATOM   2459  HA  GLN A 153     -32.656  12.007  17.068  1.00 85.94           H  
ATOM   2460  C   GLN A 153     -30.892  12.048  15.884  1.00 85.94           C  
ATOM   2461  CB  GLN A 153     -33.180  12.797  15.137  1.00 85.94           C  
ATOM   2462  HB2 GLN A 153     -32.780  13.501  14.407  1.00 85.94           H  
ATOM   2463  HB3 GLN A 153     -33.260  11.821  14.658  1.00 85.94           H  
ATOM   2464  O   GLN A 153     -30.684  10.855  16.089  1.00 85.94           O  
ATOM   2465  CG  GLN A 153     -34.582  13.243  15.569  1.00 85.94           C  
ATOM   2466  HG2 GLN A 153     -34.949  12.550  16.327  1.00 85.94           H  
ATOM   2467  HG3 GLN A 153     -34.534  14.237  16.012  1.00 85.94           H  
ATOM   2468  CD  GLN A 153     -35.585  13.286  14.420  1.00 85.94           C  
ATOM   2469  NE2 GLN A 153     -36.863  13.246  14.724  1.00 85.94           N  
ATOM   2470 HE21 GLN A 153     -37.501  13.278  13.941  1.00 85.94           H  
ATOM   2471 HE22 GLN A 153     -37.141  13.170  15.692  1.00 85.94           H  
ATOM   2472  OE1 GLN A 153     -35.281  13.373  13.242  1.00 85.94           O  
ATOM   2473  N   ASP A 154     -29.972  12.855  15.353  1.00 89.87           N  
ATOM   2474  H   ASP A 154     -30.238  13.797  15.103  1.00 89.87           H  
ATOM   2475  CA  ASP A 154     -28.640  12.398  14.957  1.00 89.87           C  
ATOM   2476  HA  ASP A 154     -28.742  11.536  14.298  1.00 89.87           H  
ATOM   2477  C   ASP A 154     -27.795  11.953  16.167  1.00 89.87           C  
ATOM   2478  CB  ASP A 154     -27.931  13.516  14.179  1.00 89.87           C  
ATOM   2479  HB2 ASP A 154     -27.946  14.430  14.772  1.00 89.87           H  
ATOM   2480  HB3 ASP A 154     -26.888  13.224  14.049  1.00 89.87           H  
ATOM   2481  O   ASP A 154     -27.175  10.888  16.133  1.00 89.87           O  
ATOM   2482  CG  ASP A 154     -28.522  13.810  12.794  1.00 89.87           C  
ATOM   2483  OD1 ASP A 154     -29.220  12.933  12.236  1.00 89.87           O  
ATOM   2484  OD2 ASP A 154     -28.213  14.905  12.269  1.00 89.87           O  
ATOM   2485  N   GLN A 155     -27.800  12.715  17.269  1.00 90.49           N  
ATOM   2486  H   GLN A 155     -28.297  13.595  17.241  1.00 90.49           H  
ATOM   2487  CA  GLN A 155     -27.135  12.299  18.514  1.00 90.49           C  
ATOM   2488  HA  GLN A 155     -26.100  12.039  18.292  1.00 90.49           H  
ATOM   2489  C   GLN A 155     -27.780  11.055  19.127  1.00 90.49           C  
ATOM   2490  CB  GLN A 155     -27.151  13.429  19.554  1.00 90.49           C  
ATOM   2491  HB2 GLN A 155     -28.135  13.897  19.575  1.00 90.49           H  
ATOM   2492  HB3 GLN A 155     -26.948  13.006  20.538  1.00 90.49           H  
ATOM   2493  O   GLN A 155     -27.073  10.168  19.605  1.00 90.49           O  
ATOM   2494  CG  GLN A 155     -26.075  14.477  19.267  1.00 90.49           C  
ATOM   2495  HG2 GLN A 155     -26.268  14.925  18.293  1.00 90.49           H  
ATOM   2496  HG3 GLN A 155     -25.100  13.990  19.229  1.00 90.49           H  
ATOM   2497  CD  GLN A 155     -26.019  15.587  20.312  1.00 90.49           C  
ATOM   2498  NE2 GLN A 155     -24.956  16.361  20.335  1.00 90.49           N  
ATOM   2499 HE21 GLN A 155     -24.160  16.153  19.748  1.00 90.49           H  
ATOM   2500 HE22 GLN A 155     -24.903  17.012  21.105  1.00 90.49           H  
ATOM   2501  OE1 GLN A 155     -26.900  15.784  21.136  1.00 90.49           O  
ATOM   2502  N   GLU A 156     -29.111  10.966  19.121  1.00 92.46           N  
ATOM   2503  H   GLU A 156     -29.651  11.734  18.748  1.00 92.46           H  
ATOM   2504  CA  GLU A 156     -29.832   9.784  19.590  1.00 92.46           C  
ATOM   2505  HA  GLU A 156     -29.534   9.577  20.617  1.00 92.46           H  
ATOM   2506  C   GLU A 156     -29.463   8.548  18.759  1.00 92.46           C  
ATOM   2507  CB  GLU A 156     -31.343  10.065  19.584  1.00 92.46           C  
ATOM   2508  HB2 GLU A 156     -31.679  10.254  18.564  1.00 92.46           H  
ATOM   2509  HB3 GLU A 156     -31.531  10.950  20.191  1.00 92.46           H  
ATOM   2510  O   GLU A 156     -29.179   7.497  19.332  1.00 92.46           O  
ATOM   2511  CG  GLU A 156     -32.129   8.888  20.173  1.00 92.46           C  
ATOM   2512  HG2 GLU A 156     -31.982   8.022  19.528  1.00 92.46           H  
ATOM   2513  HG3 GLU A 156     -31.719   8.651  21.155  1.00 92.46           H  
ATOM   2514  CD  GLU A 156     -33.639   9.138  20.311  1.00 92.46           C  
ATOM   2515  OE1 GLU A 156     -34.304   8.215  20.842  1.00 92.46           O  
ATOM   2516  OE2 GLU A 156     -34.130  10.216  19.906  1.00 92.46           O  
ATOM   2517  N   PHE A 157     -29.365   8.685  17.433  1.00 95.38           N  
ATOM   2518  H   PHE A 157     -29.633   9.565  17.016  1.00 95.38           H  
ATOM   2519  CA  PHE A 157     -28.908   7.613  16.553  1.00 95.38           C  
ATOM   2520  HA  PHE A 157     -29.578   6.762  16.674  1.00 95.38           H  
ATOM   2521  C   PHE A 157     -27.498   7.138  16.920  1.00 95.38           C  
ATOM   2522  CB  PHE A 157     -28.967   8.072  15.090  1.00 95.38           C  
ATOM   2523  HB2 PHE A 157     -28.382   8.984  14.967  1.00 95.38           H  
ATOM   2524  HB3 PHE A 157     -29.999   8.312  14.837  1.00 95.38           H  
ATOM   2525  O   PHE A 157     -27.285   5.932  17.044  1.00 95.38           O  
ATOM   2526  CG  PHE A 157     -28.449   7.028  14.120  1.00 95.38           C  
ATOM   2527  CD1 PHE A 157     -27.096   7.032  13.727  1.00 95.38           C  
ATOM   2528  HD1 PHE A 157     -26.431   7.796  14.102  1.00 95.38           H  
ATOM   2529  CD2 PHE A 157     -29.307   6.018  13.652  1.00 95.38           C  
ATOM   2530  HD2 PHE A 157     -30.340   6.003  13.968  1.00 95.38           H  
ATOM   2531  CE1 PHE A 157     -26.609   6.033  12.866  1.00 95.38           C  
ATOM   2532  HE1 PHE A 157     -25.570   6.033  12.573  1.00 95.38           H  
ATOM   2533  CE2 PHE A 157     -28.819   5.016  12.794  1.00 95.38           C  
ATOM   2534  HE2 PHE A 157     -29.475   4.227  12.458  1.00 95.38           H  
ATOM   2535  CZ  PHE A 157     -27.469   5.024  12.401  1.00 95.38           C  
ATOM   2536  HZ  PHE A 157     -27.088   4.243  11.759  1.00 95.38           H  
ATOM   2537  N   VAL A 158     -26.547   8.054  17.133  1.00 96.45           N  
ATOM   2538  H   VAL A 158     -26.781   9.028  17.004  1.00 96.45           H  
ATOM   2539  CA  VAL A 158     -25.180   7.688  17.546  1.00 96.45           C  
ATOM   2540  HA  VAL A 158     -24.775   6.984  16.818  1.00 96.45           H  
ATOM   2541  C   VAL A 158     -25.196   6.965  18.895  1.00 96.45           C  
ATOM   2542  CB  VAL A 158     -24.257   8.921  17.576  1.00 96.45           C  
ATOM   2543  HB  VAL A 158     -24.710   9.698  18.192  1.00 96.45           H  
ATOM   2544  O   VAL A 158     -24.619   5.887  19.013  1.00 96.45           O  
ATOM   2545  CG1 VAL A 158     -22.869   8.599  18.137  1.00 96.45           C  
ATOM   2546 HG11 VAL A 158     -22.934   8.355  19.197  1.00 96.45           H  
ATOM   2547 HG12 VAL A 158     -22.222   9.469  18.026  1.00 96.45           H  
ATOM   2548 HG13 VAL A 158     -22.425   7.761  17.600  1.00 96.45           H  
ATOM   2549  CG2 VAL A 158     -24.041   9.477  16.162  1.00 96.45           C  
ATOM   2550 HG21 VAL A 158     -23.461  10.398  16.214  1.00 96.45           H  
ATOM   2551 HG22 VAL A 158     -23.507   8.749  15.551  1.00 96.45           H  
ATOM   2552 HG23 VAL A 158     -24.997   9.702  15.690  1.00 96.45           H  
ATOM   2553  N   ASN A 159     -25.918   7.491  19.886  1.00 95.61           N  
ATOM   2554  H   ASN A 159     -26.394   8.366  19.718  1.00 95.61           H  
ATOM   2555  CA  ASN A 159     -26.004   6.892  21.221  1.00 95.61           C  
ATOM   2556  HA  ASN A 159     -24.997   6.772  21.621  1.00 95.61           H  
ATOM   2557  C   ASN A 159     -26.640   5.493  21.217  1.00 95.61           C  
ATOM   2558  CB  ASN A 159     -26.783   7.846  22.137  1.00 95.61           C  
ATOM   2559  HB2 ASN A 159     -27.044   7.326  23.059  1.00 95.61           H  
ATOM   2560  HB3 ASN A 159     -27.702   8.166  21.646  1.00 95.61           H  
ATOM   2561  O   ASN A 159     -26.209   4.615  21.961  1.00 95.61           O  
ATOM   2562  CG  ASN A 159     -25.949   9.048  22.528  1.00 95.61           C  
ATOM   2563  ND2 ASN A 159     -26.512  10.229  22.537  1.00 95.61           N  
ATOM   2564 HD21 ASN A 159     -27.386  10.358  22.049  1.00 95.61           H  
ATOM   2565 HD22 ASN A 159     -25.853  10.981  22.681  1.00 95.61           H  
ATOM   2566  OD1 ASN A 159     -24.779   8.941  22.843  1.00 95.61           O  
ATOM   2567  N   GLN A 160     -27.640   5.258  20.364  1.00 97.21           N  
ATOM   2568  H   GLN A 160     -27.983   6.024  19.802  1.00 97.21           H  
ATOM   2569  CA  GLN A 160     -28.271   3.943  20.210  1.00 97.21           C  
ATOM   2570  HA  GLN A 160     -28.504   3.544  21.197  1.00 97.21           H  
ATOM   2571  C   GLN A 160     -27.360   2.912  19.525  1.00 97.21           C  
ATOM   2572  CB  GLN A 160     -29.579   4.098  19.421  1.00 97.21           C  
ATOM   2573  HB2 GLN A 160     -29.392   4.693  18.527  1.00 97.21           H  
ATOM   2574  HB3 GLN A 160     -29.921   3.113  19.107  1.00 97.21           H  
ATOM   2575  O   GLN A 160     -27.587   1.713  19.676  1.00 97.21           O  
ATOM   2576  CG  GLN A 160     -30.700   4.748  20.250  1.00 97.21           C  
ATOM   2577  HG2 GLN A 160     -30.938   4.102  21.095  1.00 97.21           H  
ATOM   2578  HG3 GLN A 160     -30.367   5.707  20.649  1.00 97.21           H  
ATOM   2579  CD  GLN A 160     -31.976   4.974  19.442  1.00 97.21           C  
ATOM   2580  NE2 GLN A 160     -32.989   5.579  20.023  1.00 97.21           N  
ATOM   2581 HE21 GLN A 160     -32.876   6.080  20.893  1.00 97.21           H  
ATOM   2582 HE22 GLN A 160     -33.757   5.850  19.426  1.00 97.21           H  
ATOM   2583  OE1 GLN A 160     -32.107   4.596  18.287  1.00 97.21           O  
ATOM   2584  N   HIS A 161     -26.336   3.358  18.791  1.00 97.75           N  
ATOM   2585  H   HIS A 161     -26.198   4.356  18.721  1.00 97.75           H  
ATOM   2586  CA  HIS A 161     -25.489   2.504  17.957  1.00 97.75           C  
ATOM   2587  HA  HIS A 161     -25.766   1.463  18.123  1.00 97.75           H  
ATOM   2588  C   HIS A 161     -23.998   2.582  18.315  1.00 97.75           C  
ATOM   2589  CB  HIS A 161     -25.750   2.800  16.471  1.00 97.75           C  
ATOM   2590  HB2 HIS A 161     -25.108   2.162  15.864  1.00 97.75           H  
ATOM   2591  HB3 HIS A 161     -25.487   3.837  16.262  1.00 97.75           H  
ATOM   2592  O   HIS A 161     -23.165   2.238  17.486  1.00 97.75           O  
ATOM   2593  CG  HIS A 161     -27.172   2.555  16.041  1.00 97.75           C  
ATOM   2594  CD2 HIS A 161     -27.724   1.374  15.631  1.00 97.75           C  
ATOM   2595  HD2 HIS A 161     -27.207   0.428  15.569  1.00 97.75           H  
ATOM   2596  ND1 HIS A 161     -28.170   3.493  16.017  1.00 97.75           N  
ATOM   2597  HD1 HIS A 161     -28.059   4.454  16.307  1.00 97.75           H  
ATOM   2598  CE1 HIS A 161     -29.299   2.899  15.608  1.00 97.75           C  
ATOM   2599  HE1 HIS A 161     -30.257   3.390  15.523  1.00 97.75           H  
ATOM   2600  NE2 HIS A 161     -29.076   1.601  15.338  1.00 97.75           N  
ATOM   2601  N   VAL A 162     -23.630   2.983  19.539  1.00 96.29           N  
ATOM   2602  H   VAL A 162     -24.347   3.327  20.161  1.00 96.29           H  
ATOM   2603  CA  VAL A 162     -22.216   3.070  19.977  1.00 96.29           C  
ATOM   2604  HA  VAL A 162     -21.716   3.828  19.375  1.00 96.29           H  
ATOM   2605  C   VAL A 162     -21.451   1.757  19.753  1.00 96.29           C  
ATOM   2606  CB  VAL A 162     -22.126   3.506  21.455  1.00 96.29           C  
ATOM   2607  HB  VAL A 162     -22.734   2.835  22.061  1.00 96.29           H  
ATOM   2608  O   VAL A 162     -20.283   1.787  19.371  1.00 96.29           O  
ATOM   2609  CG1 VAL A 162     -20.696   3.491  22.009  1.00 96.29           C  
ATOM   2610 HG11 VAL A 162     -20.689   3.863  23.034  1.00 96.29           H  
ATOM   2611 HG12 VAL A 162     -20.295   2.478  22.023  1.00 96.29           H  
ATOM   2612 HG13 VAL A 162     -20.050   4.124  21.401  1.00 96.29           H  
ATOM   2613  CG2 VAL A 162     -22.654   4.935  21.619  1.00 96.29           C  
ATOM   2614 HG21 VAL A 162     -22.075   5.627  21.006  1.00 96.29           H  
ATOM   2615 HG22 VAL A 162     -22.590   5.241  22.663  1.00 96.29           H  
ATOM   2616 HG23 VAL A 162     -23.699   4.977  21.315  1.00 96.29           H  
ATOM   2617  N   SER A 163     -22.117   0.603  19.880  1.00 96.80           N  
ATOM   2618  H   SER A 163     -23.095   0.634  20.130  1.00 96.80           H  
ATOM   2619  CA  SER A 163     -21.522  -0.714  19.605  1.00 96.80           C  
ATOM   2620  HA  SER A 163     -20.649  -0.841  20.245  1.00 96.80           H  
ATOM   2621  C   SER A 163     -21.047  -0.895  18.157  1.00 96.80           C  
ATOM   2622  CB  SER A 163     -22.522  -1.820  19.949  1.00 96.80           C  
ATOM   2623  HB2 SER A 163     -22.839  -1.704  20.985  1.00 96.80           H  
ATOM   2624  HB3 SER A 163     -22.038  -2.791  19.842  1.00 96.80           H  
ATOM   2625  O   SER A 163     -20.260  -1.795  17.879  1.00 96.80           O  
ATOM   2626  OG  SER A 163     -23.657  -1.761  19.099  1.00 96.80           O  
ATOM   2627  HG  SER A 163     -23.424  -2.214  18.285  1.00 96.80           H  
ATOM   2628  N   TYR A 164     -21.476  -0.045  17.218  1.00 98.48           N  
ATOM   2629  H   TYR A 164     -22.101   0.705  17.479  1.00 98.48           H  
ATOM   2630  CA  TYR A 164     -20.964  -0.068  15.848  1.00 98.48           C  
ATOM   2631  HA  TYR A 164     -21.091  -1.072  15.443  1.00 98.48           H  
ATOM   2632  C   TYR A 164     -19.466   0.223  15.786  1.00 98.48           C  
ATOM   2633  CB  TYR A 164     -21.726   0.924  14.957  1.00 98.48           C  
ATOM   2634  HB2 TYR A 164     -21.142   1.063  14.048  1.00 98.48           H  
ATOM   2635  HB3 TYR A 164     -21.769   1.895  15.450  1.00 98.48           H  
ATOM   2636  O   TYR A 164     -18.822  -0.219  14.837  1.00 98.48           O  
ATOM   2637  CG  TYR A 164     -23.122   0.523  14.507  1.00 98.48           C  
ATOM   2638  CD1 TYR A 164     -23.742  -0.670  14.939  1.00 98.48           C  
ATOM   2639  HD1 TYR A 164     -23.255  -1.330  15.642  1.00 98.48           H  
ATOM   2640  CD2 TYR A 164     -23.778   1.343  13.570  1.00 98.48           C  
ATOM   2641  HD2 TYR A 164     -23.314   2.270  13.267  1.00 98.48           H  
ATOM   2642  CE1 TYR A 164     -24.993  -1.046  14.420  1.00 98.48           C  
ATOM   2643  HE1 TYR A 164     -25.445  -1.970  14.751  1.00 98.48           H  
ATOM   2644  CE2 TYR A 164     -25.020   0.962  13.030  1.00 98.48           C  
ATOM   2645  HE2 TYR A 164     -25.530   1.595  12.320  1.00 98.48           H  
ATOM   2646  OH  TYR A 164     -26.810  -0.621  12.915  1.00 98.48           O  
ATOM   2647  HH  TYR A 164     -27.182  -1.368  13.390  1.00 98.48           H  
ATOM   2648  CZ  TYR A 164     -25.624  -0.239  13.451  1.00 98.48           C  
ATOM   2649  N   PHE A 165     -18.877   0.907  16.773  1.00 97.94           N  
ATOM   2650  H   PHE A 165     -19.427   1.234  17.554  1.00 97.94           H  
ATOM   2651  CA  PHE A 165     -17.421   1.023  16.844  1.00 97.94           C  
ATOM   2652  HA  PHE A 165     -17.062   1.477  15.920  1.00 97.94           H  
ATOM   2653  C   PHE A 165     -16.744  -0.353  16.929  1.00 97.94           C  
ATOM   2654  CB  PHE A 165     -17.017   1.918  18.021  1.00 97.94           C  
ATOM   2655  HB2 PHE A 165     -15.939   1.837  18.155  1.00 97.94           H  
ATOM   2656  HB3 PHE A 165     -17.483   1.542  18.932  1.00 97.94           H  
ATOM   2657  O   PHE A 165     -15.820  -0.614  16.154  1.00 97.94           O  
ATOM   2658  CG  PHE A 165     -17.329   3.393  17.849  1.00 97.94           C  
ATOM   2659  CD1 PHE A 165     -16.854   4.089  16.721  1.00 97.94           C  
ATOM   2660  HD1 PHE A 165     -16.355   3.552  15.928  1.00 97.94           H  
ATOM   2661  CD2 PHE A 165     -18.028   4.095  18.846  1.00 97.94           C  
ATOM   2662  HD2 PHE A 165     -18.384   3.572  19.721  1.00 97.94           H  
ATOM   2663  CE1 PHE A 165     -17.020   5.480  16.618  1.00 97.94           C  
ATOM   2664  HE1 PHE A 165     -16.633   6.013  15.762  1.00 97.94           H  
ATOM   2665  CE2 PHE A 165     -18.214   5.485  18.735  1.00 97.94           C  
ATOM   2666  HE2 PHE A 165     -18.722   6.022  19.522  1.00 97.94           H  
ATOM   2667  CZ  PHE A 165     -17.689   6.180  17.634  1.00 97.94           C  
ATOM   2668  HZ  PHE A 165     -17.792   7.254  17.581  1.00 97.94           H  
ATOM   2669  N   ASP A 166     -17.258  -1.258  17.767  1.00 97.86           N  
ATOM   2670  H   ASP A 166     -18.042  -0.999  18.348  1.00 97.86           H  
ATOM   2671  CA  ASP A 166     -16.730  -2.620  17.911  1.00 97.86           C  
ATOM   2672  HA  ASP A 166     -15.665  -2.563  18.136  1.00 97.86           H  
ATOM   2673  C   ASP A 166     -16.896  -3.423  16.617  1.00 97.86           C  
ATOM   2674  CB  ASP A 166     -17.431  -3.353  19.067  1.00 97.86           C  
ATOM   2675  HB2 ASP A 166     -17.034  -4.366  19.124  1.00 97.86           H  
ATOM   2676  HB3 ASP A 166     -18.499  -3.430  18.859  1.00 97.86           H  
ATOM   2677  O   ASP A 166     -15.950  -4.063  16.149  1.00 97.86           O  
ATOM   2678  CG  ASP A 166     -17.218  -2.683  20.422  1.00 97.86           C  
ATOM   2679  OD1 ASP A 166     -16.068  -2.253  20.666  1.00 97.86           O  
ATOM   2680  OD2 ASP A 166     -18.195  -2.619  21.197  1.00 97.86           O  
ATOM   2681  N   ASP A 167     -18.069  -3.328  15.984  1.00 98.29           N  
ATOM   2682  H   ASP A 167     -18.814  -2.832  16.454  1.00 98.29           H  
ATOM   2683  CA  ASP A 167     -18.350  -3.996  14.709  1.00 98.29           C  
ATOM   2684  HA  ASP A 167     -18.201  -5.069  14.832  1.00 98.29           H  
ATOM   2685  C   ASP A 167     -17.407  -3.509  13.593  1.00 98.29           C  
ATOM   2686  CB  ASP A 167     -19.808  -3.748  14.289  1.00 98.29           C  
ATOM   2687  HB2 ASP A 167     -19.986  -2.674  14.232  1.00 98.29           H  
ATOM   2688  HB3 ASP A 167     -19.942  -4.154  13.287  1.00 98.29           H  
ATOM   2689  O   ASP A 167     -16.894  -4.301  12.795  1.00 98.29           O  
ATOM   2690  CG  ASP A 167     -20.860  -4.399  15.194  1.00 98.29           C  
ATOM   2691  OD1 ASP A 167     -20.596  -5.515  15.693  1.00 98.29           O  
ATOM   2692  OD2 ASP A 167     -21.971  -3.822  15.277  1.00 98.29           O  
ATOM   2693  N   ILE A 168     -17.132  -2.201  13.539  1.00 98.45           N  
ATOM   2694  H   ILE A 168     -17.581  -1.604  14.219  1.00 98.45           H  
ATOM   2695  CA  ILE A 168     -16.213  -1.596  12.566  1.00 98.45           C  
ATOM   2696  HA  ILE A 168     -16.488  -1.944  11.571  1.00 98.45           H  
ATOM   2697  C   ILE A 168     -14.774  -2.058  12.822  1.00 98.45           C  
ATOM   2698  CB  ILE A 168     -16.337  -0.055  12.592  1.00 98.45           C  
ATOM   2699  HB  ILE A 168     -16.243   0.282  13.625  1.00 98.45           H  
ATOM   2700  O   ILE A 168     -14.073  -2.423  11.872  1.00 98.45           O  
ATOM   2701  CG1 ILE A 168     -17.711   0.388  12.041  1.00 98.45           C  
ATOM   2702 HG12 ILE A 168     -18.498  -0.281  12.390  1.00 98.45           H  
ATOM   2703 HG13 ILE A 168     -17.702   0.319  10.953  1.00 98.45           H  
ATOM   2704  CG2 ILE A 168     -15.218   0.609  11.761  1.00 98.45           C  
ATOM   2705 HG21 ILE A 168     -15.369   1.687  11.712  1.00 98.45           H  
ATOM   2706 HG22 ILE A 168     -14.251   0.441  12.236  1.00 98.45           H  
ATOM   2707 HG23 ILE A 168     -15.204   0.199  10.751  1.00 98.45           H  
ATOM   2708  CD1 ILE A 168     -18.089   1.817  12.448  1.00 98.45           C  
ATOM   2709 HD11 ILE A 168     -19.113   2.027  12.139  1.00 98.45           H  
ATOM   2710 HD12 ILE A 168     -18.019   1.936  13.529  1.00 98.45           H  
ATOM   2711 HD13 ILE A 168     -17.420   2.529  11.966  1.00 98.45           H  
ATOM   2712  N   ILE A 169     -14.327  -2.083  14.081  1.00 98.27           N  
ATOM   2713  H   ILE A 169     -14.946  -1.781  14.819  1.00 98.27           H  
ATOM   2714  CA  ILE A 169     -13.002  -2.602  14.445  1.00 98.27           C  
ATOM   2715  HA  ILE A 169     -12.250  -2.072  13.861  1.00 98.27           H  
ATOM   2716  C   ILE A 169     -12.877  -4.075  14.065  1.00 98.27           C  
ATOM   2717  CB  ILE A 169     -12.722  -2.371  15.946  1.00 98.27           C  
ATOM   2718  HB  ILE A 169     -13.603  -2.673  16.512  1.00 98.27           H  
ATOM   2719  O   ILE A 169     -11.853  -4.469  13.501  1.00 98.27           O  
ATOM   2720  CG1 ILE A 169     -12.470  -0.878  16.243  1.00 98.27           C  
ATOM   2721 HG12 ILE A 169     -13.334  -0.290  15.933  1.00 98.27           H  
ATOM   2722 HG13 ILE A 169     -12.382  -0.776  17.325  1.00 98.27           H  
ATOM   2723  CG2 ILE A 169     -11.539  -3.214  16.466  1.00 98.27           C  
ATOM   2724 HG21 ILE A 169     -11.823  -4.266  16.503  1.00 98.27           H  
ATOM   2725 HG22 ILE A 169     -11.296  -2.906  17.482  1.00 98.27           H  
ATOM   2726 HG23 ILE A 169     -10.666  -3.090  15.826  1.00 98.27           H  
ATOM   2727  CD1 ILE A 169     -11.220  -0.249  15.611  1.00 98.27           C  
ATOM   2728 HD11 ILE A 169     -11.313  -0.224  14.526  1.00 98.27           H  
ATOM   2729 HD12 ILE A 169     -10.323  -0.799  15.896  1.00 98.27           H  
ATOM   2730 HD13 ILE A 169     -11.120   0.774  15.976  1.00 98.27           H  
ATOM   2731  N   GLN A 170     -13.915  -4.878  14.292  1.00 98.26           N  
ATOM   2732  H   GLN A 170     -14.710  -4.512  14.795  1.00 98.26           H  
ATOM   2733  CA  GLN A 170     -13.928  -6.285  13.908  1.00 98.26           C  
ATOM   2734  HA  GLN A 170     -13.043  -6.750  14.342  1.00 98.26           H  
ATOM   2735  C   GLN A 170     -13.837  -6.457  12.383  1.00 98.26           C  
ATOM   2736  CB  GLN A 170     -15.165  -6.955  14.521  1.00 98.26           C  
ATOM   2737  HB2 GLN A 170     -15.178  -6.761  15.594  1.00 98.26           H  
ATOM   2738  HB3 GLN A 170     -16.068  -6.523  14.090  1.00 98.26           H  
ATOM   2739  O   GLN A 170     -13.004  -7.233  11.909  1.00 98.26           O  
ATOM   2740  CG  GLN A 170     -15.190  -8.473  14.304  1.00 98.26           C  
ATOM   2741  HG2 GLN A 170     -15.301  -8.678  13.239  1.00 98.26           H  
ATOM   2742  HG3 GLN A 170     -16.061  -8.888  14.810  1.00 98.26           H  
ATOM   2743  CD  GLN A 170     -13.947  -9.186  14.830  1.00 98.26           C  
ATOM   2744  NE2 GLN A 170     -13.353 -10.051  14.044  1.00 98.26           N  
ATOM   2745 HE21 GLN A 170     -12.571 -10.581  14.402  1.00 98.26           H  
ATOM   2746 HE22 GLN A 170     -13.674 -10.198  13.098  1.00 98.26           H  
ATOM   2747  OE1 GLN A 170     -13.463  -8.984  15.933  1.00 98.26           O  
ATOM   2748  N   LEU A 171     -14.583  -5.670  11.597  1.00 98.14           N  
ATOM   2749  H   LEU A 171     -15.266  -5.070  12.038  1.00 98.14           H  
ATOM   2750  CA  LEU A 171     -14.468  -5.667  10.132  1.00 98.14           C  
ATOM   2751  HA  LEU A 171     -14.656  -6.677   9.768  1.00 98.14           H  
ATOM   2752  C   LEU A 171     -13.058  -5.292   9.651  1.00 98.14           C  
ATOM   2753  CB  LEU A 171     -15.492  -4.692   9.523  1.00 98.14           C  
ATOM   2754  HB2 LEU A 171     -15.185  -4.478   8.499  1.00 98.14           H  
ATOM   2755  HB3 LEU A 171     -15.455  -3.753  10.076  1.00 98.14           H  
ATOM   2756  O   LEU A 171     -12.507  -5.953   8.766  1.00 98.14           O  
ATOM   2757  CG  LEU A 171     -16.948  -5.184   9.482  1.00 98.14           C  
ATOM   2758  HG  LEU A 171     -17.314  -5.392  10.488  1.00 98.14           H  
ATOM   2759  CD1 LEU A 171     -17.795  -4.078   8.851  1.00 98.14           C  
ATOM   2760 HD11 LEU A 171     -17.801  -3.216   9.518  1.00 98.14           H  
ATOM   2761 HD12 LEU A 171     -17.384  -3.792   7.883  1.00 98.14           H  
ATOM   2762 HD13 LEU A 171     -18.814  -4.438   8.708  1.00 98.14           H  
ATOM   2763  CD2 LEU A 171     -17.117  -6.440   8.623  1.00 98.14           C  
ATOM   2764 HD21 LEU A 171     -18.176  -6.690   8.548  1.00 98.14           H  
ATOM   2765 HD22 LEU A 171     -16.614  -7.282   9.096  1.00 98.14           H  
ATOM   2766 HD23 LEU A 171     -16.707  -6.275   7.626  1.00 98.14           H  
ATOM   2767  N   ILE A 172     -12.449  -4.259  10.245  1.00 98.10           N  
ATOM   2768  H   ILE A 172     -12.968  -3.749  10.945  1.00 98.10           H  
ATOM   2769  CA  ILE A 172     -11.064  -3.856   9.951  1.00 98.10           C  
ATOM   2770  HA  ILE A 172     -10.973  -3.670   8.881  1.00 98.10           H  
ATOM   2771  C   ILE A 172     -10.094  -4.990  10.297  1.00 98.10           C  
ATOM   2772  CB  ILE A 172     -10.715  -2.553  10.713  1.00 98.10           C  
ATOM   2773  HB  ILE A 172     -11.030  -2.658  11.752  1.00 98.10           H  
ATOM   2774  O   ILE A 172      -9.179  -5.289   9.523  1.00 98.10           O  
ATOM   2775  CG1 ILE A 172     -11.469  -1.363  10.084  1.00 98.10           C  
ATOM   2776 HG12 ILE A 172     -12.506  -1.639   9.896  1.00 98.10           H  
ATOM   2777 HG13 ILE A 172     -11.002  -1.125   9.128  1.00 98.10           H  
ATOM   2778  CG2 ILE A 172      -9.197  -2.274  10.697  1.00 98.10           C  
ATOM   2779 HG21 ILE A 172      -8.830  -2.266   9.670  1.00 98.10           H  
ATOM   2780 HG22 ILE A 172      -8.985  -1.312  11.163  1.00 98.10           H  
ATOM   2781 HG23 ILE A 172      -8.667  -3.032  11.272  1.00 98.10           H  
ATOM   2782  CD1 ILE A 172     -11.480  -0.096  10.947  1.00 98.10           C  
ATOM   2783 HD11 ILE A 172     -10.486   0.348  10.986  1.00 98.10           H  
ATOM   2784 HD12 ILE A 172     -12.162   0.632  10.508  1.00 98.10           H  
ATOM   2785 HD13 ILE A 172     -11.821  -0.333  11.955  1.00 98.10           H  
ATOM   2786  N   SER A 173     -10.302  -5.638  11.442  1.00 98.26           N  
ATOM   2787  H   SER A 173     -11.071  -5.323  12.017  1.00 98.26           H  
ATOM   2788  CA  SER A 173      -9.506  -6.760  11.934  1.00 98.26           C  
ATOM   2789  HA  SER A 173      -8.474  -6.429  12.052  1.00 98.26           H  
ATOM   2790  C   SER A 173      -9.528  -7.920  10.940  1.00 98.26           C  
ATOM   2791  CB  SER A 173     -10.048  -7.172  13.309  1.00 98.26           C  
ATOM   2792  HB2 SER A 173     -10.965  -7.751  13.202  1.00 98.26           H  
ATOM   2793  HB3 SER A 173     -10.276  -6.271  13.877  1.00 98.26           H  
ATOM   2794  O   SER A 173      -8.474  -8.338  10.455  1.00 98.26           O  
ATOM   2795  OG  SER A 173      -9.114  -7.907  14.068  1.00 98.26           O  
ATOM   2796  HG  SER A 173      -9.269  -7.624  14.972  1.00 98.26           H  
ATOM   2797  N   ASP A 174     -10.715  -8.364  10.532  1.00 97.35           N  
ATOM   2798  H   ASP A 174     -11.544  -7.970  10.952  1.00 97.35           H  
ATOM   2799  CA  ASP A 174     -10.889  -9.492   9.616  1.00 97.35           C  
ATOM   2800  HA  ASP A 174     -10.306 -10.336   9.983  1.00 97.35           H  
ATOM   2801  C   ASP A 174     -10.371  -9.190   8.209  1.00 97.35           C  
ATOM   2802  CB  ASP A 174     -12.368  -9.903   9.602  1.00 97.35           C  
ATOM   2803  HB2 ASP A 174     -12.517 -10.660   8.832  1.00 97.35           H  
ATOM   2804  HB3 ASP A 174     -12.985  -9.038   9.358  1.00 97.35           H  
ATOM   2805  O   ASP A 174      -9.631  -9.994   7.627  1.00 97.35           O  
ATOM   2806  CG  ASP A 174     -12.796 -10.491  10.949  1.00 97.35           C  
ATOM   2807  OD1 ASP A 174     -11.907 -11.003  11.677  1.00 97.35           O  
ATOM   2808  OD2 ASP A 174     -14.005 -10.444  11.256  1.00 97.35           O  
ATOM   2809  N   PHE A 175     -10.658  -7.995   7.683  1.00 97.04           N  
ATOM   2810  H   PHE A 175     -11.269  -7.373   8.192  1.00 97.04           H  
ATOM   2811  CA  PHE A 175     -10.101  -7.558   6.405  1.00 97.04           C  
ATOM   2812  HA  PHE A 175     -10.391  -8.274   5.635  1.00 97.04           H  
ATOM   2813  C   PHE A 175      -8.571  -7.519   6.454  1.00 97.04           C  
ATOM   2814  CB  PHE A 175     -10.662  -6.183   6.029  1.00 97.04           C  
ATOM   2815  HB2 PHE A 175     -11.751  -6.238   6.016  1.00 97.04           H  
ATOM   2816  HB3 PHE A 175     -10.384  -5.456   6.793  1.00 97.04           H  
ATOM   2817  O   PHE A 175      -7.896  -7.999   5.540  1.00 97.04           O  
ATOM   2818  CG  PHE A 175     -10.180  -5.694   4.676  1.00 97.04           C  
ATOM   2819  CD1 PHE A 175      -8.990  -4.949   4.570  1.00 97.04           C  
ATOM   2820  HD1 PHE A 175      -8.420  -4.725   5.459  1.00 97.04           H  
ATOM   2821  CD2 PHE A 175     -10.917  -5.995   3.516  1.00 97.04           C  
ATOM   2822  HD2 PHE A 175     -11.834  -6.561   3.593  1.00 97.04           H  
ATOM   2823  CE1 PHE A 175      -8.552  -4.487   3.316  1.00 97.04           C  
ATOM   2824  HE1 PHE A 175      -7.655  -3.891   3.237  1.00 97.04           H  
ATOM   2825  CE2 PHE A 175     -10.483  -5.531   2.262  1.00 97.04           C  
ATOM   2826  HE2 PHE A 175     -11.074  -5.726   1.379  1.00 97.04           H  
ATOM   2827  CZ  PHE A 175      -9.306  -4.769   2.164  1.00 97.04           C  
ATOM   2828  HZ  PHE A 175      -8.995  -4.375   1.207  1.00 97.04           H  
ATOM   2829  N   SER A 176      -7.994  -6.974   7.527  1.00 96.96           N  
ATOM   2830  H   SER A 176      -8.588  -6.599   8.253  1.00 96.96           H  
ATOM   2831  CA  SER A 176      -6.546  -6.816   7.636  1.00 96.96           C  
ATOM   2832  HA  SER A 176      -6.207  -6.354   6.709  1.00 96.96           H  
ATOM   2833  C   SER A 176      -5.803  -8.146   7.772  1.00 96.96           C  
ATOM   2834  CB  SER A 176      -6.183  -5.864   8.770  1.00 96.96           C  
ATOM   2835  HB2 SER A 176      -5.131  -5.595   8.672  1.00 96.96           H  
ATOM   2836  HB3 SER A 176      -6.780  -4.955   8.699  1.00 96.96           H  
ATOM   2837  O   SER A 176      -4.738  -8.282   7.167  1.00 96.96           O  
ATOM   2838  OG  SER A 176      -6.369  -6.469  10.023  1.00 96.96           O  
ATOM   2839  HG  SER A 176      -7.293  -6.706  10.133  1.00 96.96           H  
ATOM   2840  N   ARG A 177      -6.367  -9.144   8.469  1.00 96.56           N  
ATOM   2841  H   ARG A 177      -7.217  -8.943   8.976  1.00 96.56           H  
ATOM   2842  CA  ARG A 177      -5.804 -10.505   8.549  1.00 96.56           C  
ATOM   2843  HA  ARG A 177      -4.763 -10.458   8.867  1.00 96.56           H  
ATOM   2844  C   ARG A 177      -5.807 -11.220   7.204  1.00 96.56           C  
ATOM   2845  CB  ARG A 177      -6.593 -11.356   9.551  1.00 96.56           C  
ATOM   2846  HB2 ARG A 177      -6.297 -12.398   9.430  1.00 96.56           H  
ATOM   2847  HB3 ARG A 177      -7.659 -11.278   9.338  1.00 96.56           H  
ATOM   2848  O   ARG A 177      -4.897 -11.992   6.931  1.00 96.56           O  
ATOM   2849  CG  ARG A 177      -6.325 -10.954  11.002  1.00 96.56           C  
ATOM   2850  HG2 ARG A 177      -6.684  -9.939  11.174  1.00 96.56           H  
ATOM   2851  HG3 ARG A 177      -5.255 -10.993  11.207  1.00 96.56           H  
ATOM   2852  CD  ARG A 177      -7.058 -11.923  11.934  1.00 96.56           C  
ATOM   2853  HD2 ARG A 177      -8.096 -12.008  11.613  1.00 96.56           H  
ATOM   2854  HD3 ARG A 177      -6.600 -12.909  11.852  1.00 96.56           H  
ATOM   2855  NE  ARG A 177      -6.984 -11.470  13.332  1.00 96.56           N  
ATOM   2856  HE  ARG A 177      -6.086 -11.542  13.789  1.00 96.56           H  
ATOM   2857  NH1 ARG A 177      -9.175 -10.755  13.565  1.00 96.56           N  
ATOM   2858 HH11 ARG A 177      -9.810 -10.110  14.013  1.00 96.56           H  
ATOM   2859 HH12 ARG A 177      -9.468 -11.099  12.662  1.00 96.56           H  
ATOM   2860  NH2 ARG A 177      -7.718 -10.466  15.226  1.00 96.56           N  
ATOM   2861 HH21 ARG A 177      -6.795 -10.523  15.631  1.00 96.56           H  
ATOM   2862 HH22 ARG A 177      -8.480 -10.045  15.740  1.00 96.56           H  
ATOM   2863  CZ  ARG A 177      -7.959 -10.902  14.022  1.00 96.56           C  
ATOM   2864  N   LYS A 178      -6.805 -10.957   6.356  1.00 95.01           N  
ATOM   2865  H   LYS A 178      -7.563 -10.380   6.691  1.00 95.01           H  
ATOM   2866  CA  LYS A 178      -6.900 -11.567   5.024  1.00 95.01           C  
ATOM   2867  HA  LYS A 178      -6.508 -12.582   5.076  1.00 95.01           H  
ATOM   2868  C   LYS A 178      -6.048 -10.840   3.977  1.00 95.01           C  
ATOM   2869  CB  LYS A 178      -8.385 -11.649   4.638  1.00 95.01           C  
ATOM   2870  HB2 LYS A 178      -8.927 -12.182   5.420  1.00 95.01           H  
ATOM   2871  HB3 LYS A 178      -8.803 -10.646   4.549  1.00 95.01           H  
ATOM   2872  O   LYS A 178      -5.354 -11.469   3.184  1.00 95.01           O  
ATOM   2873  CG  LYS A 178      -8.553 -12.401   3.315  1.00 95.01           C  
ATOM   2874  HG2 LYS A 178      -8.051 -11.846   2.522  1.00 95.01           H  
ATOM   2875  HG3 LYS A 178      -8.081 -13.380   3.403  1.00 95.01           H  
ATOM   2876  CD  LYS A 178     -10.020 -12.590   2.916  1.00 95.01           C  
ATOM   2877  HD2 LYS A 178     -10.506 -11.620   2.817  1.00 95.01           H  
ATOM   2878  HD3 LYS A 178     -10.533 -13.195   3.664  1.00 95.01           H  
ATOM   2879  CE  LYS A 178      -9.985 -13.316   1.568  1.00 95.01           C  
ATOM   2880  HE2 LYS A 178      -9.440 -14.252   1.690  1.00 95.01           H  
ATOM   2881  HE3 LYS A 178      -9.406 -12.719   0.863  1.00 95.01           H  
ATOM   2882  NZ  LYS A 178     -11.318 -13.595   0.992  1.00 95.01           N  
ATOM   2883  HZ1 LYS A 178     -11.843 -14.224   1.582  1.00 95.01           H  
ATOM   2884  HZ2 LYS A 178     -11.157 -14.047   0.103  1.00 95.01           H  
ATOM   2885  HZ3 LYS A 178     -11.835 -12.742   0.833  1.00 95.01           H  
ATOM   2886  N   VAL A 179      -6.108  -9.509   3.955  1.00 94.76           N  
ATOM   2887  H   VAL A 179      -6.720  -9.076   4.632  1.00 94.76           H  
ATOM   2888  CA  VAL A 179      -5.601  -8.676   2.851  1.00 94.76           C  
ATOM   2889  HA  VAL A 179      -5.361  -9.310   1.997  1.00 94.76           H  
ATOM   2890  C   VAL A 179      -4.325  -7.924   3.226  1.00 94.76           C  
ATOM   2891  CB  VAL A 179      -6.695  -7.690   2.399  1.00 94.76           C  
ATOM   2892  HB  VAL A 179      -7.022  -7.110   3.262  1.00 94.76           H  
ATOM   2893  O   VAL A 179      -3.322  -7.972   2.504  1.00 94.76           O  
ATOM   2894  CG1 VAL A 179      -6.172  -6.694   1.358  1.00 94.76           C  
ATOM   2895 HG11 VAL A 179      -5.918  -7.207   0.431  1.00 94.76           H  
ATOM   2896 HG12 VAL A 179      -6.943  -5.941   1.194  1.00 94.76           H  
ATOM   2897 HG13 VAL A 179      -5.303  -6.148   1.725  1.00 94.76           H  
ATOM   2898  CG2 VAL A 179      -7.907  -8.431   1.818  1.00 94.76           C  
ATOM   2899 HG21 VAL A 179      -8.368  -9.053   2.585  1.00 94.76           H  
ATOM   2900 HG22 VAL A 179      -7.602  -9.053   0.976  1.00 94.76           H  
ATOM   2901 HG23 VAL A 179      -8.650  -7.708   1.481  1.00 94.76           H  
ATOM   2902  N   THR A 180      -4.356  -7.178   4.332  1.00 95.29           N  
ATOM   2903  H   THR A 180      -5.199  -7.174   4.888  1.00 95.29           H  
ATOM   2904  CA  THR A 180      -3.241  -6.305   4.726  1.00 95.29           C  
ATOM   2905  HA  THR A 180      -2.932  -5.725   3.856  1.00 95.29           H  
ATOM   2906  C   THR A 180      -2.040  -7.133   5.173  1.00 95.29           C  
ATOM   2907  CB  THR A 180      -3.665  -5.309   5.818  1.00 95.29           C  
ATOM   2908  HB  THR A 180      -3.939  -5.851   6.723  1.00 95.29           H  
ATOM   2909  O   THR A 180      -0.919  -6.821   4.792  1.00 95.29           O  
ATOM   2910  CG2 THR A 180      -2.587  -4.285   6.165  1.00 95.29           C  
ATOM   2911 HG21 THR A 180      -2.953  -3.626   6.952  1.00 95.29           H  
ATOM   2912 HG22 THR A 180      -1.692  -4.794   6.525  1.00 95.29           H  
ATOM   2913 HG23 THR A 180      -2.334  -3.689   5.288  1.00 95.29           H  
ATOM   2914  OG1 THR A 180      -4.765  -4.552   5.369  1.00 95.29           O  
ATOM   2915  HG1 THR A 180      -4.999  -3.940   6.070  1.00 95.29           H  
ATOM   2916  N   LEU A 181      -2.252  -8.222   5.913  1.00 94.82           N  
ATOM   2917  H   LEU A 181      -3.205  -8.433   6.173  1.00 94.82           H  
ATOM   2918  CA  LEU A 181      -1.208  -9.070   6.489  1.00 94.82           C  
ATOM   2919  HA  LEU A 181      -1.687  -9.772   7.172  1.00 94.82           H  
ATOM   2920  C   LEU A 181      -0.206  -8.266   7.318  1.00 94.82           C  
ATOM   2921  CB  LEU A 181      -0.479  -9.881   5.400  1.00 94.82           C  
ATOM   2922  HB2 LEU A 181       0.200 -10.561   5.915  1.00 94.82           H  
ATOM   2923  HB3 LEU A 181       0.127  -9.203   4.799  1.00 94.82           H  
ATOM   2924  O   LEU A 181       0.988  -8.302   7.039  1.00 94.82           O  
ATOM   2925  CG  LEU A 181      -1.332 -10.707   4.439  1.00 94.82           C  
ATOM   2926  HG  LEU A 181      -1.927 -10.052   3.803  1.00 94.82           H  
ATOM   2927  CD1 LEU A 181      -0.346 -11.486   3.573  1.00 94.82           C  
ATOM   2928 HD11 LEU A 181       0.304 -12.098   4.199  1.00 94.82           H  
ATOM   2929 HD12 LEU A 181      -0.899 -12.164   2.923  1.00 94.82           H  
ATOM   2930 HD13 LEU A 181       0.255 -10.809   2.966  1.00 94.82           H  
ATOM   2931  CD2 LEU A 181      -2.244 -11.674   5.173  1.00 94.82           C  
ATOM   2932 HD21 LEU A 181      -2.961 -11.104   5.763  1.00 94.82           H  
ATOM   2933 HD22 LEU A 181      -1.676 -12.329   5.834  1.00 94.82           H  
ATOM   2934 HD23 LEU A 181      -2.807 -12.277   4.460  1.00 94.82           H  
ATOM   2935  N   ALA A 182      -0.652  -7.489   8.299  1.00 96.83           N  
ATOM   2936  H   ALA A 182      -1.635  -7.536   8.529  1.00 96.83           H  
ATOM   2937  CA  ALA A 182       0.223  -6.676   9.145  1.00 96.83           C  
ATOM   2938  HA  ALA A 182       1.258  -6.981   8.989  1.00 96.83           H  
ATOM   2939  C   ALA A 182      -0.036  -6.938  10.632  1.00 96.83           C  
ATOM   2940  CB  ALA A 182       0.116  -5.204   8.725  1.00 96.83           C  
ATOM   2941  HB1 ALA A 182       0.786  -4.594   9.330  1.00 96.83           H  
ATOM   2942  HB2 ALA A 182       0.374  -5.093   7.672  1.00 96.83           H  
ATOM   2943  HB3 ALA A 182      -0.912  -4.873   8.872  1.00 96.83           H  
ATOM   2944  O   ALA A 182      -0.326  -6.011  11.378  1.00 96.83           O  
ATOM   2945  N   ASP A 183       0.099  -8.199  11.044  1.00 97.64           N  
ATOM   2946  H   ASP A 183       0.152  -8.920  10.339  1.00 97.64           H  
ATOM   2947  CA  ASP A 183      -0.335  -8.698  12.358  1.00 97.64           C  
ATOM   2948  HA  ASP A 183      -1.422  -8.626  12.405  1.00 97.64           H  
ATOM   2949  C   ASP A 183       0.219  -7.892  13.536  1.00 97.64           C  
ATOM   2950  CB  ASP A 183       0.024 -10.187  12.491  1.00 97.64           C  
ATOM   2951  HB2 ASP A 183      -0.403 -10.574  13.416  1.00 97.64           H  
ATOM   2952  HB3 ASP A 183       1.108 -10.285  12.545  1.00 97.64           H  
ATOM   2953  O   ASP A 183      -0.552  -7.444  14.371  1.00 97.64           O  
ATOM   2954  CG  ASP A 183      -0.500 -11.019  11.316  1.00 97.64           C  
ATOM   2955  OD1 ASP A 183      -1.512 -10.600  10.708  1.00 97.64           O  
ATOM   2956  OD2 ASP A 183       0.224 -11.953  10.911  1.00 97.64           O  
ATOM   2957  N   SER A 184       1.516  -7.563  13.545  1.00 97.92           N  
ATOM   2958  H   SER A 184       2.121  -8.018  12.877  1.00 97.92           H  
ATOM   2959  CA  SER A 184       2.095  -6.727  14.613  1.00 97.92           C  
ATOM   2960  HA  SER A 184       1.908  -7.220  15.567  1.00 97.92           H  
ATOM   2961  C   SER A 184       1.478  -5.321  14.693  1.00 97.92           C  
ATOM   2962  CB  SER A 184       3.608  -6.609  14.414  1.00 97.92           C  
ATOM   2963  HB2 SER A 184       4.046  -7.607  14.432  1.00 97.92           H  
ATOM   2964  HB3 SER A 184       3.816  -6.146  13.450  1.00 97.92           H  
ATOM   2965  O   SER A 184       1.391  -4.744  15.775  1.00 97.92           O  
ATOM   2966  OG  SER A 184       4.194  -5.832  15.440  1.00 97.92           O  
ATOM   2967  HG  SER A 184       3.830  -6.158  16.266  1.00 97.92           H  
ATOM   2968  N   ASN A 185       1.040  -4.748  13.567  1.00 98.12           N  
ATOM   2969  H   ASN A 185       0.987  -5.315  12.733  1.00 98.12           H  
ATOM   2970  CA  ASN A 185       0.317  -3.477  13.586  1.00 98.12           C  
ATOM   2971  HA  ASN A 185       0.793  -2.797  14.292  1.00 98.12           H  
ATOM   2972  C   ASN A 185      -1.119  -3.683  14.070  1.00 98.12           C  
ATOM   2973  CB  ASN A 185       0.314  -2.817  12.200  1.00 98.12           C  
ATOM   2974  HB2 ASN A 185      -0.407  -2.000  12.228  1.00 98.12           H  
ATOM   2975  HB3 ASN A 185      -0.027  -3.528  11.448  1.00 98.12           H  
ATOM   2976  O   ASN A 185      -1.595  -2.877  14.860  1.00 98.12           O  
ATOM   2977  CG  ASN A 185       1.642  -2.235  11.765  1.00 98.12           C  
ATOM   2978  ND2 ASN A 185       1.596  -1.436  10.727  1.00 98.12           N  
ATOM   2979 HD21 ASN A 185       0.686  -1.126  10.416  1.00 98.12           H  
ATOM   2980 HD22 ASN A 185       2.389  -0.822  10.613  1.00 98.12           H  
ATOM   2981  OD1 ASN A 185       2.705  -2.468  12.318  1.00 98.12           O  
ATOM   2982  N   LEU A 186      -1.786  -4.751  13.621  1.00 98.45           N  
ATOM   2983  H   LEU A 186      -1.308  -5.401  13.013  1.00 98.45           H  
ATOM   2984  CA  LEU A 186      -3.139  -5.092  14.056  1.00 98.45           C  
ATOM   2985  HA  LEU A 186      -3.794  -4.250  13.835  1.00 98.45           H  
ATOM   2986  C   LEU A 186      -3.199  -5.322  15.571  1.00 98.45           C  
ATOM   2987  CB  LEU A 186      -3.636  -6.316  13.268  1.00 98.45           C  
ATOM   2988  HB2 LEU A 186      -2.941  -7.142  13.421  1.00 98.45           H  
ATOM   2989  HB3 LEU A 186      -3.652  -6.074  12.206  1.00 98.45           H  
ATOM   2990  O   LEU A 186      -4.068  -4.766  16.228  1.00 98.45           O  
ATOM   2991  CG  LEU A 186      -5.038  -6.788  13.698  1.00 98.45           C  
ATOM   2992  HG  LEU A 186      -5.028  -7.046  14.757  1.00 98.45           H  
ATOM   2993  CD1 LEU A 186      -6.104  -5.715  13.470  1.00 98.45           C  
ATOM   2994 HD11 LEU A 186      -6.140  -5.427  12.420  1.00 98.45           H  
ATOM   2995 HD12 LEU A 186      -5.903  -4.838  14.086  1.00 98.45           H  
ATOM   2996 HD13 LEU A 186      -7.075  -6.104  13.775  1.00 98.45           H  
ATOM   2997  CD2 LEU A 186      -5.403  -8.055  12.927  1.00 98.45           C  
ATOM   2998 HD21 LEU A 186      -6.423  -8.351  13.174  1.00 98.45           H  
ATOM   2999 HD22 LEU A 186      -5.334  -7.877  11.854  1.00 98.45           H  
ATOM   3000 HD23 LEU A 186      -4.718  -8.858  13.199  1.00 98.45           H  
ATOM   3001  N   GLU A 187      -2.254  -6.070  16.139  1.00 98.28           N  
ATOM   3002  H   GLU A 187      -1.595  -6.546  15.540  1.00 98.28           H  
ATOM   3003  CA  GLU A 187      -2.137  -6.288  17.586  1.00 98.28           C  
ATOM   3004  HA  GLU A 187      -3.017  -6.811  17.959  1.00 98.28           H  
ATOM   3005  C   GLU A 187      -2.031  -4.963  18.350  1.00 98.28           C  
ATOM   3006  CB  GLU A 187      -0.888  -7.134  17.869  1.00 98.28           C  
ATOM   3007  HB2 GLU A 187      -0.663  -7.092  18.934  1.00 98.28           H  
ATOM   3008  HB3 GLU A 187      -0.052  -6.693  17.325  1.00 98.28           H  
ATOM   3009  O   GLU A 187      -2.731  -4.764  19.340  1.00 98.28           O  
ATOM   3010  CG  GLU A 187      -1.053  -8.609  17.470  1.00 98.28           C  
ATOM   3011  HG2 GLU A 187      -1.760  -9.074  18.157  1.00 98.28           H  
ATOM   3012  HG3 GLU A 187      -1.481  -8.671  16.470  1.00 98.28           H  
ATOM   3013  CD  GLU A 187       0.275  -9.388  17.491  1.00 98.28           C  
ATOM   3014  OE1 GLU A 187       0.230 -10.599  17.185  1.00 98.28           O  
ATOM   3015  OE2 GLU A 187       1.339  -8.775  17.760  1.00 98.28           O  
ATOM   3016  N   LYS A 188      -1.210  -4.024  17.859  1.00 98.20           N  
ATOM   3017  H   LYS A 188      -0.673  -4.255  17.035  1.00 98.20           H  
ATOM   3018  CA  LYS A 188      -1.095  -2.679  18.445  1.00 98.20           C  
ATOM   3019  HA  LYS A 188      -0.886  -2.773  19.511  1.00 98.20           H  
ATOM   3020  C   LYS A 188      -2.400  -1.894  18.345  1.00 98.20           C  
ATOM   3021  CB  LYS A 188       0.032  -1.890  17.772  1.00 98.20           C  
ATOM   3022  HB2 LYS A 188      -0.105  -1.918  16.691  1.00 98.20           H  
ATOM   3023  HB3 LYS A 188      -0.028  -0.850  18.093  1.00 98.20           H  
ATOM   3024  O   LYS A 188      -2.779  -1.253  19.315  1.00 98.20           O  
ATOM   3025  CG  LYS A 188       1.420  -2.425  18.135  1.00 98.20           C  
ATOM   3026  HG2 LYS A 188       1.617  -2.235  19.190  1.00 98.20           H  
ATOM   3027  HG3 LYS A 188       1.468  -3.500  17.961  1.00 98.20           H  
ATOM   3028  CD  LYS A 188       2.468  -1.714  17.277  1.00 98.20           C  
ATOM   3029  HD2 LYS A 188       2.218  -1.854  16.225  1.00 98.20           H  
ATOM   3030  HD3 LYS A 188       2.459  -0.650  17.512  1.00 98.20           H  
ATOM   3031  CE  LYS A 188       3.849  -2.304  17.548  1.00 98.20           C  
ATOM   3032  HE2 LYS A 188       4.074  -2.191  18.609  1.00 98.20           H  
ATOM   3033  HE3 LYS A 188       3.814  -3.369  17.320  1.00 98.20           H  
ATOM   3034  NZ  LYS A 188       4.873  -1.630  16.718  1.00 98.20           N  
ATOM   3035  HZ1 LYS A 188       4.888  -0.641  16.920  1.00 98.20           H  
ATOM   3036  HZ2 LYS A 188       5.785  -2.024  16.899  1.00 98.20           H  
ATOM   3037  HZ3 LYS A 188       4.648  -1.757  15.741  1.00 98.20           H  
ATOM   3038  N   ILE A 189      -3.078  -1.943  17.198  1.00 98.40           N  
ATOM   3039  H   ILE A 189      -2.696  -2.503  16.449  1.00 98.40           H  
ATOM   3040  CA  ILE A 189      -4.365  -1.267  16.977  1.00 98.40           C  
ATOM   3041  HA  ILE A 189      -4.255  -0.202  17.184  1.00 98.40           H  
ATOM   3042  C   ILE A 189      -5.416  -1.800  17.955  1.00 98.40           C  
ATOM   3043  CB  ILE A 189      -4.808  -1.437  15.506  1.00 98.40           C  
ATOM   3044  HB  ILE A 189      -4.720  -2.492  15.247  1.00 98.40           H  
ATOM   3045  O   ILE A 189      -6.040  -1.013  18.655  1.00 98.40           O  
ATOM   3046  CG1 ILE A 189      -3.899  -0.618  14.559  1.00 98.40           C  
ATOM   3047 HG12 ILE A 189      -2.877  -0.600  14.937  1.00 98.40           H  
ATOM   3048 HG13 ILE A 189      -4.244   0.415  14.520  1.00 98.40           H  
ATOM   3049  CG2 ILE A 189      -6.276  -1.029  15.282  1.00 98.40           C  
ATOM   3050 HG21 ILE A 189      -6.426   0.017  15.552  1.00 98.40           H  
ATOM   3051 HG22 ILE A 189      -6.952  -1.644  15.877  1.00 98.40           H  
ATOM   3052 HG23 ILE A 189      -6.556  -1.168  14.237  1.00 98.40           H  
ATOM   3053  CD1 ILE A 189      -3.857  -1.200  13.139  1.00 98.40           C  
ATOM   3054 HD11 ILE A 189      -3.224  -0.581  12.503  1.00 98.40           H  
ATOM   3055 HD12 ILE A 189      -3.432  -2.203  13.157  1.00 98.40           H  
ATOM   3056 HD13 ILE A 189      -4.857  -1.268  12.709  1.00 98.40           H  
ATOM   3057  N   LEU A 190      -5.573  -3.123  18.050  1.00 98.34           N  
ATOM   3058  H   LEU A 190      -5.011  -3.721  17.462  1.00 98.34           H  
ATOM   3059  CA  LEU A 190      -6.550  -3.745  18.948  1.00 98.34           C  
ATOM   3060  HA  LEU A 190      -7.534  -3.317  18.759  1.00 98.34           H  
ATOM   3061  C   LEU A 190      -6.233  -3.449  20.420  1.00 98.34           C  
ATOM   3062  CB  LEU A 190      -6.594  -5.262  18.693  1.00 98.34           C  
ATOM   3063  HB2 LEU A 190      -7.241  -5.715  19.444  1.00 98.34           H  
ATOM   3064  HB3 LEU A 190      -5.591  -5.664  18.832  1.00 98.34           H  
ATOM   3065  O   LEU A 190      -7.137  -3.153  21.192  1.00 98.34           O  
ATOM   3066  CG  LEU A 190      -7.109  -5.673  17.300  1.00 98.34           C  
ATOM   3067  HG  LEU A 190      -6.500  -5.207  16.526  1.00 98.34           H  
ATOM   3068  CD1 LEU A 190      -6.998  -7.192  17.142  1.00 98.34           C  
ATOM   3069 HD11 LEU A 190      -7.291  -7.473  16.131  1.00 98.34           H  
ATOM   3070 HD12 LEU A 190      -5.964  -7.496  17.307  1.00 98.34           H  
ATOM   3071 HD13 LEU A 190      -7.642  -7.685  17.870  1.00 98.34           H  
ATOM   3072  CD2 LEU A 190      -8.561  -5.266  17.055  1.00 98.34           C  
ATOM   3073 HD21 LEU A 190      -8.655  -4.181  17.080  1.00 98.34           H  
ATOM   3074 HD22 LEU A 190      -9.210  -5.686  17.824  1.00 98.34           H  
ATOM   3075 HD23 LEU A 190      -8.891  -5.606  16.073  1.00 98.34           H  
ATOM   3076  N   HIS A 191      -4.954  -3.468  20.804  1.00 98.08           N  
ATOM   3077  H   HIS A 191      -4.247  -3.755  20.141  1.00 98.08           H  
ATOM   3078  CA  HIS A 191      -4.540  -3.097  22.157  1.00 98.08           C  
ATOM   3079  HA  HIS A 191      -5.092  -3.707  22.871  1.00 98.08           H  
ATOM   3080  C   HIS A 191      -4.851  -1.631  22.485  1.00 98.08           C  
ATOM   3081  CB  HIS A 191      -3.043  -3.379  22.317  1.00 98.08           C  
ATOM   3082  HB2 HIS A 191      -2.483  -2.778  21.600  1.00 98.08           H  
ATOM   3083  HB3 HIS A 191      -2.854  -4.429  22.096  1.00 98.08           H  
ATOM   3084  O   HIS A 191      -5.337  -1.343  23.572  1.00 98.08           O  
ATOM   3085  CG  HIS A 191      -2.534  -3.089  23.705  1.00 98.08           C  
ATOM   3086  CD2 HIS A 191      -1.666  -2.097  24.072  1.00 98.08           C  
ATOM   3087  HD2 HIS A 191      -1.231  -1.359  23.414  1.00 98.08           H  
ATOM   3088  ND1 HIS A 191      -2.851  -3.792  24.844  1.00 98.08           N  
ATOM   3089  HD1 HIS A 191      -3.569  -4.498  24.926  1.00 98.08           H  
ATOM   3090  CE1 HIS A 191      -2.161  -3.266  25.866  1.00 98.08           C  
ATOM   3091  HE1 HIS A 191      -2.230  -3.594  26.892  1.00 98.08           H  
ATOM   3092  NE2 HIS A 191      -1.420  -2.228  25.444  1.00 98.08           N  
ATOM   3093  N   LEU A 192      -4.586  -0.707  21.556  1.00 97.97           N  
ATOM   3094  H   LEU A 192      -4.186  -1.000  20.676  1.00 97.97           H  
ATOM   3095  CA  LEU A 192      -4.908   0.708  21.740  1.00 97.97           C  
ATOM   3096  HA  LEU A 192      -4.493   1.049  22.689  1.00 97.97           H  
ATOM   3097  C   LEU A 192      -6.417   0.933  21.828  1.00 97.97           C  
ATOM   3098  CB  LEU A 192      -4.315   1.532  20.589  1.00 97.97           C  
ATOM   3099  HB2 LEU A 192      -4.592   1.059  19.648  1.00 97.97           H  
ATOM   3100  HB3 LEU A 192      -4.769   2.523  20.606  1.00 97.97           H  
ATOM   3101  O   LEU A 192      -6.850   1.678  22.695  1.00 97.97           O  
ATOM   3102  CG  LEU A 192      -2.790   1.702  20.652  1.00 97.97           C  
ATOM   3103  HG  LEU A 192      -2.310   0.738  20.823  1.00 97.97           H  
ATOM   3104  CD1 LEU A 192      -2.298   2.259  19.317  1.00 97.97           C  
ATOM   3105 HD11 LEU A 192      -2.760   3.228  19.128  1.00 97.97           H  
ATOM   3106 HD12 LEU A 192      -2.563   1.566  18.518  1.00 97.97           H  
ATOM   3107 HD13 LEU A 192      -1.213   2.367  19.348  1.00 97.97           H  
ATOM   3108  CD2 LEU A 192      -2.359   2.653  21.769  1.00 97.97           C  
ATOM   3109 HD21 LEU A 192      -2.640   2.246  22.741  1.00 97.97           H  
ATOM   3110 HD22 LEU A 192      -2.840   3.622  21.640  1.00 97.97           H  
ATOM   3111 HD23 LEU A 192      -1.277   2.786  21.749  1.00 97.97           H  
ATOM   3112  N   TYR A 193      -7.205   0.280  20.975  1.00 97.79           N  
ATOM   3113  H   TYR A 193      -6.785  -0.326  20.285  1.00 97.79           H  
ATOM   3114  CA  TYR A 193      -8.664   0.382  21.010  1.00 97.79           C  
ATOM   3115  HA  TYR A 193      -8.953   1.426  20.894  1.00 97.79           H  
ATOM   3116  C   TYR A 193      -9.230  -0.080  22.361  1.00 97.79           C  
ATOM   3117  CB  TYR A 193      -9.239  -0.416  19.835  1.00 97.79           C  
ATOM   3118  HB2 TYR A 193      -8.846  -0.012  18.903  1.00 97.79           H  
ATOM   3119  HB3 TYR A 193      -8.913  -1.454  19.909  1.00 97.79           H  
ATOM   3120  O   TYR A 193      -9.912   0.687  23.029  1.00 97.79           O  
ATOM   3121  CG  TYR A 193     -10.749  -0.375  19.773  1.00 97.79           C  
ATOM   3122  CD1 TYR A 193     -11.503  -1.500  20.162  1.00 97.79           C  
ATOM   3123  HD1 TYR A 193     -11.016  -2.397  20.516  1.00 97.79           H  
ATOM   3124  CD2 TYR A 193     -11.400   0.809  19.373  1.00 97.79           C  
ATOM   3125  HD2 TYR A 193     -10.831   1.688  19.107  1.00 97.79           H  
ATOM   3126  CE1 TYR A 193     -12.910  -1.444  20.151  1.00 97.79           C  
ATOM   3127  HE1 TYR A 193     -13.502  -2.283  20.485  1.00 97.79           H  
ATOM   3128  CE2 TYR A 193     -12.806   0.858  19.354  1.00 97.79           C  
ATOM   3129  HE2 TYR A 193     -13.338   1.752  19.065  1.00 97.79           H  
ATOM   3130  OH  TYR A 193     -14.914  -0.174  19.724  1.00 97.79           O  
ATOM   3131  HH  TYR A 193     -15.330  -0.939  20.128  1.00 97.79           H  
ATOM   3132  CZ  TYR A 193     -13.563  -0.261  19.749  1.00 97.79           C  
ATOM   3133  N   ASN A 194      -8.836  -1.271  22.824  1.00 96.13           N  
ATOM   3134  H   ASN A 194      -8.276  -1.859  22.224  1.00 96.13           H  
ATOM   3135  CA  ASN A 194      -9.325  -1.840  24.086  1.00 96.13           C  
ATOM   3136  HA  ASN A 194     -10.415  -1.820  24.086  1.00 96.13           H  
ATOM   3137  C   ASN A 194      -8.870  -1.074  25.344  1.00 96.13           C  
ATOM   3138  CB  ASN A 194      -8.848  -3.298  24.181  1.00 96.13           C  
ATOM   3139  HB2 ASN A 194      -7.760  -3.320  24.118  1.00 96.13           H  
ATOM   3140  HB3 ASN A 194      -9.143  -3.690  25.154  1.00 96.13           H  
ATOM   3141  O   ASN A 194      -9.421  -1.287  26.413  1.00 96.13           O  
ATOM   3142  CG  ASN A 194      -9.433  -4.225  23.133  1.00 96.13           C  
ATOM   3143  ND2 ASN A 194      -8.885  -5.409  23.001  1.00 96.13           N  
ATOM   3144 HD21 ASN A 194      -9.379  -6.016  22.362  1.00 96.13           H  
ATOM   3145 HD22 ASN A 194      -8.165  -5.697  23.648  1.00 96.13           H  
ATOM   3146  OD1 ASN A 194     -10.376  -3.949  22.419  1.00 96.13           O  
ATOM   3147  N   ASN A 195      -7.841  -0.226  25.252  1.00 95.67           N  
ATOM   3148  H   ASN A 195      -7.415  -0.090  24.346  1.00 95.67           H  
ATOM   3149  CA  ASN A 195      -7.353   0.563  26.389  1.00 95.67           C  
ATOM   3150  HA  ASN A 195      -7.669   0.097  27.322  1.00 95.67           H  
ATOM   3151  C   ASN A 195      -7.906   2.001  26.422  1.00 95.67           C  
ATOM   3152  CB  ASN A 195      -5.821   0.594  26.362  1.00 95.67           C  
ATOM   3153  HB2 ASN A 195      -5.500   0.926  25.375  1.00 95.67           H  
ATOM   3154  HB3 ASN A 195      -5.472   1.326  27.089  1.00 95.67           H  
ATOM   3155  O   ASN A 195      -7.570   2.739  27.345  1.00 95.67           O  
ATOM   3156  CG  ASN A 195      -5.125  -0.708  26.700  1.00 95.67           C  
ATOM   3157  ND2 ASN A 195      -3.854  -0.736  26.387  1.00 95.67           N  
ATOM   3158 HD21 ASN A 195      -3.465   0.044  25.877  1.00 95.67           H  
ATOM   3159 HD22 ASN A 195      -3.358  -1.608  26.498  1.00 95.67           H  
ATOM   3160  OD1 ASN A 195      -5.630  -1.664  27.266  1.00 95.67           O  
ATOM   3161  N   ASN A 196      -8.691   2.422  25.424  1.00 92.23           N  
ATOM   3162  H   ASN A 196      -8.982   1.754  24.724  1.00 92.23           H  
ATOM   3163  CA  ASN A 196      -9.264   3.771  25.325  1.00 92.23           C  
ATOM   3164  HA  ASN A 196      -8.944   4.366  26.181  1.00 92.23           H  
ATOM   3165  C   ASN A 196     -10.803   3.729  25.427  1.00 92.23           C  
ATOM   3166  CB  ASN A 196      -8.747   4.481  24.052  1.00 92.23           C  
ATOM   3167  HB2 ASN A 196      -8.862   3.822  23.191  1.00 92.23           H  
ATOM   3168  HB3 ASN A 196      -9.348   5.371  23.867  1.00 92.23           H  
ATOM   3169  O   ASN A 196     -11.491   4.336  24.613  1.00 92.23           O  
ATOM   3170  CG  ASN A 196      -7.313   4.959  24.164  1.00 92.23           C  
ATOM   3171  ND2 ASN A 196      -6.360   4.224  23.650  1.00 92.23           N  
ATOM   3172 HD21 ASN A 196      -5.421   4.566  23.798  1.00 92.23           H  
ATOM   3173 HD22 ASN A 196      -6.612   3.329  23.255  1.00 92.23           H  
ATOM   3174  OD1 ASN A 196      -6.999   5.995  24.718  1.00 92.23           O  
ATOM   3175  N   GLU A 197     -11.348   2.998  26.408  1.00 81.77           N  
ATOM   3176  H   GLU A 197     -10.743   2.484  27.033  1.00 81.77           H  
ATOM   3177  CA  GLU A 197     -12.806   2.840  26.595  1.00 81.77           C  
ATOM   3178  HA  GLU A 197     -13.251   2.529  25.649  1.00 81.77           H  
ATOM   3179  C   GLU A 197     -13.519   4.150  26.996  1.00 81.77           C  
ATOM   3180  CB  GLU A 197     -13.096   1.740  27.640  1.00 81.77           C  
ATOM   3181  HB2 GLU A 197     -12.580   1.990  28.567  1.00 81.77           H  
ATOM   3182  HB3 GLU A 197     -14.168   1.730  27.834  1.00 81.77           H  
ATOM   3183  O   GLU A 197     -14.661   4.365  26.602  1.00 81.77           O  
ATOM   3184  CG  GLU A 197     -12.676   0.328  27.185  1.00 81.77           C  
ATOM   3185  HG2 GLU A 197     -13.147   0.123  26.223  1.00 81.77           H  
ATOM   3186  HG3 GLU A 197     -11.596   0.321  27.033  1.00 81.77           H  
ATOM   3187  CD  GLU A 197     -13.048  -0.800  28.176  1.00 81.77           C  
ATOM   3188  OE1 GLU A 197     -12.852  -1.986  27.813  1.00 81.77           O  
ATOM   3189  OE2 GLU A 197     -13.507  -0.505  29.304  1.00 81.77           O  
ATOM   3190  N   ASP A 198     -12.844   5.045  27.728  1.00 87.26           N  
ATOM   3191  H   ASP A 198     -11.920   4.786  28.042  1.00 87.26           H  
ATOM   3192  CA  ASP A 198     -13.424   6.285  28.283  1.00 87.26           C  
ATOM   3193  HA  ASP A 198     -14.499   6.142  28.396  1.00 87.26           H  
ATOM   3194  C   ASP A 198     -13.244   7.525  27.379  1.00 87.26           C  
ATOM   3195  CB  ASP A 198     -12.844   6.546  29.685  1.00 87.26           C  
ATOM   3196  HB2 ASP A 198     -13.226   7.494  30.065  1.00 87.26           H  
ATOM   3197  HB3 ASP A 198     -11.760   6.635  29.605  1.00 87.26           H  
ATOM   3198  O   ASP A 198     -13.315   8.663  27.849  1.00 87.26           O  
ATOM   3199  CG  ASP A 198     -13.198   5.483  30.726  1.00 87.26           C  
ATOM   3200  OD1 ASP A 198     -14.393   5.131  30.836  1.00 87.26           O  
ATOM   3201  OD2 ASP A 198     -12.270   5.095  31.476  1.00 87.26           O  
ATOM   3202  N   ILE A 199     -12.940   7.332  26.095  1.00 92.50           N  
ATOM   3203  H   ILE A 199     -12.974   6.388  25.738  1.00 92.50           H  
ATOM   3204  CA  ILE A 199     -12.669   8.434  25.165  1.00 92.50           C  
ATOM   3205  HA  ILE A 199     -12.166   9.217  25.733  1.00 92.50           H  
ATOM   3206  C   ILE A 199     -13.968   9.051  24.616  1.00 92.50           C  
ATOM   3207  CB  ILE A 199     -11.685   7.958  24.079  1.00 92.50           C  
ATOM   3208  HB  ILE A 199     -10.939   7.325  24.561  1.00 92.50           H  
ATOM   3209  O   ILE A 199     -14.973   8.361  24.434  1.00 92.50           O  
ATOM   3210  CG1 ILE A 199     -10.937   9.154  23.461  1.00 92.50           C  
ATOM   3211 HG12 ILE A 199     -11.642   9.823  22.968  1.00 92.50           H  
ATOM   3212 HG13 ILE A 199     -10.447   9.709  24.262  1.00 92.50           H  
ATOM   3213  CG2 ILE A 199     -12.399   7.121  23.014  1.00 92.50           C  
ATOM   3214 HG21 ILE A 199     -13.007   6.349  23.486  1.00 92.50           H  
ATOM   3215 HG22 ILE A 199     -13.044   7.795  22.450  1.00 92.50           H  
ATOM   3216 HG23 ILE A 199     -11.674   6.641  22.357  1.00 92.50           H  
ATOM   3217  CD1 ILE A 199      -9.864   8.730  22.457  1.00 92.50           C  
ATOM   3218 HD11 ILE A 199     -10.334   8.467  21.510  1.00 92.50           H  
ATOM   3219 HD12 ILE A 199      -9.303   7.883  22.850  1.00 92.50           H  
ATOM   3220 HD13 ILE A 199      -9.168   9.553  22.294  1.00 92.50           H  
ATOM   3221  N   ASP A 200     -13.944  10.350  24.307  1.00 94.60           N  
ATOM   3222  H   ASP A 200     -13.104  10.885  24.472  1.00 94.60           H  
ATOM   3223  CA  ASP A 200     -15.098  11.039  23.725  1.00 94.60           C  
ATOM   3224  HA  ASP A 200     -15.946  10.887  24.393  1.00 94.60           H  
ATOM   3225  C   ASP A 200     -15.481  10.444  22.352  1.00 94.60           C  
ATOM   3226  CB  ASP A 200     -14.842  12.556  23.625  1.00 94.60           C  
ATOM   3227  HB2 ASP A 200     -13.884  12.728  23.135  1.00 94.60           H  
ATOM   3228  HB3 ASP A 200     -15.622  12.985  22.996  1.00 94.60           H  
ATOM   3229  O   ASP A 200     -14.629  10.061  21.546  1.00 94.60           O  
ATOM   3230  CG  ASP A 200     -14.890  13.310  24.965  1.00 94.60           C  
ATOM   3231  OD1 ASP A 200     -15.637  12.866  25.867  1.00 94.60           O  
ATOM   3232  OD2 ASP A 200     -14.264  14.392  25.058  1.00 94.60           O  
ATOM   3233  N   ILE A 201     -16.788  10.379  22.062  1.00 95.48           N  
ATOM   3234  H   ILE A 201     -17.427  10.693  22.780  1.00 95.48           H  
ATOM   3235  CA  ILE A 201     -17.345   9.738  20.853  1.00 95.48           C  
ATOM   3236  HA  ILE A 201     -17.079   8.681  20.873  1.00 95.48           H  
ATOM   3237  C   ILE A 201     -16.755  10.316  19.558  1.00 95.48           C  
ATOM   3238  CB  ILE A 201     -18.891   9.865  20.857  1.00 95.48           C  
ATOM   3239  HB  ILE A 201     -19.145  10.896  21.105  1.00 95.48           H  
ATOM   3240  O   ILE A 201     -16.441   9.567  18.628  1.00 95.48           O  
ATOM   3241  CG1 ILE A 201     -19.493   8.938  21.939  1.00 95.48           C  
ATOM   3242 HG12 ILE A 201     -19.018   9.157  22.896  1.00 95.48           H  
ATOM   3243 HG13 ILE A 201     -19.271   7.901  21.690  1.00 95.48           H  
ATOM   3244  CG2 ILE A 201     -19.523   9.556  19.485  1.00 95.48           C  
ATOM   3245 HG21 ILE A 201     -19.307   8.528  19.193  1.00 95.48           H  
ATOM   3246 HG22 ILE A 201     -19.154  10.241  18.721  1.00 95.48           H  
ATOM   3247 HG23 ILE A 201     -20.601   9.706  19.540  1.00 95.48           H  
ATOM   3248  CD1 ILE A 201     -21.009   9.083  22.138  1.00 95.48           C  
ATOM   3249 HD11 ILE A 201     -21.554   8.706  21.273  1.00 95.48           H  
ATOM   3250 HD12 ILE A 201     -21.313   8.502  23.009  1.00 95.48           H  
ATOM   3251 HD13 ILE A 201     -21.262  10.129  22.309  1.00 95.48           H  
ATOM   3252  N   ASP A 202     -16.612  11.640  19.475  1.00 95.38           N  
ATOM   3253  H   ASP A 202     -16.704  12.195  20.314  1.00 95.38           H  
ATOM   3254  CA  ASP A 202     -16.040  12.304  18.304  1.00 95.38           C  
ATOM   3255  HA  ASP A 202     -16.508  11.882  17.415  1.00 95.38           H  
ATOM   3256  C   ASP A 202     -14.545  12.018  18.161  1.00 95.38           C  
ATOM   3257  CB  ASP A 202     -16.341  13.815  18.314  1.00 95.38           C  
ATOM   3258  HB2 ASP A 202     -15.932  14.246  17.400  1.00 95.38           H  
ATOM   3259  HB3 ASP A 202     -17.421  13.956  18.284  1.00 95.38           H  
ATOM   3260  O   ASP A 202     -14.063  11.806  17.046  1.00 95.38           O  
ATOM   3261  CG  ASP A 202     -15.786  14.592  19.513  1.00 95.38           C  
ATOM   3262  OD1 ASP A 202     -15.630  13.987  20.591  1.00 95.38           O  
ATOM   3263  OD2 ASP A 202     -15.637  15.831  19.378  1.00 95.38           O  
ATOM   3264  N   GLU A 203     -13.804  11.940  19.262  1.00 96.13           N  
ATOM   3265  H   GLU A 203     -14.243  12.135  20.150  1.00 96.13           H  
ATOM   3266  CA  GLU A 203     -12.393  11.559  19.250  1.00 96.13           C  
ATOM   3267  HA  GLU A 203     -11.885  12.173  18.507  1.00 96.13           H  
ATOM   3268  C   GLU A 203     -12.191  10.088  18.837  1.00 96.13           C  
ATOM   3269  CB  GLU A 203     -11.772  11.885  20.612  1.00 96.13           C  
ATOM   3270  HB2 GLU A 203     -12.016  12.917  20.867  1.00 96.13           H  
ATOM   3271  HB3 GLU A 203     -12.185  11.223  21.373  1.00 96.13           H  
ATOM   3272  O   GLU A 203     -11.317   9.793  18.007  1.00 96.13           O  
ATOM   3273  CG  GLU A 203     -10.247  11.741  20.542  1.00 96.13           C  
ATOM   3274  HG2 GLU A 203      -9.885  12.345  19.710  1.00 96.13           H  
ATOM   3275  HG3 GLU A 203      -9.995  10.704  20.322  1.00 96.13           H  
ATOM   3276  CD  GLU A 203      -9.512  12.179  21.816  1.00 96.13           C  
ATOM   3277  OE1 GLU A 203      -8.262  12.153  21.754  1.00 96.13           O  
ATOM   3278  OE2 GLU A 203     -10.170  12.552  22.809  1.00 96.13           O  
ATOM   3279  N   LEU A 204     -13.044   9.173  19.315  1.00 97.45           N  
ATOM   3280  H   LEU A 204     -13.702   9.467  20.023  1.00 97.45           H  
ATOM   3281  CA  LEU A 204     -13.050   7.771  18.885  1.00 97.45           C  
ATOM   3282  HA  LEU A 204     -12.056   7.368  19.081  1.00 97.45           H  
ATOM   3283  C   LEU A 204     -13.339   7.645  17.387  1.00 97.45           C  
ATOM   3284  CB  LEU A 204     -14.094   6.969  19.685  1.00 97.45           C  
ATOM   3285  HB2 LEU A 204     -15.093   7.332  19.441  1.00 97.45           H  
ATOM   3286  HB3 LEU A 204     -13.952   7.151  20.750  1.00 97.45           H  
ATOM   3287  O   LEU A 204     -12.606   6.967  16.659  1.00 97.45           O  
ATOM   3288  CG  LEU A 204     -14.054   5.448  19.445  1.00 97.45           C  
ATOM   3289  HG  LEU A 204     -14.413   5.237  18.438  1.00 97.45           H  
ATOM   3290  CD1 LEU A 204     -12.649   4.855  19.598  1.00 97.45           C  
ATOM   3291 HD11 LEU A 204     -12.233   5.154  20.560  1.00 97.45           H  
ATOM   3292 HD12 LEU A 204     -12.003   5.187  18.785  1.00 97.45           H  
ATOM   3293 HD13 LEU A 204     -12.706   3.767  19.575  1.00 97.45           H  
ATOM   3294  CD2 LEU A 204     -14.971   4.747  20.443  1.00 97.45           C  
ATOM   3295 HD21 LEU A 204     -14.583   4.862  21.456  1.00 97.45           H  
ATOM   3296 HD22 LEU A 204     -15.045   3.685  20.209  1.00 97.45           H  
ATOM   3297 HD23 LEU A 204     -15.967   5.188  20.405  1.00 97.45           H  
ATOM   3298  N   ALA A 205     -14.370   8.344  16.905  1.00 97.74           N  
ATOM   3299  H   ALA A 205     -14.939   8.863  17.559  1.00 97.74           H  
ATOM   3300  CA  ALA A 205     -14.737   8.357  15.495  1.00 97.74           C  
ATOM   3301  HA  ALA A 205     -14.932   7.333  15.177  1.00 97.74           H  
ATOM   3302  C   ALA A 205     -13.601   8.898  14.618  1.00 97.74           C  
ATOM   3303  CB  ALA A 205     -16.020   9.173  15.327  1.00 97.74           C  
ATOM   3304  HB1 ALA A 205     -16.321   9.186  14.280  1.00 97.74           H  
ATOM   3305  HB2 ALA A 205     -16.815   8.723  15.923  1.00 97.74           H  
ATOM   3306  HB3 ALA A 205     -15.861  10.194  15.675  1.00 97.74           H  
ATOM   3307  O   ALA A 205     -13.245   8.268  13.622  1.00 97.74           O  
ATOM   3308  N   ASN A 206     -12.967  10.009  15.007  1.00 97.25           N  
ATOM   3309  H   ASN A 206     -13.300  10.479  15.836  1.00 97.25           H  
ATOM   3310  CA  ASN A 206     -11.809  10.554  14.294  1.00 97.25           C  
ATOM   3311  HA  ASN A 206     -12.086  10.735  13.256  1.00 97.25           H  
ATOM   3312  C   ASN A 206     -10.627   9.569  14.271  1.00 97.25           C  
ATOM   3313  CB  ASN A 206     -11.401  11.888  14.939  1.00 97.25           C  
ATOM   3314  HB2 ASN A 206     -11.427  11.804  16.026  1.00 97.25           H  
ATOM   3315  HB3 ASN A 206     -10.378  12.131  14.651  1.00 97.25           H  
ATOM   3316  O   ASN A 206      -9.962   9.416  13.240  1.00 97.25           O  
ATOM   3317  CG  ASN A 206     -12.269  13.045  14.480  1.00 97.25           C  
ATOM   3318  ND2 ASN A 206     -12.977  13.693  15.369  1.00 97.25           N  
ATOM   3319 HD21 ASN A 206     -13.617  14.407  15.050  1.00 97.25           H  
ATOM   3320 HD22 ASN A 206     -13.137  13.254  16.264  1.00 97.25           H  
ATOM   3321  OD1 ASN A 206     -12.301  13.387  13.307  1.00 97.25           O  
ATOM   3322  N   SER A 207     -10.378   8.864  15.377  1.00 97.78           N  
ATOM   3323  H   SER A 207     -10.926   9.054  16.204  1.00 97.78           H  
ATOM   3324  CA  SER A 207      -9.335   7.837  15.451  1.00 97.78           C  
ATOM   3325  HA  SER A 207      -8.392   8.280  15.132  1.00 97.78           H  
ATOM   3326  C   SER A 207      -9.621   6.664  14.507  1.00 97.78           C  
ATOM   3327  CB  SER A 207      -9.155   7.366  16.897  1.00 97.78           C  
ATOM   3328  HB2 SER A 207     -10.109   7.066  17.330  1.00 97.78           H  
ATOM   3329  HB3 SER A 207      -8.471   6.518  16.922  1.00 97.78           H  
ATOM   3330  O   SER A 207      -8.732   6.251  13.759  1.00 97.78           O  
ATOM   3331  OG  SER A 207      -8.593   8.429  17.638  1.00 97.78           O  
ATOM   3332  HG  SER A 207      -9.312   8.921  18.042  1.00 97.78           H  
ATOM   3333  N   ILE A 208     -10.860   6.169  14.457  1.00 97.96           N  
ATOM   3334  H   ILE A 208     -11.547   6.540  15.099  1.00 97.96           H  
ATOM   3335  CA  ILE A 208     -11.268   5.085  13.547  1.00 97.96           C  
ATOM   3336  HA  ILE A 208     -10.532   4.284  13.619  1.00 97.96           H  
ATOM   3337  C   ILE A 208     -11.266   5.537  12.080  1.00 97.96           C  
ATOM   3338  CB  ILE A 208     -12.627   4.504  13.995  1.00 97.96           C  
ATOM   3339  HB  ILE A 208     -13.322   5.325  14.171  1.00 97.96           H  
ATOM   3340  O   ILE A 208     -10.831   4.787  11.206  1.00 97.96           O  
ATOM   3341  CG1 ILE A 208     -12.403   3.728  15.312  1.00 97.96           C  
ATOM   3342 HG12 ILE A 208     -11.817   2.832  15.108  1.00 97.96           H  
ATOM   3343 HG13 ILE A 208     -11.838   4.341  16.014  1.00 97.96           H  
ATOM   3344  CG2 ILE A 208     -13.232   3.573  12.924  1.00 97.96           C  
ATOM   3345 HG21 ILE A 208     -12.539   2.765  12.690  1.00 97.96           H  
ATOM   3346 HG22 ILE A 208     -14.168   3.147  13.284  1.00 97.96           H  
ATOM   3347 HG23 ILE A 208     -13.463   4.130  12.016  1.00 97.96           H  
ATOM   3348  CD1 ILE A 208     -13.693   3.327  16.022  1.00 97.96           C  
ATOM   3349 HD11 ILE A 208     -14.262   4.233  16.227  1.00 97.96           H  
ATOM   3350 HD12 ILE A 208     -13.447   2.846  16.969  1.00 97.96           H  
ATOM   3351 HD13 ILE A 208     -14.274   2.627  15.422  1.00 97.96           H  
ATOM   3352  N   ILE A 209     -11.660   6.777  11.783  1.00 97.77           N  
ATOM   3353  H   ILE A 209     -12.059   7.347  12.515  1.00 97.77           H  
ATOM   3354  CA  ILE A 209     -11.574   7.322  10.421  1.00 97.77           C  
ATOM   3355  HA  ILE A 209     -12.121   6.649   9.761  1.00 97.77           H  
ATOM   3356  C   ILE A 209     -10.114   7.339   9.940  1.00 97.77           C  
ATOM   3357  CB  ILE A 209     -12.259   8.702  10.342  1.00 97.77           C  
ATOM   3358  HB  ILE A 209     -11.919   9.311  11.179  1.00 97.77           H  
ATOM   3359  O   ILE A 209      -9.814   6.888   8.833  1.00 97.77           O  
ATOM   3360  CG1 ILE A 209     -13.791   8.510  10.437  1.00 97.77           C  
ATOM   3361 HG12 ILE A 209     -14.032   7.819  11.244  1.00 97.77           H  
ATOM   3362 HG13 ILE A 209     -14.162   8.067   9.513  1.00 97.77           H  
ATOM   3363  CG2 ILE A 209     -11.902   9.434   9.032  1.00 97.77           C  
ATOM   3364 HG21 ILE A 209     -12.174   8.821   8.173  1.00 97.77           H  
ATOM   3365 HG22 ILE A 209     -12.433  10.385   8.976  1.00 97.77           H  
ATOM   3366 HG23 ILE A 209     -10.836   9.660   8.998  1.00 97.77           H  
ATOM   3367  CD1 ILE A 209     -14.554   9.811  10.705  1.00 97.77           C  
ATOM   3368 HD11 ILE A 209     -15.606   9.581  10.875  1.00 97.77           H  
ATOM   3369 HD12 ILE A 209     -14.483  10.477   9.845  1.00 97.77           H  
ATOM   3370 HD13 ILE A 209     -14.153  10.304  11.590  1.00 97.77           H  
ATOM   3371  N   ASN A 210      -9.179   7.773  10.790  1.00 97.81           N  
ATOM   3372  H   ASN A 210      -9.477   8.147  11.680  1.00 97.81           H  
ATOM   3373  CA  ASN A 210      -7.750   7.734  10.473  1.00 97.81           C  
ATOM   3374  HA  ASN A 210      -7.593   8.239   9.520  1.00 97.81           H  
ATOM   3375  C   ASN A 210      -7.220   6.298  10.299  1.00 97.81           C  
ATOM   3376  CB  ASN A 210      -6.981   8.491  11.567  1.00 97.81           C  
ATOM   3377  HB2 ASN A 210      -5.915   8.290  11.463  1.00 97.81           H  
ATOM   3378  HB3 ASN A 210      -7.298   8.141  12.549  1.00 97.81           H  
ATOM   3379  O   ASN A 210      -6.345   6.059   9.454  1.00 97.81           O  
ATOM   3380  CG  ASN A 210      -7.161   9.996  11.481  1.00 97.81           C  
ATOM   3381  ND2 ASN A 210      -7.056  10.690  12.588  1.00 97.81           N  
ATOM   3382 HD21 ASN A 210      -7.081  10.199  13.470  1.00 97.81           H  
ATOM   3383 HD22 ASN A 210      -7.339  11.657  12.519  1.00 97.81           H  
ATOM   3384  OD1 ASN A 210      -7.332  10.575  10.421  1.00 97.81           O  
ATOM   3385  N   LEU A 211      -7.775   5.331  11.043  1.00 97.96           N  
ATOM   3386  H   LEU A 211      -8.470   5.604  11.723  1.00 97.96           H  
ATOM   3387  CA  LEU A 211      -7.425   3.912  10.959  1.00 97.96           C  
ATOM   3388  HA  LEU A 211      -6.351   3.834  11.127  1.00 97.96           H  
ATOM   3389  C   LEU A 211      -7.704   3.302   9.577  1.00 97.96           C  
ATOM   3390  CB  LEU A 211      -8.142   3.140  12.086  1.00 97.96           C  
ATOM   3391  HB2 LEU A 211      -7.833   3.559  13.044  1.00 97.96           H  
ATOM   3392  HB3 LEU A 211      -9.218   3.286  11.991  1.00 97.96           H  
ATOM   3393  O   LEU A 211      -6.980   2.388   9.184  1.00 97.96           O  
ATOM   3394  CG  LEU A 211      -7.922   1.621  12.111  1.00 97.96           C  
ATOM   3395  HG  LEU A 211      -8.279   1.188  11.176  1.00 97.96           H  
ATOM   3396  CD1 LEU A 211      -6.456   1.247  12.292  1.00 97.96           C  
ATOM   3397 HD11 LEU A 211      -5.858   1.655  11.477  1.00 97.96           H  
ATOM   3398 HD12 LEU A 211      -6.385   0.159  12.266  1.00 97.96           H  
ATOM   3399 HD13 LEU A 211      -6.095   1.622  13.249  1.00 97.96           H  
ATOM   3400  CD2 LEU A 211      -8.716   0.990  13.253  1.00 97.96           C  
ATOM   3401 HD21 LEU A 211      -8.638  -0.097  13.217  1.00 97.96           H  
ATOM   3402 HD22 LEU A 211      -8.340   1.340  14.214  1.00 97.96           H  
ATOM   3403 HD23 LEU A 211      -9.767   1.266  13.171  1.00 97.96           H  
ATOM   3404  N   PHE A 212      -8.641   3.821   8.772  1.00 97.24           N  
ATOM   3405  H   PHE A 212      -9.246   4.547   9.127  1.00 97.24           H  
ATOM   3406  CA  PHE A 212      -8.847   3.318   7.401  1.00 97.24           C  
ATOM   3407  HA  PHE A 212      -9.046   2.248   7.469  1.00 97.24           H  
ATOM   3408  C   PHE A 212      -7.607   3.460   6.499  1.00 97.24           C  
ATOM   3409  CB  PHE A 212     -10.069   3.970   6.746  1.00 97.24           C  
ATOM   3410  HB2 PHE A 212     -10.103   3.674   5.697  1.00 97.24           H  
ATOM   3411  HB3 PHE A 212      -9.953   5.053   6.773  1.00 97.24           H  
ATOM   3412  O   PHE A 212      -7.470   2.727   5.519  1.00 97.24           O  
ATOM   3413  CG  PHE A 212     -11.393   3.573   7.368  1.00 97.24           C  
ATOM   3414  CD1 PHE A 212     -11.848   2.242   7.316  1.00 97.24           C  
ATOM   3415  HD1 PHE A 212     -11.241   1.496   6.824  1.00 97.24           H  
ATOM   3416  CD2 PHE A 212     -12.180   4.544   7.997  1.00 97.24           C  
ATOM   3417  HD2 PHE A 212     -11.851   5.573   8.005  1.00 97.24           H  
ATOM   3418  CE1 PHE A 212     -13.075   1.895   7.921  1.00 97.24           C  
ATOM   3419  HE1 PHE A 212     -13.452   0.884   7.938  1.00 97.24           H  
ATOM   3420  CE2 PHE A 212     -13.390   4.191   8.610  1.00 97.24           C  
ATOM   3421  HE2 PHE A 212     -13.965   4.955   9.113  1.00 97.24           H  
ATOM   3422  CZ  PHE A 212     -13.840   2.865   8.576  1.00 97.24           C  
ATOM   3423  HZ  PHE A 212     -14.764   2.594   9.064  1.00 97.24           H  
ATOM   3424  N   THR A 213      -6.621   4.289   6.867  1.00 96.94           N  
ATOM   3425  H   THR A 213      -6.779   4.881   7.669  1.00 96.94           H  
ATOM   3426  CA  THR A 213      -5.291   4.298   6.223  1.00 96.94           C  
ATOM   3427  HA  THR A 213      -5.416   4.589   5.179  1.00 96.94           H  
ATOM   3428  C   THR A 213      -4.616   2.912   6.258  1.00 96.94           C  
ATOM   3429  CB  THR A 213      -4.369   5.323   6.906  1.00 96.94           C  
ATOM   3430  HB  THR A 213      -4.119   4.977   7.909  1.00 96.94           H  
ATOM   3431  O   THR A 213      -3.892   2.519   5.333  1.00 96.94           O  
ATOM   3432  CG2 THR A 213      -3.081   5.543   6.110  1.00 96.94           C  
ATOM   3433 HG21 THR A 213      -3.324   5.743   5.066  1.00 96.94           H  
ATOM   3434 HG22 THR A 213      -2.443   4.663   6.182  1.00 96.94           H  
ATOM   3435 HG23 THR A 213      -2.542   6.400   6.514  1.00 96.94           H  
ATOM   3436  OG1 THR A 213      -4.993   6.578   7.009  1.00 96.94           O  
ATOM   3437  HG1 THR A 213      -5.520   6.576   7.812  1.00 96.94           H  
ATOM   3438  N   PHE A 214      -4.884   2.120   7.301  1.00 97.30           N  
ATOM   3439  H   PHE A 214      -5.525   2.462   8.003  1.00 97.30           H  
ATOM   3440  CA  PHE A 214      -4.375   0.761   7.477  1.00 97.30           C  
ATOM   3441  HA  PHE A 214      -3.287   0.792   7.407  1.00 97.30           H  
ATOM   3442  C   PHE A 214      -4.895  -0.214   6.414  1.00 97.30           C  
ATOM   3443  CB  PHE A 214      -4.776   0.269   8.872  1.00 97.30           C  
ATOM   3444  HB2 PHE A 214      -5.863   0.201   8.915  1.00 97.30           H  
ATOM   3445  HB3 PHE A 214      -4.463   1.005   9.612  1.00 97.30           H  
ATOM   3446  O   PHE A 214      -4.130  -1.049   5.918  1.00 97.30           O  
ATOM   3447  CG  PHE A 214      -4.210  -1.076   9.268  1.00 97.30           C  
ATOM   3448  CD1 PHE A 214      -5.068  -2.080   9.752  1.00 97.30           C  
ATOM   3449  HD1 PHE A 214      -6.127  -1.893   9.852  1.00 97.30           H  
ATOM   3450  CD2 PHE A 214      -2.825  -1.314   9.193  1.00 97.30           C  
ATOM   3451  HD2 PHE A 214      -2.160  -0.534   8.852  1.00 97.30           H  
ATOM   3452  CE1 PHE A 214      -4.541  -3.314  10.167  1.00 97.30           C  
ATOM   3453  HE1 PHE A 214      -5.195  -4.058  10.596  1.00 97.30           H  
ATOM   3454  CE2 PHE A 214      -2.303  -2.556   9.589  1.00 97.30           C  
ATOM   3455  HE2 PHE A 214      -1.237  -2.728   9.549  1.00 97.30           H  
ATOM   3456  CZ  PHE A 214      -3.161  -3.558  10.078  1.00 97.30           C  
ATOM   3457  HZ  PHE A 214      -2.763  -4.499  10.427  1.00 97.30           H  
ATOM   3458  N   THR A 215      -6.158  -0.080   6.001  1.00 96.20           N  
ATOM   3459  H   THR A 215      -6.731   0.637   6.423  1.00 96.20           H  
ATOM   3460  CA  THR A 215      -6.836  -0.978   5.048  1.00 96.20           C  
ATOM   3461  HA  THR A 215      -6.245  -1.886   4.933  1.00 96.20           H  
ATOM   3462  C   THR A 215      -6.974  -0.394   3.641  1.00 96.20           C  
ATOM   3463  CB  THR A 215      -8.205  -1.421   5.584  1.00 96.20           C  
ATOM   3464  HB  THR A 215      -8.706  -2.041   4.840  1.00 96.20           H  
ATOM   3465  O   THR A 215      -7.250  -1.148   2.714  1.00 96.20           O  
ATOM   3466  CG2 THR A 215      -8.062  -2.214   6.883  1.00 96.20           C  
ATOM   3467 HG21 THR A 215      -7.696  -1.569   7.681  1.00 96.20           H  
ATOM   3468 HG22 THR A 215      -9.034  -2.616   7.171  1.00 96.20           H  
ATOM   3469 HG23 THR A 215      -7.369  -3.044   6.744  1.00 96.20           H  
ATOM   3470  OG1 THR A 215      -8.996  -0.298   5.869  1.00 96.20           O  
ATOM   3471  HG1 THR A 215      -9.846  -0.620   6.179  1.00 96.20           H  
ATOM   3472  N   ALA A 216      -6.665   0.893   3.445  1.00 95.88           N  
ATOM   3473  H   ALA A 216      -6.623   1.483   4.263  1.00 95.88           H  
ATOM   3474  CA  ALA A 216      -6.742   1.581   2.154  1.00 95.88           C  
ATOM   3475  HA  ALA A 216      -7.793   1.649   1.873  1.00 95.88           H  
ATOM   3476  C   ALA A 216      -5.992   0.859   1.017  1.00 95.88           C  
ATOM   3477  CB  ALA A 216      -6.204   3.007   2.331  1.00 95.88           C  
ATOM   3478  HB1 ALA A 216      -6.259   3.542   1.383  1.00 95.88           H  
ATOM   3479  HB2 ALA A 216      -6.808   3.542   3.064  1.00 95.88           H  
ATOM   3480  HB3 ALA A 216      -5.167   2.983   2.667  1.00 95.88           H  
ATOM   3481  O   ALA A 216      -4.892   0.330   1.221  1.00 95.88           O  
ATOM   3482  N   LEU A 217      -6.560   0.879  -0.189  1.00 95.38           N  
ATOM   3483  H   LEU A 217      -7.455   1.337  -0.291  1.00 95.38           H  
ATOM   3484  CA  LEU A 217      -5.919   0.373  -1.403  1.00 95.38           C  
ATOM   3485  HA  LEU A 217      -5.629  -0.662  -1.223  1.00 95.38           H  
ATOM   3486  C   LEU A 217      -4.645   1.176  -1.724  1.00 95.38           C  
ATOM   3487  CB  LEU A 217      -6.966   0.374  -2.536  1.00 95.38           C  
ATOM   3488  HB2 LEU A 217      -7.786  -0.266  -2.210  1.00 95.38           H  
ATOM   3489  HB3 LEU A 217      -7.376   1.377  -2.656  1.00 95.38           H  
ATOM   3490  O   LEU A 217      -4.561   2.380  -1.490  1.00 95.38           O  
ATOM   3491  CG  LEU A 217      -6.463  -0.136  -3.903  1.00 95.38           C  
ATOM   3492  HG  LEU A 217      -5.678  -0.876  -3.749  1.00 95.38           H  
ATOM   3493  CD1 LEU A 217      -7.593  -0.814  -4.675  1.00 95.38           C  
ATOM   3494 HD11 LEU A 217      -7.974  -1.663  -4.107  1.00 95.38           H  
ATOM   3495 HD12 LEU A 217      -7.232  -1.175  -5.638  1.00 95.38           H  
ATOM   3496 HD13 LEU A 217      -8.410  -0.112  -4.838  1.00 95.38           H  
ATOM   3497  CD2 LEU A 217      -5.927   0.999  -4.783  1.00 95.38           C  
ATOM   3498 HD21 LEU A 217      -6.718   1.730  -4.953  1.00 95.38           H  
ATOM   3499 HD22 LEU A 217      -5.614   0.602  -5.749  1.00 95.38           H  
ATOM   3500 HD23 LEU A 217      -5.082   1.504  -4.316  1.00 95.38           H  
ATOM   3501  N   GLY A 218      -3.637   0.505  -2.282  1.00 95.55           N  
ATOM   3502  H   GLY A 218      -3.782  -0.470  -2.506  1.00 95.55           H  
ATOM   3503  CA  GLY A 218      -2.391   1.124  -2.722  1.00 95.55           C  
ATOM   3504  HA2 GLY A 218      -2.582   2.166  -2.981  1.00 95.55           H  
ATOM   3505  HA3 GLY A 218      -2.048   0.627  -3.628  1.00 95.55           H  
ATOM   3506  C   GLY A 218      -1.267   1.067  -1.686  1.00 95.55           C  
ATOM   3507  O   GLY A 218      -1.058   0.059  -0.994  1.00 95.55           O  
ATOM   3508  N   ALA A 219      -0.459   2.127  -1.658  1.00 95.45           N  
ATOM   3509  H   ALA A 219      -0.712   2.927  -2.220  1.00 95.45           H  
ATOM   3510  CA  ALA A 219       0.742   2.206  -0.838  1.00 95.45           C  
ATOM   3511  HA  ALA A 219       1.346   1.319  -1.028  1.00 95.45           H  
ATOM   3512  C   ALA A 219       0.399   2.233   0.654  1.00 95.45           C  
ATOM   3513  CB  ALA A 219       1.559   3.438  -1.243  1.00 95.45           C  
ATOM   3514  HB1 ALA A 219       1.009   4.342  -0.978  1.00 95.45           H  
ATOM   3515  HB2 ALA A 219       2.514   3.437  -0.717  1.00 95.45           H  
ATOM   3516  HB3 ALA A 219       1.734   3.441  -2.319  1.00 95.45           H  
ATOM   3517  O   ALA A 219      -0.424   3.025   1.101  1.00 95.45           O  
ATOM   3518  N   ALA A 220       1.087   1.411   1.448  1.00 95.88           N  
ATOM   3519  H   ALA A 220       1.768   0.782   1.046  1.00 95.88           H  
ATOM   3520  CA  ALA A 220       0.988   1.520   2.896  1.00 95.88           C  
ATOM   3521  HA  ALA A 220      -0.067   1.501   3.169  1.00 95.88           H  
ATOM   3522  C   ALA A 220       1.576   2.865   3.365  1.00 95.88           C  
ATOM   3523  CB  ALA A 220       1.669   0.312   3.543  1.00 95.88           C  
ATOM   3524  HB1 ALA A 220       1.537   0.354   4.624  1.00 95.88           H  
ATOM   3525  HB2 ALA A 220       2.733   0.310   3.308  1.00 95.88           H  
ATOM   3526  HB3 ALA A 220       1.218  -0.610   3.176  1.00 95.88           H  
ATOM   3527  O   ALA A 220       2.700   3.228   2.991  1.00 95.88           O  
ATOM   3528  N   ALA A 221       0.830   3.572   4.209  1.00 96.74           N  
ATOM   3529  H   ALA A 221      -0.084   3.227   4.464  1.00 96.74           H  
ATOM   3530  CA  ALA A 221       1.219   4.835   4.826  1.00 96.74           C  
ATOM   3531  HA  ALA A 221       2.234   5.093   4.525  1.00 96.74           H  
ATOM   3532  C   ALA A 221       1.209   4.701   6.354  1.00 96.74           C  
ATOM   3533  CB  ALA A 221       0.291   5.942   4.319  1.00 96.74           C  
ATOM   3534  HB1 ALA A 221       0.556   6.894   4.780  1.00 96.74           H  
ATOM   3535  HB2 ALA A 221      -0.742   5.709   4.574  1.00 96.74           H  
ATOM   3536  HB3 ALA A 221       0.374   6.034   3.236  1.00 96.74           H  
ATOM   3537  O   ALA A 221       0.511   3.847   6.900  1.00 96.74           O  
ATOM   3538  N   ALA A 222       2.050   5.493   7.022  1.00 97.78           N  
ATOM   3539  H   ALA A 222       2.492   6.252   6.522  1.00 97.78           H  
ATOM   3540  CA  ALA A 222       1.974   5.638   8.470  1.00 97.78           C  
ATOM   3541  HA  ALA A 222       1.802   4.660   8.919  1.00 97.78           H  
ATOM   3542  C   ALA A 222       0.784   6.540   8.810  1.00 97.78           C  
ATOM   3543  CB  ALA A 222       3.298   6.197   9.006  1.00 97.78           C  
ATOM   3544  HB1 ALA A 222       4.122   5.535   8.740  1.00 97.78           H  
ATOM   3545  HB2 ALA A 222       3.246   6.263  10.092  1.00 97.78           H  
ATOM   3546  HB3 ALA A 222       3.477   7.193   8.601  1.00 97.78           H  
ATOM   3547  O   ALA A 222       0.450   7.433   8.029  1.00 97.78           O  
ATOM   3548  N   PHE A 223       0.158   6.310   9.956  1.00 97.94           N  
ATOM   3549  H   PHE A 223       0.492   5.576  10.564  1.00 97.94           H  
ATOM   3550  CA  PHE A 223      -1.009   7.066  10.405  1.00 97.94           C  
ATOM   3551  HA  PHE A 223      -0.957   8.079  10.008  1.00 97.94           H  
ATOM   3552  C   PHE A 223      -1.017   7.170  11.927  1.00 97.94           C  
ATOM   3553  CB  PHE A 223      -2.296   6.416   9.870  1.00 97.94           C  
ATOM   3554  HB2 PHE A 223      -2.253   6.415   8.781  1.00 97.94           H  
ATOM   3555  HB3 PHE A 223      -3.149   7.035  10.150  1.00 97.94           H  
ATOM   3556  O   PHE A 223      -0.306   6.431  12.612  1.00 97.94           O  
ATOM   3557  CG  PHE A 223      -2.540   4.998  10.349  1.00 97.94           C  
ATOM   3558  CD1 PHE A 223      -1.883   3.919   9.728  1.00 97.94           C  
ATOM   3559  HD1 PHE A 223      -1.217   4.098   8.897  1.00 97.94           H  
ATOM   3560  CD2 PHE A 223      -3.420   4.758  11.419  1.00 97.94           C  
ATOM   3561  HD2 PHE A 223      -3.958   5.572  11.881  1.00 97.94           H  
ATOM   3562  CE1 PHE A 223      -2.077   2.609  10.197  1.00 97.94           C  
ATOM   3563  HE1 PHE A 223      -1.558   1.784   9.732  1.00 97.94           H  
ATOM   3564  CE2 PHE A 223      -3.619   3.448  11.882  1.00 97.94           C  
ATOM   3565  HE2 PHE A 223      -4.308   3.261  12.693  1.00 97.94           H  
ATOM   3566  CZ  PHE A 223      -2.940   2.379  11.280  1.00 97.94           C  
ATOM   3567  HZ  PHE A 223      -3.104   1.376  11.645  1.00 97.94           H  
ATOM   3568  N   LYS A 224      -1.808   8.103  12.453  1.00 97.91           N  
ATOM   3569  H   LYS A 224      -2.425   8.613  11.838  1.00 97.91           H  
ATOM   3570  CA  LYS A 224      -2.080   8.194  13.887  1.00 97.91           C  
ATOM   3571  HA  LYS A 224      -1.264   7.747  14.454  1.00 97.91           H  
ATOM   3572  C   LYS A 224      -3.340   7.407  14.222  1.00 97.91           C  
ATOM   3573  CB  LYS A 224      -2.223   9.652  14.325  1.00 97.91           C  
ATOM   3574  HB2 LYS A 224      -2.953  10.160  13.694  1.00 97.91           H  
ATOM   3575  HB3 LYS A 224      -2.604   9.654  15.347  1.00 97.91           H  
ATOM   3576  O   LYS A 224      -4.329   7.512  13.502  1.00 97.91           O  
ATOM   3577  CG  LYS A 224      -0.887  10.407  14.298  1.00 97.91           C  
ATOM   3578  HG2 LYS A 224      -0.552  10.548  13.270  1.00 97.91           H  
ATOM   3579  HG3 LYS A 224      -0.139   9.837  14.849  1.00 97.91           H  
ATOM   3580  CD  LYS A 224      -1.088  11.764  14.978  1.00 97.91           C  
ATOM   3581  HD2 LYS A 224      -1.789  12.361  14.395  1.00 97.91           H  
ATOM   3582  HD3 LYS A 224      -1.522  11.589  15.962  1.00 97.91           H  
ATOM   3583  CE  LYS A 224       0.227  12.524  15.152  1.00 97.91           C  
ATOM   3584  HE2 LYS A 224       0.583  12.855  14.176  1.00 97.91           H  
ATOM   3585  HE3 LYS A 224       0.963  11.841  15.577  1.00 97.91           H  
ATOM   3586  NZ  LYS A 224       0.018  13.672  16.068  1.00 97.91           N  
ATOM   3587  HZ1 LYS A 224      -0.688  14.299  15.709  1.00 97.91           H  
ATOM   3588  HZ2 LYS A 224      -0.329  13.337  16.956  1.00 97.91           H  
ATOM   3589  HZ3 LYS A 224       0.873  14.180  16.243  1.00 97.91           H  
ATOM   3590  N   PHE A 225      -3.288   6.646  15.305  1.00 97.82           N  
ATOM   3591  H   PHE A 225      -2.432   6.631  15.840  1.00 97.82           H  
ATOM   3592  CA  PHE A 225      -4.440   6.005  15.921  1.00 97.82           C  
ATOM   3593  HA  PHE A 225      -5.357   6.409  15.493  1.00 97.82           H  
ATOM   3594  C   PHE A 225      -4.403   6.357  17.403  1.00 97.82           C  
ATOM   3595  CB  PHE A 225      -4.383   4.495  15.663  1.00 97.82           C  
ATOM   3596  HB2 PHE A 225      -3.527   4.068  16.185  1.00 97.82           H  
ATOM   3597  HB3 PHE A 225      -4.234   4.337  14.595  1.00 97.82           H  
ATOM   3598  O   PHE A 225      -3.461   5.961  18.099  1.00 97.82           O  
ATOM   3599  CG  PHE A 225      -5.648   3.768  16.064  1.00 97.82           C  
ATOM   3600  CD1 PHE A 225      -5.611   2.714  16.994  1.00 97.82           C  
ATOM   3601  HD1 PHE A 225      -4.676   2.418  17.448  1.00 97.82           H  
ATOM   3602  CD2 PHE A 225      -6.878   4.160  15.507  1.00 97.82           C  
ATOM   3603  HD2 PHE A 225      -6.915   4.967  14.790  1.00 97.82           H  
ATOM   3604  CE1 PHE A 225      -6.800   2.058  17.357  1.00 97.82           C  
ATOM   3605  HE1 PHE A 225      -6.782   1.265  18.089  1.00 97.82           H  
ATOM   3606  CE2 PHE A 225      -8.069   3.518  15.886  1.00 97.82           C  
ATOM   3607  HE2 PHE A 225      -9.016   3.839  15.478  1.00 97.82           H  
ATOM   3608  CZ  PHE A 225      -8.029   2.462  16.809  1.00 97.82           C  
ATOM   3609  HZ  PHE A 225      -8.944   1.976  17.115  1.00 97.82           H  
ATOM   3610  N   PHE A 226      -5.351   7.192  17.835  1.00 95.87           N  
ATOM   3611  H   PHE A 226      -6.141   7.416  17.247  1.00 95.87           H  
ATOM   3612  CA  PHE A 226      -5.213   7.987  19.056  1.00 95.87           C  
ATOM   3613  HA  PHE A 226      -6.014   8.726  19.082  1.00 95.87           H  
ATOM   3614  C   PHE A 226      -3.881   8.771  19.038  1.00 95.87           C  
ATOM   3615  CB  PHE A 226      -5.409   7.064  20.275  1.00 95.87           C  
ATOM   3616  HB2 PHE A 226      -4.536   6.424  20.403  1.00 95.87           H  
ATOM   3617  HB3 PHE A 226      -5.491   7.681  21.170  1.00 95.87           H  
ATOM   3618  O   PHE A 226      -3.441   9.252  17.986  1.00 95.87           O  
ATOM   3619  CG  PHE A 226      -6.646   6.192  20.196  1.00 95.87           C  
ATOM   3620  CD1 PHE A 226      -7.907   6.756  20.446  1.00 95.87           C  
ATOM   3621  HD1 PHE A 226      -7.991   7.806  20.683  1.00 95.87           H  
ATOM   3622  CD2 PHE A 226      -6.543   4.824  19.881  1.00 95.87           C  
ATOM   3623  HD2 PHE A 226      -5.575   4.393  19.673  1.00 95.87           H  
ATOM   3624  CE1 PHE A 226      -9.059   5.953  20.411  1.00 95.87           C  
ATOM   3625  HE1 PHE A 226     -10.026   6.382  20.627  1.00 95.87           H  
ATOM   3626  CE2 PHE A 226      -7.695   4.017  19.870  1.00 95.87           C  
ATOM   3627  HE2 PHE A 226      -7.617   2.956  19.687  1.00 95.87           H  
ATOM   3628  CZ  PHE A 226      -8.954   4.581  20.135  1.00 95.87           C  
ATOM   3629  HZ  PHE A 226      -9.838   3.962  20.154  1.00 95.87           H  
ATOM   3630  N   ASP A 227      -3.179   8.830  20.168  1.00 93.82           N  
ATOM   3631  H   ASP A 227      -3.640   8.547  21.020  1.00 93.82           H  
ATOM   3632  CA  ASP A 227      -1.877   9.495  20.293  1.00 93.82           C  
ATOM   3633  HA  ASP A 227      -1.895  10.394  19.676  1.00 93.82           H  
ATOM   3634  C   ASP A 227      -0.682   8.671  19.787  1.00 93.82           C  
ATOM   3635  CB  ASP A 227      -1.686   9.927  21.748  1.00 93.82           C  
ATOM   3636  HB2 ASP A 227      -1.864   9.076  22.407  1.00 93.82           H  
ATOM   3637  HB3 ASP A 227      -0.659  10.260  21.898  1.00 93.82           H  
ATOM   3638  O   ASP A 227       0.472   9.101  19.872  1.00 93.82           O  
ATOM   3639  CG  ASP A 227      -2.604  11.089  22.113  1.00 93.82           C  
ATOM   3640  OD1 ASP A 227      -2.787  11.961  21.230  1.00 93.82           O  
ATOM   3641  OD2 ASP A 227      -3.009  11.120  23.290  1.00 93.82           O  
ATOM   3642  N   THR A 228      -0.924   7.488  19.215  1.00 97.41           N  
ATOM   3643  H   THR A 228      -1.886   7.211  19.080  1.00 97.41           H  
ATOM   3644  CA  THR A 228       0.146   6.594  18.759  1.00 97.41           C  
ATOM   3645  HA  THR A 228       1.088   6.930  19.193  1.00 97.41           H  
ATOM   3646  C   THR A 228       0.296   6.625  17.242  1.00 97.41           C  
ATOM   3647  CB  THR A 228      -0.066   5.174  19.283  1.00 97.41           C  
ATOM   3648  HB  THR A 228      -0.996   4.766  18.887  1.00 97.41           H  
ATOM   3649  O   THR A 228      -0.661   6.457  16.491  1.00 97.41           O  
ATOM   3650  CG2 THR A 228       1.105   4.253  18.932  1.00 97.41           C  
ATOM   3651 HG21 THR A 228       0.973   3.296  19.437  1.00 97.41           H  
ATOM   3652 HG22 THR A 228       1.135   4.078  17.857  1.00 97.41           H  
ATOM   3653 HG23 THR A 228       2.042   4.699  19.264  1.00 97.41           H  
ATOM   3654  OG1 THR A 228      -0.114   5.200  20.688  1.00 97.41           O  
ATOM   3655  HG1 THR A 228      -0.864   5.740  20.947  1.00 97.41           H  
ATOM   3656  N   THR A 229       1.531   6.792  16.759  1.00 98.10           N  
ATOM   3657  H   THR A 229       2.293   6.857  17.419  1.00 98.10           H  
ATOM   3658  CA  THR A 229       1.840   6.625  15.329  1.00 98.10           C  
ATOM   3659  HA  THR A 229       0.989   6.970  14.742  1.00 98.10           H  
ATOM   3660  C   THR A 229       2.063   5.149  15.014  1.00 98.10           C  
ATOM   3661  CB  THR A 229       3.046   7.467  14.902  1.00 98.10           C  
ATOM   3662  HB  THR A 229       3.922   7.175  15.482  1.00 98.10           H  
ATOM   3663  O   THR A 229       2.946   4.510  15.585  1.00 98.10           O  
ATOM   3664  CG2 THR A 229       3.359   7.340  13.410  1.00 98.10           C  
ATOM   3665 HG21 THR A 229       3.711   6.334  13.184  1.00 98.10           H  
ATOM   3666 HG22 THR A 229       2.467   7.555  12.822  1.00 98.10           H  
ATOM   3667 HG23 THR A 229       4.146   8.047  13.144  1.00 98.10           H  
ATOM   3668  OG1 THR A 229       2.756   8.825  15.155  1.00 98.10           O  
ATOM   3669  HG1 THR A 229       2.396   8.865  16.044  1.00 98.10           H  
ATOM   3670  N   ILE A 230       1.288   4.614  14.073  1.00 98.15           N  
ATOM   3671  H   ILE A 230       0.582   5.200  13.650  1.00 98.15           H  
ATOM   3672  CA  ILE A 230       1.444   3.262  13.546  1.00 98.15           C  
ATOM   3673  HA  ILE A 230       2.028   2.670  14.252  1.00 98.15           H  
ATOM   3674  C   ILE A 230       2.230   3.338  12.236  1.00 98.15           C  
ATOM   3675  CB  ILE A 230       0.072   2.571  13.386  1.00 98.15           C  
ATOM   3676  HB  ILE A 230      -0.500   3.131  12.646  1.00 98.15           H  
ATOM   3677  O   ILE A 230       1.764   3.883  11.233  1.00 98.15           O  
ATOM   3678  CG1 ILE A 230      -0.763   2.561  14.689  1.00 98.15           C  
ATOM   3679 HG12 ILE A 230      -0.969   3.587  14.993  1.00 98.15           H  
ATOM   3680 HG13 ILE A 230      -1.728   2.099  14.479  1.00 98.15           H  
ATOM   3681  CG2 ILE A 230       0.255   1.135  12.857  1.00 98.15           C  
ATOM   3682 HG21 ILE A 230       0.930   0.572  13.501  1.00 98.15           H  
ATOM   3683 HG22 ILE A 230       0.661   1.165  11.846  1.00 98.15           H  
ATOM   3684 HG23 ILE A 230      -0.714   0.635  12.826  1.00 98.15           H  
ATOM   3685  CD1 ILE A 230      -0.129   1.822  15.878  1.00 98.15           C  
ATOM   3686 HD11 ILE A 230      -0.793   1.903  16.739  1.00 98.15           H  
ATOM   3687 HD12 ILE A 230       0.831   2.268  16.138  1.00 98.15           H  
ATOM   3688 HD13 ILE A 230       0.005   0.766  15.645  1.00 98.15           H  
ATOM   3689  N   ASP A 231       3.441   2.781  12.242  1.00 97.58           N  
ATOM   3690  H   ASP A 231       3.804   2.433  13.118  1.00 97.58           H  
ATOM   3691  CA  ASP A 231       4.304   2.732  11.062  1.00 97.58           C  
ATOM   3692  HA  ASP A 231       4.373   3.741  10.655  1.00 97.58           H  
ATOM   3693  C   ASP A 231       3.741   1.831   9.957  1.00 97.58           C  
ATOM   3694  CB  ASP A 231       5.713   2.253  11.441  1.00 97.58           C  
ATOM   3695  HB2 ASP A 231       6.209   1.873  10.547  1.00 97.58           H  
ATOM   3696  HB3 ASP A 231       5.639   1.428  12.150  1.00 97.58           H  
ATOM   3697  O   ASP A 231       3.095   0.811  10.199  1.00 97.58           O  
ATOM   3698  CG  ASP A 231       6.598   3.362  12.004  1.00 97.58           C  
ATOM   3699  OD1 ASP A 231       6.528   4.480  11.446  1.00 97.58           O  
ATOM   3700  OD2 ASP A 231       7.405   3.036  12.899  1.00 97.58           O  
ATOM   3701  N   ARG A 232       4.057   2.157   8.701  1.00 95.56           N  
ATOM   3702  H   ARG A 232       4.598   3.000   8.571  1.00 95.56           H  
ATOM   3703  CA  ARG A 232       3.643   1.352   7.543  1.00 95.56           C  
ATOM   3704  HA  ARG A 232       2.580   1.146   7.671  1.00 95.56           H  
ATOM   3705  C   ARG A 232       4.365   0.002   7.462  1.00 95.56           C  
ATOM   3706  CB  ARG A 232       3.807   2.147   6.242  1.00 95.56           C  
ATOM   3707  HB2 ARG A 232       3.449   1.535   5.415  1.00 95.56           H  
ATOM   3708  HB3 ARG A 232       3.179   3.036   6.302  1.00 95.56           H  
ATOM   3709  O   ARG A 232       5.595  -0.060   7.513  1.00 95.56           O  
ATOM   3710  CG  ARG A 232       5.247   2.589   5.944  1.00 95.56           C  
ATOM   3711  HG2 ARG A 232       5.912   1.727   5.881  1.00 95.56           H  
ATOM   3712  HG3 ARG A 232       5.597   3.261   6.728  1.00 95.56           H  
ATOM   3713  CD  ARG A 232       5.285   3.308   4.602  1.00 95.56           C  
ATOM   3714  HD2 ARG A 232       4.593   4.149   4.635  1.00 95.56           H  
ATOM   3715  HD3 ARG A 232       4.961   2.611   3.829  1.00 95.56           H  
ATOM   3716  NE  ARG A 232       6.639   3.791   4.288  1.00 95.56           N  
ATOM   3717  HE  ARG A 232       7.323   3.737   5.029  1.00 95.56           H  
ATOM   3718  NH1 ARG A 232       6.088   4.657   2.243  1.00 95.56           N  
ATOM   3719 HH11 ARG A 232       6.322   5.160   1.399  1.00 95.56           H  
ATOM   3720 HH12 ARG A 232       5.135   4.356   2.390  1.00 95.56           H  
ATOM   3721  NH2 ARG A 232       8.185   4.849   2.996  1.00 95.56           N  
ATOM   3722 HH21 ARG A 232       8.830   4.849   3.772  1.00 95.56           H  
ATOM   3723 HH22 ARG A 232       8.384   5.407   2.177  1.00 95.56           H  
ATOM   3724  CZ  ARG A 232       6.966   4.425   3.178  1.00 95.56           C  
ATOM   3725  N   LYS A 233       3.627  -1.068   7.146  1.00 96.03           N  
ATOM   3726  H   LYS A 233       2.622  -0.969   7.162  1.00 96.03           H  
ATOM   3727  CA  LYS A 233       4.207  -2.330   6.656  1.00 96.03           C  
ATOM   3728  HA  LYS A 233       5.179  -2.462   7.130  1.00 96.03           H  
ATOM   3729  C   LYS A 233       4.416  -2.260   5.142  1.00 96.03           C  
ATOM   3730  CB  LYS A 233       3.335  -3.526   7.072  1.00 96.03           C  
ATOM   3731  HB2 LYS A 233       3.215  -3.514   8.155  1.00 96.03           H  
ATOM   3732  HB3 LYS A 233       2.350  -3.450   6.611  1.00 96.03           H  
ATOM   3733  O   LYS A 233       3.457  -2.155   4.384  1.00 96.03           O  
ATOM   3734  CG  LYS A 233       3.999  -4.849   6.650  1.00 96.03           C  
ATOM   3735  HG2 LYS A 233       5.024  -4.861   7.019  1.00 96.03           H  
ATOM   3736  HG3 LYS A 233       4.018  -4.919   5.562  1.00 96.03           H  
ATOM   3737  CD  LYS A 233       3.265  -6.073   7.207  1.00 96.03           C  
ATOM   3738  HD2 LYS A 233       2.255  -6.098   6.797  1.00 96.03           H  
ATOM   3739  HD3 LYS A 233       3.223  -5.993   8.293  1.00 96.03           H  
ATOM   3740  CE  LYS A 233       4.015  -7.353   6.807  1.00 96.03           C  
ATOM   3741  HE2 LYS A 233       5.077  -7.203   6.998  1.00 96.03           H  
ATOM   3742  HE3 LYS A 233       3.880  -7.506   5.737  1.00 96.03           H  
ATOM   3743  NZ  LYS A 233       3.548  -8.553   7.550  1.00 96.03           N  
ATOM   3744  HZ1 LYS A 233       2.572  -8.713   7.347  1.00 96.03           H  
ATOM   3745  HZ2 LYS A 233       4.038  -9.393   7.277  1.00 96.03           H  
ATOM   3746  HZ3 LYS A 233       3.618  -8.435   8.550  1.00 96.03           H  
ATOM   3747  N   ARG A 234       5.673  -2.321   4.693  1.00 94.98           N  
ATOM   3748  H   ARG A 234       6.404  -2.450   5.378  1.00 94.98           H  
ATOM   3749  CA  ARG A 234       6.022  -2.389   3.261  1.00 94.98           C  
ATOM   3750  HA  ARG A 234       5.245  -1.882   2.688  1.00 94.98           H  
ATOM   3751  C   ARG A 234       6.035  -3.835   2.767  1.00 94.98           C  
ATOM   3752  CB  ARG A 234       7.360  -1.685   2.982  1.00 94.98           C  
ATOM   3753  HB2 ARG A 234       7.661  -1.920   1.961  1.00 94.98           H  
ATOM   3754  HB3 ARG A 234       8.127  -2.052   3.664  1.00 94.98           H  
ATOM   3755  O   ARG A 234       6.510  -4.722   3.472  1.00 94.98           O  
ATOM   3756  CG  ARG A 234       7.236  -0.158   3.094  1.00 94.98           C  
ATOM   3757  HG2 ARG A 234       6.432   0.161   2.431  1.00 94.98           H  
ATOM   3758  HG3 ARG A 234       6.969   0.131   4.111  1.00 94.98           H  
ATOM   3759  CD  ARG A 234       8.518   0.561   2.651  1.00 94.98           C  
ATOM   3760  HD2 ARG A 234       9.043  -0.050   1.917  1.00 94.98           H  
ATOM   3761  HD3 ARG A 234       8.219   1.483   2.153  1.00 94.98           H  
ATOM   3762  NE  ARG A 234       9.407   0.902   3.784  1.00 94.98           N  
ATOM   3763  HE  ARG A 234       9.117   0.595   4.701  1.00 94.98           H  
ATOM   3764  NH1 ARG A 234      11.010   1.976   2.544  1.00 94.98           N  
ATOM   3765 HH11 ARG A 234      10.529   1.682   1.706  1.00 94.98           H  
ATOM   3766 HH12 ARG A 234      11.879   2.487   2.481  1.00 94.98           H  
ATOM   3767  NH2 ARG A 234      11.172   1.959   4.774  1.00 94.98           N  
ATOM   3768 HH21 ARG A 234      12.037   2.476   4.711  1.00 94.98           H  
ATOM   3769 HH22 ARG A 234      10.846   1.669   5.685  1.00 94.98           H  
ATOM   3770  CZ  ARG A 234      10.526   1.603   3.698  1.00 94.98           C  
ATOM   3771  N   TYR A 235       5.580  -4.053   1.535  1.00 95.76           N  
ATOM   3772  H   TYR A 235       5.207  -3.274   1.011  1.00 95.76           H  
ATOM   3773  CA  TYR A 235       5.528  -5.371   0.893  1.00 95.76           C  
ATOM   3774  HA  TYR A 235       5.650  -6.145   1.651  1.00 95.76           H  
ATOM   3775  C   TYR A 235       6.682  -5.511  -0.102  1.00 95.76           C  
ATOM   3776  CB  TYR A 235       4.155  -5.596   0.247  1.00 95.76           C  
ATOM   3777  HB2 TYR A 235       4.069  -4.961  -0.634  1.00 95.76           H  
ATOM   3778  HB3 TYR A 235       4.085  -6.632  -0.087  1.00 95.76           H  
ATOM   3779  O   TYR A 235       6.511  -5.394  -1.312  1.00 95.76           O  
ATOM   3780  CG  TYR A 235       2.991  -5.294   1.161  1.00 95.76           C  
ATOM   3781  CD1 TYR A 235       2.546  -6.262   2.078  1.00 95.76           C  
ATOM   3782  HD1 TYR A 235       2.994  -7.245   2.095  1.00 95.76           H  
ATOM   3783  CD2 TYR A 235       2.390  -4.022   1.119  1.00 95.76           C  
ATOM   3784  HD2 TYR A 235       2.729  -3.289   0.401  1.00 95.76           H  
ATOM   3785  CE1 TYR A 235       1.512  -5.945   2.976  1.00 95.76           C  
ATOM   3786  HE1 TYR A 235       1.176  -6.676   3.696  1.00 95.76           H  
ATOM   3787  CE2 TYR A 235       1.355  -3.704   2.013  1.00 95.76           C  
ATOM   3788  HE2 TYR A 235       0.900  -2.724   1.989  1.00 95.76           H  
ATOM   3789  OH  TYR A 235      -0.073  -4.332   3.806  1.00 95.76           O  
ATOM   3790  HH  TYR A 235      -0.313  -3.404   3.760  1.00 95.76           H  
ATOM   3791  CZ  TYR A 235       0.919  -4.664   2.947  1.00 95.76           C  
ATOM   3792  N   THR A 236       7.894  -5.714   0.412  1.00 94.91           N  
ATOM   3793  H   THR A 236       7.992  -5.789   1.415  1.00 94.91           H  
ATOM   3794  CA  THR A 236       9.139  -5.704  -0.383  1.00 94.91           C  
ATOM   3795  HA  THR A 236       8.992  -5.022  -1.220  1.00 94.91           H  
ATOM   3796  C   THR A 236       9.510  -7.061  -0.996  1.00 94.91           C  
ATOM   3797  CB  THR A 236      10.306  -5.153   0.442  1.00 94.91           C  
ATOM   3798  HB  THR A 236      11.232  -5.223  -0.129  1.00 94.91           H  
ATOM   3799  O   THR A 236      10.629  -7.258  -1.472  1.00 94.91           O  
ATOM   3800  CG2 THR A 236      10.087  -3.693   0.838  1.00 94.91           C  
ATOM   3801 HG21 THR A 236       9.239  -3.614   1.518  1.00 94.91           H  
ATOM   3802 HG22 THR A 236      10.980  -3.309   1.330  1.00 94.91           H  
ATOM   3803 HG23 THR A 236       9.890  -3.099  -0.054  1.00 94.91           H  
ATOM   3804  OG1 THR A 236      10.424  -5.893   1.638  1.00 94.91           O  
ATOM   3805  HG1 THR A 236      11.261  -5.664   2.047  1.00 94.91           H  
ATOM   3806  N   SER A 237       8.587  -8.024  -0.968  1.00 93.59           N  
ATOM   3807  H   SER A 237       7.664  -7.776  -0.641  1.00 93.59           H  
ATOM   3808  CA  SER A 237       8.753  -9.348  -1.565  1.00 93.59           C  
ATOM   3809  HA  SER A 237       9.740  -9.431  -2.020  1.00 93.59           H  
ATOM   3810  C   SER A 237       7.704  -9.556  -2.646  1.00 93.59           C  
ATOM   3811  CB  SER A 237       8.648 -10.435  -0.493  1.00 93.59           C  
ATOM   3812  HB2 SER A 237       9.491 -10.344   0.193  1.00 93.59           H  
ATOM   3813  HB3 SER A 237       7.723 -10.304   0.068  1.00 93.59           H  
ATOM   3814  O   SER A 237       6.515  -9.564  -2.357  1.00 93.59           O  
ATOM   3815  OG  SER A 237       8.654 -11.724  -1.085  1.00 93.59           O  
ATOM   3816  HG  SER A 237       7.762 -12.066  -0.991  1.00 93.59           H  
ATOM   3817  N   ILE A 238       8.162  -9.793  -3.873  1.00 94.23           N  
ATOM   3818  H   ILE A 238       9.155  -9.705  -4.034  1.00 94.23           H  
ATOM   3819  CA  ILE A 238       7.316 -10.105  -5.036  1.00 94.23           C  
ATOM   3820  HA  ILE A 238       6.359  -9.599  -4.908  1.00 94.23           H  
ATOM   3821  C   ILE A 238       6.980 -11.595  -5.162  1.00 94.23           C  
ATOM   3822  CB  ILE A 238       7.950  -9.551  -6.330  1.00 94.23           C  
ATOM   3823  HB  ILE A 238       7.299  -9.813  -7.164  1.00 94.23           H  
ATOM   3824  O   ILE A 238       6.264 -11.982  -6.074  1.00 94.23           O  
ATOM   3825  CG1 ILE A 238       9.375 -10.099  -6.607  1.00 94.23           C  
ATOM   3826 HG12 ILE A 238       9.830 -10.488  -5.696  1.00 94.23           H  
ATOM   3827 HG13 ILE A 238      10.016  -9.295  -6.970  1.00 94.23           H  
ATOM   3828  CG2 ILE A 238       7.978  -8.014  -6.262  1.00 94.23           C  
ATOM   3829 HG21 ILE A 238       8.315  -7.611  -7.216  1.00 94.23           H  
ATOM   3830 HG22 ILE A 238       6.972  -7.634  -6.079  1.00 94.23           H  
ATOM   3831 HG23 ILE A 238       8.644  -7.668  -5.471  1.00 94.23           H  
ATOM   3832  CD1 ILE A 238       9.398 -11.203  -7.662  1.00 94.23           C  
ATOM   3833 HD11 ILE A 238       9.058 -10.809  -8.620  1.00 94.23           H  
ATOM   3834 HD12 ILE A 238       8.747 -12.019  -7.348  1.00 94.23           H  
ATOM   3835 HD13 ILE A 238      10.415 -11.579  -7.777  1.00 94.23           H  
ATOM   3836  N   LYS A 239       7.487 -12.447  -4.261  1.00 93.92           N  
ATOM   3837  H   LYS A 239       8.042 -12.062  -3.510  1.00 93.92           H  
ATOM   3838  CA  LYS A 239       7.307 -13.905  -4.350  1.00 93.92           C  
ATOM   3839  HA  LYS A 239       7.788 -14.281  -5.253  1.00 93.92           H  
ATOM   3840  C   LYS A 239       5.843 -14.320  -4.475  1.00 93.92           C  
ATOM   3841  CB  LYS A 239       7.900 -14.599  -3.122  1.00 93.92           C  
ATOM   3842  HB2 LYS A 239       7.591 -15.644  -3.145  1.00 93.92           H  
ATOM   3843  HB3 LYS A 239       7.491 -14.148  -2.218  1.00 93.92           H  
ATOM   3844  O   LYS A 239       5.545 -15.194  -5.269  1.00 93.92           O  
ATOM   3845  CG  LYS A 239       9.430 -14.553  -3.086  1.00 93.92           C  
ATOM   3846  HG2 LYS A 239       9.828 -15.045  -3.974  1.00 93.92           H  
ATOM   3847  HG3 LYS A 239       9.779 -13.521  -3.055  1.00 93.92           H  
ATOM   3848  CD  LYS A 239       9.895 -15.294  -1.829  1.00 93.92           C  
ATOM   3849  HD2 LYS A 239       9.434 -16.281  -1.810  1.00 93.92           H  
ATOM   3850  HD3 LYS A 239       9.568 -14.735  -0.953  1.00 93.92           H  
ATOM   3851  CE  LYS A 239      11.414 -15.450  -1.805  1.00 93.92           C  
ATOM   3852  HE2 LYS A 239      11.871 -14.461  -1.841  1.00 93.92           H  
ATOM   3853  HE3 LYS A 239      11.712 -16.003  -2.695  1.00 93.92           H  
ATOM   3854  NZ  LYS A 239      11.824 -16.180  -0.580  1.00 93.92           N  
ATOM   3855  HZ1 LYS A 239      12.825 -16.304  -0.539  1.00 93.92           H  
ATOM   3856  HZ2 LYS A 239      11.517 -15.679   0.242  1.00 93.92           H  
ATOM   3857  HZ3 LYS A 239      11.380 -17.087  -0.559  1.00 93.92           H  
ATOM   3858  N   GLU A 240       4.956 -13.673  -3.720  1.00 92.80           N  
ATOM   3859  H   GLU A 240       5.258 -12.901  -3.143  1.00 92.80           H  
ATOM   3860  CA  GLU A 240       3.538 -14.047  -3.686  1.00 92.80           C  
ATOM   3861  HA  GLU A 240       3.471 -15.124  -3.526  1.00 92.80           H  
ATOM   3862  C   GLU A 240       2.804 -13.788  -5.008  1.00 92.80           C  
ATOM   3863  CB  GLU A 240       2.838 -13.362  -2.494  1.00 92.80           C  
ATOM   3864  HB2 GLU A 240       1.873 -13.850  -2.354  1.00 92.80           H  
ATOM   3865  HB3 GLU A 240       3.425 -13.540  -1.594  1.00 92.80           H  
ATOM   3866  O   GLU A 240       1.762 -14.387  -5.231  1.00 92.80           O  
ATOM   3867  CG  GLU A 240       2.624 -11.842  -2.653  1.00 92.80           C  
ATOM   3868  HG2 GLU A 240       2.081 -11.652  -3.579  1.00 92.80           H  
ATOM   3869  HG3 GLU A 240       3.601 -11.365  -2.731  1.00 92.80           H  
ATOM   3870  CD  GLU A 240       1.828 -11.193  -1.501  1.00 92.80           C  
ATOM   3871  OE1 GLU A 240       1.867  -9.947  -1.376  1.00 92.80           O  
ATOM   3872  OE2 GLU A 240       1.139 -11.896  -0.725  1.00 92.80           O  
ATOM   3873  N   VAL A 241       3.336 -12.923  -5.883  1.00 94.91           N  
ATOM   3874  H   VAL A 241       4.231 -12.499  -5.686  1.00 94.91           H  
ATOM   3875  CA  VAL A 241       2.697 -12.636  -7.176  1.00 94.91           C  
ATOM   3876  HA  VAL A 241       1.648 -12.918  -7.086  1.00 94.91           H  
ATOM   3877  C   VAL A 241       3.247 -13.470  -8.332  1.00 94.91           C  
ATOM   3878  CB  VAL A 241       2.685 -11.140  -7.535  1.00 94.91           C  
ATOM   3879  HB  VAL A 241       2.178 -11.035  -8.494  1.00 94.91           H  
ATOM   3880  O   VAL A 241       2.612 -13.524  -9.381  1.00 94.91           O  
ATOM   3881  CG1 VAL A 241       1.887 -10.335  -6.505  1.00 94.91           C  
ATOM   3882 HG11 VAL A 241       2.355 -10.406  -5.523  1.00 94.91           H  
ATOM   3883 HG12 VAL A 241       0.877 -10.741  -6.443  1.00 94.91           H  
ATOM   3884 HG13 VAL A 241       1.828  -9.293  -6.819  1.00 94.91           H  
ATOM   3885  CG2 VAL A 241       4.073 -10.511  -7.686  1.00 94.91           C  
ATOM   3886 HG21 VAL A 241       4.711 -11.147  -8.300  1.00 94.91           H  
ATOM   3887 HG22 VAL A 241       4.523 -10.360  -6.705  1.00 94.91           H  
ATOM   3888 HG23 VAL A 241       3.969  -9.547  -8.184  1.00 94.91           H  
ATOM   3889  N   LEU A 242       4.402 -14.130  -8.171  1.00 93.58           N  
ATOM   3890  H   LEU A 242       4.827 -14.150  -7.255  1.00 93.58           H  
ATOM   3891  CA  LEU A 242       5.017 -14.908  -9.256  1.00 93.58           C  
ATOM   3892  HA  LEU A 242       5.059 -14.292 -10.155  1.00 93.58           H  
ATOM   3893  C   LEU A 242       4.197 -16.142  -9.647  1.00 93.58           C  
ATOM   3894  CB  LEU A 242       6.439 -15.342  -8.869  1.00 93.58           C  
ATOM   3895  HB2 LEU A 242       6.390 -15.892  -7.929  1.00 93.58           H  
ATOM   3896  HB3 LEU A 242       6.795 -16.035  -9.631  1.00 93.58           H  
ATOM   3897  O   LEU A 242       4.187 -16.497 -10.820  1.00 93.58           O  
ATOM   3898  CG  LEU A 242       7.458 -14.203  -8.739  1.00 93.58           C  
ATOM   3899  HG  LEU A 242       7.147 -13.534  -7.937  1.00 93.58           H  
ATOM   3900  CD1 LEU A 242       8.817 -14.803  -8.368  1.00 93.58           C  
ATOM   3901 HD11 LEU A 242       9.575 -14.024  -8.293  1.00 93.58           H  
ATOM   3902 HD12 LEU A 242       8.729 -15.331  -7.418  1.00 93.58           H  
ATOM   3903 HD13 LEU A 242       9.116 -15.515  -9.137  1.00 93.58           H  
ATOM   3904  CD2 LEU A 242       7.617 -13.389 -10.027  1.00 93.58           C  
ATOM   3905 HD21 LEU A 242       8.457 -12.699  -9.945  1.00 93.58           H  
ATOM   3906 HD22 LEU A 242       6.710 -12.814 -10.213  1.00 93.58           H  
ATOM   3907 HD23 LEU A 242       7.787 -14.062 -10.867  1.00 93.58           H  
ATOM   3908  N   ASP A 243       3.499 -16.739  -8.681  1.00 90.78           N  
ATOM   3909  H   ASP A 243       3.613 -16.411  -7.733  1.00 90.78           H  
ATOM   3910  CA  ASP A 243       2.633 -17.909  -8.879  1.00 90.78           C  
ATOM   3911  HA  ASP A 243       2.873 -18.372  -9.836  1.00 90.78           H  
ATOM   3912  C   ASP A 243       1.140 -17.518  -8.938  1.00 90.78           C  
ATOM   3913  CB  ASP A 243       2.927 -18.949  -7.781  1.00 90.78           C  
ATOM   3914  HB2 ASP A 243       2.314 -19.833  -7.955  1.00 90.78           H  
ATOM   3915  HB3 ASP A 243       2.644 -18.527  -6.816  1.00 90.78           H  
ATOM   3916  O   ASP A 243       0.258 -18.364  -8.826  1.00 90.78           O  
ATOM   3917  CG  ASP A 243       4.398 -19.392  -7.729  1.00 90.78           C  
ATOM   3918  OD1 ASP A 243       5.001 -19.619  -8.802  1.00 90.78           O  
ATOM   3919  OD2 ASP A 243       4.946 -19.478  -6.603  1.00 90.78           O  
ATOM   3920  N   SER A 244       0.841 -16.222  -9.069  1.00 93.78           N  
ATOM   3921  H   SER A 244       1.601 -15.594  -9.289  1.00 93.78           H  
ATOM   3922  CA  SER A 244      -0.524 -15.683  -9.011  1.00 93.78           C  
ATOM   3923  HA  SER A 244      -1.175 -16.429  -8.554  1.00 93.78           H  
ATOM   3924  C   SER A 244      -1.101 -15.379 -10.396  1.00 93.78           C  
ATOM   3925  CB  SER A 244      -0.551 -14.459  -8.098  1.00 93.78           C  
ATOM   3926  HB2 SER A 244       0.022 -14.669  -7.194  1.00 93.78           H  
ATOM   3927  HB3 SER A 244      -1.577 -14.238  -7.804  1.00 93.78           H  
ATOM   3928  O   SER A 244      -0.393 -15.398 -11.405  1.00 93.78           O  
ATOM   3929  OG  SER A 244      -0.014 -13.338  -8.761  1.00 93.78           O  
ATOM   3930  HG  SER A 244       0.822 -13.582  -9.166  1.00 93.78           H  
ATOM   3931  N   THR A 245      -2.392 -15.050 -10.455  1.00 94.50           N  
ATOM   3932  H   THR A 245      -2.912 -14.941  -9.596  1.00 94.50           H  
ATOM   3933  CA  THR A 245      -3.059 -14.706 -11.716  1.00 94.50           C  
ATOM   3934  HA  THR A 245      -2.608 -15.288 -12.521  1.00 94.50           H  
ATOM   3935  C   THR A 245      -2.874 -13.224 -12.032  1.00 94.50           C  
ATOM   3936  CB  THR A 245      -4.545 -15.081 -11.677  1.00 94.50           C  
ATOM   3937  HB  THR A 245      -5.052 -14.522 -10.890  1.00 94.50           H  
ATOM   3938  O   THR A 245      -3.303 -12.361 -11.266  1.00 94.50           O  
ATOM   3939  CG2 THR A 245      -5.241 -14.829 -13.014  1.00 94.50           C  
ATOM   3940 HG21 THR A 245      -6.278 -15.157 -12.944  1.00 94.50           H  
ATOM   3941 HG22 THR A 245      -5.230 -13.766 -13.253  1.00 94.50           H  
ATOM   3942 HG23 THR A 245      -4.742 -15.387 -13.806  1.00 94.50           H  
ATOM   3943  OG1 THR A 245      -4.665 -16.462 -11.427  1.00 94.50           O  
ATOM   3944  HG1 THR A 245      -4.471 -16.610 -10.499  1.00 94.50           H  
ATOM   3945  N   LEU A 246      -2.273 -12.910 -13.182  1.00 93.25           N  
ATOM   3946  H   LEU A 246      -1.927 -13.659 -13.764  1.00 93.25           H  
ATOM   3947  CA  LEU A 246      -2.243 -11.546 -13.712  1.00 93.25           C  
ATOM   3948  HA  LEU A 246      -1.970 -10.868 -12.903  1.00 93.25           H  
ATOM   3949  C   LEU A 246      -3.637 -11.163 -14.222  1.00 93.25           C  
ATOM   3950  CB  LEU A 246      -1.179 -11.441 -14.818  1.00 93.25           C  
ATOM   3951  HB2 LEU A 246      -1.416 -12.174 -15.590  1.00 93.25           H  
ATOM   3952  HB3 LEU A 246      -0.209 -11.699 -14.394  1.00 93.25           H  
ATOM   3953  O   LEU A 246      -4.161 -11.768 -15.157  1.00 93.25           O  
ATOM   3954  CG  LEU A 246      -1.086 -10.053 -15.484  1.00 93.25           C  
ATOM   3955  HG  LEU A 246      -2.052  -9.771 -15.902  1.00 93.25           H  
ATOM   3956  CD1 LEU A 246      -0.633  -8.962 -14.511  1.00 93.25           C  
ATOM   3957 HD11 LEU A 246       0.315  -9.242 -14.052  1.00 93.25           H  
ATOM   3958 HD12 LEU A 246      -0.523  -8.019 -15.047  1.00 93.25           H  
ATOM   3959 HD13 LEU A 246      -1.384  -8.826 -13.733  1.00 93.25           H  
ATOM   3960  CD2 LEU A 246      -0.071 -10.117 -16.624  1.00 93.25           C  
ATOM   3961 HD21 LEU A 246       0.028  -9.138 -17.092  1.00 93.25           H  
ATOM   3962 HD22 LEU A 246      -0.422 -10.826 -17.373  1.00 93.25           H  
ATOM   3963 HD23 LEU A 246       0.894 -10.456 -16.248  1.00 93.25           H  
ATOM   3964  N   ILE A 247      -4.222 -10.129 -13.627  1.00 90.32           N  
ATOM   3965  H   ILE A 247      -3.725  -9.654 -12.886  1.00 90.32           H  
ATOM   3966  CA  ILE A 247      -5.517  -9.596 -14.030  1.00 90.32           C  
ATOM   3967  HA  ILE A 247      -6.087 -10.383 -14.525  1.00 90.32           H  
ATOM   3968  C   ILE A 247      -5.291  -8.478 -15.045  1.00 90.32           C  
ATOM   3969  CB  ILE A 247      -6.330  -9.146 -12.799  1.00 90.32           C  
ATOM   3970  HB  ILE A 247      -5.772  -8.357 -12.296  1.00 90.32           H  
ATOM   3971  O   ILE A 247      -4.848  -7.378 -14.710  1.00 90.32           O  
ATOM   3972  CG1 ILE A 247      -6.549 -10.273 -11.764  1.00 90.32           C  
ATOM   3973 HG12 ILE A 247      -7.090  -9.859 -10.913  1.00 90.32           H  
ATOM   3974 HG13 ILE A 247      -5.582 -10.610 -11.391  1.00 90.32           H  
ATOM   3975  CG2 ILE A 247      -7.680  -8.558 -13.238  1.00 90.32           C  
ATOM   3976 HG21 ILE A 247      -8.295  -8.349 -12.363  1.00 90.32           H  
ATOM   3977 HG22 ILE A 247      -8.209  -9.249 -13.894  1.00 90.32           H  
ATOM   3978 HG23 ILE A 247      -7.501  -7.619 -13.761  1.00 90.32           H  
ATOM   3979  CD1 ILE A 247      -7.325 -11.496 -12.273  1.00 90.32           C  
ATOM   3980 HD11 ILE A 247      -7.408 -12.229 -11.470  1.00 90.32           H  
ATOM   3981 HD12 ILE A 247      -8.330 -11.210 -12.581  1.00 90.32           H  
ATOM   3982 HD13 ILE A 247      -6.803 -11.959 -13.111  1.00 90.32           H  
ATOM   3983  N   HIS A 248      -5.645  -8.753 -16.298  1.00 80.07           N  
ATOM   3984  H   HIS A 248      -5.938  -9.695 -16.515  1.00 80.07           H  
ATOM   3985  CA  HIS A 248      -5.706  -7.749 -17.356  1.00 80.07           C  
ATOM   3986  HA  HIS A 248      -4.864  -7.065 -17.246  1.00 80.07           H  
ATOM   3987  C   HIS A 248      -6.988  -6.920 -17.214  1.00 80.07           C  
ATOM   3988  CB  HIS A 248      -5.579  -8.424 -18.727  1.00 80.07           C  
ATOM   3989  HB2 HIS A 248      -6.346  -9.192 -18.829  1.00 80.07           H  
ATOM   3990  HB3 HIS A 248      -5.750  -7.679 -19.505  1.00 80.07           H  
ATOM   3991  O   HIS A 248      -7.944  -7.089 -17.963  1.00 80.07           O  
ATOM   3992  CG  HIS A 248      -4.223  -9.037 -18.956  1.00 80.07           C  
ATOM   3993  CD2 HIS A 248      -3.876 -10.351 -18.788  1.00 80.07           C  
ATOM   3994  HD2 HIS A 248      -4.526 -11.147 -18.455  1.00 80.07           H  
ATOM   3995  ND1 HIS A 248      -3.098  -8.370 -19.381  1.00 80.07           N  
ATOM   3996  HD1 HIS A 248      -3.045  -7.392 -19.629  1.00 80.07           H  
ATOM   3997  CE1 HIS A 248      -2.099  -9.261 -19.478  1.00 80.07           C  
ATOM   3998  HE1 HIS A 248      -1.095  -9.039 -19.807  1.00 80.07           H  
ATOM   3999  NE2 HIS A 248      -2.526 -10.482 -19.129  1.00 80.07           N  
ATOM   4000  N   GLN A 249      -7.025  -6.043 -16.214  1.00 63.68           N  
ATOM   4001  H   GLN A 249      -6.223  -5.984 -15.603  1.00 63.68           H  
ATOM   4002  CA  GLN A 249      -8.036  -4.995 -16.120  1.00 63.68           C  
ATOM   4003  HA  GLN A 249      -8.878  -5.228 -16.772  1.00 63.68           H  
ATOM   4004  C   GLN A 249      -7.432  -3.691 -16.622  1.00 63.68           C  
ATOM   4005  CB  GLN A 249      -8.569  -4.879 -14.685  1.00 63.68           C  
ATOM   4006  HB2 GLN A 249      -7.756  -5.035 -13.976  1.00 63.68           H  
ATOM   4007  HB3 GLN A 249      -8.977  -3.880 -14.528  1.00 63.68           H  
ATOM   4008  O   GLN A 249      -6.318  -3.324 -16.240  1.00 63.68           O  
ATOM   4009  CG  GLN A 249      -9.692  -5.898 -14.449  1.00 63.68           C  
ATOM   4010  HG2 GLN A 249      -9.368  -6.892 -14.756  1.00 63.68           H  
ATOM   4011  HG3 GLN A 249     -10.543  -5.628 -15.075  1.00 63.68           H  
ATOM   4012  CD  GLN A 249     -10.173  -5.963 -13.003  1.00 63.68           C  
ATOM   4013  NE2 GLN A 249     -11.165  -6.777 -12.724  1.00 63.68           N  
ATOM   4014 HE21 GLN A 249     -11.477  -6.777 -11.763  1.00 63.68           H  
ATOM   4015 HE22 GLN A 249     -11.600  -7.325 -13.453  1.00 63.68           H  
ATOM   4016  OE1 GLN A 249      -9.687  -5.309 -12.095  1.00 63.68           O  
ATOM   4017  N   SER A 250      -8.165  -2.968 -17.465  1.00 56.57           N  
ATOM   4018  H   SER A 250      -9.088  -3.282 -17.730  1.00 56.57           H  
ATOM   4019  CA  SER A 250      -7.836  -1.564 -17.665  1.00 56.57           C  
ATOM   4020  HA  SER A 250      -6.787  -1.486 -17.949  1.00 56.57           H  
ATOM   4021  C   SER A 250      -8.049  -0.813 -16.353  1.00 56.57           C  
ATOM   4022  CB  SER A 250      -8.667  -0.950 -18.779  1.00 56.57           C  
ATOM   4023  HB2 SER A 250      -8.264   0.025 -19.051  1.00 56.57           H  
ATOM   4024  HB3 SER A 250      -8.640  -1.599 -19.655  1.00 56.57           H  
ATOM   4025  O   SER A 250      -8.865  -1.195 -15.510  1.00 56.57           O  
ATOM   4026  OG  SER A 250      -9.982  -0.796 -18.323  1.00 56.57           O  
ATOM   4027  HG  SER A 250     -10.507  -0.860 -19.124  1.00 56.57           H  
ATOM   4028  N   ILE A 251      -7.341   0.301 -16.199  1.00 52.73           N  
ATOM   4029  H   ILE A 251      -6.688   0.554 -16.927  1.00 52.73           H  
ATOM   4030  CA  ILE A 251      -7.478   1.191 -15.039  1.00 52.73           C  
ATOM   4031  HA  ILE A 251      -7.266   0.621 -14.135  1.00 52.73           H  
ATOM   4032  C   ILE A 251      -8.929   1.710 -14.917  1.00 52.73           C  
ATOM   4033  CB  ILE A 251      -6.440   2.335 -15.164  1.00 52.73           C  
ATOM   4034  HB  ILE A 251      -6.666   2.894 -16.072  1.00 52.73           H  
ATOM   4035  O   ILE A 251      -9.364   2.084 -13.833  1.00 52.73           O  
ATOM   4036  CG1 ILE A 251      -4.993   1.783 -15.277  1.00 52.73           C  
ATOM   4037 HG12 ILE A 251      -4.674   1.402 -14.306  1.00 52.73           H  
ATOM   4038 HG13 ILE A 251      -4.952   0.952 -15.981  1.00 52.73           H  
ATOM   4039  CG2 ILE A 251      -6.522   3.304 -13.969  1.00 52.73           C  
ATOM   4040 HG21 ILE A 251      -7.493   3.800 -13.950  1.00 52.73           H  
ATOM   4041 HG22 ILE A 251      -5.765   4.085 -14.044  1.00 52.73           H  
ATOM   4042 HG23 ILE A 251      -6.390   2.758 -13.035  1.00 52.73           H  
ATOM   4043  CD1 ILE A 251      -3.971   2.812 -15.777  1.00 52.73           C  
ATOM   4044 HD11 ILE A 251      -3.005   2.324 -15.902  1.00 52.73           H  
ATOM   4045 HD12 ILE A 251      -4.290   3.213 -16.739  1.00 52.73           H  
ATOM   4046 HD13 ILE A 251      -3.855   3.626 -15.061  1.00 52.73           H  
ATOM   4047  N   THR A 252      -9.693   1.704 -16.016  1.00 61.07           N  
ATOM   4048  H   THR A 252      -9.309   1.323 -16.868  1.00 61.07           H  
ATOM   4049  CA  THR A 252     -11.097   2.133 -16.083  1.00 61.07           C  
ATOM   4050  HA  THR A 252     -11.298   2.826 -15.266  1.00 61.07           H  
ATOM   4051  C   THR A 252     -12.108   0.989 -15.936  1.00 61.07           C  
ATOM   4052  CB  THR A 252     -11.358   2.873 -17.406  1.00 61.07           C  
ATOM   4053  HB  THR A 252     -12.403   3.181 -17.452  1.00 61.07           H  
ATOM   4054  O   THR A 252     -13.307   1.253 -15.914  1.00 61.07           O  
ATOM   4055  CG2 THR A 252     -10.475   4.113 -17.565  1.00 61.07           C  
ATOM   4056 HG21 THR A 252      -9.426   3.828 -17.646  1.00 61.07           H  
ATOM   4057 HG22 THR A 252     -10.768   4.656 -18.464  1.00 61.07           H  
ATOM   4058 HG23 THR A 252     -10.607   4.764 -16.702  1.00 61.07           H  
ATOM   4059  OG1 THR A 252     -11.074   2.024 -18.494  1.00 61.07           O  
ATOM   4060  HG1 THR A 252     -11.102   2.540 -19.303  1.00 61.07           H  
ATOM   4061  N   GLY A 253     -11.672  -0.274 -15.869  1.00 52.91           N  
ATOM   4062  H   GLY A 253     -10.676  -0.440 -15.877  1.00 52.91           H  
ATOM   4063  CA  GLY A 253     -12.555  -1.447 -15.896  1.00 52.91           C  
ATOM   4064  HA2 GLY A 253     -11.985  -2.318 -15.572  1.00 52.91           H  
ATOM   4065  HA3 GLY A 253     -13.374  -1.293 -15.193  1.00 52.91           H  
ATOM   4066  C   GLY A 253     -13.168  -1.769 -17.270  1.00 52.91           C  
ATOM   4067  O   GLY A 253     -13.896  -2.749 -17.398  1.00 52.91           O  
ATOM   4068  N   LEU A 254     -12.868  -0.986 -18.309  1.00 46.17           N  
ATOM   4069  H   LEU A 254     -12.245  -0.210 -18.136  1.00 46.17           H  
ATOM   4070  CA  LEU A 254     -13.276  -1.239 -19.694  1.00 46.17           C  
ATOM   4071  HA  LEU A 254     -14.169  -1.864 -19.710  1.00 46.17           H  
ATOM   4072  C   LEU A 254     -12.163  -1.982 -20.439  1.00 46.17           C  
ATOM   4073  CB  LEU A 254     -13.593   0.108 -20.373  1.00 46.17           C  
ATOM   4074  HB2 LEU A 254     -12.701   0.733 -20.330  1.00 46.17           H  
ATOM   4075  HB3 LEU A 254     -13.814  -0.074 -21.425  1.00 46.17           H  
ATOM   4076  O   LEU A 254     -11.063  -1.449 -20.538  1.00 46.17           O  
ATOM   4077  CG  LEU A 254     -14.768   0.878 -19.742  1.00 46.17           C  
ATOM   4078  HG  LEU A 254     -14.614   0.983 -18.668  1.00 46.17           H  
ATOM   4079  CD1 LEU A 254     -14.850   2.282 -20.343  1.00 46.17           C  
ATOM   4080 HD11 LEU A 254     -14.990   2.219 -21.422  1.00 46.17           H  
ATOM   4081 HD12 LEU A 254     -15.685   2.823 -19.899  1.00 46.17           H  
ATOM   4082 HD13 LEU A 254     -13.928   2.823 -20.128  1.00 46.17           H  
ATOM   4083  CD2 LEU A 254     -16.102   0.169 -19.987  1.00 46.17           C  
ATOM   4084 HD21 LEU A 254     -16.915   0.768 -19.575  1.00 46.17           H  
ATOM   4085 HD22 LEU A 254     -16.108  -0.798 -19.484  1.00 46.17           H  
ATOM   4086 HD23 LEU A 254     -16.263   0.027 -21.055  1.00 46.17           H  
ATOM   4087  N   TYR A 255     -12.414  -3.185 -20.961  1.00 44.09           N  
ATOM   4088  H   TYR A 255     -13.336  -3.582 -20.853  1.00 44.09           H  
ATOM   4089  CA  TYR A 255     -11.466  -3.857 -21.862  1.00 44.09           C  
ATOM   4090  HA  TYR A 255     -10.576  -4.151 -21.306  1.00 44.09           H  
ATOM   4091  C   TYR A 255     -11.040  -2.886 -22.976  1.00 44.09           C  
ATOM   4092  CB  TYR A 255     -12.112  -5.116 -22.473  1.00 44.09           C  
ATOM   4093  HB2 TYR A 255     -13.182  -4.956 -22.607  1.00 44.09           H  
ATOM   4094  HB3 TYR A 255     -11.699  -5.262 -23.472  1.00 44.09           H  
ATOM   4095  O   TYR A 255     -11.886  -2.426 -23.741  1.00 44.09           O  
ATOM   4096  CG  TYR A 255     -11.881  -6.401 -21.698  1.00 44.09           C  
ATOM   4097  CD1 TYR A 255     -10.794  -7.229 -22.045  1.00 44.09           C  
ATOM   4098  HD1 TYR A 255     -10.129  -6.934 -22.843  1.00 44.09           H  
ATOM   4099  CD2 TYR A 255     -12.749  -6.785 -20.656  1.00 44.09           C  
ATOM   4100  HD2 TYR A 255     -13.583  -6.155 -20.387  1.00 44.09           H  
ATOM   4101  CE1 TYR A 255     -10.571  -8.437 -21.356  1.00 44.09           C  
ATOM   4102  HE1 TYR A 255      -9.733  -9.062 -21.626  1.00 44.09           H  
ATOM   4103  CE2 TYR A 255     -12.530  -7.995 -19.966  1.00 44.09           C  
ATOM   4104  HE2 TYR A 255     -13.189  -8.300 -19.166  1.00 44.09           H  
ATOM   4105  OH  TYR A 255     -11.234  -9.986 -19.644  1.00 44.09           O  
ATOM   4106  HH  TYR A 255     -10.444 -10.434 -19.953  1.00 44.09           H  
ATOM   4107  CZ  TYR A 255     -11.441  -8.821 -20.314  1.00 44.09           C  
ATOM   4108  N   GLU A 256      -9.748  -2.560 -23.061  1.00 41.61           N  
ATOM   4109  H   GLU A 256      -9.090  -2.945 -22.399  1.00 41.61           H  
ATOM   4110  CA  GLU A 256      -9.205  -1.949 -24.274  1.00 41.61           C  
ATOM   4111  HA  GLU A 256      -9.905  -1.208 -24.659  1.00 41.61           H  
ATOM   4112  C   GLU A 256      -9.091  -3.071 -25.313  1.00 41.61           C  
ATOM   4113  CB  GLU A 256      -7.867  -1.225 -24.012  1.00 41.61           C  
ATOM   4114  HB2 GLU A 256      -7.186  -1.891 -23.481  1.00 41.61           H  
ATOM   4115  HB3 GLU A 256      -7.429  -0.975 -24.978  1.00 41.61           H  
ATOM   4116  O   GLU A 256      -8.309  -4.007 -25.140  1.00 41.61           O  
ATOM   4117  CG  GLU A 256      -8.053   0.078 -23.208  1.00 41.61           C  
ATOM   4118  HG2 GLU A 256      -8.409  -0.177 -22.211  1.00 41.61           H  
ATOM   4119  HG3 GLU A 256      -8.826   0.674 -23.694  1.00 41.61           H  
ATOM   4120  CD  GLU A 256      -6.780   0.943 -23.078  1.00 41.61           C  
ATOM   4121  OE1 GLU A 256      -6.873   2.000 -22.407  1.00 41.61           O  
ATOM   4122  OE2 GLU A 256      -5.712   0.560 -23.606  1.00 41.61           O  
ATOM   4123  N   THR A 257      -9.962  -3.024 -26.323  1.00 40.22           N  
ATOM   4124  H   THR A 257     -10.618  -2.256 -26.348  1.00 40.22           H  
ATOM   4125  CA  THR A 257      -9.902  -3.852 -27.538  1.00 40.22           C  
ATOM   4126  HA  THR A 257      -9.577  -4.862 -27.289  1.00 40.22           H  
ATOM   4127  C   THR A 257      -8.895  -3.299 -28.527  1.00 40.22           C  
ATOM   4128  CB  THR A 257     -11.252  -3.906 -28.250  1.00 40.22           C  
ATOM   4129  HB  THR A 257     -11.126  -4.403 -29.212  1.00 40.22           H  
ATOM   4130  O   THR A 257      -8.930  -2.060 -28.719  1.00 40.22           O  
ATOM   4131  CG2 THR A 257     -12.312  -4.660 -27.449  1.00 40.22           C  
ATOM   4132 HG21 THR A 257     -13.238  -4.698 -28.024  1.00 40.22           H  
ATOM   4133 HG22 THR A 257     -12.496  -4.149 -26.503  1.00 40.22           H  
ATOM   4134 HG23 THR A 257     -11.966  -5.674 -27.252  1.00 40.22           H  
ATOM   4135  OG1 THR A 257     -11.676  -2.581 -28.465  1.00 40.22           O  
ATOM   4136  HG1 THR A 257     -10.857  -2.122 -28.663  1.00 40.22           H  
ATOM   4137  OXT THR A 257      -8.212  -4.134 -29.150  1.00 40.22           O  
TER    4138      THR A 257                                                       
END   
