# Supplementary material for: Computational design of novel Cas9 PAM-interacting domains using evolution-based modelling and structural quality assessment
Source: PLoS Comput Biol. 2023 Nov 17;19(11):e1011621. doi: 10.1371/journal.pcbi.1011621 (PMC10729993; doi:10.1371/journal.pcbi.1011621)
Supplement: S2 File — This Excel file contains sequences along with their corresponding experimental and computational scores. (XLSX) [file pcbi.1011621.s002.xlsx]

## Sheet: all_batches
id	batch	seq	dna_seq	diff_spycas9	best_diff	e_rbm	c_rbm	fx_ddg	fx_intenergy	af2_tmscore	af2_rmsd	af2_plddt	af2_ptmscore	norm_repression	norm_repression_std	functional
GFP(negative control)	-1													0	0	0
SpyCas9	0	TGGFSKESILPKRNSDKLIARKKDWDPKKYGGFDSPTVAYSVLVVAKVEKGKSKKLKSVKELLGITIMERSSFEKNPIDFLEAKGYKEVKKDLIIKLPKYSLFELENGRKRMLASAGELQKGNELALPSKYVNFLYLASHYEKLKGSPEDNEQKQLFVEQHKHYLDEIIEQISEFSKRVILADANLDKVLSAYNKHRDKPIREQAENIIHLFTLTNLGAPAAFKYFDTTIDRKRYTSTKEVLDATLIHQSITGLYET	-	0	0	-0.22928	-2.73767	0	0	1	0	92.4	0.768	1	0	3
dgfx_1	1	TGGFSKESILPKGNSDKLIARKTYWDPKKYGGFDSPTVAYSVLVVAKVEKGKAKKLKSVKELVGITIMERSSYEKDPIDFLEAKGYKRVRKLLIIKLPKYSLFELENGRRRLLASAGELQKGNELALPQQFVKFLYLASRYNSLTGSEEINKYKQLFVKQHKEYFGDIIEQINEFSNRVILADANLKKVNSAFDKHRNKPIDELANNIINLFTLTSLGAPAAFKFLDETIDRKRYTSTKEVLDATLIHQSITGLYET	AAACACGTGGCAAACATTCCttGGTCTCtAAAAGACTGAGGTACAGACGGGCGGTTTTTCAAAAGAGAGCATCTTACCAAAAGGCAATAGCGACAAACTGATTGCACGTAAGACCTACTGGGATCCTAAAAAATACGGCGGCTTCGACAGCCCGACCGTGGCTTATTCGGTGCTGGTGGTGGCTAAAGTGGAAAAAGGTAAAGCAAAAAAGCTGAAGTCTGTAAAAGAGCTGGTTGGTATTACCATCATGGAGCGTAGCTCCTATGAAAAGGATCCGATTGATTTCCTGGAGGCTAAAGGGTACAAACGTGTTCGTAAATTGTTGATTATTAAATTGCCAAAATATTCGCTGTTCGAGTTGGAGAACGGCCGCCGTCGCCTGCTGGCCAGTGCAGGTGA…	44	44	-0.16429	-1.43212	9.59456	1.56231	0.993849	0.23439	91.8	0.778	0.893077	0.00917514	3
dgfx_2	1	TGGFSKESILPKGNSDKLIARKKGWDPRKYGGFDSPTVAYSVLVVAKVEKGKAKKLKSVKELVGITIMERSSFEKNPIDFLEAKGYKEVRKILIIKLPKYSLFELENGRRRMLASAKELQKGNQLVLPSKYMTFLYLASHYESLTGSLEDEEQKKYFVEQHKHYFDEIIEQISEFSKRVILADSNLEKILSAYNKFRDKDINELAESIISLFTFTSLGAPAAFKFFDTTIDRKRYTSTKEVLDSTLIHQSITGLYET	AAACACGTGGCAAACATTCCttGGTCTCtAAAAGACTGAGGTACAGACTGGGGGTTTTAGCAAAGAGAGCATTTTACCGAAGGGCAATAGCGACAAGCTGATTGCGCGCAAAAAAGGCTGGGATCCACGTAAATACGGCGGCTTCGACTCGCCGACTGTCGCCTATTCAGTGTTAGTTGTAGCGAAAGTTGAAAAAGGCAAAGCCAAGAAATTAAAATCTGTGAAAGAGTTAGTAGGTATTACCATTATGGAACGTAGTTCCTTTGAGAAGAACCCCATCGATTTTCTGGAGGCTAAAGGTTATAAAGAAGTCCGTAAAATCTTAATCATCAAACTGCCGAAGTATTCACTGTTTGAGTTAGAGAACGGCCGCCGCCGCATGCTGGCTTCTGCCAAGGA…	33	33	-0.191379	-3.28771	8.93058	1.41312	0.990803	0.288021	92.2	0.768	0.777204	0.00368339	2	Description: here we detail the variants whose activity was tested, The sequence, computational scores and experimental validation are displayed
dgfx_3	1	TGGFSDESILPKRNSDKLIARKNDWDPKKYGGFDSPTVAYSVLVVAKVEKGKSKKLKSVKELVGITIMERKSFEKDPIAFLEAKGYKEVRKILIIKLPKYSLFELENGRKRMLASAGELQKGNELFLPSKYVTFLYLAKHYEKLTGSPEDNERKKYFVEQHKHYLDEIIEQISEFSKRVILADANLEKVNSLYNQNRDKPINEQAENIINLFTFTNLGAPAAFKFFDTTIDRKRYTSTKEVLDATLIHQSITGLYET	AAACACGTGGCAAACATTCCttGGTCTCtAAAAGACTGAGGTACAGACTGGCGGTTTTAGCGATGAAAGTATCTTACCTAAGCGCAACAGTGATAAACTGATTGCGCGCAAAAATGACTGGGACCCGAAAAAATATGGTGGCTTCGACTCGCCCACTGTTGCGTATTCTGTTCTGGTGGTGGCAAAAGTTGAAAAAGGGAAAAGCAAAAAGTTGAAAAGTGTAAAAGAGCTGGTTGGGATTACGATTATGGAACGTAAAAGCTTCGAAAAGGATCCGATTGCGTTTCTGGAAGCAAAAGGCTACAAAGAGGTCCGTAAGATCCTGATCATTAAATTACCGAAATATTCGCTGTTTGAACTGGAAAACGGTCGCAAACGTATGCTGGCATCCGCGGGAGA…	24	24	-0.193633	-4.30944	2.31687	0.05992	0.994962	0.211612	90	0.744	0.852997	0.0066818	2
dgfx_4	1	TGGFSKESILPKRNSSKLIARKKDWDPKKYGGFDSPTVAYSVLVVAEVEKGKKKKLKSVKELVGIPIMERSSFEKDPIDFLEAKGYKEVRKDLIIKLPKYSLFELEDGRKRMLASAGELQKGNQLALPSKYVNFLYLASHYEKLKGSPEDNEQKQLFVEQHKHYLDEILEQISEFSKRVILADANLDKVLSAYNKHRDKPIRELAENIIHLFKLTNLGAPAAFKYFDTTIDRNRYKSIKEVLDSTLIHQSITGLYET	AAACACGTGGCAAACATTCCttGGTCTCtAAAAGACTGAGGTACAGACGGGAGGTTTCTCTAAAGAATCTATCCTGCCCAAACGTAATTCAAGCAAACTGATTGCACGCAAAAAGGACTGGGACCCCAAAAAATATGGTGGCTTTGATTCGCCTACGGTCGCATACTCTGTCCTGGTAGTAGCCGAGGTTGAAAAAGGCAAGAAAAAAAAATTAAAGAGTGTCAAAGAACTGGTGGGCATCCCTATTATGGAGCGTTCCAGCTTTGAGAAAGATCCTATTGATTTTCTGGAAGCGAAAGGTTATAAAGAAGTCCGTAAAGACTTAATTATTAAATTACCAAAATATAGCTTATTCGAGCTGGAAGATGGCCGCAAGCGTATGCTGGCGTCTGCTGGTGA…	16	16	-0.189295	-3.56203	0.571959	-0.468852	0.992128	0.265627	92.3	0.767	0.609495	0.0111704	1	id: name of the variant tested
dgfx_5	1	TGGFSKESILPKGNSDKLIARKNDWDPKKYGGFDSPIVAYSVLVIAKVEKGKSKKLKSVKELVGITIMERKAFEKNPIAFLEAKGYKEVRLILIIKLPKYSLFELENGRKRMLASAGELQKGNELALPSKYMTFLYLASHYEKLTGSPEDNERKQLFVEQHLHYLDEIINMISEFSKRVILADANLEKINSAYNKNRDKPINEQAENIINLFTFTNLGAPAAFKYFDTTIDRKRYTSTKEVLNATLIHQSITGLYET	AAACACGTGGCAAACATTCCttGGTCTCtAAAAGACTGAGGTACAGACCGGAGGATTTAGTAAAGAAAGTATCCTGCCGAAAGGTAATTCGGATAAACTGATCGCGCGTAAGAACGACTGGGATCCGAAGAAGTATGGGGGCTTTGATAGCCCTATTGTGGCTTACTCCGTTTTAGTAATTGCGAAAGTCGAAAAAGGAAAATCGAAGAAACTGAAATCAGTGAAGGAACTGGTAGGAATCACGATCATGGAGCGTAAAGCATTCGAGAAGAACCCCATTGCGTTCCTGGAGGCAAAAGGTTACAAAGAGGTGCGTCTGATTCTGATTATTAAACTGCCAAAATATTCTTTATTCGAACTGGAGAATGGTCGTAAACGCATGCTGGCATCCGCTGGCGA…	26	26	-0.197009	-5.42436	8.17351	1.48846	0.994039	0.231419	91.6	0.753	0.802136	0.00561137	2	batch: number of the batch, due to its complete failure and having been done through other methods, batch 1 was excluded from main
dgfx_6	1	TGGFSKESILPKRNSDKLIARKKDWDPKKYGGFDSPTVAYSVLVVAKVEKGKSKKLKSVKELVGITIMEKMSFEKDPIDFLEAKGYKEVRKDLIIKLPKYSLFKLENGRKRMLASARELQKGNELVLPSKYVNFLYLASHYEKLKGVPEDNEQDQLFVEQHKHYLKEIIEQISEFSKRVILAEGNLDKVLSAYNKHNDKPIRELAENIIHLFTLTNIGAPATFKYFDTNIDRKRYTSTTEILDATLIHQSITGLYET	AAACACGTGGCAAACATTCCttGGTCTCtAAAAGACTGAGGTACAGACGGGGGGCTTTAGTAAAGAGAGCATCCTGCCAAAGCGTAATTCAGACAAGCTGATCGCTCGTAAAAAAGATTGGGATCCGAAAAAATATGGCGGCTTCGATAGTCCGACCGTGGCCTATAGCGTTCTGGTAGTAGCAAAAGTGGAGAAAGGCAAAAGTAAAAAACTGAAATCGGTCAAAGAATTAGTGGGCATCACAATTATGGAAAAAATGTCCTTCGAAAAAGACCCTATCGATTTCTTGGAGGCAAAGGGTTACAAAGAGGTTCGTAAGGACCTGATTATCAAGCTGCCGAAGTATTCCCTGTTTAAACTGGAAAACGGCCGTAAACGCATGCTGGCCTCGGCACGCGA…	20	20	-0.175657	-3.95322	6.59631	0.57012	0.992344	0.26229	92.1	0.762	0.720758	0.00446137	2	seq: amino-acid sequences
dgfx_7	1	TGAFSKESILPKRNSDKLIARKKDWDPKKYGGFDSPTVAYSVLVVAKVEKGKSKKLKSVKELVGITIMERSSFEKDPIDFLEAKGYKEVRKDLIIKLPKYSLFELENGRKRMLASAGELQKGNELALPSKYVNFLYLASHYEKLKGSPNDNEQKQLFVEQHKEYLDEIIEQISEFSKRVILADSNLDKVLSAYNQHRDKDIREQAENIIHLFKYTNFGAPAAFKYFDTTIDRNRYKSITEVLDATLIHQSITGLYET	AAACACGTGGCAAACATTCCttGGTCTCtAAAAGACTGAGGTACAGACAGGTGCCTTCTCCAAAGAATCTATTTTGCCGAAACGTAATAGTGACAAACTGATTGCGCGTAAAAAAGATTGGGACCCGAAAAAATACGGAGGTTTCGATAGTCCGACGGTGGCCTATAGCGTCCTGGTGGTGGCGAAAGTAGAAAAAGGCAAATCGAAGAAGTTAAAATCTGTGAAAGAGCTGGTTGGCATTACCATTATGGAACGCTCGTCTTTCGAAAAAGATCCTATCGACTTTCTGGAAGCCAAAGGTTACAAGGAAGTGCGCAAAGATTTGATCATCAAACTGCCGAAATACAGCCTGTTCGAACTGGAAAACGGACGTAAACGCATGCTGGCCTCGGCCGGCGA…	16	16	-0.182395	-3.26238	3.79073	0.32029	0.995056	0.21056	92.6	0.773	1.30942	0.0293348	3	aligned_seq: amino-acid sequences with gaps to be aligned with PFAM16595 MSA
dgfx_8	1	TGGFSNESILPKRNSDKLIARKKDWDPKKYGGFDSPTVAYSVLVVAKVEKGKSKKLKSVKELVGITIMERSSFEKDPIDFLEAKGYKEVRKDLIIKLPKYSLFELENGRKRMLASAGELQKGNELALPSKYVNFLYLASHYEKLKGSPEDNEQKQLFVEQHKHYLDEIIEQISEFSKRVILADANLDKVLSAYNKHRDKPIREQAENIIHLFKLTNFGAPGAFKYFDTTIGRNRYKSIKEVLDATLIHQSITGLYET	AAACACGTGGCAAACATTCCttGGTCTCtAAAAGACTGAGGTACAGACTGGCGGCTTTAGTAATGAGTCGATCCTGCCGAAACGTAACAGCGATAAACTGATTGCGCGTAAGAAGGACTGGGACCCGAAAAAATATGGCGGTTTCGACTCCCCTACTGTTGCTTATTCGGTGCTGGTTGTGGCCAAGGTTGAGAAAGGTAAGTCAAAAAAACTGAAATCGGTGAAAGAACTGGTGGGCATTACCATCATGGAACGTTCTAGCTTCGAAAAAGACCCGATCGATTTTCTGGAAGCGAAAGGTTACAAGGAAGTGCGCAAGGATCTGATTATTAAGCTGCCCAAATACTCACTGTTCGAACTGGAAAACGGACGTAAACGTATGCTGGCAAGTGCGGGTGA…	11	11	-0.197879	-4.28415	0.513096	-0.793596	0.995059	0.210507	91.8	0.761	1.23235	0.00540469	3	dna_seq: DNA sequence synthetized for cloning into E, coli
dgfx_9	1	TGGFSKESILPKRNSDKLIARKKDWDPKKYGGFDSPTVAYSVLVVAKVEKGKSKKLKSVKELLGITIMERSSFEKDPIDFLEAKGYKEVRKDLIIKLPKYSLFELENGRKRMLASAGELQKGNELALPSKYVNFLYLASHYEKLKGSPEDNEQKQLFVEQHKHYLDEIIEQISEFSKRVILADSNLDKVLSAYNKHRDKPIREQAENIIHLFKLTNLGAPAAFKYFDTTIDRNRYKSIKEVLDATLIHQSITGLYET	AAACACGTGGCAAACATTCCttGGTCTCtAAAAGACTGAGGTACAGACAGGCGGGTTTAGCAAGGAAAGCATTTTACCAAAGCGTAATAGCGATAAACTGATCGCGCGTAAAAAAGATTGGGACCCTAAAAAATATGGAGGCTTTGACAGTCCGACCGTGGCATACAGCGTCCTGGTAGTCGCTAAAGTGGAAAAAGGTAAGAGTAAAAAATTGAAATCTGTCAAGGAACTGCTGGGCATCACCATTATGGAACGCAGCTCTTTCGAAAAGGACCCAATCGATTTCCTGGAAGCTAAGGGGTATAAAGAAGTGCGTAAAGATTTAATCATCAAGCTGCCCAAGTATAGTCTGTTTGAACTGGAGAATGGGCGTAAGCGTATGTTAGCCTCCGCGGGCGA…	7	7	-0.210559	-4.03276	-3.81394	-0.420398	0.994688	0.217933	92	0.763	1.2717	0.0106791	3	diff_spycas9: # mutation to SpyCas9
dgfx_10	1	TGGFSKESILPKRNSDKLIARKKYWDPKKYGGFDSPIVAFSVLVVAKIAKGKSQKLKSVKELVGITIMERSMFEKDPVAFLEAKGYKEVRKDLIIILPKYSLFKLEGGRKRMLASAGELQKGNQLALPQHFMNFLYLASRYSSKTGSEEDKKQDQLFVKQHKEYFDEIIDIISEFSKRVILADSNLEKLNKSYNQKQNKPIDEQAENIIHLFTFTSFGAPATFKFFDGNIDRKRYTSTKEVLDATLIHQSPTGLYET	AAACACGTGGCAAACATTCCttGGTCTCtAAAAGACTGAGGTACAGACAGGCGGCTTCAGCAAAGAAAGTATTTTACCGAAACGTAACAGCGACAAGTTGATCGCACGTAAAAAATATTGGGACCCGAAAAAATATGGCGGCTTTGATTCCCCAATTGTTGCTTTTTCGGTGCTGGTGGTGGCTAAGATCGCAAAAGGCAAGTCGCAGAAACTGAAAAGCGTAAAGGAACTGGTGGGGATCACCATCATGGAACGCTCCATGTTTGAAAAAGACCCCGTGGCCTTTCTGGAGGCAAAAGGTTACAAAGAAGTGCGTAAGGATTTGATCATCATTTTGCCCAAATACAGCCTGTTCAAACTGGAGGGCGGGCGCAAGCGCATGCTGGCGAGCGCGGGCGA…	53	53	-0.104827	-1.91706	10.0703	-0.869737	0.988016	0.335252	92	0.77	-0.0679643	0.00925611	0	best_diff: # mutation to closest natural variant collected
dgfx_11	1	TGGFSKETILPKGNSSKLIPRKKGWDPKKYGGFDSPTVAYSVLVVAKVEKGKAKKLKSVKELVGITIMERKAFEKNPEDFLESKGYKEVKKILIIKLPKYSLFELENGRRRMLASAGELQKGNELALPSQYMTFLYLASHYESKGGSPEDNEQKQLFVEQHRHYFDEIIQQISEFAKRVILADANLKKINKAYENNKDKSIRELAENIIKLFKFTSLGAPAAFKFFETTVDRKRYKSTKEVLDSTLIHQSITGLYET	AAACACGTGGCAAACATTCCttGGTCTCtAAAAGACTGAGGTACAGACTGGCGGTTTCTCCAAAGAGACAATTCTGCCTAAGGGGAACTCTAGCAAACTGATTCCTCGCAAAAAGGGGTGGGATCCCAAGAAATACGGCGGCTTTGATTCCCCGACGGTCGCCTATTCGGTACTGGTGGTGGCGAAGGTTGAGAAAGGCAAAGCAAAAAAGCTGAAGAGCGTGAAAGAACTGGTAGGCATTACGATCATGGAACGCAAAGCATTCGAGAAAAATCCGGAAGATTTCTTAGAATCTAAAGGTTATAAAGAAGTGAAAAAGATCCTGATTATCAAGTTACCGAAATATAGCCTGTTTGAACTGGAAAACGGACGCCGTCGCATGCTGGCGTCTGCGGGCGA…	42	42	-0.161999	-2.58414	2.61941	0.58984	0.994149	0.230054	91.8	0.765	0.454488	0.0039651	1	e_rbm: RBM energy (negative PLL + log(Z))
dgfx_12	1	TGGFSKASILPKRNSDKLIARKKDWDPKKYGGFDSPTVAYSVLVVAEVEKGESKKLKSVKELLGITIMERSSFEKDPIDFLEAKGYKEVRKDLIIKLPKYSLFELEGGRKRMLASAGELQKGNQLALPQKYVNLLYHAKHIEKKKGSPLDNEQKQLFVKQHKEYLDEILEQISEFSKRVILADANLDKVLSAFNKHRDKDIRELAESIIHLFTLTNFGAPAAFKFFGTTIDRKRYKSIKEVLDATLIHQSITGLYET	AAACACGTGGCAAACATTCCttGGTCTCtAAAAGACTGAGGTACAGACCGGTGGTTTCAGCAAAGCAAGCATCCTGCCAAAACGCAACAGCGACAAATTAATTGCGCGCAAAAAAGATTGGGATCCGAAAAAATATGGTGGTTTCGATTCTCCCACCGTGGCTTATTCGGTGCTGGTTGTAGCGGAAGTGGAAAAGGGCGAGTCCAAAAAATTAAAATCTGTTAAAGAGCTGCTGGGCATCACTATCATGGAACGTAGCTCCTTCGAGAAAGATCCGATTGACTTTCTGGAAGCGAAAGGTTATAAAGAGGTGCGTAAAGATCTGATTATTAAATTACCGAAATACTCATTATTCGAGCTGGAGGGTGGGCGCAAACGCATGTTAGCATCTGCCGGGGA…	26	26	-0.161228	-1.85151	4.13852	-0.641991	0.99214	0.266633	91.4	0.767	0.446738	0.00336486	1	c_rbm: score of the classifier (for recognizing pam TGG) of the SSL-RBM
dgfx_13	1	KGGFSKESILPKRNSSKLIARKKDWDPKKYGGFDSPIVAYAVLIVAEIEKGKSKKLKSVKELLGITIMERSSYEKDPIAFLEAKGYKEVRKDLIIKLPKYSLFELENGRKRMLASAGELQKGNEIALPQKYVNFLYLAKHYEKLKKSPEDNEQKQLFVKQHKEYLDEILEQISEFSKRVTLADANLDKVLSAYNKHRDKDIRSLASNIIHLLKFTNLGAPGAFKYFDTTIDRKRYTSINEVLDATLIHQSITGLYET	AAACACGTGGCAAACATTCCttGGTCTCtAAAAGACTGAGGTACAGAAAGGCGGCTTCTCAAAGGAATCCATCTTACCGAAACGCAACAGTTCTAAGCTGATCGCACGCAAAAAAGACTGGGATCCGAAGAAATATGGTGGGTTTGATAGCCCCATCGTGGCCTATGCAGTTTTGATCGTAGCCGAGATTGAAAAAGGCAAGTCAAAGAAGTTAAAAAGTGTGAAGGAACTGTTGGGAATCACGATCATGGAACGTTCTTCATATGAGAAAGATCCAATTGCGTTCTTGGAAGCGAAAGGTTATAAAGAAGTCCGCAAAGACCTGATTATTAAGTTACCGAAGTACTCTCTGTTTGAACTGGAAAATGGACGCAAACGCATGTTGGCTAGCGCCGGTGA…	29	29	-0.162398	-2.1798	5.67193	0.55133	0.993716	0.239922	91.3	0.759	-0.0485299	0.012708	0	fx_ddg: DDG calculed with FoldX to assess protein stability
dgfx_14	1	TGGFSKESILPKRNSDKLIARKKGWDPKKYGGFDSPTVAYSVLVVAKVEKGKAKKLKSVKELVGITIMERSSFEKDPIDFLEAKGYKEVRKDLIIKLPKYSLFELENGRKRMLASAGELQKGNQLALPQKYVNFLYLASHIESLKGSPEDNEQKQLFVKQFKEYLDEILEQISEFSKRVILADANLKKVLSAYNQHRDKDIRELANNIIHLFKYTSFGAPGAFKFFDTTIDQNRYKYTKEVLDATLIHQSITGLYET	AAACACGTGGCAAACATTCCttGGTCTCtAAAAGACTGAGGTACAGACCGGCGGGTTTAGCAAAGAATCGATCCTGCCCAAACGCAATTCCGACAAGCTGATCGCGCGTAAGAAGGGGTGGGACCCAAAAAAGTATGGCGGCTTTGATTCGCCGACTGTTGCATATAGCGTGCTGGTGGTGGCTAAGGTGGAGAAAGGCAAAGCCAAGAAACTGAAGAGCGTAAAAGAACTGGTGGGAATTACAATTATGGAGCGTTCGTCCTTCGAAAAAGATCCGATTGACTTTCTGGAAGCAAAAGGTTACAAAGAGGTGCGTAAAGATTTAATCATTAAGCTGCCGAAATATTCGCTGTTCGAACTGGAGAACGGACGCAAACGCATGCTGGCTTCGGCGGGTGA…	28	28	-0.163994	-1.81269	4.74835	0.07258	0.995863	0.193018	91.9	0.762	-0.0288185	0.0187479	0	fx_interenergy: Interaction energy calculated with FoldX
dgfx_15	1	TGGFSKESILPKRNSDKLIARKKDWDPKKYGGFDSPTVAYSVLVVAKVEKGKSKKLKSVKELLGITIMERSSFEKDPIDFLEAKGYKEVRKDLIIKLPKYSLFELENGRKRMLASAGELQKGNELALPSKYVNFLYLASHIEKLKGSPEDNEQKQLFVEQHKHYLDEIIEQISEFSKRVILADANLDKVLSAYNKHRDKDIRSQAESIIHLFKLTNFGAPGAFKYFDTTIKRNRYRYIKEVLDATLIHQSITGLYET	AAACACGTGGCAAACATTCCttGGTCTCtAAAAGACTGAGGTACAGACCGGTGGGTTTTCTAAGGAAAGCATTCTGCCCAAACGTAATTCTGATAAACTGATTGCACGTAAAAAAGATTGGGACCCGAAAAAATATGGCGGCTTCGATAGCCCAACGGTGGCCTACTCAGTATTAGTAGTTGCCAAAGTTGAAAAGGGAAAATCGAAAAAATTAAAAAGCGTAAAGGAACTGCTGGGGATTACTATCATGGAACGCAGCAGCTTTGAAAAAGACCCGATTGACTTTCTGGAAGCGAAAGGCTATAAAGAAGTCCGTAAAGATTTGATCATTAAACTGCCTAAATACTCACTGTTTGAACTGGAAAACGGTCGTAAACGCATGTTGGCGAGTGCCGGAGA…	14	14	-0.187069	-3.13347	3.54033	-1.24848	0.994589	0.220572	90.6	0.751	0.858403	0.0098425	2	af2_tmscore: TM-score between AF2 model of wild-type and the one for the variant (calculated through M-score software)
dgfx_16	1	TGGFSKESILPKGNSDKLIARKKDWDPKKYGGFDSPIVAYSVLVIAKVEKGKSKKLKSVKELVGITIMERSSFEKDPVDFLEAKGYKEVRLDLIIKLPKYSLFKLENGRKRLLASAGELQKGNELALPNHYMNFLYLASHYEKLKGSPEDNEQKQLFVEQHKHYLEEIIDQISEFSKRVTLADSNLDKILMAYNQHRDKPIRELSENIIHLFTFTNFGAPTAFKCFDVTIDRKRYTSTKEVLDATLIHQSITGLYET	AAACACGTGGCAAACATTCCttGGTCTCtAAAAGACTGAGGTACAGACTGGTGGTTTCTCCAAGGAGTCGATCCTGCCGAAAGGCAACTCTGACAAATTAATTGCTCGTAAAAAAGATTGGGATCCAAAAAAATACGGGGGCTTTGATAGCCCAATTGTTGCTTACTCTGTGCTGGTGATCGCGAAAGTGGAGAAGGGGAAAAGTAAGAAACTGAAAAGCGTTAAAGAACTGGTGGGTATTACTATCATGGAACGTTCGAGCTTTGAAAAAGACCCGGTCGATTTCCTGGAAGCCAAAGGATACAAAGAAGTCCGCCTGGACCTGATCATTAAACTGCCAAAATACAGCCTGTTCAAACTGGAAAACGGCCGCAAACGCCTGCTGGCCTCCGCCGGTGA…	27	27	-0.173638	-3.80735	4.54588	1.34685	0.994912	0.212751	90.8	0.746	0.521836	0.00634217	2	af2_rmsd: RMSD between AF2 model of wild-type and the one for the variant (calculated through M-score software)
dgfx_17	1	TGGFSDESILPKRESDKLIARKKDWDPKKYGGFDSPTVAYSILVVAKVEKGKSKKLKSVKELVGITIMERKSFEKDPIDFLEAKGYKEVRKDLIIKLPKYSLFELENGRKRMLASAGELQKGNELALPSKYVNFLYLAQHYEKLKGSPEDNEQKQLYVEQFKHLLDELIEKISEFSKRVILADDNLDKVLSAYNKHRDKPIREQAESIIHLLKLTNFGAPTAFKYFDTTIKRNRYKYIKEVLDATLIHQSITGLYET	AAACACGTGGCAAACATTCCttGGTCTCtAAAAGACTGAGGTACAGACGGGCGGTTTTAGCGATGAATCGATTCTGCCAAAACGTGAATCCGATAAACTGATTGCCCGTAAAAAAGACTGGGATCCTAAAAAATACGGCGGTTTCGATTCTCCGACGGTCGCTTATTCGATCCTGGTGGTGGCAAAGGTCGAAAAAGGTAAATCTAAAAAGTTAAAGAGCGTTAAAGAGCTGGTCGGGATTACCATTATGGAGCGCAAATCCTTTGAGAAAGATCCCATCGACTTTCTGGAAGCGAAAGGCTATAAAGAGGTGCGCAAAGATTTAATTATTAAACTGCCGAAATATTCCCTGTTTGAACTGGAAAATGGCCGCAAACGTATGCTGGCCAGCGCTGGCGA…	24	24	-0.150907	-5.33551	-1.47106	-1.04604	0.993198	0.248148	91.5	0.755	-0.0255679	0.0101909	0	af2_plddt: pLDDT of the AF2 model
dgfx_18	1	TGGFSKESILPHGNSDKLIPRKTGWDPKKYGGFDSPTVAYSVLVVADVEKGKAKKLKTVKELVGITIMERSRFEKNPIDFLESKGYIRERKILIIKLPKYSLFELENGRKRLLASASELQKGNELALPTQYMKFLYLASHYNSLNGSEEIEEKKQLFVEQHKHYFDEILEIINDFSKRVILADANLEKILKAYDNFENKPIEELANNIINLFTLTSLGAPAAFKFFDETVDRKRYTSTKEVLNATLIHQSITGLYET	AAACACGTGGCAAACATTCCttGGTCTCtAAAAGACTGAGGTACAGACCGGAGGTTTTTCCAAAGAATCCATCTTACCACATGGCAACTCAGATAAACTGATTCCCCGCAAAACCGGATGGGACCCAAAAAAATACGGTGGTTTCGATTCGCCCACAGTTGCGTACAGCGTGCTGGTGGTGGCGGATGTTGAAAAAGGTAAAGCTAAAAAATTGAAAACCGTGAAAGAGTTAGTCGGCATTACCATCATGGAACGCTCGCGTTTTGAGAAAAACCCGATTGATTTTCTGGAATCAAAGGGTTATATCCGTGAACGCAAAATCTTAATCATCAAATTGCCCAAATACAGCCTGTTCGAGCTGGAAAATGGCCGTAAGCGCCTGCTGGCCTCAGCTAGTGA…	51	51	-0.173805	-1.70342	16.4838	1.67873	0.990907	0.290701	90.6	0.753	0.984201	0.00682283	3	af2_ptmscore: pTMscore of the AF2 model
dgfx_19	1	TGGFSKESILPHRDSDKLIARKKDLDPKKYGGFDSPTVAFSVLIVAKVKKNKSQKLKSVTELLGITIMERSSFEKNPIDFLESKGYKEVRKDLIIKLPKYSLFELENGRRRMLASAGELQKGNELALPSKFMNLLYLASRYEKLKGPPEDEEQKQLFVEQHVSYLDELLEQISEFSKKVILADANLDKVLKAYNKHRDKPIREQANNIIHLLTLTNLGAPAAFKYFGTIIGRKRYKSIKEVLDSTLIHQSITGLYET	AAACACGTGGCAAACATTCCttGGTCTCtAAAAGACTGAGGTACAGACCGGCGGCTTTTCCAAAGAGTCGATCCTGCCGCATCGTGATTCGGACAAACTGATCGCACGCAAAAAAGATCTGGATCCTAAAAAATATGGCGGATTTGATAGCCCGACCGTTGCCTTTAGCGTTCTGATTGTGGCTAAGGTCAAGAAAAATAAATCACAGAAACTGAAATCCGTGACCGAATTACTGGGCATTACTATCATGGAACGCAGCAGCTTCGAAAAGAACCCGATTGATTTTCTGGAATCAAAAGGTTATAAAGAAGTTCGCAAAGATCTGATTATCAAACTGCCGAAATACAGCTTATTCGAACTGGAAAATGGACGTCGCCGTATGCTGGCTAGTGCAGGTGA…	32	32	-0.159435	-2.34486	8.88632	-1.31206	0.99033	0.296511	91.3	0.765	-0.0366967	0.00992502	0	norm_repression: measured experimental activity (approximated to 0 for batch as the experiment was not conducted to term)
dgfx_20	1	TGGFSNESILPKRDSDKLIARKKDLDPKKYGGYASPTVAYSVLVVAKVEKGKSKKLKSVKELLGITIMERSSFEKNPIDFLLAKGYKEVRKDIIIKLPKYSLFELENGRRRMLASAGELQKGNEMALPSKYVNFIYLASRYNSKKGSPEINEQKQEFVEQHKHYLDEIIEQILEFSKRVILADANLDKVLSAYNEHRDKDIREQAENIIHLFKLTSFGAPGAFKYFDTTIKRNRYRSTKEVLDSTLIHQSITGLYET	AAACACGTGGCAAACATTCCttGGTCTCtAAAAGACTGAGGTACAGACTGGCGGTTTTAGCAATGAAAGCATCTTACCAAAACGTGACAGCGATAAATTAATTGCGCGTAAAAAAGATCTGGACCCGAAAAAGTATGGTGGCTACGCATCTCCGACGGTGGCATATTCGGTACTGGTCGTGGCGAAAGTTGAGAAGGGTAAATCGAAGAAGCTGAAAAGCGTAAAGGAATTGCTGGGCATCACCATCATGGAACGTAGCAGTTTTGAGAAAAACCCAATTGATTTTCTGCTGGCAAAAGGCTATAAAGAAGTACGCAAAGATATTATCATTAAACTGCCTAAATATTCATTATTTGAACTGGAAAACGGACGCCGTCGCATGCTGGCGAGCGCGGGCGA…	28	28	-0.157131	-2.18509	4.47143	-0.985567	0.990335	0.296428	91.2	0.748	0.620932	0.0118992	2	norm_repression_std: standard deviation measured over the 3 experiments
dgfx_21	1	TGGFSKASILPKRNSSKLIARKKDWDPKKYGAFDSPNVAYSVLIVAEVEKGESKKLKSVKELLGITIMERSSFEKDPIDFLEAKGYKEVRKDLIIKLPKYSLFELEGGRKRMLASAGELQKGNQLALPSKYVNLLYHASHYEKLKGSPADNEQKQLFVEQHKEYLDEILEQISEFSKRVILADANLDKVLSAFNKHRDKDIRELAESIIHLFTLTNLGAPAAFKYFGTTIDRNRYKSIKEVLDATLIHQSITGLYET	AAACACGTGGCAAACATTCCttGGTCTCtAAAAGACTGAGGTACAGACCGGCGGGTTTTCGAAAGCTTCAATCCTGCCAAAACGCAATTCTAGCAAACTGATCGCCCGTAAGAAAGACTGGGATCCGAAAAAGTATGGCGCATTTGATTCTCCAAACGTTGCATATAGTGTTTTAATTGTCGCGGAAGTTGAAAAGGGTGAATCCAAAAAACTGAAAAGTGTGAAAGAACTGTTGGGTATCACTATCATGGAACGTAGTTCATTCGAAAAGGATCCCATCGATTTCTTGGAAGCCAAGGGTTACAAGGAAGTGCGTAAAGATCTGATTATCAAACTGCCGAAATACAGCTTGTTCGAGTTAGAAGGTGGTCGTAAACGTATGCTGGCATCAGCCGGTGA…	24	24	-0.152764	-2.75971	10.3209	-0.523086	0.992928	0.251484	89.7	0.748	-0.0522592	0.0154193	0	functional: level of functionality to use in tasks
dgfx_22	1	TGGFSKESILPKRNSDKLIARKKDWDPKKYGGFDSPTVAYSVLVVAKVEKGKSKKLKSVKELLGITIMERSSFEKNPIDFLEAKGYKEVKKDLIIKLPKYSLFELENGRKRMLASAGELQKGNELALPSKYVNFLYLASKYEKLKGSPEDNEQKQLFVEQHKHYLDEIIEQISEYSKRVILADANLDKVLSAYNKHRDKPSREQAENIIHLLKLTNLGAPGAFKYFDTTIKQGRLKYIKVVLDATLIHQSITGLYET	AAACACGTGGCAAACATTCCttGGTCTCtAAAAGACTGAGGTACAGACAGGCGGCTTCTCTAAGGAAAGCATCCTGCCCAAACGCAACTCTGATAAACTGATCGCCCGCAAGAAAGATTGGGACCCGAAAAAATACGGTGGTTTCGACTCCCCTACAGTCGCATATTCGGTTCTGGTGGTGGCTAAAGTTGAAAAGGGCAAATCGAAAAAATTGAAAAGCGTGAAAGAACTGTTAGGTATCACGATCATGGAACGCAGCTCGTTCGAAAAAAACCCAATTGATTTTCTGGAAGCGAAAGGTTACAAAGAAGTTAAGAAGGATTTGATCATTAAATTGCCTAAATATTCCTTATTTGAACTGGAGAATGGGCGCAAACGCATGCTGGCCAGCGCGGGCGA…	14	14	-0.157641	-3.87027	-0.886183	-1.20678	0.987707	0.334496	91.8	0.76	-0.0534715	0.00993669	0
dgfx_23	1	TGGFSKESILPKRNSDKLIARKKDWDPKKYGGFDSPTVAFSVLVVAKVGKEKSKKLKSVKELLGITIMERSSFEKDPVDFLEAKGYKEVRKDIIIKLPKYSLFELENGRKRMLASAGELQKGNELALPSKYVNFLYLASHYEKLKGSPEDNEQKQLFVEQHKHYLDEIIEQISEFSKRVILADANLDKVLSAYNKHRDKPIREQASNIIHLFTLTNLGAPAAFKYFDTTIGRKRYTSTKEVLDATLIHQSITGLYET	AAACACGTGGCAAACATTCCttGGTCTCtAAAAGACTGAGGTACAGACTGGCGGTTTCAGCAAAGAGTCCATTTTGCCGAAACGCAACTCCGATAAACTGATTGCGCGCAAAAAAGATTGGGACCCGAAAAAATACGGGGGCTTTGATTCGCCCACCGTAGCCTTTTCTGTTTTAGTTGTGGCAAAGGTCGGAAAGGAGAAAAGCAAAAAACTGAAATCTGTTAAAGAACTGCTGGGGATCACCATCATGGAGCGCTCCTCGTTTGAAAAAGACCCTGTGGACTTCCTGGAGGCGAAAGGCTATAAAGAAGTGCGCAAAGATATTATTATCAAGTTACCAAAATATAGTCTGTTCGAACTGGAAAATGGTCGCAAACGTATGTTAGCTTCTGCGGGCGA…	9	9	-0.206005	-3.41346	5.04032	-0.735947	0.99699	0.163598	91.1	0.76	1.13216	0.0119406	3
dgfx_24	1	TGEFSKESILPKRNSDKLIARKKDWDPKKYGGFDSPTVAFSVLVVGKVEKGKSKKLKSVKELLGITIMERSSYRKDPIDFLEAKGYKEVRKDLIIKLPKYSLFELENGRKRMLASAGELQKGNQLALPSKYVNFLYLASHYSKNKGSPNDNEQKELFKEQFKEYLDEIIEQISEFSKRVILADANLDKVLSAYNKHRNKSIREQASNIIHLFTLTNLGAPADFKYFDTTIGRGRLKSIKEVLDATLIHQSVTGLYET	AAACACGTGGCAAACATTCCttGGTCTCtAAAAGACTGAGGTACAGACGGGCGAGTTCTCGAAAGAATCGATTCTGCCGAAACGCAATAGCGATAAATTAATTGCACGTAAAAAAGATTGGGATCCCAAAAAGTACGGTGGTTTCGATAGCCCAACTGTAGCCTTTAGTGTACTGGTTGTCGGCAAAGTGGAAAAAGGCAAGAGCAAAAAACTGAAATCGGTAAAAGAACTGCTGGGGATCACAATCATGGAACGCAGCAGCTACCGCAAAGACCCAATTGACTTTCTGGAAGCGAAAGGCTATAAAGAAGTGCGCAAAGACTTGATCATTAAGTTGCCAAAATACAGCCTGTTCGAGCTGGAAAATGGTCGCAAACGCATGTTAGCCTCTGCGGGCGA…	25	25	-0.12882	-4.94285	8.01291	-1.53816	0.992909	0.251817	89.6	0.751	-0.0144702	0.0134377	0
dgfx_25	1	TGGFSKESILPKRNSDKLIARKKDWDPKKYGGFDSPTVAYSILVVAKVEKGKSKKLKSVKELVGITIMERSSFEKDPIDFLEAKGYKEVRKDLIIKLPKYSLFELENGRKRMLASAGELQKGNELALPNKYVNFLYLASHYSKLKGSPEDNEQKQLHVEQHKHYLDEIIEQISEFSKRVILADANLDTVLSAYNKHKDKDIREQAENIIHLFRYTSFGAPTAFKYFDTTIERNRYKSITEVLDATLIHQSITGLYET	AAACACGTGGCAAACATTCCttGGTCTCtAAAAGACTGAGGTACAGACGGGCGGCTTTTCTAAAGAATCTATCTTGCCTAAACGTAACTCAGATAAATTAATCGCGCGTAAAAAAGATTGGGACCCAAAGAAGTATGGAGGCTTCGATAGTCCTACAGTCGCCTATAGCATTCTGGTGGTTGCGAAGGTGGAAAAAGGTAAATCAAAAAAACTGAAAAGCGTGAAGGAGCTGGTGGGTATCACCATCATGGAACGCTCGAGTTTTGAAAAAGATCCGATTGACTTTCTGGAAGCCAAAGGCTATAAAGAGGTGCGCAAAGACCTGATTATCAAGCTGCCCAAATATAGTTTGTTTGAACTGGAAAATGGCCGCAAGCGCATGCTGGCGTCAGCAGGGGA…	20	20	-0.164867	-3.9713	7.09651	0.7005	0.996081	0.187187	92.6	0.775	-0.0525518	0.0144932	0
dgfx_26	1	TGGFSKESILPKRNSDKLIARKKYWDPKKYGGFDSPIVAFSVLVVAKVAKGKSQKLKSVKELVGITIMERSMFEKDPVAFLEAKGYKEVRKDLIIILPKYSLFELEGGRKRMLASAGELQKGNQLALPQHFMNFLYLASRYSSLTGSEEDKKQDQLFVKQHKEYFDEIIDIISEFSKRVILADSNLEKLNKAYNQKQNKPIDELAENIIHLFTFTSFGAPATFKFFDKNIDRKRYTSTKEVLDATLIHQSPSGLYET	AAACACGTGGCAAACATTCCttGGTCTCtAAAAGACTGAGGTACAGACGGGGGGTTTCTCGAAAGAGAGTATTTTGCCAAAACGTAATAGTGATAAGCTGATTGCCCGTAAGAAGTATTGGGATCCTAAAAAGTACGGCGGATTTGACTCGCCAATCGTTGCGTTTAGCGTGCTGGTCGTCGCTAAAGTTGCCAAAGGCAAGAGTCAGAAACTGAAATCCGTAAAAGAATTAGTCGGTATCACGATTATGGAACGTTCGATGTTCGAGAAAGATCCTGTTGCGTTTTTAGAGGCGAAAGGCTATAAAGAAGTGCGTAAAGATCTGATTATTATCCTGCCAAAGTATTCTTTGTTTGAATTGGAAGGCGGACGTAAACGTATGTTGGCCTCGGCGGGGGA…	51	48	-0.119016	-1.53404	10.2112	-0.79371	0.991799	0.28523	92.3	0.766	-0.0218086	0.0116738	0
dgfx_27	1	TGGFSNESILPKRNSDKLIARKKDWDPKKYGGFDSPTIAYSVLVVAKVEKGKSKELKSVKELVGITIMARSSFEKDPIDFLEAKGYKEVRKDLIIKLPKYSLFELENGRKRMLAGAGELQKGNELALPSKYVNFLYLASHYEKLKGSPEDNEQKQLFIEQHKHYLDELIEKISEFSKRVILADANLDKVLSAYNKHRDKPIREQAENIIHILNLTNLGAPAAFKYFDTTIGRNRYKTIKEVLDATLIHQSITGLYET	AAACACGTGGCAAACATTCCttGGTCTCtAAAAGACTGAGGTACAGACCGGCGGCTTTAGCAATGAGAGCATCTTGCCAAAACGCAACAGCGATAAACTGATCGCCCGCAAAAAAGATTGGGATCCGAAAAAGTATGGCGGTTTTGATTCCCCGACGATCGCTTACAGTGTCTTAGTGGTTGCAAAAGTTGAGAAAGGCAAAAGCAAGGAATTGAAGTCTGTGAAAGAACTGGTTGGCATTACGATCATGGCGCGTTCTAGTTTTGAAAAAGATCCGATCGATTTCTTGGAGGCGAAGGGGTACAAAGAAGTGCGCAAAGACCTGATTATCAAACTGCCAAAATATAGTCTGTTTGAGCTGGAAAACGGTCGCAAACGCATGCTGGCGGGGGCAGGCGA…	19	19	-0.159032	-5.44573	4.1318	-1.02331	0.994125	0.228755	92.2	0.765	0.168457	0.0126409	1
dgfx_28	1	TGGFSKESILSKRNSDKLIPRKKGWDPRKYGGFDSPTVAYSVLVVAKVEKGKAKKLKSVKEMVGITIMERIAFEKNPIDFLEAKGYIEVRLDLIIILPKYSLFELENGRKRLLASAGELQKGNELALPSKYMQFLYLASHYSSLKGSPEDNEQKKYFVEQHLHYFDDIIEQISDFSKRVILADSNLEKVLSAYNKHEDLPINEQAENIIHLFTYTSLGAPGAFKFFDTTIDRKRYTSSKVVLNATLIHQSITGLYET	AAACACGTGGCAAACATTCCttGGTCTCtAAAAGACTGAGGTACAGACCGGCGGTTTCAGCAAGGAATCTATCTTGTCTAAACGCAACAGTGATAAATTGATTCCGCGTAAAAAAGGCTGGGATCCGCGTAAATATGGTGGGTTCGATAGTCCGACGGTGGCGTATTCCGTGCTGGTAGTCGCGAAGGTAGAAAAAGGGAAAGCAAAAAAACTGAAAAGCGTGAAGGAAATGGTGGGAATCACCATTATGGAACGTATTGCGTTTGAAAAGAACCCGATTGACTTTCTGGAAGCGAAGGGCTATATTGAAGTGCGCTTAGATTTGATTATTATCCTGCCGAAATATTCGCTGTTTGAATTGGAAAACGGCCGCAAACGTTTGCTGGCGTCTGCAGGTGA…	36	36	-0.15196	-5.50048	9.25068	0.03185	0.993888	0.23438	91.8	0.764	-0.0355821	0.0144591	0
dgfx_29	1	TGGFSKESILSKRNSDKLIPRKKGWDPKKYGGFDSPIVAYSVLVIAKVEKGKSKKLKSVKEMVGITIMERSSFEKDPVDFLEAKGYIEVRLDLIIKLPKYSLFKLENGRKRLLASAGELQKGNELALPNKYVNFLYLASHYSKLTGSEEDNEQKKLFVEQHLHYFDEIIDQISEFSKRVILADSNLEKVLSAYNKHRDKPINEQAENIIHLFTFTSFGAPATFKCFDVTIDRKRYTSTKEVLDATLIHQSITGLYET	AAACACGTGGCAAACATTCCttGGTCTCtAAAAGACTGAGGTACAGACCGGGGGTTTTAGCAAGGAATCGATCCTGAGCAAACGCAATAGCGATAAGTTGATTCCGCGTAAAAAAGGCTGGGATCCGAAAAAATATGGTGGCTTCGATAGTCCGATTGTGGCATATAGCGTTCTGGTTATCGCGAAAGTTGAAAAAGGCAAATCCAAAAAGTTAAAGAGTGTCAAAGAGATGGTCGGTATTACTATCATGGAACGCAGTAGCTTTGAAAAAGACCCTGTGGACTTCTTGGAGGCCAAAGGTTATATCGAAGTCCGCCTGGATTTAATTATTAAGCTGCCAAAATATAGTTTATTCAAACTGGAGAACGGCCGCAAACGTCTGTTGGCATCCGCGGGGGA…	31	31	-0.161197	-5.41298	7.13818	-1.49967	0.993884	0.234448	91.9	0.765	1.1983	0.029101	3
dgfx_30	2	TGGFSKESILPKGNSDKLIARKTYWDPKKYGGFDSPTVAYSVLIIADVEKGKSKKLKSVTELLGITIMERSSFERDPVAFLEAKGYIEVDNDIIIKLPKYSLFELENGRRRLLASAGELQKGNELALPSKYMTLLYLASHYNALKGPPEDNHQKQLFVNQHKSEFKDIIQYISDFSKRIILADANLEKILKAYEDKEDIDINELAKSIINLFTFTSLGAPAAFKYFDKTIDRKRYTSTKEVLNATLIHQSITGLYET	AAACACGTGGCAAACATTCCttGGTCTCtAAAAGACTGAGGTACAGACGGGTGGGTTTAGCAAGGAAAGCATTCTGCCGAAAGGCAACTCGGACAAGTTGATTGCGCGTAAAACGTATTGGGATCCGAAGAAATACGGCGGCTTTGACTCGCCAACCGTGGCATATTCTGTTCTGATTATCGCTGATGTAGAAAAAGGCAAAAGCAAAAAGCTGAAAAGCGTCACCGAACTGTTGGGGATCACGATTATGGAGCGCAGTTCATTCGAACGTGATCCGGTAGCGTTTCTGGAAGCCAAAGGGTATATTGAAGTTGATAACGACATCATTATCAAATTACCGAAATACTCCCTGTTCGAGCTGGAAAACGGGCGCCGTCGTCTGTTAGCGTCTGCAGGTGA…	52	51	-0.172813	-1.88893	15.0811	0.99842	0.991474	0.286539	91.8	0.769	0.0212973	0.007519	0
dgfx_32	2	TGGFSKESISPKRNSDKLIPRKTYWDPKKYGGFDSPIVAYSVLVIAKIEKGKSQKLKTVKELVGITIMEKSSFEKDPVAFLEAKGYIQAEKLLIIKLPKYSLFELENGRKRLLASAGELQKGNELALPTKYVTFLYLASHYKNKGGSEEDNKQKYLFVVQHKDYFKDIIQMISEFAKRVTLADANLEKILHLYNNHEGKSIRELANNIISLFTFTNLGAPATFKYFDTTIDRKRYTSTKEVLNSTLIHQSITGLYET	AAACACGTGGCAAACATTCCttGGTCTCtAAAAGACTGAGGTACAGACAGGCGGTTTTAGCAAGGAAAGCATCTCCCCAAAGCGTAATTCAGATAAACTGATTCCGCGCAAAACCTATTGGGATCCGAAAAAATACGGAGGGTTCGATAGCCCTATTGTCGCATACTCCGTACTGGTGATTGCGAAGATTGAAAAAGGTAAATCCCAAAAACTGAAAACGGTGAAAGAACTGGTCGGCATCACCATTATGGAAAAGTCCTCGTTCGAAAAAGATCCGGTGGCCTTCCTGGAGGCTAAGGGATACATCCAGGCCGAAAAACTGTTAATCATTAAGCTGCCGAAGTACTCATTATTTGAACTGGAAAACGGGCGCAAACGCCTGCTGGCGAGCGCTGGTGA…	53	51	-0.161878	-2.52428	3.60983	-0.625342	0.983869	0.414413	90.3	0.76	0.025204	0.00334277	0
dgfx_33	2	TGGFSKESILPKGNSDKLIARKTDWDPKKYGGFDSPIVAYSVLVIAKVEKGKSKKLKTVTELLGITIMERSAFEKNPIAFLEAKGYIRIEKLMIIKLPKYSLFELENGRRRMLAGAGELQKGNELALPTYYGTFLYLAAHYNNLGGSPEINHQKQEFVNKHKHEFKDILELISDFAKRIILADKNLEKVLHLYNNKEDKDINELANSIIHLFTFTNLGAPAAFKYFDTTIDRKRYTSTKEVLNSTLIHQSITGLYET	AAACACGTGGCAAACATTCCttGGTCTCtAAAAGACTGAGGTACAGACCGGCGGATTTTCAAAGGAAAGCATTCTGCCAAAAGGGAACTCAGACAAGCTGATTGCCCGTAAAACCGACTGGGACCCGAAGAAGTATGGTGGCTTTGATTCCCCGATCGTCGCGTACTCCGTCTTGGTCATTGCCAAAGTCGAAAAGGGCAAAAGCAAAAAACTGAAAACAGTTACAGAACTGCTGGGTATTACAATTATGGAGCGTAGTGCCTTTGAAAAAAATCCCATTGCGTTCCTGGAGGCTAAAGGCTATATCCGTATTGAGAAATTAATGATCATCAAACTGCCAAAATATAGTTTATTCGAACTGGAAAATGGGCGCCGCCGCATGCTGGCGGGCGCTGGCGA…	53	53	-0.165091	-1.41944	11.8513	0.6007	0.990653	0.291238	90.7	0.755	0.0123672	0.00401513	0
dgfx_34	2	TGGFSKESILPKRNSDKLIPRKTYWDPKKYGGFDSPTVAYSVLVVADIEKGKAKKLKTVTELVGITIMEKSSFERNPVAFLEAKGYIRVDKLIIIILPKYSLFELENGRRRLLASAGELQKGNELALPTQLMTFLYLAAHYNNLGKSPEDNHQKQLFVNQHKSYFKEIIQLISEFSKRVILADANLEKILKLYNNHEDKPIRELANSIINLFTFTALGAPAAFKFFDTTIDRKRYTSTKEVLDATLIHQSITGIYET	AAACACGTGGCAAACATTCCttGGTCTCtAAAAGACTGAGGTACAGACAGGGGGCTTCAGTAAAGAATCGATCTTGCCGAAGCGTAACAGCGACAAACTGATCCCTCGCAAAACATACTGGGATCCAAAAAAATATGGTGGTTTCGATTCCCCGACGGTTGCGTATTCGGTTCTGGTCGTGGCGGACATCGAAAAAGGTAAAGCCAAAAAATTAAAGACCGTTACGGAGCTGGTCGGTATTACCATCATGGAAAAAAGCTCGTTCGAACGTAATCCCGTGGCATTTCTGGAAGCCAAAGGGTATATTCGTGTTGACAAGCTGATCATCATCATCTTGCCCAAGTACTCCCTGTTCGAACTGGAAAATGGTCGCCGCCGTCTGCTGGCTTCCGCCGGCGA…	52	52	-0.185428	-1.96715	6.65665	-0.02656	0.99093	0.289221	91.5	0.765	0.0104655	0.00913384	0
dgfx_35	2	TGGFSKESILPKGNSDKLIARKTYWDPKKYGGFDSPIVAYSVLVVAKVEKGKAQKLKSVTELLGITIMERSSFEKNPVAFLEAKGYKREEKDMIIILPKYSLFELENGRRRLLASAGELQKGNELALPTKYVTFLYLAQRINALGKPPEIEHQKQEFVNQHVHYLKDIIQYISDFSKRVILADSNLEKILSTYNNNENKSVKELANSIIHLFTFTSLGAPAAFKFFDTIIDRKRYTSTTEVLNSTLIHQSITGLYET	AAACACGTGGCAAACATTCCttGGTCTCtAAAAGACTGAGGTACAGACGGGCGGATTCTCAAAAGAATCGATTCTGCCGAAAGGTAACTCCGACAAACTGATTGCTCGCAAAACGTATTGGGACCCCAAAAAGTATGGCGGCTTTGATTCGCCTATTGTCGCGTATAGCGTGTTAGTAGTCGCCAAAGTTGAGAAGGGCAAAGCCCAGAAGCTGAAGTCAGTTACCGAACTGCTGGGTATTACGATCATGGAGCGTTCGTCGTTTGAGAAAAACCCGGTTGCGTTTCTGGAAGCGAAAGGTTACAAACGTGAAGAAAAAGACATGATTATCATTCTGCCAAAGTATTCATTATTTGAACTGGAAAACGGTCGTCGCCGCCTGCTGGCGTCAGCCGGCGA…	58	54	-0.169521	-0.948084	25.542	2.27441	0.989774	0.316229	90.4	0.767	0.0635162	0.00235442	0
dgfx_36	2	TGGFSKESILPKGDSDKLIARKTDWDPKKYGGFDSPIVAYSVLVVAKIEKGASKKLKTVTELLGITIMEKSSFEKNPIAFLEAKGYIEVEKLLIIKLPKYSLFELENGRRRLLASAGELQKGNELALPTKYVNLLYLASHYNSLKKSPEDEEQKQEYVNQHKSYFKDIINLISEFSKKVILADANLEKVLHTYANNRDEPVRELANSIIHLFTFTAIGAPAAFKFFDKTIDRKRDTSVTEVLNSTLIHQSITGLYET	AAACACGTGGCAAACATTCCttGGTCTCtAAAAGACTGAGGTACAGACCGGCGGGTTTTCGAAAGAGAGCATTCTGCCTAAAGGGGATAGTGATAAACTGATTGCACGTAAAACCGATTGGGATCCTAAGAAATATGGCGGATTTGACTCGCCGATTGTCGCGTATTCAGTGCTGGTTGTAGCCAAAATTGAGAAAGGCGCGTCGAAAAAGCTGAAAACCGTTACTGAACTGCTGGGCATCACCATTATGGAGAAATCCTCTTTTGAAAAAAACCCAATTGCATTCCTGGAAGCGAAAGGCTACATCGAGGTGGAAAAGCTGTTGATCATCAAATTGCCAAAGTATTCCCTGTTCGAATTGGAAAATGGTCGCCGCCGTTTGCTGGCGAGCGCGGGCGA…	52	52	-0.163729	-1.44294	19.1001	1.57285	0.990327	0.297691	90.3	0.751	0.0170486	0.00279926	0
dgfx_37	2	TGGFSKESISAKGNSDKLIARKTYWDPKKYGGFDSPIVAYSVLVVADVEKGKSKKLKTVKELLGITIMERSAFEKNPIAFLESKGYIRVRNLMIIKLPKYSLYELENGRRRLLASARELQKGNEMALPSKYMTFLYLASHYNALKKSSEDNKQKQEFVNQHKSYFKDIIQYISEFSKKVILADANLEKILSLYNNHENKPIDELANSIINLFTFTNLGTPAAFKYFDTTIDRKRYTSTKEVLDATLIHQSITGLYET	AAACACGTGGCAAACATTCCttGGTCTCtAAAAGACTGAGGTACAGACCGGTGGGTTCTCTAAAGAAAGCATCAGCGCAAAAGGCAACTCTGATAAGCTGATCGCCCGCAAAACGTACTGGGACCCGAAAAAATACGGTGGCTTCGATTCACCGATTGTTGCGTATAGCGTGTTGGTAGTGGCCGACGTGGAGAAAGGTAAAAGTAAGAAACTGAAAACCGTAAAAGAGTTATTAGGTATCACCATCATGGAACGTAGCGCCTTTGAGAAAAATCCCATTGCATTTCTGGAGAGTAAAGGCTATATTCGTGTGCGCAACTTAATGATTATTAAACTGCCCAAATACTCTTTATATGAACTGGAAAACGGCCGCCGCCGTCTGCTGGCCAGTGCACGCGA…	51	51	-0.173559	-1.51171	15.7574	1.70203	0.987076	0.401669	90.5	0.752	0.0138764	0.00436144	0
dgfx_38	2	TGGFSKESILPKGNSDKLIPRKTYWDPKKYGGFDSPIVAYSVLVVADVEKGKSQKLKTVKELVQITIMEKSRFEKNPIAFLEAKGYKRERKLIIIKLPKYSLFELENGRRRLLASAGELQKGNEMALPSKLVTFLYLASHYNAIGKSPEDNKQKQLFVNQHKSYFKDIIQLISDFSKRVILADANLEKILKLYNNKSNKPINEIAESIINLFTFVNLGAPAAFKYFDATIDRKRYTSTKEVLDSTLIHQSITGLYET	AAACACGTGGCAAACATTCCttGGTCTCtAAAAGACTGAGGTACAGACTGGAGGCTTTTCGAAAGAGTCGATTCTGCCGAAGGGTAACTCTGATAAACTGATTCCGCGTAAAACGTACTGGGATCCGAAAAAATACGGCGGTTTCGATTCACCTATTGTCGCGTATAGCGTCTTAGTGGTCGCTGATGTAGAAAAAGGCAAAAGCCAGAAGTTAAAAACGGTCAAAGAACTGGTCCAAATCACGATCATGGAGAAGAGCCGCTTTGAAAAAAATCCAATTGCGTTTTTAGAAGCCAAGGGTTATAAGCGTGAACGTAAGCTGATTATTATCAAGCTGCCGAAATATTCGCTGTTTGAACTGGAAAATGGTCGTCGCCGTCTGCTGGCATCTGCGGGAGA…	53	53	-0.173276	-1.75504	11.2711	1.61312	0.977876	0.533736	91.3	0.772	0.14763	0.0102495	1
dgfx_39	2	TGGFSKENISPHGNSDKLIPRKTYWDPKKYGGFDSPIVAYSVLVVAKIEKGKAKKLKTVKELLGITIMERSSFEKDPIAFLEAKGYKQIDKLIITKLPKYSLFELENGRRRRLASAGELQKGNEIALPSQFMTFLYLASRYKSLGKPPEDNKQKQLFVEQHKSYFKDIIQIISEFSKRVILAEANLEKILSLYANKENISVDELANSIIHLFTFTNLGAPAAFKFFDTIIDRKRYTSTKEVLNSTLIHQSITGLYET	AAACACGTGGCAAACATTCCttGGTCTCtAAAAGACTGAGGTACAGACCGGTGGCTTCAGCAAAGAAAACATTAGTCCTCACGGCAATAGCGACAAACTGATTCCGCGTAAAACCTACTGGGATCCCAAAAAATATGGCGGTTTTGATAGCCCGATTGTCGCGTACTCGGTTTTGGTGGTCGCGAAGATTGAAAAAGGTAAAGCTAAAAAACTGAAAACTGTGAAAGAACTGCTGGGTATCACCATCATGGAACGTAGTTCCTTCGAAAAGGATCCCATCGCGTTTCTGGAAGCGAAGGGTTACAAACAGATCGATAAGCTGATCATCACCAAGCTGCCAAAATACAGTCTGTTCGAACTGGAAAACGGCCGCCGTCGTCGTTTAGCGAGCGCCGGTGA…	60	52	-0.168089	-0.771364	11.972	1.67209	0.981917	0.486337	91.5	0.765	0.010768	0.00418054	0
dgfx_40	2	TGGFSDESILPKGNSDKLIARKTYWDPKKYGGFDSPTVAYSILLIADIEKGKSQKLKTVTELLGITIMERSSFEKNPIAFLESKGYIRVDSLLIIKLPKYSLFELENGRKRLLASAGELQKGNEIALPTQYMTFLYLASRYNNLKKPPEDKKKKQEFVNQHVSYFKDILQYISDFSKRVILADANLEKILSLFNNKEDISIDELANSIINLFTFTSLGAPAAFKFFDTDIDRKRYTSTKEILDSTLIHQSITGLYET	AAACACGTGGCAAACATTCCttGGTCTCtAAAAGACTGAGGTACAGACAGGCGGGTTCTCGGATGAAAGTATCCTGCCGAAAGGTAATAGCGACAAACTGATCGCGCGCAAGACGTATTGGGACCCGAAAAAATATGGAGGTTTTGATAGCCCGACTGTGGCCTATAGTATTCTGCTGATTGCGGACATTGAAAAGGGTAAAAGTCAGAAATTAAAAACTGTGACAGAACTGCTGGGCATTACAATTATGGAACGCAGTTCCTTCGAAAAAAACCCAATTGCATTTTTGGAATCGAAGGGTTATATCCGTGTCGACTCGCTGCTGATTATTAAACTGCCTAAATATTCCCTGTTTGAACTGGAAAACGGGCGCAAACGCTTACTGGCTTCAGCTGGCGA…	64	52	-0.154211	-0.953995	19.6257	1.64073	0.99103	0.287944	91.6	0.768	0.0136456	0.00724581	0
dgfx_41	2	TGGFSKESILPKGNSDKLIPRKTYWDPKKYGGFDSPIVAYSVLVIAKVGKGKAQKLKTVTELLGITIMERSSFEKNPIAFLEAKGYIRVELDLIIILPKYSLFELENGRKRLLASARELQKGNELALPSQFVNFLYLASRIKSLKKPPEPNKQKQLFVNQHKSEFKEIIEIISEFSKRVILADANLEKVLKLYANHENGPVDEQANSIIHLFTFTALGAPAAFKFFDATIDRKRYTSTTEVLNSTLIHQSITGLYET	AAACACGTGGCAAACATTCCttGGTCTCtAAAAGACTGAGGTACAGACCGGGGGGTTTTCGAAAGAGTCCATTTTGCCCAAAGGCAACTCCGATAAGTTGATTCCGCGCAAAACGTATTGGGATCCAAAAAAATACGGTGGCTTCGATAGCCCGATTGTGGCCTACAGTGTGCTGGTGATCGCGAAAGTTGGCAAAGGCAAAGCCCAGAAACTGAAAACAGTCACCGAACTGTTAGGTATTACCATTATGGAACGTAGCTCATTTGAGAAAAATCCAATTGCATTCCTGGAGGCCAAAGGTTATATTCGCGTGGAACTGGATCTGATCATTATTCTGCCGAAGTACTCGCTGTTCGAACTGGAAAATGGTCGTAAACGTCTGCTGGCGAGTGCCCGCGA…	54	54	-0.167177	-0.884294	24.8031	2.73039	0.979455	0.600332	91.4	0.77	0.0102841	0.000786135	0
dgfx_42	2	TGGFSKESILPHGNSDKLIARKTYWDPKKYGGFDSPTVAYSVLVVAKVGKGKSQKLKTVTEMVGITILERSSYEKNPIAFLEAKGYKRVRKLMIIKLPKYSLFEFENGRRRLLASAGELQKGNELALPTQYVTFLYLASRYNSLGKSPEDNLQKQLFVEQHKSYLKDIIQIISDFSKRVVLADANLEKIKSAYNNHENIPIRELANSIINLFTLTSLGAPAAFKFFDTIVDRKRYTSIKEVLNATLIHQSITGLYET	AAACACGTGGCAAACATTCCttGGTCTCtAAAAGACTGAGGTACAGACGGGTGGCTTCTCGAAAGAGTCTATTCTGCCGCACGGAAACTCAGACAAACTGATTGCACGCAAAACGTATTGGGATCCTAAAAAATATGGCGGCTTTGACTCGCCTACCGTAGCTTATTCCGTCCTGGTGGTCGCAAAAGTTGGTAAAGGTAAATCCCAGAAACTGAAGACCGTTACCGAGATGGTGGGCATTACAATCCTGGAACGTTCCTCTTACGAAAAAAATCCGATCGCCTTTCTGGAAGCCAAAGGCTACAAACGCGTTCGCAAGTTAATGATTATCAAACTGCCGAAATATAGCCTGTTCGAATTCGAAAACGGTCGCCGCCGTCTGTTAGCGAGCGCTGGTGA…	53	53	-0.160947	-0.938766	16.2017	1.56267	0.976643	0.59104	90.4	0.762	0.0246903	0.00288628	0
dgfx_43	2	KGGFSNESISPKGDSDKLIPRKTYWDPKKYGGFDSPTVAYSVLLIADVGKGKSKKLKTVTELLGITIMEKSSFEKNPSTFLESKGYIRIDSLIIIILPKYSLFELEDGRRRLLASARELQKGNEMALPTQFMTFLYLAQHYNSIGKSLEPEKQDQEFVNQHVSYFDDIIQLISDFSRKVTLADSNLEKILHLYNNNEDIDIDELANSIINLFTFTALGAAAAFKFFDTTIDRKRYTSIKEVLDSTLIHQSITGLYET	AAACACGTGGCAAACATTCCttGGTCTCtAAAAGACTGAGGTACAGAAAGGTGGCTTTTCAAATGAAAGCATTTCGCCGAAAGGTGACTCTGACAAATTAATTCCGCGCAAAACATATTGGGACCCGAAAAAATACGGTGGCTTCGATAGCCCAACGGTGGCTTATAGTGTATTACTGATTGCCGATGTGGGGAAGGGAAAGTCTAAAAAATTAAAGACCGTGACCGAACTGCTGGGTATCACTATCATGGAGAAAAGTTCATTTGAGAAAAACCCGTCTACTTTCTTAGAATCAAAAGGGTATATCCGCATTGATTCCTTAATTATCATCATCCTGCCGAAATACTCTTTATTTGAATTAGAAGACGGTCGTCGCCGCTTGTTAGCGAGCGCGCGCGA…	80	61	-0.124879	-1.3995	25.1623	1.85681	0.972357	0.661131	89.6	0.76	0.00788215	0.00448482	0
dgfx_44	2	TGGFSKESILPHGNSDKLIPRKTYWDPKKYGGFDSPTVAYSILVVADVEKGKAQKLKTVKELLGITIMERSTFERDPIAFLESKGYIQERNLIIIILPKYSLFELENGRRRLLASAGELQKGNEMALPSQYVNFLYLASHYNSLKGSEEDNKQKQEFVNQHVSEFKDIIQLISDFAERVILADANLEKILKLYNNKEGKDVDELANSIIHLFTFTALGAPAAFKFFDTTIDRKRYTSTTEVLNATFIHQSITGLYET	AAACACGTGGCAAACATTCCttGGTCTCtAAAAGACTGAGGTACAGACTGGTGGCTTTTCGAAGGAAAGCATCCTGCCCCACGGCAATAGCGACAAATTGATTCCGCGTAAAACCTATTGGGATCCTAAAAAATATGGCGGGTTTGATAGTCCGACGGTTGCGTATTCCATCCTGGTGGTGGCAGACGTGGAAAAAGGCAAGGCGCAGAAACTGAAAACTGTCAAAGAACTGTTGGGCATTACTATTATGGAACGCTCAACCTTCGAACGCGACCCGATCGCATTCTTAGAGAGTAAAGGATACATCCAGGAACGTAATCTGATTATCATTATTCTGCCTAAATATAGCTTGTTTGAGTTAGAGAACGGCCGCCGCCGCTTGCTGGCGTCTGCGGGGGA…	64	57	-0.159915	-1.63034	14.7654	2.5027	0.983966	0.47831	90.4	0.76	0.00791294	0.00459409	0
dgfx_45	2	TGGFSKESILPHGNSDKLIARKTYWDPRKYGGFDSPIVAYSVLVVADVEKGKSQKLKTVKELLGITIMERSSFEKNPIAFLESKGYKQVRNLMIIILPKYSLFELENGRKRLLASAGELQKGNPMALPSHYMNFLYLASHYNSLKGSPEDEKQKQEFVNQHKSELKDIIQLISDFSKRVILADANLEKILELYDNKENEPIDELANSIIHLFTFTNLGAPAAFKFFDTIIDRKRYTSVKEVLDSTFLHQSITGLYET	AAACACGTGGCAAACATTCCttGGTCTCtAAAAGACTGAGGTACAGACAGGCGGTTTTTCGAAAGAGAGCATTCTGCCACACGGCAACAGCGATAAACTGATCGCACGTAAAACCTACTGGGACCCTCGTAAATATGGCGGTTTCGATTCACCAATTGTAGCGTATTCTGTTCTGGTTGTGGCTGATGTGGAGAAAGGCAAGAGCCAGAAGTTAAAAACCGTTAAAGAACTGCTGGGAATCACCATCATGGAACGTTCTAGCTTCGAAAAAAACCCAATCGCCTTCCTGGAAAGTAAAGGCTATAAACAGGTTCGCAACCTGATGATTATTATCCTGCCTAAGTACAGCTTGTTTGAACTGGAAAATGGCCGTAAGCGTCTGCTGGCATCCGCAGGCGA…	56	55	-0.154474	-1.36225	5.01404	1.49933	0.985018	0.392662	91.5	0.76	0.0086843	0.00243535	0
dgfx_46	2	TGGFSKESISPKGNSDKLIARKKDWDPKKYGGFDSPTVAYSVLVVAIVEKGKAKKLKSVKELVGITIMERSSFEKNPIAFLEAKGYIEVDKDLIIKLPKYSLFELENGRRRLLASAGELQKGNELALPSKYVTFLYLAQRYNNLKGSPEDNHQKQLFVNQHRSYLKDIIQLISEFSKRVTLADSNLEKILSLYNNHEDKDIREQANNIIHLFTFTSLGAPAAFKYFDKTIDRKRYTSTKEVTDATLIHQSITGLYET	AAACACGTGGCAAACATTCCttGGTCTCtAAAAGACTGAGGTACAGACAGGTGGTTTTAGTAAAGAAAGCATTTCGCCAAAAGGTAATTCGGATAAATTGATTGCCCGTAAAAAAGACTGGGATCCAAAAAAATACGGAGGGTTTGATTCCCCGACCGTGGCCTACAGCGTACTGGTAGTGGCGATCGTAGAAAAAGGAAAAGCCAAAAAACTGAAGAGCGTTAAAGAACTGGTGGGTATCACCATTATGGAACGTAGCTCATTCGAAAAAAATCCCATTGCATTTCTGGAAGCCAAGGGTTATATTGAAGTTGATAAAGATTTGATCATCAAGCTGCCGAAATACAGCCTGTTTGAACTGGAGAACGGTCGCCGCCGCTTATTAGCGTCCGCCGGTGA…	36	36	-0.1885	-1.35408	8.31939	1.9163	0.987485	0.34419	91.5	0.764	0.123255	0.00921302	1
dgfx_47	2	TGGFSKESILPHGNSDKLIPRKTYWDPKKYGGFDSPIVAYSVLVIADVEKGKSKKLKTVKEMLGITIMERSSFEKNPIAFLESRGYIQERSLIIIILPKYSLYELENGRRRLLASAGELQKGNEMALPTQYTTFLYHAQHYNKLHKSPEDEKQKQEFVNQHVHEFKDIIQIISDFSKRVILADANLEKVLKLYNNNENKDVDEQANSIIHLFTLTAIGAAAAFKYFDTIIDRKRYTSVKEVLNSTLIHQSIAGLYET	AAACACGTGGCAAACATTCCttGGTCTCtAAAAGACTGAGGTACAGACTGGCGGTTTTTCAAAAGAAAGTATCCTGCCACATGGCAACAGCGACAAACTGATTCCGCGTAAAACCTATTGGGATCCGAAAAAATACGGAGGTTTTGATAGTCCGATCGTGGCTTACTCCGTGCTGGTTATCGCAGACGTCGAAAAAGGTAAATCCAAAAAATTAAAGACTGTGAAAGAAATGCTGGGGATCACGATCATGGAACGCTCTAGCTTTGAAAAGAACCCGATCGCGTTCCTGGAGAGCCGCGGGTATATCCAGGAGCGCAGCCTGATTATTATCATTCTGCCGAAATACAGCCTGTATGAGTTGGAGAACGGCCGCCGTCGCCTGCTGGCGAGTGCTGGGGA…	66	64	-0.139246	-1.76413	22.2088	1.60411	0.976662	0.578552	90.3	0.761	0.0073723	0.0068966	0
dgfx_48	2	TGGFSKESILAKRNSDKLIARKTDWDPKKYGGFDSPIVAYSVLVVAKVEKGKSQKLKSVTELLGISIMERSSFEKNPIDFLESKGYKEVRKDMIIKLPKYSLFELENGRKRLLASAGELQKGNELALPSQFVTFLYLASHYNKLKGPPEDEHQKQEYVNQHKSYLKDIIEYISEFSKRVILADANLEKVLELYNNKENGSIDELANSFINLFTLTNLGAPAAFKFFDTIIKRKRYTSTTEVLDATLIHESITGLYET	AAACACGTGGCAAACATTCCttGGTCTCtAAAAGACTGAGGTACAGACCGGTGGATTCTCCAAAGAATCGATTCTGGCGAAACGTAACAGCGATAAGTTGATTGCCCGTAAAACCGATTGGGATCCGAAAAAGTATGGTGGCTTCGATAGCCCGATTGTTGCATATTCTGTGCTGGTGGTGGCCAAAGTGGAAAAAGGCAAAAGCCAGAAACTGAAATCTGTGACCGAACTGTTAGGGATCAGCATCATGGAACGTAGCTCTTTCGAAAAAAATCCGATTGATTTCCTGGAATCCAAAGGCTACAAAGAAGTTCGTAAGGATATGATTATCAAACTGCCGAAATACAGCCTGTTCGAGCTGGAAAATGGACGCAAACGCCTGCTGGCGTCGGCTGGCGA…	44	43	-0.164672	-0.938451	17.7561	0.35521	0.98661	0.36394	91.4	0.771	0.0449421	0.00918201	0
dgfx_49	2	TGGFSKESILPHRNSDKLIARKTYWDPKKYGGFDSPIVAYSVLLIADIEKGKSKKLKTVKELLGITIMERSNFERNPVAFLESKGYIRTDNDIIIILPKYSLFELENGRRRLLASAGELQKGNELALPTKLMTFLYLASHYNNLKKSPEIEKLKQEFVNQHKHYFKEILQYISEFSKRVILADANLEKINSLYANKENKDVKELANNIINLFTFTSLGAPAAFKYFDTTIDRKRYTSTKEVLNATLIHQSITGLYET	AAACACGTGGCAAACATTCCttGGTCTCtAAAAGACTGAGGTACAGACTGGAGGTTTTAGTAAAGAATCCATTCTGCCGCACCGTAACTCTGATAAATTAATCGCGCGTAAAACGTATTGGGATCCGAAGAAATACGGCGGATTCGATTCGCCGATTGTCGCCTATTCCGTTCTGCTGATCGCGGACATCGAAAAGGGCAAATCGAAAAAGCTGAAGACGGTAAAAGAGCTGTTGGGAATCACCATTATGGAACGCTCCAATTTTGAACGCAACCCGGTTGCCTTCCTGGAGAGCAAGGGGTATATCCGCACCGATAACGACATTATTATTATTCTGCCAAAATACTCGCTGTTCGAGCTGGAGAACGGCCGTCGTCGCTTGTTAGCTTCTGCCGGTGA…	59	52	-0.175343	-1.35675	13.1493	0.01781	0.989673	0.315285	90.2	0.76	0.0457297	0.00595946	0
dgfx_50	2	TGGFSKESPLPKRNSDKLIARKTYWDPKKYGGFDSPIVAYSILVIADIEKGKSKKLKTVTELVGITIMERSNFERNPIAFLEAKGYIEVDNLIIIKLPKYSLFELENGRRRLLASAGELQKGNELALPTQYVTLLYLASHYNALGGPEEDEKQKQEFVNKHKSELKDIIQYISEFSKRVILADSNLEKILELYANHENKDVREQANSIVNLFTFTNLGAPAAFKFFDTTIDRKRYTSTKEVLDATLIHQSITGLYET	AAACACGTGGCAAACATTCCttGGTCTCtAAAAGACTGAGGTACAGACCGGCGGGTTCAGTAAAGAATCCCCGTTGCCGAAGCGCAACTCAGATAAACTGATTGCGCGTAAAACCTATTGGGATCCTAAAAAATACGGCGGGTTTGATAGTCCAATCGTCGCGTACTCGATCCTGGTAATCGCTGACATCGAAAAAGGGAAAAGCAAAAAACTGAAAACAGTGACGGAACTGGTTGGCATTACCATCATGGAACGTTCAAACTTCGAACGCAACCCGATCGCGTTTTTGGAAGCGAAGGGTTATATCGAGGTTGATAATTTGATTATTATTAAACTGCCAAAGTATTCCCTGTTCGAGCTGGAAAACGGTCGCCGCCGTTTGCTGGCGTCCGCAGGCGA…	58	58	-0.161804	-1.82157	17.4223	-0.220279	0.987303	0.350153	89.4	0.753	0.0423327	0.008033	0
dgfx_51	2	TGGFSKESILPKGNSDKLIARKTYWDPKKYGGFDSPIVAYSILLVAKVEKGKSKKLKTVKELLGITIMERSSFEKNPIAFLENKGYIRIDKDLIIILPKYSLFELENGRRRLLAGAGELQKGNEMALPSKFVTLLYLASRYNLLKGSPEDNKQKQLFVNQHRHELKDIIEMISEFSKRVILADANLDKVLSAYANKEDKDIKEQAKSIIHLFTFTNLGAPATFKFFDTTVGRNRYTSITEVLNSTFIHQSITGLYET	AAACACGTGGCAAACATTCCttGGTCTCtAAAAGACTGAGGTACAGACCGGTGGCTTCTCCAAAGAAAGCATTCTGCCAAAGGGGAATAGCGATAAGTTGATTGCTCGTAAAACGTACTGGGATCCGAAAAAATACGGGGGCTTCGACAGCCCGATCGTCGCTTACAGTATTCTGCTGGTTGCAAAGGTCGAAAAAGGTAAATCTAAAAAGCTGAAAACTGTTAAAGAACTGCTGGGCATCACTATTATGGAGCGCAGTAGCTTTGAAAAGAACCCGATCGCATTCCTGGAAAATAAAGGTTATATTCGCATCGATAAAGATCTGATTATTATCCTGCCAAAATACAGCCTGTTCGAATTGGAAAACGGACGCCGCCGCTTATTGGCCGGGGCCGGCGA…	50	48	-0.156367	-1.73237	15.8458	2.41549	0.987441	0.343606	91.5	0.763	0.00588239	0.000660995	0
dgfx_52	2	TGGFSKESISPKGNSDKLIPRKTYWDPKKYGGFDSPIVAYSVLVIAKIEKGKSKKLKSVKELVGITIMEKSSFERDPIVFLEAKGYIRVDNLLIIKLPKRSKFELENGRRRLLASAGELQKGNEIALPTQYMTLLYLASHYKNLKGPEEDNKQKYLFVNQHRSYFKEIIQVISDFSEKVVLADSNLDKIKSLYAKKEDHDIRELANSIIHLFTFTALGAPATFEFFDKTIDRKRYTSTKEVLDSTLIHQSITGLYET	AAACACGTGGCAAACATTCCttGGTCTCtAAAAGACTGAGGTACAGACCGGTGGTTTCAGTAAAGAATCTATTTCACCTAAAGGTAACAGCGATAAATTAATCCCACGCAAAACTTATTGGGATCCGAAAAAATATGGTGGTTTTGACTCGCCCATCGTAGCCTATTCAGTGCTGGTCATCGCCAAAATTGAAAAAGGCAAATCCAAGAAGTTAAAAAGCGTGAAAGAACTGGTGGGCATCACGATTATGGAAAAAAGCAGTTTCGAACGTGATCCGATCGTATTCCTGGAGGCCAAAGGATATATTCGTGTGGATAACCTGCTGATCATTAAATTACCGAAACGTTCGAAATTTGAACTGGAGAACGGTCGCCGTCGTTTGCTGGCAAGCGCAGGCGA…	64	63	-0.136687	-1.83092	13.708	0.14462	0.988998	0.317322	90.5	0.762	0.00890313	0.00132961	0
dgfx_53	2	TGGFSKESILPKGNSDKLIPRKTYWDPKKYGGFDSPTVAYSVFVVADVEKGKAQKLKTVTELVGITIMERSSFEKDPIAFLENKGYKRIRKDIIIKLPKYSLFELENGRRRLLASAGELQKGNELALPTQLMTFLYLAQHYNSLGGPPEPNKKKQEFVNQHVSYFKDILQLISEFSKRVILADANLEKILSLYNNHENKDVDEQANSFINLFTFTALGAPAAFKFFDTIIDRKRYTTTKEVLNSTLIHQSITGLYET	AAACACGTGGCAAACATTCCttGGTCTCtAAAAGACTGAGGTACAGACAGGTGGCTTCAGTAAAGAATCTATCCTGCCTAAAGGCAATAGTGATAAGCTGATTCCGCGTAAAACGTATTGGGATCCCAAAAAATATGGCGGGTTCGACAGCCCTACGGTGGCCTATAGCGTTTTCGTCGTGGCCGACGTCGAAAAAGGCAAAGCCCAGAAATTAAAGACAGTGACCGAACTGGTTGGGATCACGATCATGGAGCGCAGCAGCTTTGAAAAAGATCCGATTGCGTTCCTGGAGAATAAAGGTTATAAACGTATCCGTAAAGATATTATTATTAAATTGCCAAAATACTCTCTGTTTGAACTGGAAAACGGCCGCCGTCGTCTGCTGGCGAGCGCAGGCGA…	63	52	-0.176899	-0.582578	16.6111	1.39368	0.977541	0.600975	91.5	0.769	0.228217	0.0125706	1
dgfx_54	2	TGGFSKESILPKGNSDKLIARKTDWDPKKYGGFDSPIVAYSVLVIAKVEKGKSKKLKTVKELLGITIMERSSFEKNPIAFLEAKGYIRVDKLLIIKLPKYSLFELENGSRRLLASAGELQKGNELALPSKYVTFLYHASHIKKLKGSPEDNEQKYEFVNQHKHYLKDIIQYISEFSKRVILADANLEKVLHLYNNNRNKSIRELANSIINLFTFTNLGAPAAFKFFDKTIDRKRYTSTKEVLNATLIHQSITGLYET	AAACACGTGGCAAACATTCCttGGTCTCtAAAAGACTGAGGTACAGACAGGGGGCTTTTCGAAAGAATCGATCTTGCCGAAAGGCAATAGTGATAAGTTGATCGCGCGTAAAACCGACTGGGACCCCAAGAAATACGGCGGTTTTGACTCACCGATCGTCGCATACAGTGTCTTGGTCATCGCGAAAGTGGAAAAAGGCAAATCCAAAAAACTGAAGACTGTGAAGGAGCTGCTGGGTATTACCATTATGGAACGTAGTTCATTTGAGAAAAACCCGATTGCCTTCTTAGAGGCGAAAGGGTATATTCGCGTTGATAAGCTGCTGATCATCAAACTGCCCAAATATAGCCTGTTCGAGCTGGAAAACGGCTCACGCCGTCTGCTGGCGAGCGCGGGGGA…	39	39	-0.199244	-1.71724	9.62874	1.42395	0.990766	0.290594	90.3	0.759	0.153913	0.00835407	1
dgfx_55	2	TGGFSKESILPHGNSDKLIARKTDWDPKKYGGFDSPIVAYSVLVIAKVEKGKSKKLKTVKELLGITIMERSSFEKNPIDFLEAKGYIRVDKDLIIKLPKYSLYELENGRRRLLASAGELQKGNELALPTKYVNFLYLASHINNLKKSPEDKKQKQEFVEQHKHYLDEIIEYISEFSERVILADSNLEKVLELYNNHEDKPIRELANSIIHLFTFTALGAPAAFKFFDKTIDRKRYTSTKEVLDATLIHQSITGLYET	AAACACGTGGCAAACATTCCttGGTCTCtAAAAGACTGAGGTACAGACGGGCGGCTTTTCGAAAGAAAGCATCCTGCCGCACGGCAACAGTGATAAACTGATTGCGCGCAAAACCGACTGGGATCCGAAAAAATACGGTGGTTTTGATAGCCCCATTGTAGCGTATAGTGTACTGGTGATTGCGAAAGTAGAAAAAGGTAAATCTAAAAAATTGAAAACGGTGAAGGAACTGCTGGGCATCACGATTATGGAGCGTTCTTCCTTTGAAAAAAACCCGATCGATTTCTTAGAAGCGAAAGGGTATATTCGTGTCGACAAAGACCTGATTATTAAACTGCCAAAGTACAGCCTGTATGAATTAGAAAATGGTCGTCGCCGCTTGCTGGCAAGCGCTGGCGA…	35	35	-0.195899	-1.5211	10.5124	1.34575	0.993718	0.238153	91.2	0.77	0.0972143	0.00502898	1
dgfx_56	2	TGGFSKESILPKRNSDKLIARKTDWDPKKYGGFDSPTVAYSVLLVAKVEKGKSKKLKSVKELVGITIMERSSFEKNPIAFLEAKGYYEVDKLLIIKLPKYSLFELENGRRRLLASAGELQKGNELALPSKYVNFLYLASHYEKLGGSPEDNEQKYLFVEQHKHYFDEIIEQISEFSKRVILADANLEKILSLYANHRDKSIRELANSIIHLFTFTNLGAPAAFKFFDTIIKRNRYTSTKEVLNATLIHQSITGLYET	AAACACGTGGCAAACATTCCttGGTCTCtAAAAGACTGAGGTACAGACTGGTGGGTTCTCCAAGGAAAGTATCCTGCCCAAACGCAATTCGGATAAATTAATTGCTCGCAAAACCGATTGGGATCCGAAAAAGTACGGCGGCTTTGATTCCCCAACCGTAGCATATAGCGTGCTGCTGGTGGCCAAGGTTGAAAAAGGTAAATCCAAAAAGTTGAAATCAGTGAAAGAACTGGTTGGTATTACCATTATGGAACGCAGCTCGTTTGAGAAAAACCCTATTGCCTTTCTGGAAGCCAAAGGGTACTACGAGGTCGACAAACTGCTGATCATCAAACTGCCGAAATACTCGTTATTTGAATTAGAAAATGGTCGCCGTCGTCTGTTGGCAAGTGCCGGTGA…	27	27	-0.210387	-2.10017	1.71959	-0.234666	0.994536	0.220601	91.1	0.762	0.839952	0.0403851	3
dgfx_58	2	TGGFSKESILPHGNSDKLIPRKKDWDPKKYGGFDSPTVAYSVLVVAKVEKGKAKKLKSVTELVGITIMERSSFEKDPVDFLEAKGYKRVRKLIIIKLPKYSLFELENGRKRLLASAGELQKGNELALPSHLVTFLYLASHYNNLKKSPEDNEQKQLFVEQHKSYLKEILEYISEFSKRVILADSNLEKILELYNNNEDKDIRELANSIINLFTFTSLGAPAAFKFFDKTIDRKRYTSTKEVLNATLIHQSITGLYET	AAACACGTGGCAAACATTCCttGGTCTCtAAAAGACTGAGGTACAGACGGGTGGATTCAGCAAAGAGTCGATTTTACCTCATGGGAATTCTGATAAATTGATCCCGCGTAAAAAAGACTGGGATCCTAAAAAATATGGCGGATTTGATTCTCCGACAGTCGCTTATTCTGTCCTGGTAGTTGCGAAAGTGGAAAAGGGAAAAGCGAAGAAGCTGAAGTCGGTGACTGAGTTAGTCGGTATCACCATTATGGAACGTAGTAGCTTTGAAAAGGACCCCGTAGACTTTCTGGAAGCTAAAGGCTATAAACGTGTGCGCAAACTGATCATTATCAAGCTGCCGAAATACAGCTTGTTTGAACTGGAAAATGGCCGCAAGCGCTTATTAGCCAGCGCCGGCGA…	41	38	-0.201428	-1.34795	9.30448	1.45526	0.993612	0.238804	92.1	0.771	0.523106	0.0176419	2
dgfx_59	2	TGGFSKESILPKGNSDKLIPRKTYWDPKKYGGFDSPIVAYSVLVVADVEKGKSQKLKTVKELLGITIMERSAFEKNPIAFLEAKGYKRVRKDLIIKLPKYSLFELENGRRRLLASAGELQKGNELALPSQYMTFLYLASHYKNIKGSPEDNHQKQLFVEQHKHYFKDIIEMISEFSKRVILADANLEKILSLYNNHEDKDIRELAENIVNLFTFTSLGAPAAFKFFDKTIDRKRYTSTKEVLDATLIHQSITGLYET	AAACACGTGGCAAACATTCCttGGTCTCtAAAAGACTGAGGTACAGACCGGTGGCTTCAGTAAAGAGAGCATCCTGCCAAAAGGAAATTCAGATAAACTGATTCCACGCAAAACGTACTGGGATCCAAAGAAGTATGGGGGTTTTGACTCACCTATTGTGGCTTATTCTGTTCTGGTTGTGGCCGACGTGGAGAAAGGTAAATCGCAAAAATTAAAAACGGTAAAAGAACTGCTGGGGATCACAATCATGGAGCGTTCAGCGTTTGAAAAGAACCCGATTGCCTTTCTGGAAGCGAAAGGCTATAAACGCGTACGTAAAGATCTGATTATTAAACTGCCTAAATATAGTCTGTTTGAACTGGAAAACGGTCGTCGCCGCTTGCTGGCGTCTGCCGGCGA…	38	38	-0.212394	-1.59551	-0.778714	1.6557	0.993217	0.246359	91.8	0.768	1.08828	0.0572213	3
dgfx_60	2	TGGFSKESILPKGNSDKLIARKTYWDPKKYGGFDSPIVAYSVLVIAKIEKGKSKKLKTVKELLGITIMERSSFEKDPIAFLEAKGYKQVRKLLIIKLPKYSLFELENGRRRLLASAGELQKGNELALPTKYVNFLYLASHYENLGKSEEDNEQKYEFVEQHKHYLDDIIEYISEFSKRVILADSNLDKILKLYNQNEDAPIRELANSIINLFTFTNLGAPAAFKYFDKTIDRKRYTSTKEVLDATLIHQSITGLYET	AAACACGTGGCAAACATTCCttGGTCTCtAAAAGACTGAGGTACAGACTGGCGGATTTAGCAAAGAGTCGATTCTGCCAAAGGGGAACAGTGACAAACTGATTGCCCGCAAAACCTATTGGGATCCTAAAAAATACGGCGGTTTTGACAGTCCCATCGTCGCTTACAGTGTCCTGGTGATCGCGAAAATCGAAAAAGGTAAATCCAAGAAACTGAAAACAGTTAAAGAGCTGCTGGGCATTACCATCATGGAACGCAGCTCCTTTGAGAAAGACCCGATTGCTTTCCTGGAGGCGAAAGGTTATAAACAAGTTCGCAAGCTGCTGATTATTAAGCTGCCTAAATATAGCTTGTTTGAACTGGAAAACGGGCGCCGTCGCCTGCTGGCGAGCGCCGGGGA…	37	35	-0.200532	-1.76997	3.9333	1.1217	0.989337	0.337467	90.8	0.7555	0.685036	0.330407	2
dgfx_61	2	TGGFSKESILPKGNSDKLIPRKTYWDPKKYGGFDSPTVAYSVLVIAKVEKGKSKKLKSVKEMLGITIMERSSFEKNPIAFLEAKGYKEVESLLIIKLPKYSLFELENGRRRLLAAAGELQKGNEIALPSKYVNFLYLASHYKLLKKSPEDNEQKQLFVNQHKSYLQDIIELISEFNKRVTLADANLEKILSAYNNKEDESIDELANSIIHLFTFTNLGAPAAFKFFDTTIDRKRYTSTKEVLDSTLIHQSITGLYET	AAACACGTGGCAAACATTCCttGGTCTCtAAAAGACTGAGGTACAGACCGGCGGATTTTCTAAAGAATCGATCCTGCCGAAAGGCAATTCGGACAAGTTGATTCCTCGCAAAACCTATTGGGATCCAAAAAAATACGGCGGTTTTGATAGCCCGACCGTAGCCTATAGTGTGCTGGTTATTGCAAAGGTAGAAAAAGGTAAATCAAAAAAACTGAAATCGGTCAAAGAAATGTTGGGCATTACGATTATGGAACGCAGCTCTTTCGAGAAAAATCCCATTGCATTTTTGGAAGCCAAAGGGTATAAGGAAGTGGAGTCGTTGTTAATTATCAAACTGCCCAAATATAGCCTGTTTGAACTGGAAAATGGTCGCCGTCGTCTGCTGGCCGCGGCTGGCGA…	38	38	-0.17822	-1.78282	14.5501	1.24724	0.98309	0.548408	90.9	0.762	0.0106485	0.00757071	1
dgfx_62	2	TGGFSKESILPKGNSDKLIARKTDWDPKKYGGFDSPTVAYSVLLVAKVEKGKSKKLKSVTELLGITIMEKSRFEKNPIDFLERKGYIRVELDLIIKLPKYSLFELENGRRRLLASAGELQKGNEMALPSYYMTFLYLASHYNLLGGSPEDNKQKYEFVNQHRHYLDEILEYISEFARRVILADANLEKVLKLYNNHRDESIKEQANSIIHLFTLTNLGAPAAFKFFDKTIDRKRYTSIKEVLNATLIHQSITGLYET	AAACACGTGGCAAACATTCCttGGTCTCtAAAAGACTGAGGTACAGACCGGGGGCTTCAGCAAAGAAAGCATCTTGCCGAAAGGCAATTCAGATAAACTGATCGCTCGCAAGACTGATTGGGACCCTAAAAAGTACGGAGGTTTCGATAGTCCAACCGTTGCATATAGCGTCCTGTTGGTAGCGAAGGTGGAAAAAGGCAAATCGAAAAAACTGAAATCTGTAACGGAATTGCTGGGCATTACTATCATGGAAAAATCACGTTTTGAGAAAAATCCGATCGATTTCCTGGAACGTAAAGGCTATATTCGTGTCGAGCTGGATCTGATCATCAAACTGCCTAAATATTCCTTATTCGAACTGGAAAACGGCCGTCGTCGCTTGTTAGCGTCCGCCGGTGA…	42	42	-0.172262	-2.00124	2.39294	1.50089	0.99012	0.298179	91.6	0.769	0.0369835	0.00240006	1
dgfx_63	2	TGGFSNENILPHGNSDKLIARKTYWDPKKYGGFDSPIVAYSVLLIADIEKGKSQKLKTVKELLGITIMERSSFEKNPIAFLESKGYIRVENLIIIKLPKYSLFECENGRRRLLASAGELQKGNELALPTKYMTLLYLASHYNNLGKSPEDKKQKQEFVNQHKSYFKDIIELISDFSKRVILADSNLEKILKLYNNHRDKSIRELASSIINLFTLTALGAPAAFKFFDKIIDRKRYTSTKEVLNATLIHQSITGLYET	AAACACGTGGCAAACATTCCttGGTCTCtAAAAGACTGAGGTACAGACAGGTGGCTTTTCTAACGAAAATATTCTGCCGCATGGGAACTCAGACAAGCTGATCGCGCGTAAAACGTATTGGGATCCGAAAAAATACGGGGGATTCGATAGTCCAATTGTGGCTTACTCGGTATTGCTGATCGCGGACATTGAGAAGGGGAAATCGCAGAAGCTGAAAACGGTGAAAGAGCTGCTGGGGATTACTATTATGGAACGCTCATCATTCGAAAAGAACCCAATCGCGTTCCTGGAATCTAAAGGGTATATTCGCGTGGAAAATCTGATCATCATCAAACTGCCGAAGTATAGCCTGTTTGAATGCGAAAATGGACGTCGCCGCCTGTTGGCATCCGCAGGCGA…	58	58	-0.1691	-1.53612	8.97449	1.61934	0.943173	0.910166	90.4	0.763	-0.0026959	0.00395395	1
dgfx_65	2	TGGFSKESILPHGNSDKLIARKTYWDPKKYGGFDSPIVAYSVLLIAKVEKGKSKKLKTVKELLGITIMERSSFEKNPIDFLEAKGYKRIDNLLIIKLPKYSLFELENGRRRLLASAGELQKGNELALPSKYMNFLYLASHYKKLKKSPEDEKQKQEFVNKHKSYFKEIIEMISEFSKKVVLADANLEKVLSLYNNHEDEPIDELANSIIHLFTLTALGAPAAFKFFDKTVDRKRYTSTKEVLDATLIHQSITGLYET	AAACACGTGGCAAACATTCCttGGTCTCtAAAAGACTGAGGTACAGACCGGGGGGTTCTCAAAAGAAAGCATCCTGCCTCATGGCAACAGCGATAAACTGATTGCGCGCAAAACATATTGGGACCCGAAGAAGTATGGTGGCTTTGACTCGCCGATCGTTGCCTATTCAGTTCTGTTAATTGCGAAAGTTGAAAAAGGCAAGTCGAAAAAGCTGAAAACCGTTAAAGAGCTGTTGGGAATCACAATTATGGAACGCAGCAGTTTCGAGAAAAACCCCATTGATTTTTTAGAAGCGAAGGGTTACAAACGCATCGACAACCTGTTAATCATCAAACTGCCGAAATACTCGCTGTTCGAGTTGGAGAACGGGCGTCGCCGTCTGTTAGCCAGCGCAGGTGA…	42	42	-0.184946	-1.56637	10.8941	1.83047	0.992074	0.269942	91.5	0.772	0.739619	0.0055161	3
dgfx_66	2	TGGFSKESILPKGNSDKLIARKTYWDPKKYGGFDSPTVAYSVLVVAKVEKGKAKKLKTVKELLGITIMERSSFEKNPVDFLEAKGYIRVDKILIIKLPKYSLFELENGRKRLLASAGELQKGNELALPSKYMNFLYLASHYENLKGSPEDNHQKQLFVNQHKHYLDEIIELISEFSKRVILADANLDKILSLYNKHEDIPIRELANSIIHLFTFTALGAPAAFKFFDKTIDRKRYTSTKEVLDSTLIHQSITGLYET	AAACACGTGGCAAACATTCCttGGTCTCtAAAAGACTGAGGTACAGACCGGTGGTTTCTCAAAAGAGAGTATTCTGCCTAAAGGAAATTCGGACAAACTGATTGCTCGCAAGACCTACTGGGATCCGAAAAAGTACGGCGGGTTTGATAGCCCTACTGTGGCCTACAGCGTGTTGGTCGTTGCCAAAGTCGAGAAAGGGAAAGCAAAAAAATTGAAAACGGTTAAGGAGTTGCTGGGTATTACAATCATGGAACGCTCATCCTTTGAAAAAAATCCAGTTGATTTCCTGGAAGCGAAAGGTTACATTCGCGTGGACAAAATTCTGATTATCAAACTGCCGAAATATTCACTGTTCGAGCTGGAAAATGGACGCAAACGCCTGTTGGCATCAGCGGGTGA…	28	28	-0.218002	-1.58129	-0.691936	0.93539	0.957983	0.670982	91.5	0.768	0.572502	0.00710973	2
dgfx_67	2	TGGFSKENILPHGNSDKLIPRKTYWDPKKYGGFDSPIVAYSVLLVADIEKGKSKKLKTVTELVGITIMERSTFEKNPSAFLESKGYIRVDKLIIIILPKYSLFEFENGRRRLLASARELQKGNEMALPTQYMTLLYLASRINSIGKPPEPNKQKQEFVNQHVSYFDEIIELISEFSKRVIGADANLEKILHLYANKEDISIRELANSIIHLFTFTSLGAPAAFKFFDKTIDRKRYTSTKEVLNSTLIHQSITGLYET	AAACACGTGGCAAACATTCCttGGTCTCtAAAAGACTGAGGTACAGACCGGTGGTTTTTCGAAAGAAAATATTCTGCCGCACGGCAACTCTGACAAACTGATCCCGCGTAAAACCTATTGGGATCCTAAAAAATATGGGGGTTTCGATTCTCCCATTGTAGCCTATTCAGTATTACTGGTCGCAGATATCGAGAAGGGCAAAAGCAAAAAACTGAAGACGGTGACTGAATTAGTAGGTATTACGATTATGGAACGCAGCACCTTTGAAAAGAACCCATCTGCGTTTCTGGAATCGAAAGGTTATATTCGTGTAGACAAGCTGATCATTATTATTCTGCCGAAATACTCTCTGTTTGAATTCGAAAATGGCCGTCGCCGTCTGCTGGCTTCTGCACGTGA…	69	47	-0.154151	-0.719866	25.8158	1.67094	0.964025	1.00515	89.9	0.772	-0.00997675	0.00456252	1
dgfx_68	2	TGGFSKESILPHGNSDKLIARKTDWDPKKYGGFDSPTVAYSVLVVAKVEKGKSQKLKTVKELLGITIMERSTFEKNPIDFLEAKGYIRVENLLIIKLPKYSLFELENGRKRLLAGAGELQKGNEMALPSKYVTFLYLASRIENLKGSPEPNKQKQEFVNKHKSELKDLIELISEFAKRVVLADSNGEKILSLYNQHRDKPVKEQANSIIHLFTLTNLGAPATFKFFDTTIDRKRYTSTKEVLDSTLIHQSITGLYET	AAACACGTGGCAAACATTCCttGGTCTCtAAAAGACTGAGGTACAGACCGGCGGCTTTAGCAAAGAAAGCATCTTGCCTCACGGCAATTCCGATAAATTAATTGCGCGCAAGACCGATTGGGACCCCAAAAAATACGGTGGCTTTGACAGCCCGACCGTGGCGTACAGCGTATTGGTTGTAGCCAAGGTGGAGAAAGGCAAAAGCCAGAAATTAAAAACCGTGAAAGAGTTGTTGGGCATCACCATCATGGAACGTAGCACATTTGAAAAAAATCCTATTGATTTTTTAGAGGCAAAGGGTTATATTCGCGTGGAAAACTTATTAATTATTAAACTGCCAAAATACAGCCTGTTCGAGCTGGAGAATGGGCGTAAGCGCTTACTGGCAGGCGCTGGTGA…	44	44	-0.168861	-1.51564	16.6468	1.31314	0.987697	0.340124	91.2	0.766	-0.00299174	0.00333672	1
dgfx_69	2	TGGFSKESILPKGNSDKLIPRKTDWDPKKYGGFDSPTVAYSVLVVAKIEKGKSKKLKTVTELVQITIMERSSFEKNPIAFLEAKGYKVVDKLIIIKLPKYSLFELENGRRRLLASIGELQKGNELALPSKYVNFLYLASHYNSLKGPPEDNEQKQEFVEQHKSYLDDIIIYISEFSKRVVLADANLEKILSLYNNKRNISIREQANSIIHLFTFTNLGAPAAFKYFDTIIDRKRYTSTKEVLNSTLIHQSITGLYET	AAACACGTGGCAAACATTCCttGGTCTCtAAAAGACTGAGGTACAGACCGGTGGCTTCTCGAAGGAATCAATTTTACCTAAAGGTAACTCCGACAAACTGATCCCGCGTAAAACTGACTGGGACCCTAAAAAATATGGCGGTTTCGACAGCCCAACCGTTGCATACAGCGTGCTGGTGGTTGCTAAAATTGAAAAAGGGAAATCAAAAAAGTTAAAAACCGTGACCGAGCTGGTTCAGATTACCATCATGGAACGCTCTAGCTTCGAAAAAAACCCCATCGCGTTTCTGGAAGCCAAAGGTTACAAAGTTGTGGACAAGTTAATTATCATCAAACTGCCGAAATATTCCTTGTTTGAACTGGAGAACGGCCGCCGCCGCTTACTGGCGAGTATTGGTGA…	39	39	-0.183481	-1.25822	15.2142	1.77116	0.932768	0.896993	92	0.77	0.0901684	0.0024048	1
dgfx_71	2	TGGFSKESILAHGNSDKLIPRKTYWDPKKYGGFDSPTVAYSVLVVAKVEKGKSKKLKTVTELLGITIMERSSFEKNPIAFLEAKGYIRVDLDIIIKLPKYSLFELENGRRRLLASAGELQKGNEMALPSKYVTFLYLASHYEKLGGSEEDEKQKQLFVNQHVHELKEIIQYISDFSERVILADANLEKILKLYANKRDKDIDEQANNIIHLFTFTNLGAPAAFKFFDKTIDRKRYTSTKEVLNATLIHQSITGLYET	AAACACGTGGCAAACATTCCttGGTCTCtAAAAGACTGAGGTACAGACGGGCGGTTTTTCAAAAGAAAGTATTCTGGCGCATGGCAACTCGGATAAACTGATCCCTCGTAAAACTTACTGGGATCCGAAGAAGTATGGCGGTTTTGACTCCCCTACTGTGGCGTATTCAGTGCTGGTTGTGGCAAAAGTCGAGAAGGGAAAATCCAAAAAACTGAAAACGGTGACTGAATTGCTGGGAATCACCATTATGGAACGTTCTTCATTTGAGAAGAACCCGATCGCCTTTCTGGAGGCGAAAGGCTATATCCGTGTGGATCTGGATATCATCATCAAACTGCCGAAATACAGTCTGTTTGAACTGGAGAATGGACGCCGTCGCCTGCTGGCCAGCGCGGGTGA…	44	44	-0.191027	-1.47153	17.1921	1.75849	0.994357	0.22463	91	0.766	0.0521189	0.0018016	1
dgfx_72	2	TGGFSKESILSHRNSEKLIARKTDWDPKKYGGFDSPVVAYSVLLIAKVEKGKSKKLKSVKELLGITIMERSSFEKNPIDFLESKGYIQVRKLLIIILPKYSLFELENGRKRMLAGAGELQKGNELALPSQYVNFLYLASRYNKLKGSPEDNKQKQEFVNEHKHYLKDIIQFISEFSKRVILADANLEKILSLYANHENKDIRELASSFIHLFTFTNLGAPAAFKFFDKTVDRKRDTSTKEVLNATLIHQSITGLYET	AAACACGTGGCAAACATTCCttGGTCTCtAAAAGACTGAGGTACAGACCGGTGGCTTCTCCAAGGAAAGTATCCTGTCTCATCGCAACTCTGAGAAACTGATCGCGCGCAAAACGGACTGGGACCCGAAGAAATATGGCGGCTTTGATAGTCCAGTGGTCGCCTACAGCGTGCTGCTGATTGCAAAAGTTGAGAAAGGTAAATCGAAAAAATTGAAATCTGTTAAAGAATTATTAGGCATTACCATTATGGAGCGCAGTAGCTTTGAAAAAAATCCGATCGATTTTTTAGAGTCAAAAGGTTATATCCAAGTTCGTAAACTGTTGATCATTATCTTGCCGAAATATAGCCTGTTTGAGCTGGAAAACGGTCGTAAACGCATGCTGGCAGGCGCGGGTGA…	43	43	-0.167613	-1.87746	4.71191	0.05114	0.931034	1.05478	90.9	0.751	0.00841491	0.00345436	0
dgfx_73	2	TGGFSKESILPKGNSDKLIARKTYWDPKKYGGFDSPIVAYSVLVVADVEKGKSKKLKTVKELLQITIMERSSFEKNPIDFLENKGYKEVDKLLIIKLPKYSLFELENGRRRLLASAGELQKGNELALPSKFVNFLYLASRYNLLKGSPEDNKQKQEFVNQHVHYLDDIIQLISEFSKRVVLADANLSKVLSLYNNHRDKDIKEQANSFIHLFTLTALGAPAAFKFFDTTIDRKRYTSIKEVLDATLIHQSITGLYET	AAACACGTGGCAAACATTCCttGGTCTCtAAAAGACTGAGGTACAGACTGGCGGGTTTAGTAAAGAATCGATCCTGCCGAAGGGCAACAGTGATAAACTGATTGCACGCAAGACATACTGGGATCCGAAAAAATATGGCGGCTTTGACTCGCCGATCGTGGCCTACTCTGTGCTGGTAGTGGCGGATGTCGAGAAAGGCAAATCAAAAAAACTGAAAACGGTGAAAGAACTGCTGCAGATCACCATTATGGAACGCAGTTCTTTCGAAAAGAACCCGATCGATTTCCTGGAGAATAAAGGCTACAAGGAAGTGGATAAGCTGCTGATCATTAAACTGCCTAAATATTCGCTGTTTGAATTAGAGAATGGCCGCCGTCGCCTGTTAGCTTCCGCGGGAGA…	35	35	-0.192593	-1.64334	5.6356	1.33997	0.982843	0.395395	92.2	0.77	0.466223	0.00387964	2
dgfx_74	2	KGGFSKESISSKGNSDKLIPRKTYWDPKKYGGFDSPIVAYSILVVADIEKGKSKKLKTVTELVGITIMERSTFEKNPVAFLERKGYIREDNLMIIILPKYSLFELENGRRRLLASAGELQKGNELALPTQFMTFLYHAAHYKNLGKPEEDEKQKYEFVNQHVSYFKEILEYISEFSKKYILADKNLEKILELYANKENISVDELANSFINLFTFTSLGAPAAFKFFDKIIDRKRYTSTKEVLNSTLIHQSITGLYET	AAACACGTGGCAAACATTCCttGGTCTCtAAAAGACTGAGGTACAGAAAGGCGGTTTCTCGAAAGAATCCATCTCCAGTAAAGGTAACTCTGATAAACTGATCCCGCGTAAAACATACTGGGACCCAAAAAAGTATGGTGGTTTCGACTCACCAATTGTCGCGTATAGTATTCTGGTTGTTGCTGATATTGAAAAAGGTAAGTCCAAAAAACTGAAGACGGTGACGGAACTGGTGGGTATTACTATCATGGAGCGCAGCACCTTTGAAAAAAATCCGGTAGCGTTCCTGGAGCGCAAAGGGTATATCCGCGAAGATAATCTGATGATTATCATTCTGCCGAAATATAGCCTGTTCGAGTTAGAAAATGGCCGCCGTCGTCTGCTGGCATCCGCTGGTGA…	80	49	-0.149214	-0.777938	19.1743	1.20037	0.96145	0.823452	89.8	0.756	0.00274157	0.00180776	0
dgfx_75	2	TGGFSKESISPHGNSDKLIARKTLWDPKKYGGFDSPIVAYSVLLVAKIEKGKSKKLKSVKELLGITIMERSNFEKNPVAFLEAKGYKRERKLLIIILPKYSLFELENGRKRLLASAGELQKGNEMALPSKYVNFLYLASHYNKLKKSPEDNKQKQEFVEQHRSYFKDLLEYISEFSKKVILADSNLEKIRSLYNNKEDKPVREQANNIIHLFTFTARGAPAAFKFFDTTVDRNRYTSTKEVLDATFIHQSITGMYET	AAACACGTGGCAAACATTCCttGGTCTCtAAAAGACTGAGGTACAGACGGGTGGTTTTAGTAAAGAATCGATCTCCCCGCACGGCAACAGCGATAAGCTGATTGCACGCAAAACATTGTGGGACCCTAAAAAATATGGTGGTTTCGATTCACCCATCGTGGCATACTCAGTGTTACTGGTCGCGAAGATTGAAAAAGGTAAATCTAAAAAACTGAAGAGTGTGAAAGAACTGCTGGGTATCACAATTATGGAACGTAGCAATTTTGAAAAGAATCCTGTTGCATTTCTGGAAGCGAAAGGCTACAAACGTGAGCGCAAGCTGCTGATTATCATCCTGCCGAAATACTCTCTGTTCGAGCTGGAGAATGGGCGTAAGCGCCTGCTGGCTTCAGCAGGTGA…	49	48	-0.158427	-1.90066	11.74	2.3087	0.946235	0.819727	88.5	0.75	-0.00820828	0.00116358	0

## Sheet: chimera
name	aligned_seq	seq	type	pam	identity	pam_tested	norm_repression	norm_represson_std
SpyCas9	TGGFSK-ESIL-------------PK-R-N-----S--D-----KLIARKK-------------------DWDPKKYGGFDSPTVAYS-V-LVVAKV-----EKGK--SK-KLKS--VKELLGITIME---RSS-FE-------------KNPI-----------DFL--------------EAKGY----------------------KEVK-K-D-L-----------I--IKL-P-KYS-L---F----E-LE----N----G---R----------K---R--------ML---ASAGE--------LQKGNELALPSKY-VNFLYLAS-HYE--------------------------------------------KLKG----S-P----E--…	TGGFSKESILPKRNSDKLIARKKDWDPKKYGGFDSPTVAYSVLVVAKVEKGKSKKLKSVKELLGITIMERSSFEKNPIDFLEAKGYKEVKKDLIIKLPKYSLFELENGRKRMLASAGELQKGNELALPSKYVNFLYLASHYEKLKGSPEDNEQKQLFVEQHKHYLDEIIEQISEFSKRVILADANLDKVLSAYNKHRDKPIREQAENIIHLFTLTNLGAPAAFKYFDTTIDRKRYTSTKEVLDATLIHQSITGLYET	II-A	NGG	1	TGGGTTT	1	0				Description: Here we show the chimeras tested in sec 2.1 (protein sequence, origin, experimental results)
Seq1Cas9	NGGLFD-NNIL----------AKPEK-D-D-----K--K-----KLFPIKN-------------------SLSTTSYGGYARATIAYS-I-LIVSES-----RERK--EL-K--------LLGLPLLD---KVK-YE-------------KNPT-----------AYL--------------NGIG-----------------------IVNI-K-N-I--------------FKL-S-KYC-L---L----E--F----KEKSIT---Y----------H---R--------YM---VSNQE--------LKRANQLSLTCKE-TELIYTYI-KS---------------------------------------------GEDN----I-Q----L--…	NGGLFDNNILAKPEKDDKKKLFPIKNSLSTTSYGGYARATIAYSILIVSESRERKELKLLGLPLLDKVKYEKNPTAYLNGIGIVNIKNIFKLSKYCLLEFKEKSITYHRYMVSNQELKRANQLSLTCKETELIYTYIKSGEDNIQLDGNEKVILSLWNKMIAFMEQTKLIDKKLFVSLKELKDEVNLINILDIASKSIDFTKISAGQKKIVLNDSLSLPIKRWQFKSDEKMLKQLNDATLIHQSVTGLYET	II-A	NAGA	0.59	TAGACTT	-0.000287954	0.0122427
Smu3Cas9	TGGFSK-ESIL-------------PK-G-D-----S--D-----KLIPRKTK----------------KFYWDTKKYGGFDSPIVAYS-I-LVIADI-----EKGK--SK-KLKT--VKALVGVTIME---KMT-FE-------------RDPV-----------AFL--------------ERKGYR--------------------NVQEE-N-I-I---------------KL-P-KYS-L---F----K-LE----N----G---R----------K---R--------LL---ASARE--------LQKGNEIVLPNHL-GTLLYHA----K--------------------------------------------NIHK----V-D----E--…	TGGFSKESILPKGDSDKLIPRKTKKFYWDTKKYGGFDSPIVAYSILVIADIEKGKSKKLKTVKALVGVTIMEKMTFERDPVAFLERKGYRNVQEENIIKLPKYSLFKLENGRKRLLASARELQKGNEIVLPNHLGTLLYHAKNIHKVDEPKHLDYVDKHKDEFKELLDVVSNFSKKYTLAEGNLEKIKELYAQNNGEDLKELASSFINLLTFTAIGAPATFKFFDKNIDRKRYTSTTEILNATLIHQSITGLYET	II-A	NGGDT	0.648	TGGGTTT	1.23475	0.0158				name: name of the natural Cas9 variant from which the PID was extracted
EfaCas9	KGGFSK-ETVE-------------PK-K-D-----S--S-----KLLPRKN-------------------NWDPAKYGGLGSPNVAYT-V-AFTYE------KGKA--RK-RTN-----ALEGITIME---REA-FE-------------QSPV-----------LFL--------------KNKG-----------------------YEQA-E-I-E--------------MKL-P-KYA-L---F----E-LE----N----G---R----------K---R--------MV---ASNKE--------AQKANSFLLPEHL-VTLLYHA---------------------------------------------------KQ----Y-D----E--…	KGGFSKETVEPKKDSSKLLPRKNNWDPAKYGGLGSPNVAYTVAFTYEKGKARKRTNALEGITIMEREAFEQSPVLFLKNKGYEQAEIEMKLPKYALFELENGRKRMVASNKEAQKANSFLLPEHLVTLLYHAKQYDEISHKESFDYVNEHHKEFSEVFARVLEFAGKYTLAEKNIEKLEKIYKENQTDDLAKLASSFVNLMQFNAMGAPADFKFFDVTIPRKRYTSLTEIWQSTIIHQSITGLYET	II-A	BGGDTNN	0.53	TGGGTTT	1.17753	0.0201984				seq: amino-acid sequence
LrhCas9	--DLFK-QTIYAA-------KDSKER-G-G-----S--K-----QLIPKKQ-------------------GYPTQVYGGYTRENTAYL-A-VVKTVE-----KKAD--VY-R--------VVRIATSQ---VAA-LKEARA-----QSTVKERE--------LLKKFL--------------TTKFTKIGK-------------NGKKAITPF-D-I-V-----------I--PRV-P-REQ-L---F----H--N----K----R---Y---------GF---F--------MV---NSDTL--------MHNYQELWMSRSD-QQILSKLV-KSA--------------------------------------------K-------T---------…	DLFKQTIYAAKDSKERGGSKQLIPKKQGYPTQVYGGYTRENTAYLAVVKTVEKKADVYRVVRIATSQVAALKEARAQSTVKERELLKKFLTTKFTKIGKNGKKAITPFDIVIPRVPREQLFHNKRYGFFMVNSDTLMHNYQELWMSRSDQQILSKLVKSAKTVENGQVGRLFENIVEQINKYFPLYDINQFRKKLDQSKDIFSKLPLEGNGTTSGKRETIQNILTGAGTGAKNGDLKNLGIKTPFGFLQVPSGIVLDDDTTLIYQSPTGML	II-A	NNTAAW	0.279	TTTAAAT	-0.0413569	0.0122106				aligned_seq: amino-acid sequence with gaps to be aligned with PFAM16595 MSA
TbaCas9	KGQLFN-LTIK----------DKTQL-K-K-----N--V-----GNIVANTPISLKN------RKLHLNSVEIAKKYGYFDSLNNAYF-V-LFKYE------EKGK--EK-IG-------FDSITIAY---KER-LK-------------KNLD---------IEKFL--------------ENKG-----------------------YKNS-K-L-I--------------RKI-F-KNQ-K---V----L--I----N----G---Y----------P---Y--------LL---KSFNK--QSQI-KFNNFKILYLNENN-LKFAKDAI-KFEKNNANVDLK--------------------------KQKYIVSFLKKKK----Q-N----E--…	KGQLFNLTIKDKTQLKKNVGNIVANTPISLKNRKLHLNSVEIAKKYGYFDSLNNAYFVLFKYEEKGKEKIGFDSITIAYKERLKKNLDIEKFLENKGYKNSKLIRKIFKNQKVLINGYPYLLKSFNKQSQIKFNNFKILYLNENNLKFAKDAIKFEKNNANVDLKKQKYIVSFLKKKKQNEINETYEECIDRLNDEFDTLFLKLCDIQKSSIYTNYKLQDFSSNKKSIEIKDKFDIFKSLDLYKKSKLIKEFLNYYKYEKNDLDFSLIDIDKKANCIQKHFTEDLVKDFVIVDESVTGLFV	II-A	NNNATTT	0.27	TAAATTT	-0.0280577	0.0105201				type: subfamily of the PID variant (see Collias et al. 2021)
ScCas9	TGGFSK-ESIL-------------SK-R-E-----S--A-----KLIPRKK-------------------GWDTRKYGGFGSPTVAYS-I-LVVAKV-----EKGK--AK-KLKS--VKVLVGITIME---KGS-YE-------------KDPI-----------GFL--------------EAKGY----------------------KDIK-K-E-L-----------I--FKL-P-KYS-L---F----E-LE----N----G---R----------R---R--------ML---ASATE--------LQKANELVLPQHL-VRLLYYTQ-NIS--------------------------------------------ATTG----S-N----N--…	TGGFSKESILSKRESAKLIPRKKGWDTRKYGGFGSPTVAYSILVVAKVEKGKAKKLKSVKVLVGITIMEKGSYEKDPIGFLEAKGYKDIKKELIFKLPKYSLFELENGRRRMLASATELQKANELVLPQHLVRLLYYTQNISATTGSNNLGYIEQHREEFKEIFEKIIDFSEKYILKNKVNSNLKSSFDEQFAVSDSILLSNSFVSLLKYTSFGASGGFTFLDLDVKQGRLRYQTVTEVLDATLIYQSITGLYET	II-A	NNG	0.833	TGGGTTT	0.8042	0.0148446				pam: pam recognized according to Collias et al. 2021
SmacCas9	NGGLFD-DNPK-----------SPLE-V-T-----P--S-----KLVPLKK-------------------ELNPKKYGGYQKPTTAYP-V-LLITD-------------T-KQ-------LIPISVMN---KKQ-FE-------------QNPV-----------KFL--------------RDRGYQ--------------------QVGKN-D-F-I---------------KL-P-KYT-L---V----D-IG----D----G---I----------K---R--------LW---ASSKE--------IHKGNQLVVSKKS-QILLYHAH-HLD--------------------------------------------SDLS----N-D----Y--…	NGGLFDDNPKSPLEVTPSKLVPLKKELNPKKYGGYQKPTTAYPVLLITDTKQLIPISVMNKKQFEQNPVKFLRDRGYQQVGKNDFIKLPKYTLVDIGDGIKRLWASSKEIHKGNQLVVSKKSQILLYHAHHLDSDLSNDYLQNHNQQFDVLFNEIISFSKKCKLGKEHIQKIENVYSNKKNSASIEELAESFIKLLGFTQLGATSPFNFLGVKLNQKQYKGKKDYILPCTEGTLIRQSITGLYET	II-A	NAAN	58.4	TAAATTT	-0.00952232	0.0138247				identity: similarity to SpyCas9-PID
LanCas9	-GGFSD-EMLV-------------PK-S-D-----S--G-----KLLPRKE-------------------GLDPVKYGGYAKAVESYA-V-LITADEV--KKGKTK--KV-KT-------LVNIPIID---SKK-YE-------------ADPT-----------AYL--------------ASRGYT--------------------NVTNS-F-I-L------------------P-KYS-L---L----E-DP----E----G---R----------R---R--------YL---ASFKE--------FQKANELILPQHL-VELLYWV--------------------------------------------------NAK----D-G----E--…	GGFSDEMLVPKSDSGKLLPRKEGLDPVKYGGYAKAVESYAVLITADEVKKGKTKKVKTLVNIPIIDSKKYEADPTAYLASRGYTNVTNSFILPKYSLLEDPEGRRRYLASFKEFQKANELILPQHLVELLYWVNAKDGEQKLEDHKAEFKELFDKIMEFADKYVVAPKNSEKIRRLYEENQDATPMELGKNFVELLRYTADGAASDFKFFGENIPRKRYNSAGSLLNGTLIYQSKTGLYET	II-A	NRG	0.467	TGGGTTT	1.23881	0.0526196				pam_tested: pam targeted to test the activity of the chimera
FmaCas9	KGELFN-ATIA----------GKKDY-K-K-----G--K-----IYLPLKKD----------------DRLQDVSKYGGYKAINGAFF-F-LVEHT------KSKK--RI-RS-------IELFPLHL---LSK-FY-------------EDKN--------TVLDYA--------------INVLQ----------------------LQDP-K-I-I-----------I--DKI-N-YRT-E---I----I--I----D----N---F----------S---Y--------LI---STKSN--DGSI-TVKPNEQMYWRVDE-ISNLKKIE-N----------------------------------------------KYKK----D-A----I--…	KGELFNATIAGKKDYKKGKIYLPLKKDDRLQDVSKYGGYKAINGAFFFLVEHTKSKKRIRSIELFPLHLLSKFYEDKNTVLDYAINVLQLQDPKIIIDKINYRTEIIIDNFSYLISTKSNDGSITVKPNEQMYWRVDEISNLKKIENKYKKDAILTEEDRKIMESYIDKIYQQFKAGKYKNRRTTDTIIEKYEIIDLDTLDNKQLYQLLVAFISLSYKTSNNAVDFTVIGLGTECGKPRITNLPDNTYLVYKSITGIYEK	II-A	NNGAC	0.279	TAGACTT	-0.004711	0.0265461				norm_repression: measured experimental activity
LmoCas9	KGEFSK-ATIK-------------PK-G-N-----S--S-----KLIPRKT-------------------NWDPMKYGGLDSPNMAYA-V-VIEYAK-----GKN---KL-VFE----KKIIRVTIME---RKA-FE-------------KDEK-----------AFL--------------EEQG-----------------------YRQP-K-V-L--------------AKL-P-KYT-L---Y----E-CE----E----G---R----------R---R--------ML---ASANE--------AQKGNQQVLPNHL-VTLLHHAA-NCE-------------------------------------------ASDGK----S-L----D--…	KGEFSKATIKPKGNSSKLIPRKTNWDPMKYGGLDSPNMAYAVVIEYAKGKNKLVFEKKIIRVTIMERKAFEKDEKAFLEEQGYRQPKVLAKLPKYTLYECEEGRRRMLASANEAQKGNQQVLPNHLVTLLHHAANCEASDGKSLDYIESNREMFAELLAHVSEFAKRYTLAEANLNKINQLFEQNKEGDIKAIARSFVDLMAFNAMGAPASFKFFETTIERKRYNNLKELLSSTIIYQSITGLYE	II-A	NGG	0.522	TGGGTTT	1.19831	0.0419571				norm_repression_std: standard deviation measured over the 3 experiments
